# Supplementary material for: The emerging landscape of dynamic DNA methylation in early childhood
Source: BMC Genomics. 2017 Jan 5;18:25. doi: 10.1186/s12864-016-3452-1 (PMC5217260; doi:10.1186/s12864-016-3452-1)
Supplement: Additional file 3: — Age-differential methylation sites in early childhood (XLSX 2094 kb) [file 12864_2016_3452_MOESM3_ESM.xlsx]

## Sheet: da-DMSs
ILMNID	Chr	Mapinfo	pvalue_04	pvalue_48	beta0.avg	beta0.sd	beta4_5.avg	beta4_5.sd	beta4.avg	beta4.sd	beta8.avg	beta8.sd	UCSC_RefGene_Name	GreatGene
cg03761471	7	143077178	1.2e-35	3.06e-13	0.3339	0.0524	0.2764	0.0551	0.2927	0.0579	0.2766	0.0635	ZYX;ZYX	ENSG00000159840
cg03489712	7	143076881	4.84e-44	3.53e-18	0.5883	0.0411	0.5536	0.0441	0.5846	0.0546	0.5623	0.0567	ZYX;ZYX	ENSG00000159840
cg04391391	19	13904774	3.15e-60	4.82e-10	0.8725	0.0165	0.8326	0.0168	0.8363	0.0194	0.8264	0.0182	ZSWIM4	ENSG00000132003
cg14667235	7	76026648	1.74e-67	8.18e-24	0.7572	0.0247	0.705	0.0269	0.7091	0.0271	0.6932	0.0274	ZP3;SRCRB4D	ENSG00000146700, ENSG00000170027
cg07127410	22	29427851	2.78e-33	3.08e-38	0.7983	0.0288	0.7568	0.0393	0.7666	0.0388	0.74	0.0429	ZNRF3	ENSG00000183579, ENSG00000183762
cg07510230	7	30361323	3.29e-39	1.51e-08	0.4946	0.0525	0.3796	0.0566	0.3663	0.0577	0.3472	0.0502	ZNRF2	ENSG00000180233, ENSG00000106100
cg07568841	7	30362781	1.62e-118	7.2e-35	0.7365	0.0466	0.4566	0.0593	0.4376	0.0624	0.4022	0.0599	ZNRF2	ENSG00000180233, ENSG00000106100
cg03485667	16	75143200	2.82e-119	6.25e-21	0.6967	0.0324	0.5275	0.0326	0.5364	0.0366	0.5226	0.0341	ZNRF1	ENSG00000186187, ENSG00000166816
cg11915001	19	12175268	6.21e-48	1.34e-09	0.7406	0.0274	0.6996	0.0332	0.7178	0.0393	0.7044	0.043	ZNF844	ENSG00000223547
cg01318823	16	31454621	8.73e-08	7.37e-12	0.1127	0.0141	0.1027	0.0147	0.1092	0.0337	0.1025	0.015	ZNF843	ENSG00000176723
cg05974498	19	52599256	4.83e-80	6.28e-24	0.6819	0.0401	0.5827	0.0457	0.5843	0.0429	0.5697	0.0447	ZNF841	ENSG00000197608
cg10893437	13	115079492	2.7e-111	2.45e-19	0.3977	0.0295	0.2484	0.0255	0.2579	0.0356	0.239	0.0239	ZNF828;ZNF828;ZNF828	ENSG00000198824
cg27486786	7	99074036	3e-08	3.76e-08	0.6971	0.0232	0.6981	0.027	0.7087	0.0271	0.6995	0.0293	ZNF789;ZNF789	ENSG00000198556, ENSG00000160908
cg00686915	7	99076604	1.28e-68	7.5e-10	0.4311	0.0354	0.3378	0.0373	0.3382	0.0407	0.3345	0.034	ZNF789;ZNF789	ENSG00000198556, ENSG00000160908
cg08205443	19	56608801	3.65e-49	7.31e-10	0.7152	0.0262	0.6853	0.0213	0.6938	0.0243	0.6818	0.0227	ZNF787	ENSG00000171487, ENSG00000142409
cg13879442	7	149158185	3.33e-08	8.15e-14	0.1383	0.0223	0.1213	0.0207	0.1246	0.0339	0.1189	0.021	ZNF777	ENSG00000196453
cg05085585	16	30420623	2.39e-23	9.46e-21	0.5081	0.041	0.4445	0.0496	0.4318	0.053	0.4303	0.0456	ZNF771;ZNF771
cg08744726	7	149323101	2.94e-30	5.44e-08	0.5455	0.0407	0.5117	0.0428	0.5188	0.0452	0.5098	0.0386	ZNF767;ZNF767	ENSG00000133619, ENSG00000181220
cg06656924	6	35228319	2.38e-77	8.04e-08	0.7275	0.0313	0.6573	0.0448	0.6656	0.0519	0.6574	0.0524	ZNF76	ENSG00000065029
cg02401978	7	149195465	8.41e-71	1.47e-08	0.7799	0.0279	0.6924	0.0348	0.6948	0.0369	0.6917	0.0391	ZNF746;ZNF746	ENSG00000181220
cg23903603	7	149194023	1.37e-08	1.62e-09	0.1431	0.027	0.1242	0.0299	0.1241	0.04	0.1224	0.0251	ZNF746;ZNF746	ENSG00000181220
cg14052112	7	149194140	1.2e-12	1.14e-09	0.1686	0.025	0.147	0.0296	0.1468	0.0358	0.1426	0.0225	ZNF746;ZNF746	ENSG00000181220
cg26385085	4	53109	3.42e-13	2.61e-29	0.5882	0.0299	0.5654	0.0384	0.5773	0.0361	0.5672	0.0386	ZNF718;ZNF595	ENSG00000250312
cg19601144	15	90614743	1.36e-09	1.93e-08	0.2263	0.028	0.2002	0.0428	0.197	0.0447	0.1976	0.0305	ZNF710	ENSG00000140548, ENSG00000182054
cg05010129	8	102219246	3.35e-66	4.58e-08	0.2845	0.0343	0.2193	0.0355	0.2334	0.0573	0.2237	0.0395	ZNF706;ZNF706;ZNF706	ENSG00000120963
cg25216580	1	120173989	4.66e-97	8.4e-28	0.411	0.039	0.2787	0.0446	0.281	0.0468	0.2716	0.0441	ZNF697	ENSG00000203857, ENSG00000143067
cg24107665	8	144372932	3.11e-41	1.11e-22	0.4314	0.0486	0.3765	0.0533	0.3799	0.0566	0.3753	0.0528	ZNF696	ENSG00000185730
cg16126747	1	249131957	1.09e-33	1.48e-10	0.0959	0.0144	0.0764	0.0129	0.0815	0.0284	0.0756	0.0131	ZNF672	ENSG00000171161
cg16479674	1	249131947	2.22e-23	1e-11	0.1344	0.0198	0.1113	0.017	0.1165	0.0346	0.1088	0.016	ZNF672	ENSG00000171161
cg03110491	19	11615848	1.38e-20	2.45e-10	0.2365	0.0322	0.2055	0.0368	0.2074	0.0417	0.2073	0.0375	ZNF653	ENSG00000161914
cg24943609	17	47438093	9.37e-40	3.49e-16	0.3019	0.0286	0.2516	0.0389	0.255	0.0414	0.2531	0.0357	ZNF652;ZNF652	ENSG00000198740, ENSG00000173868
cg01067137	16	31090322	1.43e-65	8.14e-11	0.7276	0.0341	0.675	0.0409	0.6911	0.0429	0.6744	0.0415	ZNF646	ENSG00000151006, ENSG00000167395
cg03117079	1	91488015	8.92e-88	1.89e-22	0.3721	0.0409	0.2582	0.0441	0.2694	0.0463	0.2569	0.0485	ZNF644;ZNF644;ZNF644	ENSG00000122482
cg25479963	12	48743861	7.01e-27	6.28e-25	0.6311	0.026	0.5949	0.0249	0.5881	0.0318	0.5776	0.0285	ZNF641;ZNF641	ENSG00000167528
cg16921775	12	48744097	1.51e-29	1.65e-12	0.1621	0.0247	0.1313	0.0179	0.1368	0.0229	0.1287	0.0185	ZNF641	ENSG00000167528
cg16639915	15	64960011	5.09e-57	3.33e-16	0.8882	0.0144	0.8561	0.0174	0.8623	0.0175	0.851	0.0184	ZNF609	ENSG00000180357, ENSG00000180304
cg26916780	15	64889554	5.25e-152	2.02e-51	0.6454	0.0364	0.2802	0.0465	0.2769	0.0532	0.2591	0.0409	ZNF609	ENSG00000180357, ENSG00000180304
cg05917419	5	124013536	2.5e-38	1.78e-09	0.87	0.0145	0.8428	0.0175	0.842	0.0533	0.8353	0.0239	ZNF608	ENSG00000168916
cg00852033	16	2058572	3.47e-63	1.03e-08	0.1653	0.0356	0.0978	0.0163	0.1022	0.0244	0.0971	0.017	ZNF598	ENSG00000167962, ENSG00000127561
cg08576185	16	2055684	4.08e-107	1.07e-12	0.6351	0.0447	0.4639	0.05	0.4875	0.0577	0.4775	0.0543	ZNF598	ENSG00000167962, ENSG00000127561
cg10470208	16	2058701	6.5e-111	1.77e-24	0.3149	0.044	0.2091	0.0522	0.2209	0.0507	0.2074	0.0427	ZNF598	ENSG00000167962, ENSG00000127561
cg01419539	4	53010	7.42e-22	7.42e-21	0.5407	0.0257	0.5113	0.036	0.5246	0.0346	0.5129	0.0353	ZNF595;ZNF718	ENSG00000250312
cg02808233	19	58920810	4.32e-11	1.19e-11	0.1561	0.0269	0.137	0.0243	0.1404	0.0399	0.1375	0.0247	ZNF584	ENSG00000171574
cg06560912	19	56092605	5.16e-08	3.77e-10	0.1062	0.0349	0.0899	0.0301	0.0891	0.0208	0.0853	0.016	ZNF579	ENSG00000218891
cg24405636	19	42724150	5.39e-11	7.34e-09	0.0926	0.0178	0.0782	0.0132	0.0821	0.0278	0.0777	0.0132	ZNF526	ENSG00000167625, ENSG00000160570
cg19141644	2	27601088	7.08e-53	6.01e-10	0.7176	0.0269	0.6742	0.0263	0.6834	0.0213	0.6708	0.0209	ZNF513	ENSG00000115234, ENSG00000163795
cg00719165	2	27603886	3.51e-40	2.14e-10	0.3269	0.0375	0.2835	0.0451	0.2886	0.047	0.2886	0.0461	ZNF513	ENSG00000163795
cg16662424	19	32837316	1.42e-24	2.4e-18	0.1997	0.0387	0.1633	0.0349	0.1733	0.0569	0.1587	0.0329	ZNF507;ZNF507	ENSG00000168813
cg09338875	16	4818532	1.69e-57	1.35e-09	0.1573	0.034	0.0953	0.0236	0.0981	0.0357	0.0911	0.0209	ZNF500	ENSG00000103199
cg09573809	19	58874563	2.19e-22	3.92e-09	0.1812	0.0297	0.1471	0.0212	0.1466	0.0271	0.1413	0.0211	ZNF497	ENSG00000174586
cg23673107	19	11908712	9.26e-09	1.94e-12	0.4362	0.0321	0.4234	0.034	0.4296	0.0372	0.4262	0.0328	ZNF491	ENSG00000177599
cg17460183	10	48370158	1.38e-58	5.06e-15	0.8687	0.0217	0.823	0.0254	0.8211	0.0279	0.8088	0.0338	ZNF488	ENSG00000107618, ENSG00000165388, ENSG00000265763, ENSG00000265203
cg00588614	10	43932900	1.64e-11	4.34e-15	0.3451	0.0244	0.3387	0.032	0.3535	0.0372	0.3407	0.0341	ZNF487	ENSG00000243660
cg27213549	10	44102591	9.48e-68	2.83e-12	0.7695	0.0263	0.7172	0.0319	0.7222	0.0341	0.7148	0.0334	ZNF485	ENSG00000198298
cg00711896	16	30410051	9.36e-65	9.54e-11	0.9592	0.0104	0.8844	0.0373	0.8898	0.0389	0.8698	0.0423	ZNF48	ENSG00000180096, ENSG00000179965
cg08435780	16	49749891	2.91e-36	5.78e-10	0.7857	0.0291	0.7546	0.0269	0.7625	0.0284	0.7462	0.032	ZNF423	ENSG00000102924, ENSG00000102935
cg27596890	16	49621173	5.5e-36	8.78e-12	0.8159	0.024	0.7913	0.0258	0.7959	0.0282	0.7821	0.033	ZNF423	ENSG00000102924, ENSG00000102935
cg16075504	16	49526249	6.51e-27	3.3e-20	0.3445	0.0356	0.2784	0.033	0.2841	0.0392	0.2656	0.031	ZNF423	ENSG00000102924, ENSG00000102935
cg04208403	16	49525807	2.65e-100	3.31e-26	0.7482	0.0294	0.6984	0.0248	0.7103	0.0266	0.6875	0.0271	ZNF423	ENSG00000102924, ENSG00000102935
cg01899542	16	49732224	3.65e-120	2.2e-29	0.6074	0.0746	0.4151	0.0829	0.4244	0.0833	0.3918	0.0745	ZNF423	ENSG00000102924, ENSG00000102935
cg26929700	16	49732567	2.81e-107	7.15e-31	0.6109	0.0852	0.4477	0.095	0.4606	0.0909	0.4223	0.0885	ZNF423	ENSG00000102924, ENSG00000102935
cg07633317	16	49732623	7.3e-93	1.28e-34	0.5777	0.0844	0.4224	0.0917	0.4338	0.0869	0.4047	0.0848	ZNF423	ENSG00000102924, ENSG00000102935
cg04086531	16	49732376	1.51e-92	2.78e-38	0.6176	0.0799	0.4728	0.0925	0.4807	0.0925	0.4461	0.0905	ZNF423	ENSG00000102924, ENSG00000102935
cg17199018	8	28206278	5.43e-60	1.07e-07	0.5581	0.0401	0.4837	0.0446	0.4802	0.0503	0.475	0.048	ZNF395	ENSG00000186918, ENSG00000168081
cg08606497	8	28244769	9.38e-111	2.62e-25	0.6937	0.0297	0.5773	0.0439	0.6034	0.0546	0.5893	0.055	ZNF395	ENSG00000186918
cg21163444	12	54765670	4.79e-107	1.58e-20	0.6519	0.0416	0.5377	0.0513	0.5799	0.0708	0.5575	0.069	ZNF385A;ZNF385A;ZNF385A	ENSG00000161642, ENSG00000139572
cg05712073	12	6795171	5.51e-74	5.03e-27	0.7659	0.0279	0.7196	0.0265	0.7342	0.0279	0.7155	0.0265	ZNF384;ZNF384;ZNF384;ZNF384;ZNF384;ZNF384;ZNF384	ENSG00000126746, ENSG00000111653
cg14701867	10	64193068	1.55e-89	9.91e-15	0.4555	0.0567	0.3104	0.042	0.3307	0.0509	0.3097	0.0459	ZNF365;ZNF365	ENSG00000181915, ENSG00000138311
cg15059804	1	33766318	1.49e-90	6.18e-103	0.8834	0.0212	0.6458	0.0846	0.6811	0.0791	0.6346	0.0757	ZNF362	ENSG00000160094, ENSG00000134686
cg04981574	5	176449406	5.01e-23	3.83e-14	0.2024	0.0301	0.1581	0.0303	0.158	0.0358	0.1487	0.0242	ZNF346	ENSG00000113761
cg17908846	20	32320553	1.11e-45	2.95e-13	0.2394	0.0324	0.1773	0.0345	0.172	0.0379	0.1698	0.0281	ZNF341	ENSG00000131061
cg21218093	20	44600160	5.79e-12	3.26e-12	0.1769	0.0451	0.1414	0.0383	0.1443	0.0483	0.1392	0.0381	ZNF335	ENSG00000198026
cg08230658	16	58033710	5.59e-30	2.61e-12	0.1027	0.0223	0.0755	0.0167	0.0808	0.0269	0.0725	0.0101	ZNF319;ZNF319	ENSG00000166188
cg04411841	16	58033649	7.48e-124	2.72e-49	0.3468	0.0401	0.2196	0.0368	0.2283	0.0396	0.2124	0.0339	ZNF319;ZNF319	ENSG00000166188
cg23241201	19	45580017	3.26e-20	6.71e-08	0.2609	0.0331	0.248	0.0381	0.2649	0.0445	0.2551	0.0428	ZNF296	ENSG00000142252, ENSG00000170684
cg11335411	19	58694111	1e-38	4.51e-13	0.336	0.0432	0.2939	0.0455	0.2941	0.051	0.2889	0.046	ZNF274;ZNF274;ZNF274	ENSG00000171606
cg06285575	16	31888794	3.21e-125	3.73e-13	0.5473	0.0557	0.2362	0.0386	0.2357	0.0529	0.2297	0.0391	ZNF267
cg27118035	16	31891978	1.02e-165	4.61e-21	0.6886	0.0352	0.2444	0.0468	0.2491	0.0511	0.231	0.0389	ZNF267	ENSG00000185947
cg04044206	8	146227573	5.5e-34	9.72e-09	0.5274	0.0403	0.4764	0.0479	0.483	0.053	0.48	0.0497	ZNF252;C8orf77
cg23254047	10	38264940	1.54e-125	6.18e-18	0.5297	0.0459	0.3135	0.0397	0.3282	0.0455	0.3067	0.0407	ZNF25	ENSG00000175395
cg07541020	10	44068714	1.12e-99	4.48e-69	0.8305	0.0226	0.6197	0.0579	0.6392	0.0589	0.6037	0.0583	ZNF239;ZNF239;ZNF239	ENSG00000243660, ENSG00000196793, ENSG00000196793
cg02988727	14	21567520	5.57e-27	5.27e-08	0.4329	0.0635	0.3976	0.0736	0.4153	0.0819	0.4177	0.0785	ZNF219;C14orf176;ZNF219;ZNF219	ENSG00000165804
cg04053776	11	6947353	1.75e-10	2.97e-11	0.5394	0.0432	0.4921	0.0789	0.4798	0.0869	0.4721	0.0849	ZNF215	ENSG00000149054
cg26901111	19	12251917	1.14e-106	3.65e-15	0.5309	0.0554	0.3595	0.0533	0.3614	0.0622	0.3598	0.0569	ZNF20
cg05599106	19	12251511	3.37e-126	3.85e-19	0.4098	0.0421	0.2624	0.0437	0.2736	0.0483	0.262	0.046	ZNF20	ENSG00000132010
cg18321051	19	12251893	4.15e-90	2.5e-25	0.5106	0.0672	0.3109	0.0526	0.318	0.0534	0.3043	0.0479	ZNF20	ENSG00000132010
cg19391265	19	12273496	6.58e-21	1.4e-09	0.321	0.0448	0.2632	0.0359	0.2602	0.0355	0.2537	0.0347	ZNF136	ENSG00000196646
cg04504205	20	45946429	4.06e-104	8.17e-22	0.3725	0.0481	0.2863	0.0488	0.3073	0.0586	0.3016	0.0556	ZMYND8;LOC100131496;ZMYND8;ZMYND8	ENSG00000101040, ENSG00000064655
cg02237172	3	50380958	1.86e-12	2.02e-16	0.6517	0.025	0.6497	0.0238	0.6669	0.0278	0.6499	0.03	ZMYND10	ENSG00000068028
cg19633205	1	35544470	5.16e-59	3.77e-08	0.4926	0.0396	0.3866	0.0456	0.3864	0.0473	0.3778	0.0433	ZMYM1
cg04962541	7	44789111	2.33e-31	6.08e-11	0.1135	0.0161	0.0929	0.0176	0.094	0.0207	0.0906	0.014	ZMIZ2	ENSG00000122515
cg03990903	7	44789118	4.53e-38	8.72e-16	0.2044	0.0274	0.1541	0.0334	0.154	0.0367	0.1525	0.0284	ZMIZ2	ENSG00000122515
cg10612237	10	80827823	1.55e-10	1.55e-10	0.1608	0.0298	0.124	0.0268	0.1202	0.0321	0.1174	0.0248	ZMIZ1;LOC283050;LOC283050;LOC283050	ENSG00000108175
cg17823346	10	80848143	1.9e-51	4.4e-09	0.5987	0.0422	0.5722	0.0455	0.5936	0.0602	0.5804	0.0601	ZMIZ1	ENSG00000108179, ENSG00000108175
cg11961495	10	80873797	2.03e-85	1.93e-11	0.8255	0.0234	0.7719	0.0323	0.7846	0.0336	0.7708	0.0357	ZMIZ1	ENSG00000108179, ENSG00000108175
cg00533891	10	80919242	4.1e-46	1.55e-32	0.8824	0.0144	0.8375	0.0324	0.853	0.0291	0.8289	0.0324	ZMIZ1	ENSG00000108179, ENSG00000108175
cg23414595	22	30129607	3.98e-111	1.88e-24	0.5493	0.0441	0.4026	0.0381	0.4221	0.0457	0.4108	0.0437	ZMAT5;ZMAT5	ENSG00000100319, ENSG00000100314
cg24882673	8	40625224	5.85e-114	3e-39	0.6261	0.0473	0.3599	0.0533	0.373	0.0512	0.336	0.0492	ZMAT4;ZMAT4	ENSG00000176907, ENSG00000165061
cg18745507	19	10415557	1.98e-106	8.41e-28	0.7835	0.0211	0.7008	0.0299	0.7153	0.0314	0.7002	0.032	ZGLP1	ENSG00000105376, ENSG00000220201
cg02094827	10	99496515	1.66e-78	1.3e-25	0.6882	0.0281	0.6294	0.0266	0.6348	0.0267	0.6238	0.0267	ZFYVE27;ZFYVE27;ZFYVE27	ENSG00000155256
cg25580656	14	104197160	7.58e-23	2.57e-48	0.8934	0.053	0.8816	0.0259	0.8931	0.0246	0.8678	0.027	ZFYVE21	ENSG00000088808, ENSG00000100711
cg26242531	14	104190678	6.59e-113	4.51e-96	0.7535	0.0331	0.5921	0.0419	0.6178	0.043	0.5668	0.0435	ZFYVE21	ENSG00000088808, ENSG00000100711
cg22553301	19	3839231	5.02e-25	9.27e-13	0.774	0.0212	0.7359	0.0278	0.7308	0.0361	0.7235	0.0305	ZFR2	ENSG00000105278, ENSG00000007264
cg08417595	19	3811002	2.68e-58	3.13e-15	0.768	0.0322	0.71	0.0347	0.7228	0.0356	0.7121	0.0357	ZFR2	ENSG00000105278, ENSG00000007264
cg24000650	19	3811161	2.13e-91	6.22e-78	0.7054	0.0454	0.6434	0.0406	0.6717	0.0464	0.6411	0.0482	ZFR2	ENSG00000105278, ENSG00000007264
cg04640109	8	106330173	1.78e-09	9.93e-16	0.266	0.0343	0.2486	0.0408	0.2488	0.0507	0.2437	0.0405	ZFPM2	ENSG00000169946
cg12578100	8	106330170	7.34e-14	8.42e-23	0.3019	0.0444	0.2675	0.0472	0.2691	0.0587	0.2582	0.0438	ZFPM2	ENSG00000169946
cg01062937	16	88537260	1.32e-44	6.28e-14	0.5377	0.0294	0.4795	0.0264	0.4698	0.0325	0.4598	0.0298	ZFPM1	ENSG00000158545, ENSG00000179588
cg06647693	16	88590340	2.18e-54	4.01e-16	0.7065	0.0515	0.6572	0.047	0.6757	0.0516	0.6573	0.0479	ZFPM1	ENSG00000158545, ENSG00000179588
cg04387347	16	88537187	4.96e-46	6.32e-18	0.3968	0.0671	0.2609	0.0499	0.2519	0.0523	0.2367	0.0485	ZFPM1
cg04247152	16	88590325	1.98e-54	1.45e-19	0.7808	0.0509	0.7158	0.0686	0.7405	0.0706	0.716	0.0688	ZFPM1	ENSG00000158545, ENSG00000179588
cg11846580	16	88590409	6.22e-95	3e-24	0.6184	0.0417	0.5142	0.0431	0.5318	0.0473	0.5142	0.0438	ZFPM1	ENSG00000158545, ENSG00000179588
cg08705406	16	88590467	5.41e-70	8.74e-25	0.6383	0.0418	0.5776	0.0533	0.5985	0.0486	0.5752	0.0446	ZFPM1	ENSG00000158545, ENSG00000179588
cg06913337	16	88590404	1.61e-87	8.75e-35	0.6905	0.045	0.6075	0.0428	0.6266	0.0492	0.6052	0.0447	ZFPM1	ENSG00000158545, ENSG00000179588
cg03214730	16	73081558	1.59e-09	1.78e-09	0.1202	0.0245	0.105	0.0257	0.1067	0.0318	0.1072	0.0282	ZFHX3;ZFHX3	ENSG00000140836
cg05969150	16	72882495	1.93e-156	7e-22	0.7246	0.0451	0.4565	0.0464	0.4685	0.0374	0.4551	0.0359	ZFHX3;ZFHX3	ENSG00000118557, ENSG00000140836
cg05972185	16	72972644	3.42e-67	4.39e-23	0.8855	0.0172	0.8297	0.0305	0.8423	0.0282	0.827	0.0271	ZFHX3;ZFHX3	ENSG00000118557, ENSG00000140836
cg17775962	7	1200435	3.55e-18	2.44e-08	0.1512	0.051	0.1226	0.034	0.1296	0.0384	0.1227	0.0332	ZFAND2A	ENSG00000178381
cg16145915	7	1198662	1.25e-16	4.93e-10	0.6172	0.0741	0.6097	0.0687	0.6054	0.0712	0.5978	0.0676	ZFAND2A	ENSG00000178381, ENSG00000164850, ENSG00000178381
cg00602811	2	145278564	7.05e-11	5.74e-09	0.7324	0.0361	0.7111	0.0431	0.7266	0.0539	0.7126	0.0492	ZEB2;ZEB2;ZEB2	ENSG00000169554
cg00573770	2	145278485	1.73e-27	8.78e-31	0.7318	0.0407	0.6822	0.0494	0.7035	0.0498	0.6631	0.0497	ZEB2;ZEB2;ZEB2	ENSG00000169554
cg24861272	10	31607153	2.92e-44	9.1e-14	0.2067	0.0251	0.1511	0.022	0.1525	0.03	0.1467	0.0201	ZEB1;ZEB1;ZEB1;LOC220930;ZEB1	ENSG00000148516
cg17859426	3	113667809	6.35e-39	2.37e-08	0.4742	0.0359	0.4175	0.0431	0.4177	0.0382	0.4097	0.0353	ZDHHC23	ENSG00000184307, ENSG00000151576
cg06599594	3	113667740	2.72e-62	7.96e-10	0.7141	0.0306	0.6285	0.0479	0.6318	0.0482	0.6268	0.0463	ZDHHC23	ENSG00000184307
cg04354805	1	27152792	3.79e-53	1.74e-25	0.2477	0.0302	0.1713	0.0318	0.1686	0.0322	0.1587	0.0251	ZDHHC18	ENSG00000204160
cg04427651	1	27152694	1.14e-129	4.76e-35	0.6554	0.024	0.5131	0.0267	0.5123	0.0297	0.4939	0.028	ZDHHC18	ENSG00000204160
cg04654167	6	158090949	1.24e-41	1e-13	0.3967	0.0563	0.3325	0.0625	0.3439	0.0616	0.3345	0.0553	ZDHHC14;ZDHHC14	ENSG00000175048, ENSG00000130340
cg25376310	6	158018910	5.67e-40	2.25e-18	0.5938	0.0293	0.5587	0.0359	0.5682	0.0334	0.5545	0.0308	ZDHHC14;ZDHHC14	ENSG00000175048, ENSG00000130340
cg17852032	6	158066811	1.51e-121	6.8e-90	0.5508	0.0408	0.4265	0.0518	0.4673	0.0709	0.4266	0.0663	ZDHHC14;ZDHHC14	ENSG00000175048, ENSG00000130340
cg23003832	9	131486918	4.03e-34	1.97e-10	0.3302	0.0454	0.272	0.049	0.2646	0.0525	0.2645	0.0432	ZDHHC12	ENSG00000160446
cg03821384	16	67433258	1.4e-52	6.27e-10	0.7312	0.0306	0.687	0.0331	0.7034	0.0428	0.6851	0.0362	ZDHHC1	ENSG00000159714, ENSG00000159713
cg16219266	16	67433184	2.21e-37	1.8e-10	0.6642	0.0241	0.6386	0.0339	0.6456	0.0316	0.6278	0.0269	ZDHHC1	ENSG00000159714, ENSG00000159713
cg10281889	16	67450719	4.33e-24	1.08e-13	0.355	0.0319	0.3088	0.0379	0.3023	0.0405	0.302	0.0377	ZDHHC1	ENSG00000159714
cg11657615	16	67449861	3.7e-80	1.52e-14	0.4035	0.0295	0.333	0.0391	0.3455	0.0445	0.3427	0.0434	ZDHHC1	ENSG00000159714
cg06329093	16	67449835	6.64e-68	3.58e-21	0.3402	0.0405	0.2728	0.0508	0.2843	0.0524	0.2763	0.0549	ZDHHC1	ENSG00000159714
cg25423573	10	81158982	1.03e-17	1.95e-11	0.6805	0.0752	0.6603	0.0774	0.6593	0.0716	0.6405	0.0748	ZCCHC24	ENSG00000165424, ENSG00000108179
cg08565003	16	87447920	5.97e-72	4.8e-10	0.9531	0.0103	0.8796	0.032	0.8798	0.0348	0.868	0.0409	ZCCHC14
cg01107185	7	138795041	2.06e-102	3.94e-18	0.5268	0.043	0.3603	0.0586	0.357	0.0575	0.346	0.0581	ZC3HAV1;ZC3HAV1	ENSG00000105939
cg02535219	16	11876908	2.06e-148	3.33e-61	0.7752	0.027	0.3767	0.0547	0.3997	0.0592	0.3739	0.0525	ZC3H7A	ENSG00000122299, ENSG00000153066
cg10406027	16	11876912	7.5e-145	4.78e-70	0.77	0.0275	0.3615	0.0549	0.3859	0.0598	0.3592	0.052	ZC3H7A	ENSG00000122299, ENSG00000153066
cg27300045	19	47610813	2.1e-112	1.52e-09	0.3678	0.0328	0.2232	0.0398	0.2224	0.0419	0.2188	0.0341	ZC3H4	ENSG00000130749, ENSG00000130748
cg03870862	8	144624225	2.46e-15	3.23e-18	0.721	0.054	0.6971	0.0592	0.702	0.0594	0.6911	0.0593	ZC3H3	ENSG00000014164
cg07983907	16	88697947	2.95e-61	3.65e-08	0.6668	0.0369	0.6285	0.0416	0.6511	0.0512	0.6361	0.0508	ZC3H18	ENSG00000158545, ENSG00000124391
cg07729082	16	88686083	3.44e-11	2.89e-10	0.8379	0.025	0.8265	0.022	0.8358	0.0232	0.8187	0.0262	ZC3H18	ENSG00000158545, ENSG00000124391
cg21184011	16	88636102	1.42e-19	8.23e-12	0.3419	0.0342	0.3115	0.0394	0.3089	0.0418	0.3084	0.0359	ZC3H18	ENSG00000158545
cg00695799	6	149803087	1.41e-30	1.6e-08	0.319	0.0528	0.2821	0.0501	0.2888	0.0585	0.2949	0.0601	ZC3H12D	ENSG00000178199, ENSG00000055208
cg06762457	6	149806635	5.75e-67	1.44e-11	0.7533	0.031	0.6523	0.0391	0.6383	0.045	0.6309	0.0425	ZC3H12D	ENSG00000178199
cg04494800	6	149775853	1.52e-157	2.11e-21	0.7102	0.0385	0.4873	0.0493	0.5208	0.0601	0.5025	0.0614	ZC3H12D	ENSG00000178199, ENSG00000055208
cg16371538	1	37940813	1.7e-103	1.41e-20	0.3628	0.0467	0.2158	0.0407	0.2039	0.0474	0.195	0.0413	ZC3H12A	ENSG00000163874
cg19872095	1	37941263	2.15e-143	9.01e-28	0.7968	0.0261	0.6616	0.0368	0.6591	0.043	0.6384	0.0463	ZC3H12A	ENSG00000163874, ENSG00000163875
cg12736206	1	203787773	1.34e-71	8.99e-08	0.8079	0.0281	0.7667	0.0308	0.7868	0.0331	0.7838	0.0359	ZC3H11A
cg16618493	1	154978980	1.47e-44	1.04e-11	0.4745	0.0351	0.4576	0.0422	0.4902	0.061	0.4768	0.0592	ZBTB7B	ENSG00000160685, ENSG00000163354
cg02993991	19	4064177	2.61e-82	3.08e-15	0.582	0.043	0.5124	0.0487	0.5261	0.052	0.508	0.0482	ZBTB7A	ENSG00000105229, ENSG00000178951
cg07328519	19	4064300	5.49e-49	3.83e-17	0.4226	0.0347	0.4079	0.0413	0.434	0.0527	0.4169	0.0491	ZBTB7A	ENSG00000105229, ENSG00000178951
cg04603976	19	4052706	2.4e-105	8.68e-52	0.5302	0.0372	0.4438	0.0489	0.4756	0.0548	0.4503	0.0552	ZBTB7A	ENSG00000105229, ENSG00000178951
cg01802713	3	42695307	2.76e-85	1.38e-20	0.4479	0.0356	0.375	0.0445	0.3922	0.0517	0.3836	0.0509	ZBTB47;ZBTB47	ENSG00000114853
cg06399164	3	42695035	1.58e-57	7.18e-13	0.6776	0.0294	0.6385	0.0347	0.6636	0.0471	0.6455	0.0446	ZBTB47	ENSG00000114853
cg10960375	3	42694144	4.32e-88	1.41e-14	0.5822	0.0353	0.5277	0.0466	0.5592	0.0615	0.5464	0.0649	ZBTB47	ENSG00000114853
cg01943641	12	57400910	4.08e-25	5.62e-25	0.4284	0.0709	0.3237	0.0538	0.3314	0.0546	0.2991	0.0509	ZBTB39	ENSG00000166860
cg20395773	3	141120919	1.08e-84	5.52e-22	0.2173	0.0383	0.1611	0.0379	0.1656	0.0409	0.1533	0.033	ZBTB38	ENSG00000155903, ENSG00000177311
cg25675772	3	141079964	6.42e-63	5.84e-29	0.312	0.0341	0.2101	0.029	0.2083	0.0321	0.1962	0.0232	ZBTB38	ENSG00000155903, ENSG00000177311
cg03060555	3	141131189	9.87e-91	5.45e-35	0.3358	0.0422	0.2235	0.0353	0.2269	0.042	0.2093	0.0364	ZBTB38	ENSG00000155903, ENSG00000177311
cg13411656	3	141121016	4.02e-63	1.65e-41	0.2551	0.0462	0.1866	0.0447	0.192	0.047	0.1735	0.0409	ZBTB38	ENSG00000155903, ENSG00000177311
cg11142333	1	173840261	3.61e-84	2.23e-10	0.8759	0.0158	0.8101	0.0206	0.8171	0.0216	0.8054	0.0214	ZBTB37;ZBTB37	ENSG00000117601, ENSG00000185278
cg21062760	19	36205574	3.85e-36	6.21e-10	0.7342	0.0281	0.6869	0.0351	0.6883	0.0346	0.6707	0.0385	ZBTB32
cg00595678	6	109805074	1.52e-20	1.5e-13	0.2147	0.0304	0.1784	0.0407	0.184	0.0344	0.1724	0.0274	ZBTB24;ZBTB24	ENSG00000112365
cg03556243	3	114343779	1.51e-14	1.4e-11	0.8922	0.0124	0.8781	0.0177	0.8831	0.0153	0.874	0.0161	ZBTB20;ZBTB20;ZBTB20;ZBTB20;ZBTB20;ZBTB20;ZBTB20	ENSG00000181722, ENSG00000172020
cg03779374	3	114343825	1.12e-62	8.02e-30	0.8434	0.0198	0.7774	0.0343	0.7888	0.0333	0.7678	0.0378	ZBTB20;ZBTB20;ZBTB20;ZBTB20;ZBTB20;ZBTB20	ENSG00000181722, ENSG00000172020
cg00004667	1	16292746	7.68e-61	2.34e-08	0.2652	0.0538	0.1922	0.0396	0.2207	0.0592	0.2112	0.055	ZBTB17	ENSG00000116809, ENSG00000065526
cg18147543	1	16276294	7.01e-68	1.49e-32	0.3504	0.0421	0.3045	0.0498	0.3344	0.0567	0.316	0.0575	ZBTB17	ENSG00000116809, ENSG00000065526
cg24508713	6	31870783	8.97e-29	1.58e-08	0.3417	0.038	0.3055	0.0433	0.3091	0.0419	0.3007	0.0377	ZBTB12	ENSG00000204366, ENSG00000234196
cg06540876	6	31870600	1.19e-96	2.97e-34	0.7689	0.0404	0.6944	0.0432	0.7026	0.0386	0.6818	0.0381	ZBTB12	ENSG00000204366, ENSG00000234196
cg25298754	3	111314102	1.03e-13	4.72e-11	0.6862	0.0325	0.6412	0.0396	0.6325	0.0407	0.6354	0.035	ZBED2;CD96;CD96	ENSG00000177494
cg24323726	3	111314186	8.42e-87	7.58e-12	0.7984	0.0243	0.7213	0.0344	0.7101	0.0449	0.7136	0.0422	ZBED2;CD96;CD96	ENSG00000177494
cg14131536	2	98340921	2.81e-53	2.68e-08	0.8705	0.0438	0.8123	0.0586	0.8166	0.0574	0.8028	0.0583	ZAP70	ENSG00000115085, ENSG00000075568
cg05772104	2	98340425	3.66e-49	3.95e-09	0.7323	0.0498	0.6997	0.0549	0.7059	0.0537	0.6898	0.0516	ZAP70	ENSG00000115085, ENSG00000075568
cg25564535	2	98329463	8.67e-92	2.35e-13	0.8122	0.0248	0.7392	0.0324	0.7361	0.0346	0.7238	0.04	ZAP70	ENSG00000115085
cg14537825	2	98344873	8.94e-116	9.01e-19	0.7193	0.0371	0.6001	0.0401	0.5929	0.0506	0.5766	0.0495	ZAP70	ENSG00000115085, ENSG00000075568
cg06701500	2	9771671	8.51e-11	5.17e-11	0.186	0.0323	0.1747	0.0374	0.1805	0.0445	0.1767	0.0386	YWHAQ	ENSG00000134308
cg24092253	20	61848099	1.59e-38	6.67e-13	0.4265	0.029	0.3939	0.0365	0.4067	0.0415	0.3982	0.0415	YTHDF1	ENSG00000125533, ENSG00000101197
cg19743666	2	30371484	5.8e-56	4.89e-12	0.7059	0.0443	0.581	0.0741	0.6131	0.075	0.5972	0.0808	YPEL5;YPEL5;YPEL5;YPEL5	ENSG00000119801, ENSG00000213626
cg16348385	16	30106822	2.15e-71	1.04e-07	0.2501	0.0359	0.1486	0.0331	0.1428	0.0375	0.1474	0.0306	YPEL3;YPEL3;YPEL3	ENSG00000149922, ENSG00000090238
cg27106909	16	30106897	5.39e-77	9.26e-10	0.4013	0.0351	0.2825	0.0437	0.2692	0.0442	0.2767	0.0401	YPEL3;YPEL3;YPEL3	ENSG00000149922, ENSG00000090238
cg26709300	16	30106682	4.69e-91	3.78e-11	0.7614	0.0316	0.6473	0.0352	0.63	0.0412	0.6258	0.0389	YPEL3;YPEL3	ENSG00000149922, ENSG00000090238
cg12080306	17	57407936	4.5e-79	2.93e-08	0.7986	0.029	0.7364	0.0346	0.7606	0.0468	0.7492	0.0511	YPEL2	ENSG00000175155
cg24865110	17	57407818	1.42e-27	1.16e-11	0.3338	0.0447	0.2878	0.0464	0.2866	0.0531	0.2875	0.0521	YPEL2	ENSG00000175155
cg10118968	17	57407572	4.98e-27	1.39e-15	0.2859	0.0729	0.2165	0.058	0.2401	0.0695	0.2087	0.0625	YPEL2	ENSG00000175155
cg09935271	19	19643534	3.9e-52	1.53e-12	0.5381	0.0438	0.4731	0.0436	0.4818	0.0554	0.4678	0.0468	YJEFN3	ENSG00000250067, ENSG00000160161, ENSG00000258674, ENSG00000250067, ENSG00000160161
cg16297993	3	183484947	1.99e-56	2.43e-09	0.3884	0.03	0.338	0.0388	0.3538	0.0487	0.3483	0.0409	YEATS2	ENSG00000180834, ENSG00000163872
cg02812036	17	7198515	8.38e-12	8.09e-12	0.1759	0.0391	0.1397	0.0354	0.1323	0.0408	0.1312	0.0296	YBX2	ENSG00000006047
cg26329020	12	32909488	1.9e-16	1.38e-08	0.1479	0.0224	0.1279	0.0226	0.1273	0.0222	0.125	0.0177	YARS2	ENSG00000139131
cg09929164	17	48423123	8.09e-11	1.22e-15	0.1095	0.0152	0.0985	0.0141	0.0998	0.016	0.0963	0.0148	XYLT2	ENSG00000015532
cg07531182	16	17299114	1.59e-13	9.31e-24	0.6446	0.0248	0.6474	0.0292	0.6691	0.0409	0.6515	0.0384	XYLT1	ENSG00000183426, ENSG00000103489, ENSG00000103489
cg09770579	16	17407429	5.07e-110	2.93e-54	0.6546	0.0445	0.5102	0.0467	0.5252	0.0559	0.5056	0.0489	XYLT1	ENSG00000183426, ENSG00000103489, ENSG00000103489
cg02194129	14	104171313	9.38e-21	3.35e-13	0.6247	0.0353	0.6095	0.0342	0.639	0.0428	0.6227	0.0399	XRCC3;XRCC3;XRCC3	ENSG00000126215, ENSG00000256500, ENSG00000126214, ENSG00000126215, ENSG00000126214
cg18133072	1	28287782	1.83e-79	2.05e-13	0.7397	0.0236	0.7089	0.023	0.7193	0.0251	0.7027	0.0221	XKR8	ENSG00000158156, ENSG00000158161
cg03373781	20	30582113	1.33e-38	8.44e-18	0.7481	0.0329	0.7273	0.0282	0.7297	0.0277	0.7103	0.0316	XKR7	ENSG00000101336, ENSG00000101321, ENSG00000260903, ENSG00000101336
cg06819296	8	10982668	6.23e-48	3.64e-08	0.7532	0.0259	0.7035	0.0314	0.7075	0.0332	0.7008	0.0316	XKR6	ENSG00000171056, ENSG00000171044, ENSG00000258724, ENSG00000171044, ENSG00000258724
cg00887902	8	56436393	2.05e-34	9.64e-09	0.8364	0.0171	0.8073	0.0179	0.8071	0.0207	0.7993	0.0198	XKR4	ENSG00000137574, ENSG00000206579
cg03447556	3	39230226	1.39e-41	8.86e-17	0.7764	0.0319	0.7532	0.0286	0.7672	0.0242	0.7473	0.0249	XIRP1	ENSG00000144655, ENSG00000168334
cg14769021	3	39231122	4.74e-13	6.35e-23	0.5529	0.0212	0.54	0.023	0.5464	0.0229	0.5329	0.0234	XIRP1	ENSG00000144655, ENSG00000168334
cg09239591	2	31638511	1.46e-46	3.87e-15	0.7593	0.025	0.7259	0.0209	0.7321	0.0219	0.7198	0.0213	XDH	ENSG00000158125
cg07129392	5	167729645	1.57e-19	2.22e-08	0.7306	0.0308	0.7039	0.0313	0.6953	0.0364	0.6844	0.0377	WWC1;WWC1;WWC1	ENSG00000113643, ENSG00000113645
cg24115019	5	167899230	5.69e-12	2.16e-09	0.6909	0.0252	0.678	0.0244	0.6782	0.0261	0.6677	0.0258	WWC1;WWC1;WWC1	ENSG00000113643, ENSG00000113645
cg05941376	5	167836834	3.33e-84	2.14e-40	0.8153	0.0385	0.6874	0.0474	0.6837	0.0493	0.6584	0.0519	WWC1;WWC1;WWC1	ENSG00000113643, ENSG00000113645
cg09098707	12	108525359	1.98e-25	1.92e-12	0.6713	0.0254	0.644	0.0252	0.6459	0.0264	0.6353	0.0273	WSCD2	ENSG00000174600, ENSG00000075035
cg04869532	17	5994006	1.9e-08	1.46e-09	0.8527	0.022	0.8484	0.0205	0.8516	0.0167	0.8425	0.017	WSCD1	ENSG00000179314, ENSG00000129221
cg04257841	17	5976451	2.02e-21	1.62e-15	0.8453	0.025	0.8333	0.0175	0.835	0.0181	0.8205	0.0207	WSCD1	ENSG00000179314, ENSG00000129221
cg20026178	6	2768054	3.03e-123	7.64e-10	0.588	0.0676	0.3941	0.0666	0.4177	0.0685	0.4121	0.063	WRNIP1;WRNIP1	ENSG00000124535, ENSG00000021355
cg05717685	21	40752891	4.26e-16	2.89e-11	0.1276	0.0224	0.1051	0.0207	0.1056	0.0234	0.1033	0.0214	WRB	ENSG00000182093
cg18252424	3	13862475	5.71e-15	3.48e-10	0.8276	0.0255	0.8118	0.0212	0.8109	0.0228	0.8029	0.0245	WNT7A	ENSG00000154764, ENSG00000163520
cg20341251	12	1754156	2.96e-49	2.89e-17	0.7517	0.0362	0.7006	0.0595	0.7223	0.0605	0.7054	0.0618	WNT5B;WNT5B	ENSG00000006831, ENSG00000111186
cg20921972	12	1753440	9.67e-25	5.11e-21	0.678	0.031	0.6423	0.0554	0.6668	0.0598	0.6507	0.0623	WNT5B;WNT5B	ENSG00000006831, ENSG00000111186
cg14527250	12	1753866	1.08e-86	5.57e-49	0.7663	0.0437	0.6143	0.0772	0.625	0.0722	0.6023	0.0699	WNT5B;WNT5B	ENSG00000006831, ENSG00000111186
cg00356045	1	22461890	1.01e-21	1.35e-09	0.8009	0.0365	0.7929	0.0266	0.799	0.0265	0.7829	0.0305	WNT4	ENSG00000070831, ENSG00000162552
cg01781529	1	22444030	6.85e-89	1.07e-13	0.8031	0.0209	0.7215	0.0293	0.7379	0.0348	0.7241	0.0366	WNT4	ENSG00000070831, ENSG00000162552
cg21934230	1	228202608	1.28e-113	4.11e-72	0.8531	0.018	0.6986	0.0417	0.7241	0.0414	0.6843	0.0434	WNT3A	ENSG00000143761, ENSG00000154342
cg02603756	11	75909015	2.94e-17	5.57e-09	0.862	0.0197	0.8507	0.0213	0.8522	0.0201	0.8417	0.0226	WNT11	ENSG00000198382, ENSG00000085741
cg21194517	9	96007530	5.57e-08	3.38e-08	0.7316	0.0246	0.7226	0.0271	0.7294	0.0267	0.7172	0.0292	WNK2	ENSG00000165238, ENSG00000048828
cg27363091	9	95946148	1.43e-17	4.79e-09	0.1862	0.0378	0.1548	0.0575	0.1499	0.0425	0.1503	0.0367	WNK2	ENSG00000165238
cg13707760	9	95986383	4.55e-124	7.18e-17	0.7136	0.0323	0.5179	0.0467	0.5297	0.047	0.5144	0.0451	WNK2	ENSG00000165238, ENSG00000048828
cg02736016	12	1017144	1.76e-93	1.71e-22	0.5618	0.0502	0.4286	0.0574	0.4514	0.0647	0.4383	0.063	WNK1	ENSG00000002016, ENSG00000060237
cg04193901	20	43343736	6.21e-68	3.63e-58	0.5475	0.0604	0.4512	0.0548	0.4732	0.056	0.4349	0.0546	WISP2	ENSG00000064205
cg02481642	20	43343760	2.33e-156	1.35e-118	0.8072	0.0351	0.4118	0.0628	0.4461	0.0705	0.3802	0.0623	WISP2	ENSG00000064205
cg01750375	20	43343365	2.29e-156	9.37e-156	0.7426	0.0391	0.3747	0.0525	0.409	0.0563	0.3469	0.0519	WISP2	ENSG00000064205
cg12937391	7	29900403	4.33e-29	2.82e-11	0.8739	0.0202	0.8467	0.0213	0.8475	0.0219	0.8364	0.0264	WIPF3	ENSG00000136193, ENSG00000122574
cg25311466	4	6277273	6.03e-22	1.99e-08	0.7817	0.0277	0.7543	0.0246	0.7399	0.0349	0.7496	0.0306	WFS1;WFS1
cg25554036	4	6271136	5.68e-09	1.87e-08	0.3459	0.038	0.3225	0.0465	0.3174	0.0488	0.3163	0.0463	WFS1;WFS1	ENSG00000109501
cg09659400	20	43744673	2.69e-11	1.46e-09	0.8518	0.0203	0.8263	0.0254	0.8257	0.025	0.8185	0.0279	WFDC5	ENSG00000175121
cg11783356	20	44313418	2e-38	1.63e-19	0.8004	0.0277	0.7725	0.0301	0.7672	0.0347	0.7552	0.0381	WFDC10B;WFDC10B	ENSG00000168634, ENSG00000180083
cg07001856	16	84346722	1.24e-16	2.88e-08	0.3421	0.0687	0.3018	0.0698	0.2929	0.0726	0.2885	0.0724	WFDC1	ENSG00000103175, ENSG00000064270
cg21495321	8	124429792	6.43e-18	1.19e-08	0.3411	0.0478	0.2945	0.0488	0.2895	0.056	0.2872	0.0451	WDYHV1	ENSG00000156795
cg13411784	9	140473680	8.6e-24	1.18e-08	0.4934	0.0501	0.4587	0.0471	0.4614	0.0509	0.4528	0.0487	WDR85	ENSG00000148399
cg26354191	1	3547523	2.21e-23	9.77e-12	0.7843	0.0194	0.7642	0.0246	0.7743	0.0257	0.761	0.0234	WDR8	ENSG00000116213, ENSG00000158109
cg00105306	15	85194978	4.78e-82	3.48e-08	0.6838	0.0428	0.6267	0.0477	0.6626	0.0642	0.6461	0.0619	WDR73	ENSG00000197696, ENSG00000176700, ENSG00000197696
cg04539283	16	75018278	7.44e-56	8.89e-10	0.6217	0.0315	0.5531	0.0405	0.5533	0.0468	0.5463	0.0383	WDR59
cg03552293	3	113160183	3.19e-66	2.12e-08	0.7442	0.0332	0.6982	0.036	0.7053	0.0411	0.6922	0.0439	WDR52;WDR52	ENSG00000144857, ENSG00000163611
cg00238349	3	52187791	7.5e-35	7.2e-18	0.458	0.0215	0.4321	0.0321	0.4317	0.0266	0.4246	0.0219	WDR51A;WDR51A;WDR51A	ENSG00000164087
cg03473042	9	137000014	3.29e-51	1.08e-10	0.7951	0.0229	0.7577	0.0225	0.7643	0.0259	0.7492	0.0253	WDR5	ENSG00000196363
cg19695867	1	109585390	1.42e-89	2.76e-09	0.3532	0.0502	0.2282	0.0355	0.2436	0.048	0.2359	0.0454	WDR47;WDR47;WDR47	ENSG00000197780, ENSG00000121940
cg27136344	17	80606911	1.37e-32	1.74e-11	0.3548	0.1065	0.2659	0.0718	0.2638	0.0747	0.2582	0.0722	WDR45L	ENSG00000141580
cg13639189	17	80606880	1.1e-25	3.87e-17	0.2215	0.0768	0.1478	0.0384	0.1508	0.0464	0.1408	0.0354	WDR45L	ENSG00000141580
cg14522767	9	127616124	1.59e-76	1.32e-16	0.6774	0.0224	0.6032	0.0216	0.6061	0.0248	0.5917	0.0222	WDR38	ENSG00000136942, ENSG00000185585
cg19089141	6	170054730	1.01e-16	4.23e-08	0.625	0.125	0.5337	0.1654	0.5384	0.161	0.5344	0.162	WDR27	ENSG00000185127, ENSG00000186340
cg05235525	14	102687624	4.23e-48	5.43e-21	0.6378	0.0396	0.5996	0.0443	0.6345	0.0543	0.6141	0.0542	WDR20	ENSG00000080823, ENSG00000080824
cg21046951	19	993855	2.72e-63	7.04e-08	0.7436	0.0328	0.6865	0.039	0.6899	0.0399	0.6719	0.0441	WDR18	ENSG00000116032, ENSG00000116017
cg17243896	4	176986745	6.87e-30	2.6e-10	0.1049	0.0171	0.0791	0.0191	0.0815	0.0267	0.0762	0.0161	WDR17;WDR17	ENSG00000150625, ENSG00000150628
cg01102833	4	176986621	4.41e-69	3.85e-17	0.4844	0.0403	0.3851	0.0509	0.381	0.0489	0.3702	0.0487	WDR17;WDR17	ENSG00000150625, ENSG00000150628
cg05083128	4	10077759	1.26e-58	3.45e-18	0.8459	0.017	0.791	0.0262	0.8006	0.0218	0.7866	0.0242	WDR1;WDR1	ENSG00000109667, ENSG00000071127
cg18768238	10	49892829	5.14e-09	4.89e-09	0.2122	0.0374	0.2138	0.0357	0.2319	0.0434	0.2269	0.0424	WDFY4	ENSG00000128815
cg16185666	13	52157705	1.44e-42	9.25e-11	0.6355	0.024	0.6078	0.0235	0.6183	0.0285	0.6112	0.0279	WDFY2	ENSG00000139668
cg03781731	7	73256416	2.72e-36	1.23e-08	0.7231	0.0731	0.6708	0.0807	0.6942	0.0863	0.6709	0.0897	WBSCR27	ENSG00000175877, ENSG00000189143, ENSG00000262988, ENSG00000262459
cg17240725	7	73149356	9.59e-23	1.83e-08	0.5194	0.1464	0.4951	0.1442	0.5139	0.1305	0.51	0.1326	WBSCR26	ENSG00000106089, ENSG00000106077, ENSG00000263024, ENSG00000262947
cg08795557	7	70921332	3.21e-40	6.91e-13	0.841	0.0278	0.7982	0.0324	0.8003	0.0289	0.7896	0.0278	WBSCR17	ENSG00000183166, ENSG00000185274
cg18898325	22	42394382	3.45e-54	8.84e-12	0.8017	0.0243	0.7578	0.0281	0.7561	0.0274	0.748	0.0298	WBP2NL	ENSG00000183066
cg16296679	22	42394374	8.52e-77	5.39e-15	0.8036	0.0195	0.7405	0.0249	0.7417	0.0251	0.7333	0.0269	WBP2NL	ENSG00000183066
cg22189786	22	42395067	2.75e-60	1.97e-17	0.4442	0.0816	0.3337	0.0846	0.3354	0.085	0.3234	0.0829	WBP2NL	ENSG00000183066
cg26894259	1	27817246	7.98e-25	1.05e-10	0.2214	0.0315	0.1781	0.0297	0.1798	0.0477	0.1761	0.0282	WASF2	ENSG00000158195
cg27347104	12	6233657	7.46e-71	2.21e-11	0.783	0.0348	0.7543	0.0301	0.7755	0.0345	0.7577	0.0323	VWF;VWF	ENSG00000110799
cg25884442	12	6178606	9.82e-67	2.22e-08	0.744	0.0394	0.6917	0.0346	0.6992	0.0384	0.6828	0.0385	VWF	ENSG00000110799, ENSG00000047617
cg23766360	12	6193688	1.75e-29	2.21e-08	0.8354	0.0224	0.8172	0.0191	0.8204	0.0212	0.8099	0.0228	VWF	ENSG00000110799, ENSG00000047617
cg01006193	12	6097872	4.22e-11	2.25e-09	0.2235	0.0279	0.2014	0.0338	0.1979	0.0347	0.1966	0.0307	VWF	ENSG00000110799, ENSG00000047617
cg15104126	12	6150167	6.17e-49	7.23e-10	0.8249	0.0244	0.7813	0.0297	0.7938	0.0333	0.7824	0.0342	VWF	ENSG00000110799, ENSG00000047617
cg09836827	12	6163024	1.36e-09	1.25e-11	0.8797	0.0135	0.8647	0.0165	0.8631	0.0169	0.8553	0.0204	VWF	ENSG00000110799, ENSG00000047617
cg22345878	12	6234313	7.07e-124	2.41e-22	0.8817	0.0136	0.7466	0.0316	0.7623	0.036	0.7492	0.0372	VWF	ENSG00000110799
cg11803589	12	6197837	1.91e-59	3.25e-35	0.7403	0.0286	0.6742	0.038	0.6813	0.0406	0.6638	0.0392	VWF	ENSG00000110799, ENSG00000047617
cg24427724	12	6234257	3.35e-139	9.48e-40	0.86	0.0174	0.6699	0.0359	0.6917	0.0375	0.6659	0.0386	VWF	ENSG00000110799
cg25447717	3	183952205	1e-82	4.64e-53	0.4666	0.0337	0.3756	0.0472	0.3869	0.0492	0.3639	0.0465	VWA5B2	ENSG00000214160, ENSG00000161204
cg00985388	3	183952212	1.18e-96	1.79e-85	0.5576	0.0332	0.4493	0.0406	0.4674	0.0446	0.4371	0.0444	VWA5B2	ENSG00000214160, ENSG00000161204
cg25104613	1	20649108	3.17e-47	7.79e-12	0.8663	0.0158	0.8193	0.0233	0.8123	0.0262	0.8007	0.0319	VWA5B1	ENSG00000162545, ENSG00000158816
cg02896318	1	1370775	3.3e-08	1.49e-08	0.1223	0.018	0.1103	0.0274	0.1113	0.0335	0.111	0.0245	VWA1;VWA1	ENSG00000179403
cg09668627	1	1371844	1.04e-66	5.89e-10	0.8587	0.0283	0.7706	0.0479	0.7796	0.0449	0.7587	0.0448	VWA1;VWA1	ENSG00000179403
cg08426733	1	1376740	4.96e-65	1.91e-35	0.5158	0.023	0.4872	0.0206	0.4926	0.0195	0.4776	0.0186	VWA1;VWA1	ENSG00000215915, ENSG00000179403
cg21837069	1	1369466	5.44e-114	5.97e-37	0.357	0.0428	0.2228	0.0471	0.2355	0.0525	0.2195	0.0477	VWA1;VWA1	ENSG00000179403
cg27446185	1	117753965	7.94e-23	1.54e-09	0.816	0.019	0.7856	0.0221	0.784	0.0234	0.7747	0.0277	VTCN1	ENSG00000134258
cg27055365	1	117689356	1.9e-48	8.16e-11	0.8097	0.02	0.7734	0.0227	0.7764	0.0258	0.7644	0.028	VTCN1	ENSG00000134253, ENSG00000134258
cg18375236	19	30024706	4e-58	3.23e-15	0.6816	0.0295	0.6419	0.0278	0.6424	0.0296	0.6267	0.0309	VSTM2B	ENSG00000105171, ENSG00000187135
cg07961479	1	159825173	1.09e-69	7.73e-22	0.3666	0.0207	0.3278	0.0246	0.3418	0.0299	0.3328	0.0286	VSIG8;C1orf204	ENSG00000243284, ENSG00000158714
cg07056626	19	51845446	2.78e-16	4.81e-09	0.648	0.0303	0.6352	0.0285	0.639	0.0295	0.6289	0.0283	VSIG10L	ENSG00000186806
cg26987613	6	33219410	8.89e-121	1.57e-10	0.7143	0.0288	0.5944	0.0345	0.6072	0.0391	0.5935	0.0341	VPS52	ENSG00000204227, ENSG00000223501, ENSG00000235107, ENSG00000223618
cg02813606	6	33235902	4.78e-38	1.11e-10	0.7704	0.0243	0.7448	0.0251	0.7593	0.026	0.7452	0.0257	VPS52	ENSG00000223501, ENSG00000231500, ENSG00000227794, ENSG00000223618
cg20595453	6	33219392	1.93e-116	2.69e-19	0.8327	0.02	0.7576	0.0217	0.7661	0.0245	0.7498	0.0256	VPS52	ENSG00000204227, ENSG00000223501, ENSG00000235107, ENSG00000223618
cg03174963	16	69346037	1.67e-09	4.13e-08	0.2395	0.0319	0.2155	0.0301	0.2173	0.0372	0.2089	0.0232	VPS4A
cg25395188	11	60897782	1.2e-52	3.86e-15	0.3722	0.037	0.2786	0.0347	0.2878	0.0441	0.2667	0.0408	VPS37C	ENSG00000167987, ENSG00000110448
cg26440467	8	145654605	2.45e-21	1.72e-13	0.582	0.0484	0.5693	0.0509	0.5725	0.049	0.5645	0.0489	VPS28;NFKBIL2;VPS28	ENSG00000160948
cg09084200	11	134095863	7.6e-62	5.94e-09	0.4768	0.0367	0.3635	0.0486	0.3418	0.0526	0.3405	0.044	VPS26B;NCAPD3	ENSG00000151502, ENSG00000151503
cg19969694	15	41185800	6.37e-19	5.98e-09	0.891	0.0237	0.8814	0.0174	0.8831	0.0255	0.8734	0.0198	VPS18	ENSG00000104142
cg02071305	15	41185973	7.37e-15	1.85e-14	0.4179	0.0278	0.3923	0.0321	0.3901	0.0371	0.3849	0.0316	VPS18	ENSG00000104142
cg00384847	1	12291339	2.1e-86	4.69e-10	0.7932	0.0226	0.7296	0.028	0.738	0.0295	0.7266	0.0256	VPS13D;VPS13D	ENSG00000048707, ENSG00000162496
cg08881614	3	51433428	3.79e-106	2.08e-31	0.8719	0.0162	0.7884	0.0248	0.803	0.0273	0.7841	0.0282	VPRBP;RBM15B;RBM15B	ENSG00000179837, ENSG00000145041
cg08337633	7	55602109	3.86e-69	6.9e-10	0.2118	0.058	0.144	0.0335	0.1576	0.0397	0.1525	0.0381	VOPP1	ENSG00000132434, ENSG00000154978
cg08352439	7	55637123	5.18e-104	1.87e-25	0.7893	0.0289	0.6533	0.0416	0.6584	0.0445	0.6482	0.0419	VOPP1	ENSG00000132434, ENSG00000154978
cg14387743	6	133056278	9.18e-50	2.82e-08	0.618	0.0454	0.5106	0.0464	0.5266	0.0624	0.5063	0.0561	VNN3;VNN3	ENSG00000093134
cg10044101	6	133084289	1.92e-36	2.4e-12	0.5017	0.0651	0.4033	0.0721	0.4106	0.0739	0.3979	0.0711	VNN2	ENSG00000112303
cg25767504	3	38040374	3e-12	1.75e-13	0.1105	0.0149	0.1001	0.0143	0.1072	0.0283	0.0979	0.0122	VILL	ENSG00000136059, ENSG00000187091
cg14591123	3	38040395	1.3e-57	1.76e-24	0.2847	0.0338	0.2244	0.0434	0.2322	0.0361	0.2172	0.0329	VILL	ENSG00000136059, ENSG00000187091
cg01636650	3	38040315	7.7e-94	8.03e-33	0.2604	0.0379	0.1676	0.0274	0.1815	0.033	0.1611	0.0262	VILL	ENSG00000136059, ENSG00000187091
cg02841482	3	157217803	1.47e-71	1.51e-12	0.393	0.054	0.2932	0.0381	0.302	0.0423	0.289	0.0375	VEPH1;VEPH1;VEPH1;VEPH1;VEPH1	ENSG00000197415, ENSG00000163661
cg23097079	10	135054967	2.28e-111	7.92e-13	0.3636	0.0331	0.234	0.0424	0.2357	0.0438	0.2296	0.039	VENTX	ENSG00000151650, ENSG00000151651
cg18872604	11	64002754	1.85e-59	1.64e-13	0.2892	0.032	0.2307	0.0344	0.2311	0.0372	0.2287	0.0307	VEGFB	ENSG00000173511
cg14069928	9	136845816	4.55e-117	4.16e-10	0.7438	0.0266	0.6084	0.0343	0.6038	0.0367	0.5938	0.0332	VAV2;VAV2	ENSG00000160293, ENSG00000123453
cg27388680	19	6857265	6.19e-102	1.14e-09	0.9011	0.0146	0.8287	0.0235	0.8349	0.0323	0.824	0.026	VAV1	ENSG00000141968, ENSG00000174837
cg06848199	16	77983066	2.24e-14	1.31e-08	0.7569	0.0236	0.7427	0.0228	0.7479	0.0228	0.7357	0.024	VAT1L	ENSG00000166509, ENSG00000171724
cg08236479	16	78005126	2.32e-10	1.39e-18	0.492	0.0447	0.4481	0.0494	0.4378	0.0509	0.4358	0.0433	VAT1L	ENSG00000166509, ENSG00000171724
cg23436960	14	77239540	5.6e-35	1.63e-35	0.4149	0.0343	0.3968	0.0444	0.4174	0.053	0.4017	0.0514	VASH1	ENSG00000071246, ENSG00000119669
cg00649377	6	30881728	9.45e-48	9.63e-10	0.2273	0.0453	0.1701	0.0421	0.1686	0.0421	0.1651	0.0408	VARS2;VARS2;VARS2;GTF2H4	ENSG00000137411
cg05103231	6	30881664	9.11e-38	1.49e-11	0.1415	0.0319	0.1099	0.0247	0.1121	0.0264	0.1084	0.0251	VARS2;VARS2;VARS2;GTF2H4	ENSG00000137411
cg26860970	6	30881658	2.21e-65	4.65e-17	0.2831	0.0491	0.2094	0.0453	0.2173	0.0476	0.208	0.0462	VARS2;VARS2;VARS2;GTF2H4	ENSG00000137411
cg00933603	6	30883001	4.75e-51	2.33e-09	0.8557	0.0237	0.7993	0.0403	0.8044	0.0408	0.7947	0.0421	VARS2;VARS2;VARS2	ENSG00000137411
cg00244776	6	30883192	4.03e-119	9.02e-25	0.7392	0.0348	0.6464	0.0414	0.6543	0.0435	0.6367	0.0422	VARS2;VARS2;VARS2	ENSG00000137411, ENSG00000196260, ENSG00000137411, ENSG00000224246
cg06879746	6	30883768	6.53e-91	8.8e-38	0.8595	0.0197	0.7485	0.043	0.7508	0.0425	0.7333	0.0474	VARS2;VARS2;VARS2	ENSG00000137411, ENSG00000196260, ENSG00000137411, ENSG00000224246
cg27057509	6	30883762	7.94e-90	2.82e-49	0.839	0.0228	0.7185	0.0472	0.7251	0.0437	0.7016	0.0466	VARS2;VARS2;VARS2	ENSG00000137411, ENSG00000196260, ENSG00000137411, ENSG00000224246
cg08899667	6	31761055	1.57e-161	9.95e-08	0.8227	0.0253	0.6102	0.0375	0.634	0.0472	0.6233	0.0428	VARS	ENSG00000204394, ENSG00000204396, ENSG00000224264, ENSG00000223757
cg17619755	6	31760629	3.79e-152	1.88e-08	0.8632	0.0286	0.6304	0.0436	0.6449	0.0464	0.6332	0.042	VARS	ENSG00000204394, ENSG00000204396, ENSG00000224264, ENSG00000223757
cg10807309	6	31761062	3.22e-127	3.07e-15	0.7062	0.079	0.3953	0.055	0.415	0.058	0.4071	0.0516	VARS	ENSG00000204394, ENSG00000204396, ENSG00000224264, ENSG00000223757
cg23781467	6	31760233	1.62e-102	1.54e-15	0.8353	0.0164	0.7468	0.0256	0.758	0.0278	0.7449	0.0247	VARS	ENSG00000204394, ENSG00000204396, ENSG00000224264, ENSG00000223757
cg24688563	1	160388964	4.34e-41	1.88e-08	0.7172	0.0276	0.6958	0.0276	0.7066	0.0264	0.69	0.0275	VANGL2	ENSG00000162739, ENSG00000162738
cg02652597	2	85811292	3.62e-46	1.11e-08	0.3013	0.037	0.2427	0.0439	0.2334	0.0461	0.2326	0.0357	VAMP5	ENSG00000168899
cg02493740	2	85810744	5.8e-09	4.69e-12	0.7271	0.0446	0.6746	0.0526	0.6498	0.0657	0.6516	0.0576	VAMP5	ENSG00000168899
cg23902361	2	85810844	1.51e-20	4.91e-16	0.5175	0.0326	0.4668	0.0388	0.4543	0.0482	0.4465	0.0412	VAMP5	ENSG00000168899
cg16770549	12	6578523	1.74e-88	8.68e-15	0.7517	0.0248	0.6611	0.0302	0.66	0.0331	0.643	0.0303	VAMP1;VAMP1;VAMP1	ENSG00000139192, ENSG00000139190
cg01350996	16	70793986	2.55e-18	3.73e-12	0.8148	0.0248	0.7979	0.0302	0.8147	0.0426	0.8036	0.0469	VAC14	ENSG00000103043, ENSG00000132613
cg02030542	16	70722454	2.14e-92	3.31e-74	0.7889	0.0235	0.7165	0.0335	0.7355	0.0352	0.7039	0.0305	VAC14	ENSG00000132613
cg07992484	2	106724161	2.72e-90	4.98e-18	0.77	0.0248	0.6876	0.0284	0.6872	0.0324	0.6735	0.0352	UXS1	ENSG00000115652, ENSG00000119147
cg20625138	1	7913667	3e-08	1.19e-09	0.8648	0.0154	0.8553	0.0196	0.8571	0.0175	0.8514	0.0178	UTS2;UTS2	ENSG00000049247
cg21278764	1	38481765	1.11e-66	9.09e-13	0.8283	0.024	0.7431	0.0355	0.7582	0.0388	0.7461	0.0409	UTP11L	ENSG00000185668, ENSG00000183520
cg14798641	3	49314920	6.18e-77	1.62e-10	0.7133	0.0463	0.6552	0.05	0.6736	0.0527	0.6578	0.0513	USP4;USP4;C3orf62	ENSG00000185909, ENSG00000114316
cg00808969	11	77898785	9.93e-39	1.16e-13	0.4787	0.0266	0.414	0.0345	0.3999	0.0493	0.3941	0.0401	USP35;KCTD21	ENSG00000188997, ENSG00000118369
cg02023728	11	77925099	2.69e-84	1.18e-16	0.7952	0.0354	0.6343	0.0822	0.6573	0.0862	0.6371	0.0941	USP35	ENSG00000118369, ENSG00000033327
cg17017284	1	161128717	9.95e-82	1.79e-13	0.6909	0.0324	0.6071	0.0422	0.6205	0.0494	0.6064	0.0512	USP21;USP21	ENSG00000143258
cg18176482	1	161128720	1.21e-60	1.3e-14	0.6838	0.0338	0.6206	0.039	0.6267	0.0454	0.6182	0.0452	USP21;USP21	ENSG00000143258
cg01447427	1	161128567	3.66e-103	4.47e-16	0.536	0.0433	0.3543	0.0471	0.3672	0.0481	0.3459	0.0476	USP21;UFC1;USP21	ENSG00000143258
cg02854536	11	119227876	2.25e-22	2.14e-12	0.2176	0.0308	0.1794	0.0355	0.1779	0.0399	0.178	0.0327	USP2;USP2	ENSG00000036672, ENSG00000223953
cg05554192	11	17515836	6.37e-46	6.96e-08	0.8051	0.0251	0.7588	0.033	0.7758	0.0412	0.7662	0.0436	USH1C;USH1C	ENSG00000006071, ENSG00000006611
cg27563174	19	35760861	2.26e-86	2.07e-21	0.3331	0.0432	0.2185	0.0381	0.2242	0.0418	0.2152	0.0324	USF2;USF2	ENSG00000105698
cg24144893	1	45480507	3.88e-30	9.66e-08	0.5609	0.052	0.4794	0.0451	0.4859	0.0434	0.4744	0.0485	UROD	ENSG00000126088, ENSG00000126107
cg08084737	7	43965691	1.69e-11	1.56e-08	0.0913	0.02	0.0781	0.0149	0.079	0.024	0.0753	0.0112	URGCP;UBE2D4	ENSG00000078967
cg15262984	7	43965648	9.35e-15	4.32e-09	0.1377	0.0286	0.1145	0.0248	0.1148	0.0303	0.1122	0.0175	URGCP;UBE2D4	ENSG00000078967
cg27549208	7	43965451	1.71e-79	1.37e-11	0.7464	0.0444	0.6092	0.0541	0.6134	0.0517	0.5952	0.0506	URGCP;UBE2D4	ENSG00000078967
cg12309479	3	48647426	6.01e-23	3.37e-10	0.2242	0.0347	0.1904	0.0386	0.1881	0.0401	0.1876	0.0333	UQCRC1	ENSG00000010256
cg14651183	8	97248129	7.72e-18	1.95e-08	0.3813	0.0579	0.3187	0.0486	0.3251	0.0528	0.314	0.0518	UQCRB	ENSG00000156467
cg12159215	11	118826779	2.43e-12	1.32e-16	0.649	0.0257	0.6412	0.0226	0.6497	0.0239	0.6364	0.0235	UPK2	ENSG00000110375
cg05791506	1	84864609	1.11e-09	6.63e-08	0.85	0.0427	0.8434	0.0403	0.8507	0.023	0.8442	0.0215	UOX;DNASE2B	ENSG00000137976
cg26728422	16	1429015	2.43e-14	1.09e-08	0.2278	0.0375	0.2273	0.0493	0.2475	0.0514	0.2431	0.0501	UNKL	ENSG00000059145, ENSG00000090581
cg19302996	17	73780495	2.31e-54	1.69e-16	0.3975	0.0418	0.2949	0.0388	0.294	0.0507	0.2869	0.0359	UNK	ENSG00000132475, ENSG00000132478
cg25756680	11	67771726	3.89e-29	6.65e-10	0.215	0.033	0.1623	0.0341	0.1612	0.0413	0.1552	0.0293	UNC93B1	ENSG00000110057
cg16638834	6	167710360	8.28e-27	6.02e-15	0.7883	0.0228	0.7569	0.0234	0.7596	0.0255	0.7469	0.0249	UNC93A;UNC93A	ENSG00000120440, ENSG00000112494
cg00541544	22	39150255	1.58e-117	1.75e-15	0.3845	0.0475	0.1702	0.03	0.16	0.0375	0.1556	0.0303	UNC84B	ENSG00000100242, ENSG00000100226
cg24787823	8	35613299	1.04e-38	3.1e-14	0.7617	0.0575	0.7	0.0606	0.7001	0.0508	0.6856	0.0438	UNC5D	ENSG00000156687
cg05871136	10	72971961	1.16e-10	3.88e-08	0.1652	0.0241	0.1483	0.0306	0.1492	0.038	0.1469	0.0288	UNC5B	ENSG00000107731
cg19673155	10	72995181	3.43e-48	3.07e-51	0.3695	0.048	0.3281	0.0474	0.3568	0.0559	0.3334	0.0522	UNC5B	ENSG00000107731, ENSG00000198246
cg18585314	5	176272093	2e-69	3.22e-08	0.4407	0.0256	0.4011	0.0293	0.4132	0.0347	0.4044	0.0329	UNC5A	ENSG00000113763, ENSG00000160883
cg08022502	15	91479023	1.2e-69	5.28e-19	0.4673	0.04	0.3855	0.0415	0.3816	0.0433	0.378	0.0381	UNC45A;UNC45A	ENSG00000140553, ENSG00000184508
cg27366007	15	91479184	6.41e-73	4.38e-22	0.6845	0.0282	0.6285	0.0282	0.6481	0.0326	0.6303	0.0317	UNC45A;UNC45A	ENSG00000140553, ENSG00000184508
cg01456243	15	91478982	1.29e-52	1.36e-25	0.2537	0.0325	0.1837	0.0369	0.1847	0.0398	0.18	0.0325	UNC45A;UNC45A	ENSG00000140553, ENSG00000184508
cg27626899	15	91475925	9.26e-10	5.03e-09	0.1617	0.027	0.1418	0.0331	0.14	0.0345	0.1424	0.0293	UNC45A;HDDC3	ENSG00000140553, ENSG00000184508
cg01430390	17	73841288	9.06e-94	3.6e-20	0.4568	0.0279	0.3828	0.0414	0.4066	0.047	0.3938	0.0485	UNC13D	ENSG00000092929
cg21892295	12	121157589	2.02e-90	8.56e-15	0.4912	0.0622	0.3921	0.0631	0.4179	0.0764	0.4036	0.0737	UNC119B	ENSG00000110917, ENSG00000122971
cg13055199	15	75136278	1.07e-70	5.82e-17	0.7209	0.034	0.6429	0.0377	0.6583	0.0383	0.6351	0.0392	ULK3	ENSG00000140474
cg14292522	12	100535489	2.39e-58	1.85e-09	0.6497	0.0466	0.5455	0.0432	0.5566	0.0523	0.5378	0.0495	UHRF1BP1L;UHRF1BP1L	ENSG00000185046, ENSG00000075089
cg03631065	13	96672440	3e-45	1.08e-07	0.8075	0.0257	0.7496	0.0336	0.7555	0.0311	0.7484	0.0334	UGGT2	ENSG00000102595, ENSG00000102580
cg00488512	22	19465503	1.24e-67	1.48e-12	0.1737	0.0301	0.0864	0.0151	0.0863	0.0322	0.0804	0.0149	UFD1L;UFD1L	ENSG00000070010, ENSG00000093009
cg08345614	20	62586772	1.4e-43	2.31e-12	0.2616	0.0347	0.2082	0.0384	0.2079	0.0397	0.2079	0.0362	UCKL1AS;UCKL1	ENSG00000198276, ENSG00000101152
cg07507493	20	62574095	2.13e-67	4.73e-11	0.5459	0.0521	0.5109	0.0569	0.5371	0.0626	0.5189	0.063	UCKL1;MIR1914;MIR647	ENSG00000198276, ENSG00000101152
cg12894126	9	134405925	6.6e-103	2.88e-12	0.5264	0.0208	0.4687	0.0195	0.4741	0.0209	0.4651	0.02	UCK1;UCK1	ENSG00000130717
cg00149830	9	134406048	1.44e-42	1.39e-20	0.2575	0.0343	0.1893	0.0632	0.1823	0.0444	0.1801	0.036	UCK1;UCK1	ENSG00000130717
cg00423487	19	4455957	3.72e-69	1.29e-11	0.6656	0.029	0.6253	0.0244	0.6259	0.0277	0.6233	0.0239	UBXN6;UBXN6	ENSG00000167671, ENSG00000167670
cg16664472	1	26644822	2.2e-28	4.55e-11	0.2179	0.0409	0.1519	0.0309	0.1428	0.0435	0.1428	0.0314	UBXN11;CD52	ENSG00000169442
cg18941614	17	42287715	1.08e-18	3.53e-14	0.266	0.0347	0.2257	0.0337	0.2268	0.0431	0.2193	0.0327	UBTF;UBTF;UBTF	ENSG00000108312, ENSG00000087152
cg25247692	10	99313390	1.93e-19	3.42e-17	0.1668	0.0329	0.141	0.0369	0.14	0.0416	0.134	0.0241	UBTD1	ENSG00000165887, ENSG00000155229
cg17163404	1	19414438	4.31e-84	2.29e-22	0.852	0.0524	0.7868	0.0498	0.7912	0.0323	0.7748	0.0367	UBR4	ENSG00000159423, ENSG00000127481
cg13270236	6	42658437	2.06e-79	1.2e-11	0.7643	0.0271	0.6925	0.0424	0.7187	0.0533	0.7026	0.056	UBR2	ENSG00000024048, ENSG00000112619
cg02341182	3	33480109	8.09e-12	3.33e-08	0.2228	0.0438	0.1887	0.0411	0.1856	0.0443	0.1857	0.0336	UBP1;UBP1;UBP1	ENSG00000153560, ENSG00000153558
cg02634816	20	3139616	3.77e-34	9.8e-10	0.4594	0.044	0.3833	0.0505	0.375	0.0524	0.3704	0.0461	UBOX5;UBOX5;FASTKD5	ENSG00000185019, ENSG00000215251
cg21895593	7	138917734	4.18e-86	7.91e-19	0.4483	0.0371	0.3023	0.0325	0.3152	0.0398	0.2942	0.0344	UBN2	ENSG00000146963, ENSG00000105948, ENSG00000269955, ENSG00000105948
cg24847230	17	46986807	1.18e-74	3.88e-37	0.5471	0.0206	0.5067	0.0183	0.517	0.0192	0.5011	0.0164	UBE2Z	ENSG00000159202, ENSG00000159210
cg22128197	1	154529357	1.66e-57	3.43e-24	0.5027	0.0302	0.4281	0.0395	0.436	0.042	0.4261	0.0371	UBE2Q1	ENSG00000163239, ENSG00000160714
cg20324858	1	154529936	1.96e-72	7.61e-32	0.7357	0.032	0.6302	0.0405	0.6368	0.0393	0.62	0.0391	UBE2Q1	ENSG00000163239, ENSG00000160714
cg06245338	17	74410839	1.34e-145	1.02e-25	0.5399	0.0387	0.3007	0.0382	0.3139	0.0416	0.3045	0.0398	UBE2O	ENSG00000175931, ENSG00000176170
cg27429749	11	57333612	2.78e-94	1.26e-09	0.3365	0.0419	0.158	0.0303	0.1624	0.0407	0.1547	0.0261	UBE2L6;UBE2L6	ENSG00000156587, ENSG00000214872
cg15258696	17	4270303	8.02e-37	4.35e-08	0.2022	0.032	0.1465	0.0214	0.1493	0.0328	0.1435	0.0268	UBE2G1	ENSG00000132388
cg12834428	6	83775763	7.62e-09	2.28e-11	0.1552	0.023	0.1396	0.0282	0.1418	0.0288	0.1357	0.0207	UBE2CBP	ENSG00000083097
cg06957820	5	133706474	4.87e-44	1.65e-18	0.3592	0.0391	0.2614	0.046	0.2477	0.0474	0.2368	0.0418	UBE2B	ENSG00000006837, ENSG00000119048
cg16193278	13	100008450	2.43e-76	3.6e-52	0.4455	0.034	0.3324	0.0403	0.3316	0.0445	0.314	0.04	UBAC2;MIR623;UBAC2;UBAC2	ENSG00000169508, ENSG00000125304
cg24902842	3	49850507	6.18e-88	4.72e-12	0.7986	0.0261	0.7014	0.0312	0.7105	0.0339	0.6912	0.0342	UBA7	ENSG00000182179
cg19381811	3	49851713	4.63e-125	2.6e-18	0.5986	0.0395	0.4318	0.0447	0.4422	0.0494	0.4307	0.0565	UBA7	ENSG00000182179
cg14557690	9	139978293	2.13e-36	9.62e-08	0.7922	0.0274	0.7478	0.0298	0.733	0.0408	0.7414	0.0379	UAP1L1	ENSG00000177239
cg05064937	10	71906761	5.92e-17	4.68e-09	0.1151	0.0535	0.1006	0.0511	0.1075	0.0676	0.1036	0.0607	TYSND1;TYSND1	ENSG00000156521
cg12902357	5	134210754	1.3e-09	4.02e-09	0.0676	0.0137	0.0585	0.0095	0.0612	0.0176	0.0584	0.0146	TXNDC15	ENSG00000132570, ENSG00000113621
cg00046537	5	134210707	1.24e-11	1.21e-14	0.2064	0.0248	0.1789	0.0307	0.1779	0.036	0.173	0.0277	TXNDC15	ENSG00000132570, ENSG00000113621
cg22570053	5	134210839	3.57e-30	3.66e-24	0.165	0.0269	0.1276	0.0211	0.1333	0.0372	0.1234	0.0231	TXNDC15	ENSG00000132570, ENSG00000113621
cg00288844	16	11835360	3.13e-60	5.89e-08	0.664	0.0441	0.6311	0.044	0.6608	0.0572	0.6495	0.0558	TXNDC11	ENSG00000153066, ENSG00000184602
cg04399632	16	11837547	5.47e-38	3.97e-08	0.284	0.0597	0.2214	0.0466	0.2511	0.054	0.2318	0.0547	TXNDC11	ENSG00000153066
cg14339750	3	52271331	2.56e-75	1.03e-11	0.6848	0.0251	0.6489	0.0295	0.6684	0.0346	0.6504	0.0316	TWF2	ENSG00000239732, ENSG00000173366, ENSG00000164088, ENSG00000173366, ENSG00000164088
cg12708802	3	50388878	1.96e-38	5.73e-13	0.7935	0.0441	0.7548	0.0403	0.7586	0.0393	0.7431	0.0387	TUSC4;CYB561D2	ENSG00000114395, ENSG00000114388
cg08207895	3	50388901	4.07e-53	3.89e-13	0.8406	0.0338	0.7936	0.0368	0.7955	0.0359	0.7807	0.0374	TUSC4;CYB561D2	ENSG00000114395, ENSG00000114388
cg23431721	3	50387780	1.85e-26	2.31e-19	0.3397	0.0511	0.272	0.0453	0.28	0.0427	0.2616	0.0391	TUSC4;CYB561D2	ENSG00000114395, ENSG00000114388, ENSG00000004838
cg03922479	16	90002467	3.38e-14	2.47e-10	0.7364	0.0287	0.7261	0.026	0.7341	0.026	0.7193	0.0261	TUBB3	ENSG00000198211, ENSG00000140995, ENSG00000258947, ENSG00000140995, ENSG00000258947
cg01108243	20	57594267	1.01e-127	1.01e-16	0.6687	0.0416	0.5034	0.0373	0.5251	0.0468	0.5129	0.0454	TUBB1	ENSG00000101162
cg26721803	6	30690844	7.77e-10	1.98e-11	0.6055	0.0272	0.5734	0.034	0.5667	0.0395	0.5608	0.031	TUBB	ENSG00000196230, ENSG00000137312, ENSG00000232280, ENSG00000227739
cg00616082	6	30690587	1.22e-11	1.48e-11	0.169	0.0218	0.147	0.0216	0.1486	0.0314	0.1414	0.0181	TUBB	ENSG00000196230, ENSG00000137312, ENSG00000232280, ENSG00000227739
cg22385231	2	220119398	5.55e-61	8.34e-21	0.2585	0.0392	0.1768	0.034	0.1794	0.0389	0.1691	0.0309	TUBA4B;TUBA4A	ENSG00000127824
cg19050555	12	49662405	8.12e-48	2.27e-09	0.8496	0.0366	0.7794	0.0398	0.7908	0.0434	0.7728	0.0423	TUBA1C	ENSG00000167553, ENSG00000135406
cg16881676	12	49659619	6.73e-128	2.01e-21	0.4534	0.0354	0.3026	0.0388	0.3225	0.0543	0.3043	0.0423	TUBA1C	ENSG00000167553
cg09088050	11	8090206	6.26e-29	3.25e-13	0.6792	0.0342	0.66	0.0378	0.6701	0.0396	0.6512	0.0368	TUB	ENSG00000166402, ENSG00000166405
cg01827726	7	2673408	8.53e-20	8.7e-12	0.1651	0.0335	0.1426	0.0356	0.1536	0.0394	0.15	0.0368	TTYH3	ENSG00000136295, ENSG00000174945
cg04945608	20	43118723	1.46e-57	4.76e-12	0.8967	0.0131	0.8493	0.0188	0.8509	0.0189	0.8404	0.0202	TTPAL;TTPAL	ENSG00000124120, ENSG00000132824
cg25750259	20	43104962	6.29e-13	6.59e-14	0.155	0.0279	0.1298	0.026	0.1262	0.0347	0.1241	0.0225	TTPAL;TTPAL	ENSG00000124120
cg02530321	20	43103795	1.27e-08	4.16e-15	0.5692	0.0312	0.5455	0.0364	0.5476	0.0365	0.5397	0.0344	TTPAL;TTPAL	ENSG00000124120
cg00431114	20	43104027	6.83e-26	2.04e-22	0.6463	0.021	0.6231	0.0251	0.6324	0.0268	0.6185	0.0257	TTPAL;TTPAL	ENSG00000124120
cg03513363	20	30458745	1.72e-29	1.7e-19	0.1846	0.0359	0.1466	0.0337	0.1495	0.0396	0.1497	0.0344	TTLL9;DUSP15;DUSP15;DUSP15;TTLL9	ENSG00000131044, ENSG00000149599
cg05840541	22	50482925	3.39e-152	4.35e-11	0.6245	0.0352	0.3607	0.0494	0.3577	0.0516	0.3526	0.0504	TTLL8	ENSG00000100427, ENSG00000198355
cg17010394	1	84464224	4.9e-43	2.93e-11	0.2999	0.0308	0.2482	0.0393	0.2558	0.0458	0.2519	0.042	TTLL7	ENSG00000137941
cg00054472	3	9852352	1.85e-62	1.05e-13	0.3621	0.0449	0.2809	0.0434	0.2835	0.0473	0.2732	0.0473	TTLL3	ENSG00000214021
cg03375833	3	9859360	1.51e-21	3.62e-15	0.6508	0.0638	0.619	0.0634	0.6259	0.0668	0.6168	0.0671	TTLL3	ENSG00000156990, ENSG00000214021
cg11527279	9	124854846	1.29e-59	1.05e-10	0.472	0.0329	0.4033	0.0401	0.3986	0.0398	0.3958	0.0392	TTLL11;TTLL11	ENSG00000175764, ENSG00000136848
cg25347941	22	43486472	6.92e-96	6.42e-08	0.7785	0.0205	0.6998	0.0375	0.7163	0.0403	0.7073	0.044	TTLL1;TTLL1	ENSG00000100271
cg22637865	22	43486524	8.11e-106	5.65e-17	0.7834	0.0227	0.6897	0.0374	0.7077	0.0399	0.6944	0.0399	TTLL1;TTLL1	ENSG00000100271
cg05061804	9	135282417	3.24e-45	1.64e-26	0.3985	0.0359	0.3316	0.0422	0.33	0.0519	0.3198	0.0402	TTF1	ENSG00000125482
cg13244312	14	71109707	2.25e-32	8.27e-11	0.4054	0.1029	0.3048	0.079	0.3206	0.0871	0.3253	0.0798	TTC9	ENSG00000006432, ENSG00000133985
cg21049809	14	91283462	6.79e-42	2.45e-13	0.6761	0.025	0.6615	0.0231	0.6736	0.0262	0.6571	0.0244	TTC7B	ENSG00000165914
cg06937409	14	91281948	2.2e-87	8.39e-17	0.6408	0.0321	0.5637	0.0264	0.5788	0.037	0.5647	0.0328	TTC7B	ENSG00000165914
cg11143148	14	91283255	1.89e-79	1.23e-18	0.5886	0.0389	0.5052	0.0381	0.5099	0.0418	0.4992	0.0397	TTC7B	ENSG00000165914
cg01710361	1	51769687	4.39e-64	3.6e-12	0.3386	0.039	0.2756	0.0445	0.2935	0.0523	0.2891	0.0538	TTC39A;TTC39A
cg06041363	22	46663418	1.21e-59	9.46e-11	0.5278	0.041	0.4329	0.0441	0.444	0.0539	0.4393	0.055	TTC38	ENSG00000130943, ENSG00000075234
cg08736088	4	147866520	4.97e-57	8.54e-08	0.4806	0.0415	0.3993	0.0391	0.4073	0.0451	0.3975	0.0448	TTC29	ENSG00000137473
cg06635900	4	147868330	6.08e-10	1.83e-17	0.1868	0.0293	0.1722	0.0285	0.1872	0.0383	0.1728	0.0293	TTC29	ENSG00000137473
cg24150244	22	28402098	3.69e-59	1.13e-15	0.8126	0.0276	0.77	0.0272	0.7768	0.0287	0.7611	0.0306	TTC28	ENSG00000100154, ENSG00000180957
cg16272030	7	138868118	3.98e-41	1.99e-35	0.8902	0.0345	0.8427	0.0336	0.8548	0.0454	0.8283	0.0276	TTC26;TTC26;TTC26	ENSG00000146963, ENSG00000105948, ENSG00000269955, ENSG00000105948
cg24697184	1	55266578	7.94e-11	1.66e-08	0.1447	0.0295	0.117	0.0277	0.1164	0.0364	0.1138	0.0296	TTC22;TTC22	ENSG00000006555
cg02935904	1	55267293	1.05e-81	1.1e-08	0.2117	0.0332	0.1049	0.0143	0.107	0.0154	0.1034	0.0152	TTC22;TTC22	ENSG00000006555
cg20569588	1	55267285	1.35e-70	9.36e-17	0.2209	0.0393	0.116	0.0272	0.1173	0.0359	0.1093	0.0239	TTC22;TTC22	ENSG00000006555
cg14058848	9	130479114	1.38e-40	3.51e-31	0.7707	0.025	0.7294	0.0229	0.7339	0.0225	0.7109	0.0264	TTC16;PTRH1	ENSG00000187024, ENSG00000167094
cg23461714	11	113184990	5.75e-98	5.85e-26	0.4345	0.0383	0.2973	0.0363	0.2972	0.0378	0.2836	0.0366	TTC12	ENSG00000149292
cg10965508	6	43231063	2.84e-30	3.8e-15	0.5951	0.0319	0.5727	0.0306	0.5788	0.0313	0.563	0.0284	TTBK1	ENSG00000146216, ENSG00000137204
cg25521481	6	43214396	1.27e-74	4.14e-17	0.5504	0.0372	0.4994	0.0366	0.5075	0.0337	0.4971	0.0339	TTBK1	ENSG00000146216, ENSG00000137204
cg01749249	6	43252541	3.39e-44	3.4e-26	0.6584	0.0239	0.6109	0.0247	0.6051	0.0288	0.5901	0.029	TTBK1	ENSG00000146216, ENSG00000137204
cg24411043	1	161008297	1.99e-22	3.33e-11	0.1845	0.0408	0.1462	0.0401	0.1435	0.0371	0.1436	0.0381	TSTD1;TSTD1;TSTD1	ENSG00000158773, ENSG00000158769
cg11578532	1	161008127	2.16e-65	1.74e-38	0.638	0.1021	0.5162	0.0906	0.5355	0.081	0.5201	0.0791	TSTD1;TSTD1;TSTD1	ENSG00000158773, ENSG00000158769
cg22329555	20	30777558	5.91e-87	1.18e-09	0.6721	0.0338	0.6018	0.0303	0.6039	0.0309	0.5968	0.029	TSPYL3	ENSG00000235217
cg00611548	6	116601663	8.76e-67	3.52e-09	0.3037	0.0634	0.1941	0.0482	0.203	0.0472	0.191	0.0416	TSPYL1;DSE	ENSG00000111817, ENSG00000189241
cg07939445	6	116602398	4.33e-87	5.45e-11	0.7707	0.0273	0.6787	0.0386	0.6722	0.043	0.669	0.0405	TSPYL1;DSE
cg18438345	6	41009313	1.93e-22	1.45e-09	0.6188	0.0291	0.6152	0.0289	0.6353	0.0389	0.6203	0.0346	TSPO2;TSPO2	ENSG00000112212, ENSG00000124602
cg01678833	22	43547171	2e-74	3.41e-18	0.6214	0.0306	0.5595	0.0317	0.5707	0.0367	0.5561	0.0397	TSPO;TSPO	ENSG00000100300
cg08909806	22	43548696	4.56e-116	9.75e-27	0.3582	0.0459	0.2258	0.0482	0.2294	0.0512	0.2215	0.0514	TSPO;TSPO	ENSG00000100300, ENSG00000100304
cg00343092	22	43547974	7.16e-136	1.14e-128	0.4247	0.0497	0.2271	0.051	0.2359	0.0534	0.1999	0.0475	TSPO;TSPO	ENSG00000100300
cg20171011	11	865575	3.57e-63	7.28e-08	0.915	0.0224	0.8683	0.0266	0.8724	0.0274	0.8587	0.0319	TSPAN4;TSPAN4;TSPAN4;TSPAN4;TSPAN4;TSPAN4;TSPAN4	ENSG00000177830, ENSG00000214063
cg18028767	11	859873	1.42e-141	2.98e-17	0.3977	0.0341	0.2297	0.0355	0.2356	0.0421	0.2288	0.0346	TSPAN4;TSPAN4;TSPAN4;TSPAN4;TSPAN4;TSPAN4;TSPAN4	ENSG00000177830, ENSG00000214063
cg12776156	11	848044	1.29e-119	4.56e-28	0.4588	0.0224	0.3604	0.027	0.3568	0.0286	0.3495	0.025	TSPAN4;TSPAN4;TSPAN4;TSPAN4;TSPAN4;TSPAN4;TSPAN4	ENSG00000177830, ENSG00000214063
cg04552852	11	844390	3.36e-80	2.37e-59	0.5695	0.043	0.4977	0.0345	0.5161	0.0397	0.4971	0.0377	TSPAN4;TSPAN4;TSPAN4;TSPAN4;TSPAN4;TSPAN4;TSPAN4	ENSG00000177700, ENSG00000214063
cg12464638	11	844400	6.92e-63	5.07e-82	0.6835	0.0447	0.6248	0.0398	0.6391	0.0414	0.6108	0.0385	TSPAN4;TSPAN4;TSPAN4;TSPAN4;TSPAN4;TSPAN4;TSPAN4	ENSG00000177700, ENSG00000214063
cg06694239	7	128807764	7.08e-40	1.26e-10	0.7701	0.0272	0.7472	0.0276	0.7566	0.0258	0.7439	0.0278	TSPAN33	ENSG00000158457, ENSG00000128602
cg17138684	15	77363627	9.62e-19	1.1e-07	0.1707	0.0269	0.1407	0.0238	0.1481	0.036	0.1422	0.0253	TSPAN3;TSPAN3;TSPAN3	ENSG00000140391
cg06401614	11	44927976	6.44e-25	2.47e-13	0.7415	0.0348	0.731	0.0267	0.7372	0.0277	0.7183	0.0302	TSPAN18;TSPAN18	ENSG00000175274, ENSG00000157570
cg08343101	11	44933332	8.65e-77	8.15e-17	0.6068	0.0266	0.5658	0.0222	0.5692	0.0213	0.5555	0.0215	TSPAN18;TSPAN18	ENSG00000175274, ENSG00000157570
cg20968743	11	44883965	6.59e-10	4.36e-12	0.1138	0.0199	0.1041	0.032	0.1073	0.0231	0.1008	0.0167	TSPAN18	ENSG00000175274, ENSG00000157570
cg26958859	5	176074033	3.77e-09	7.33e-12	0.1253	0.0275	0.1146	0.0507	0.1127	0.0398	0.11	0.0282	TSPAN17;TSPAN17;TSPAN17	ENSG00000048140
cg16178415	10	82265445	2.99e-46	6.29e-16	0.1926	0.0313	0.1296	0.0354	0.1342	0.0301	0.1225	0.0472	TSPAN14;TSPAN14	ENSG00000108219
cg19321695	1	46646158	6.54e-73	5.03e-20	0.6179	0.0329	0.5945	0.0287	0.6151	0.0342	0.5972	0.0326	TSPAN1	ENSG00000117472
cg25369262	1	46649132	3.65e-142	5.96e-40	0.7582	0.0512	0.6219	0.052	0.6456	0.0605	0.6205	0.0595	TSPAN1	ENSG00000117472
cg00346898	1	231761721	4.9e-53	1.41e-10	0.5958	0.0353	0.5685	0.0425	0.5924	0.0563	0.5817	0.0571	TSNAX-DISC1;DISC1;DISC1;DISC1;DISC1;TSNAX-DISC1;DISC1;DISC1;TSNAX-DISC1;DISC1;TSNAX-DISC1;DISC1;DISC1;TSNAX-DISC1;DISC1;DISC1;DISC1;DISC1;DISC1;DISC1;DISC1;DISC1;DISC1;TSNAX-DISC1;TSNAX-DISC1;DISC1;DISC1;DISC1;TSNAX-DISC1;DISC1;DISC1	ENSG00000162946
cg13782866	1	231761845	2.67e-92	5.52e-12	0.5115	0.0306	0.381	0.0448	0.3741	0.0516	0.3723	0.0412	TSNAX-DISC1;DISC1;DISC1;DISC1;DISC1;TSNAX-DISC1;DISC1;DISC1;TSNAX-DISC1;DISC1;TSNAX-DISC1;DISC1;DISC1;TSNAX-DISC1;DISC1;DISC1;DISC1;DISC1;DISC1;DISC1;DISC1;DISC1;DISC1;TSNAX-DISC1;TSNAX-DISC1;DISC1;DISC1;DISC1;TSNAX-DISC1;DISC1;DISC1	ENSG00000162946
cg24430578	1	231761688	2.62e-72	3.38e-30	0.5458	0.0248	0.4911	0.0318	0.5	0.0381	0.4875	0.0346	TSNAX-DISC1;DISC1;DISC1;DISC1;DISC1;TSNAX-DISC1;DISC1;DISC1;TSNAX-DISC1;DISC1;TSNAX-DISC1;DISC1;DISC1;TSNAX-DISC1;DISC1;DISC1;DISC1;DISC1;DISC1;DISC1;DISC1;DISC1;DISC1;TSNAX-DISC1;TSNAX-DISC1;DISC1;DISC1;DISC1;TSNAX-DISC1;DISC1;DISC1	ENSG00000162946
cg00084202	8	143360290	1.39e-75	1.17e-09	0.7179	0.0295	0.6815	0.0254	0.6888	0.0263	0.6742	0.0254	TSNARE1	ENSG00000171045, ENSG00000269739, ENSG00000226807, ENSG00000171045
cg01475325	11	76498701	1.9e-72	1.38e-11	0.8031	0.0212	0.7225	0.0333	0.706	0.0433	0.6956	0.0447	TSKU	ENSG00000182704, ENSG00000078124
cg06665453	17	73520759	4.09e-98	6.91e-11	0.6024	0.0273	0.5258	0.0313	0.5364	0.0352	0.5302	0.0323	TSEN54;LLGL2;LLGL2;LLGL2	ENSG00000073350
cg09123625	16	2097210	1.53e-12	2.56e-12	0.2422	0.03	0.2231	0.0369	0.232	0.0412	0.2264	0.0349	TSC2;NTHL1;TSC2;TSC2	ENSG00000065057, ENSG00000103197
cg01367627	7	98477438	4.97e-11	8.38e-08	0.1363	0.0282	0.1044	0.0213	0.104	0.0296	0.1023	0.0158	TRRAP	ENSG00000196367, ENSG00000198742
cg17183905	12	110253842	2.61e-78	2.99e-25	0.4716	0.0301	0.3791	0.0379	0.3786	0.0422	0.3657	0.0366	TRPV4;TRPV4	ENSG00000110921, ENSG00000111199
cg22972519	17	3438413	3.71e-42	4.45e-28	0.2058	0.0419	0.1488	0.042	0.154	0.0481	0.1437	0.0365	TRPV3	ENSG00000167723, ENSG00000108381
cg16732648	17	16318668	4.01e-24	5.39e-08	0.1985	0.0241	0.165	0.0336	0.1688	0.0359	0.1627	0.0219	TRPV2	ENSG00000187688
cg26719625	17	16322482	3.5e-107	1.72e-15	0.7343	0.0346	0.6551	0.03	0.6695	0.032	0.6526	0.0292	TRPV2	ENSG00000175061, ENSG00000187688, ENSG00000187688
cg09093656	17	16323481	9.81e-103	1.14e-22	0.47	0.051	0.3365	0.0689	0.3386	0.0562	0.3273	0.0485	TRPV2	ENSG00000175061, ENSG00000187688, ENSG00000187688
cg09579932	17	3499165	2.12e-42	2.06e-10	0.7664	0.0243	0.741	0.0243	0.7471	0.0253	0.7308	0.0256	TRPV1;TRPV1;TRPV1	ENSG00000196689, ENSG00000167723
cg08155741	11	63994308	1.54e-09	1.7e-09	0.1122	0.0211	0.0918	0.0228	0.0929	0.0283	0.0891	0.0132	TRPT1;NUDT22;TRPT1;TRPT1;TRPT1;TRPT1;NUDT22;TRPT1;NUDT22	ENSG00000110011, ENSG00000149761, ENSG00000149743
cg06997767	8	116430558	2.62e-99	2.93e-12	0.8016	0.0404	0.5908	0.0563	0.6289	0.0699	0.593	0.0697	TRPS1	ENSG00000104447
cg27421742	11	2441141	3.3e-13	2.32e-08	0.3049	0.0408	0.2688	0.0431	0.266	0.0402	0.2607	0.0419	TRPM5	ENSG00000110651, ENSG00000070985
cg26103489	11	2444899	2.29e-28	1.16e-08	0.8313	0.0244	0.8072	0.0242	0.8136	0.0255	0.8005	0.0247	TRPM5	ENSG00000070985
cg26419883	11	2434192	4.12e-33	2.21e-11	0.4979	0.0313	0.4749	0.0324	0.4874	0.0409	0.4725	0.0362	TRPM5	ENSG00000110651, ENSG00000070985
cg13552831	11	2436181	2.24e-46	1.32e-11	0.8207	0.0259	0.7914	0.0288	0.8008	0.029	0.7852	0.0243	TRPM5	ENSG00000110651, ENSG00000070985
cg13319938	11	2436251	5.95e-51	4.41e-13	0.8062	0.0282	0.7704	0.0296	0.7784	0.0286	0.7599	0.0279	TRPM5	ENSG00000110651, ENSG00000070985
cg02743674	11	2433468	6.56e-38	7.14e-17	0.6852	0.0304	0.6606	0.0272	0.6635	0.0282	0.6459	0.0334	TRPM5	ENSG00000110651, ENSG00000070985
cg01154966	20	33680989	1.21e-103	2.23e-27	0.2811	0.0469	0.1545	0.0321	0.1673	0.0433	0.1423	0.031	TRPC4AP;TRPC4AP	ENSG00000100991
cg00476955	11	3648013	7.83e-113	2.9e-124	0.7599	0.1155	0.4508	0.0796	0.4762	0.0793	0.4165	0.0671	TRPC2	ENSG00000005801, ENSG00000167311
cg05095290	14	103995143	2.5e-76	1.47e-15	0.3073	0.0276	0.2374	0.036	0.2329	0.0386	0.2314	0.0325	TRMT61A	ENSG00000166166
cg14204600	14	104000460	3.07e-62	1.14e-22	0.8096	0.028	0.7689	0.028	0.7818	0.0307	0.7621	0.0291	TRMT61A	ENSG00000166170, ENSG00000166166
cg25161283	22	20103922	1.89e-24	4.68e-12	0.3188	0.0344	0.2719	0.0442	0.2653	0.0443	0.2649	0.038	TRMT2A;TRMT2A;RANBP1	ENSG00000099901, ENSG00000099899
cg02385661	19	13215729	1.59e-57	3.48e-35	0.3177	0.0557	0.2399	0.0467	0.2532	0.0587	0.2394	0.0565	TRMT1;TRMT1;TRMT1
cg02699829	19	13216355	4.43e-104	5.04e-39	0.444	0.0302	0.3131	0.0428	0.3171	0.046	0.302	0.0463	TRMT1;TRMT1;TRMT1	ENSG00000104903
cg22237401	19	13228070	3.39e-37	1.49e-11	0.2092	0.0375	0.1568	0.0349	0.1568	0.0398	0.1492	0.0268	TRMT1;NACC1;TRMT1;TRMT1	ENSG00000160877, ENSG00000104907
cg12014333	19	13228096	3.84e-47	2.11e-17	0.2584	0.0417	0.1906	0.0336	0.1928	0.0349	0.1803	0.0304	TRMT1;NACC1;TRMT1;TRMT1	ENSG00000160877, ENSG00000104907
cg21406967	7	100464553	2.1e-52	1.1e-71	0.5945	0.0235	0.5508	0.0285	0.5579	0.0299	0.5305	0.0278	TRIP6;SLC12A9	ENSG00000087077
cg06521852	22	38141419	9.45e-39	4.33e-08	0.3373	0.0471	0.302	0.0484	0.3241	0.0543	0.3177	0.051	TRIOBP;TRIOBP;TRIOBP	ENSG00000100106, ENSG00000189060
cg25404088	22	38143168	1.36e-10	6.03e-09	0.427	0.0425	0.3894	0.0506	0.3828	0.0495	0.3838	0.0426	TRIOBP;TRIOBP;TRIOBP	ENSG00000100106, ENSG00000189060
cg21531038	5	14286263	2.27e-08	2.57e-09	0.6994	0.0337	0.6867	0.0285	0.6835	0.0384	0.6788	0.0346	TRIO	ENSG00000154122, ENSG00000038382
cg09660894	5	14358043	3.01e-102	2.08e-11	0.8391	0.0327	0.7733	0.0354	0.7952	0.045	0.7786	0.0443	TRIO	ENSG00000154122, ENSG00000038382
cg18682103	16	31227515	4.22e-09	3.61e-08	0.1909	0.0345	0.1721	0.0305	0.1741	0.0424	0.1684	0.0312	TRIM72;PYDC1	ENSG00000169900
cg16556397	16	31228515	7.28e-38	5.2e-24	0.5346	0.0252	0.5023	0.0254	0.5115	0.029	0.4998	0.0263	TRIM72;PYDC1	ENSG00000169900
cg05439368	15	45028098	2.67e-97	7.73e-09	0.7559	0.0276	0.6581	0.0332	0.6694	0.0414	0.6562	0.0358	TRIM69;TRIM69	ENSG00000185880
cg22107533	15	45028083	1.25e-92	2.8e-14	0.6897	0.0269	0.5904	0.0335	0.6037	0.0432	0.5854	0.0368	TRIM69;TRIM69	ENSG00000185880
cg15022400	15	45028161	5.51e-65	4.8e-22	0.4173	0.0489	0.3461	0.0569	0.3699	0.0726	0.3549	0.0684	TRIM69;TRIM69	ENSG00000185880
cg01505275	11	4628823	5.64e-69	2.1e-10	0.3595	0.0517	0.2243	0.0416	0.2227	0.0484	0.2113	0.0407	TRIM68	ENSG00000167333
cg21186955	7	100729412	2.84e-75	9.97e-19	0.5868	0.0347	0.4622	0.0411	0.4505	0.0438	0.4404	0.0386	TRIM56	ENSG00000169871
cg19101417	2	27504695	6.27e-37	4.15e-20	0.8289	0.0195	0.8007	0.0193	0.7995	0.0239	0.7864	0.0268	TRIM54;TRIM54	ENSG00000138100
cg06842913	7	72740762	1.62e-19	2.25e-08	0.8525	0.0169	0.8335	0.0172	0.8373	0.0175	0.8319	0.0167	TRIM50;FKBP6
cg02756107	7	99517460	2.83e-88	4.69e-09	0.7279	0.0384	0.5836	0.0543	0.5592	0.0523	0.5564	0.0511	TRIM4;TRIM4	ENSG00000146833
cg09816018	6	30080295	5.22e-08	2.76e-10	0.7377	0.0287	0.7203	0.0306	0.7197	0.0292	0.7124	0.0284	TRIM31	ENSG00000204616, ENSG00000226402
cg14436038	11	6494706	6.38e-14	7.68e-09	0.168	0.0225	0.1486	0.0243	0.152	0.0341	0.1483	0.0195	TRIM3;TRIM3	ENSG00000110169, ENSG00000110171
cg11466837	11	120009682	1.62e-19	3.24e-09	0.8295	0.0188	0.8159	0.0184	0.8176	0.0189	0.808	0.0225	TRIM29	ENSG00000137699
cg27410595	11	119995754	3.79e-87	1.89e-11	0.8715	0.0192	0.8171	0.0263	0.8154	0.031	0.8007	0.038	TRIM29	ENSG00000137699, ENSG00000110400
cg03717830	6	30182244	1.03e-28	5.31e-13	0.1872	0.0276	0.1509	0.0279	0.157	0.0377	0.1525	0.0262	TRIM26	ENSG00000234127, ENSG00000230230
cg18566555	4	154155288	2.54e-46	2.04e-17	0.8675	0.018	0.8173	0.0314	0.8205	0.0306	0.808	0.0324	TRIM2;TRIM2	ENSG00000109654, ENSG00000121211
cg03242458	6	30135644	2.71e-39	4.58e-09	0.7859	0.0208	0.7525	0.0227	0.7653	0.0231	0.7589	0.0234	TRIM15	ENSG00000234127, ENSG00000204613, ENSG00000230230, ENSG00000237192
cg13252226	6	30135162	7.06e-08	1.4e-09	0.2686	0.073	0.2258	0.0652	0.2171	0.059	0.2142	0.0543	TRIM15	ENSG00000234127, ENSG00000204613, ENSG00000230230, ENSG00000237192
cg01765174	9	100880960	2.5e-103	1.93e-11	0.6363	0.0307	0.5551	0.0314	0.5651	0.0372	0.5518	0.0344	TRIM14;TRIM14;TRIM14;TRIM14	ENSG00000106785
cg21157904	9	100837807	2.4e-44	3.8e-13	0.3994	0.0652	0.3218	0.0508	0.3378	0.0587	0.3164	0.0611	TRIM14;NANS	ENSG00000106785, ENSG00000095380
cg04560098	6	30127760	5.5e-10	1.94e-24	0.7318	0.0504	0.7269	0.0249	0.7363	0.029	0.7162	0.0297	TRIM10;TRIM10	ENSG00000204613, ENSG00000237192
cg03797906	7	28994696	1.33e-36	2.32e-11	0.4638	0.0455	0.388	0.0458	0.3899	0.0541	0.3877	0.0481	TRIL;TRIL	ENSG00000146592, ENSG00000176734
cg17631451	3	48507354	2.44e-98	2.63e-27	0.4263	0.034	0.3066	0.0422	0.3168	0.0433	0.3047	0.0406	TREX1;TREX1;TREX1;TREX1	ENSG00000213689
cg11854981	6	42219847	1.21e-132	3.32e-08	0.6886	0.0512	0.5015	0.0651	0.5413	0.0809	0.5258	0.0814	TRERF1	ENSG00000048544, ENSG00000124496
cg01506917	6	42417086	4.9e-61	5.9e-33	0.7126	0.0364	0.6229	0.053	0.6332	0.051	0.6123	0.0551	TRERF1	ENSG00000048544, ENSG00000124496
cg01564343	6	41121920	1.08e-17	1.04e-08	0.8239	0.0228	0.8118	0.0192	0.8171	0.02	0.8054	0.0199	TREML1	ENSG00000161911
cg15442737	8	141370229	3.5e-150	4.07e-14	0.62	0.0712	0.3123	0.0555	0.3443	0.0726	0.3246	0.0715	TRAPPC9;TRAPPC9	ENSG00000167632, ENSG00000169427
cg00788375	19	7745377	3.27e-10	2.56e-22	0.2343	0.0304	0.2097	0.0306	0.2083	0.0365	0.2048	0.0276	TRAPPC5;TRAPPC5;TRAPPC5	ENSG00000181029
cg19822229	1	36616030	5.14e-73	1.24e-10	0.4347	0.0306	0.4074	0.0342	0.4332	0.0439	0.4216	0.0449	TRAPPC3	ENSG00000054116
cg08909156	1	36616028	1.3e-80	1.22e-15	0.4119	0.0345	0.3857	0.0422	0.4165	0.0526	0.4018	0.0526	TRAPPC3	ENSG00000054116
cg01747664	1	36614437	5.05e-94	3.89e-27	0.546	0.0413	0.3566	0.0436	0.358	0.0405	0.3347	0.0421	TRAPPC3	ENSG00000054116
cg13021301	17	7836533	1.96e-30	9.61e-08	0.2875	0.0496	0.2539	0.0471	0.2558	0.0461	0.252	0.0425	TRAPPC1;CNTROB;CNTROB;TRAPPC1;TRAPPC1;TRAPPC1	ENSG00000170043, ENSG00000170049, ENSG00000170037
cg08842287	16	3747018	6.22e-14	6.79e-19	0.8789	0.0267	0.8512	0.0402	0.8602	0.038	0.8364	0.0413	TRAP1	ENSG00000213918, ENSG00000126602
cg11998049	6	52441068	1.08e-67	1.31e-19	0.6479	0.0257	0.6	0.0285	0.607	0.0317	0.5941	0.0317	TRAM2	ENSG00000065308
cg22007809	2	202278709	9.58e-108	6.91e-41	0.8774	0.0176	0.7518	0.0358	0.7618	0.0337	0.7429	0.0323	TRAK2	ENSG00000115993, ENSG00000155749
cg23715029	3	42201568	1.14e-122	5.32e-13	0.6846	0.0471	0.5464	0.0569	0.5443	0.0579	0.5346	0.0562	TRAK1;TRAK1	ENSG00000182606, ENSG00000187094
cg19028706	3	42158765	1.67e-145	1.19e-29	0.724	0.0365	0.513	0.0555	0.5327	0.0599	0.5153	0.0626	TRAK1	ENSG00000182606, ENSG00000187094
cg18569182	3	49894380	3.22e-14	2.9e-11	0.5022	0.0216	0.4862	0.0224	0.4877	0.023	0.4834	0.0224	TRAIP	ENSG00000183763
cg09802688	1	209942066	4.18e-18	4.61e-10	0.3199	0.0446	0.2448	0.0483	0.2199	0.0596	0.2233	0.053	TRAF3IP3	ENSG00000009790, ENSG00000117595
cg21241889	9	123690658	7.47e-114	8.94e-08	0.5455	0.0328	0.4117	0.0386	0.4018	0.0453	0.402	0.0418	TRAF1	ENSG00000056558
cg21152671	9	123690586	1.62e-55	7.84e-10	0.4933	0.0584	0.3441	0.0545	0.3306	0.0628	0.3246	0.0526	TRAF1	ENSG00000056558
cg07255019	22	26985192	5.13e-59	1.01e-22	0.2927	0.0382	0.2294	0.0453	0.2465	0.0516	0.2371	0.0506	TPST2	ENSG00000128294
cg22167893	7	65671551	2.74e-47	8.06e-27	0.6789	0.0303	0.6135	0.0421	0.6149	0.0428	0.6061	0.0403	TPST1	ENSG00000243335, ENSG00000169902
cg03193328	7	65746852	5.78e-129	5.72e-163	0.5738	0.0502	0.3639	0.0619	0.4073	0.073	0.3521	0.0724	TPST1	ENSG00000243335, ENSG00000169902
cg20522675	1	3540077	3.73e-95	2.74e-09	0.6828	0.0327	0.6174	0.0352	0.6481	0.0484	0.6276	0.0437	TPRG1L	ENSG00000158109
cg13346655	3	188951264	4.97e-53	1.34e-08	0.2682	0.0374	0.2091	0.0344	0.2175	0.0424	0.2134	0.0371	TPRG1	ENSG00000188001, ENSG00000073282
cg16624210	5	671434	6.75e-20	2.54e-11	0.3295	0.0701	0.2799	0.064	0.2754	0.0681	0.268	0.0623	TPPP	ENSG00000112877, ENSG00000171368
cg26968812	19	16186873	2.76e-15	1.6e-08	0.2564	0.0302	0.2394	0.0339	0.2472	0.0394	0.2468	0.0357	TPM4;TPM4	ENSG00000167460, ENSG00000167461
cg13618979	19	16186840	4.76e-40	1.83e-10	0.178	0.0273	0.1589	0.0297	0.1696	0.0347	0.1616	0.031	TPM4;TPM4	ENSG00000167460, ENSG00000167461
cg07810884	19	16178099	2.12e-21	7.81e-10	0.9016	0.0178	0.8874	0.0192	0.8935	0.0209	0.8847	0.0174	TPM4	ENSG00000167460
cg22546122	19	16178253	1.87e-43	2.07e-14	0.8962	0.0461	0.8306	0.0771	0.8288	0.0822	0.8043	0.0873	TPM4	ENSG00000167460
cg17744295	19	16178097	1.91e-25	3.13e-23	0.8179	0.0224	0.7909	0.0265	0.7969	0.0265	0.7806	0.0273	TPM4	ENSG00000167460
cg22041417	19	16178195	3.13e-92	2.83e-27	0.8491	0.0226	0.7553	0.0412	0.7665	0.0451	0.74	0.0441	TPM4	ENSG00000167460
cg00950004	1	154165673	1.81e-09	2.78e-08	0.8569	0.0173	0.8472	0.0151	0.8495	0.0153	0.8413	0.0184	TPM3	ENSG00000143549
cg27313201	1	154165904	8.53e-10	5.77e-16	0.8371	0.019	0.831	0.0152	0.8352	0.0159	0.8259	0.0157	TPM3	ENSG00000143549
cg10403394	15	63349192	9.13e-62	2.21e-61	0.7671	0.1052	0.5887	0.1081	0.614	0.114	0.5684	0.1128	TPM1;TPM1;TPM1;TPM1;TPM1;TPM1;TPM1	ENSG00000103642
cg01607849	12	6976129	8.92e-116	4.52e-22	0.3141	0.0416	0.2171	0.0438	0.2433	0.0578	0.2258	0.0575	TPI1;TPI1;TPI1	ENSG00000111669, ENSG00000268548
cg01441359	12	6976279	1.62e-14	7.86e-23	0.1015	0.0236	0.0905	0.0173	0.0961	0.0266	0.0894	0.0187	TPI1;TPI1;TPI1	ENSG00000111669, ENSG00000268548
cg17132148	20	62509296	4.98e-83	2.9e-08	0.8047	0.0395	0.6726	0.0489	0.7011	0.0579	0.6869	0.0638	TPD52L2;TPD52L2;TPD52L2;TPD52L2;TPD52L2;TPD52L2	ENSG00000101150, ENSG00000101152
cg07411111	20	62509309	8.8e-117	4.99e-17	0.8934	0.0247	0.7809	0.0389	0.8099	0.0501	0.7894	0.0553	TPD52L2;TPD52L2;TPD52L2;TPD52L2;TPD52L2;TPD52L2
cg02807882	6	125534847	1.9e-37	1.3e-12	0.8887	0.0211	0.8546	0.0195	0.8535	0.021	0.8444	0.0247	TPD52L1;TPD52L1;TPD52L1;TPD52L1	ENSG00000111907, ENSG00000111906
cg05084750	8	80979548	9.54e-29	7.26e-16	0.1895	0.029	0.147	0.0328	0.1542	0.0385	0.1432	0.0296	TPD52;TPD52;TPD52	ENSG00000076554, ENSG00000147586
cg22915154	11	68816030	1.01e-62	3.15e-10	0.4012	0.048	0.2924	0.0513	0.2922	0.0514	0.2773	0.0481	TPCN2
cg01385198	11	68856225	1.92e-115	6.99e-19	0.5422	0.0247	0.491	0.0265	0.5122	0.0284	0.497	0.0282	TPCN2	ENSG00000162341, ENSG00000110092
cg16000022	11	68856414	4.04e-86	4.73e-22	0.5143	0.0405	0.4103	0.0479	0.4185	0.045	0.4073	0.0413	TPCN2	ENSG00000162341, ENSG00000110092
cg26433582	11	68848232	8.94e-137	2.5e-27	0.6752	0.0436	0.3992	0.0569	0.4184	0.056	0.3996	0.0543	TPCN2	ENSG00000162341, ENSG00000110092
cg16709353	11	68856817	2.49e-123	1.02e-52	0.6296	0.0435	0.4512	0.0539	0.4912	0.0558	0.4422	0.0552	TPCN2	ENSG00000162341, ENSG00000110092
cg18503234	11	68847839	1.53e-132	1.89e-88	0.6614	0.0362	0.4502	0.0459	0.4759	0.0462	0.4374	0.046	TPCN2	ENSG00000162341, ENSG00000110092
cg25196575	1	3649250	1.8e-32	8.28e-09	0.6674	0.0237	0.6453	0.0241	0.649	0.0245	0.6387	0.0241	TP73;TP73;TP73;TP73	ENSG00000078900
cg16024523	1	3609803	3.91e-25	1.32e-11	0.6935	0.0305	0.6808	0.031	0.6796	0.0255	0.6647	0.0281	TP73;TP73;TP73;TP73	ENSG00000078900
cg22383924	1	3590479	3.55e-80	8.57e-10	0.7689	0.025	0.7159	0.0279	0.7208	0.0316	0.7062	0.0345	TP73	ENSG00000078900
cg27055894	1	3590920	2.56e-64	4.94e-12	0.5921	0.0198	0.5512	0.0225	0.5572	0.0225	0.5456	0.0236	TP73	ENSG00000078900
cg09248714	1	3585424	2.65e-69	1.68e-17	0.531	0.0488	0.4431	0.0667	0.4406	0.0636	0.4294	0.0636	TP73	ENSG00000078900
cg00199059	20	45317219	1.05e-70	9.06e-19	0.72	0.0285	0.6313	0.0388	0.6317	0.0407	0.6203	0.0408	TP53RK	ENSG00000172315, ENSG00000158296
cg04270048	20	33296729	2.66e-08	3.56e-11	0.1397	0.0257	0.1204	0.0316	0.1191	0.033	0.1187	0.0252	TP53INP2	ENSG00000198646, ENSG00000078804
cg13394182	8	144403454	1.05e-88	1.36e-22	0.7557	0.0347	0.6558	0.0431	0.6809	0.0541	0.6568	0.0501	TOP1MT	ENSG00000184428, ENSG00000185730
cg00139947	8	144403371	2.61e-81	4.41e-24	0.948	0.015	0.8741	0.0325	0.89	0.0341	0.8728	0.0358	TOP1MT	ENSG00000184428, ENSG00000185730
cg02086839	8	144403439	6.64e-106	5.48e-26	0.7796	0.0279	0.6663	0.0423	0.6949	0.0542	0.6692	0.0516	TOP1MT	ENSG00000184428, ENSG00000185730
cg24596472	8	144417263	2.1e-11	2e-34	0.3115	0.0399	0.278	0.0339	0.2875	0.0402	0.2661	0.0368	TOP1MT	ENSG00000184428
cg17156534	20	39658922	2.26e-62	3.33e-09	0.6283	0.0336	0.5532	0.0367	0.5558	0.0451	0.5518	0.0364	TOP1	ENSG00000124181, ENSG00000198900
cg04324276	17	17817462	5.22e-59	8.74e-13	0.5426	0.0292	0.4905	0.0299	0.5028	0.0297	0.493	0.0298	TOM1L2;TOM1L2	ENSG00000072310, ENSG00000175662
cg12526298	17	17875168	1.41e-130	3.8e-35	0.3617	0.0417	0.1521	0.0312	0.1551	0.0419	0.1406	0.0284	TOM1L2;LRRC48;LRRC48;LRRC48;LRRC48;TOM1L2	ENSG00000175662, ENSG00000171962
cg17401067	22	41840292	2.47e-24	4.8e-10	0.1605	0.0344	0.1263	0.0261	0.128	0.0287	0.1249	0.0253	TOB2	ENSG00000167074, ENSG00000183864
cg08972588	6	32014674	3.82e-120	6.55e-11	0.7246	0.0432	0.6227	0.0438	0.6341	0.0458	0.6153	0.0415	TNXB;TNXB	ENSG00000168477, ENSG00000231852, ENSG00000206258, ENSG00000235134
cg14620908	6	32078614	2.36e-08	8.29e-08	0.8429	0.0186	0.8258	0.0191	0.8275	0.0186	0.8194	0.0178	TNXB	ENSG00000168477, ENSG00000206258
cg03144708	6	32042200	1.65e-11	2.24e-08	0.8577	0.0152	0.8403	0.0181	0.8407	0.0216	0.8293	0.0294	TNXB	ENSG00000168477, ENSG00000231852, ENSG00000206258, ENSG00000235134
cg23636802	6	32054441	1.16e-31	8.5e-09	0.7693	0.0197	0.7369	0.0247	0.7382	0.0281	0.7232	0.0317	TNXB	ENSG00000168477, ENSG00000231852, ENSG00000206258, ENSG00000235134
cg00686477	6	32036677	7.4e-20	3.86e-10	0.8509	0.0478	0.8304	0.0508	0.8388	0.0198	0.8257	0.0265	TNXB	ENSG00000168477, ENSG00000231852, ENSG00000206258, ENSG00000235134
cg14037463	6	32041678	1.75e-12	2.73e-10	0.8451	0.0182	0.8322	0.0168	0.834	0.0181	0.8228	0.0196	TNXB	ENSG00000168477, ENSG00000231852, ENSG00000206258, ENSG00000235134
cg24376689	6	32016336	5.07e-48	6.17e-11	0.5221	0.0369	0.475	0.0405	0.4729	0.0449	0.4605	0.043	TNXB	ENSG00000168477, ENSG00000231852, ENSG00000206258, ENSG00000235134
cg02647493	6	32019042	9.43e-08	3.54e-12	0.7589	0.0371	0.7627	0.0287	0.7724	0.0292	0.7555	0.03	TNXB	ENSG00000168477, ENSG00000231852, ENSG00000206258, ENSG00000235134
cg20928974	6	32022642	5.8e-33	3.59e-14	0.8073	0.0221	0.7814	0.0229	0.7859	0.0257	0.7703	0.0284	TNXB	ENSG00000168477, ENSG00000231852, ENSG00000206258, ENSG00000235134
cg13606255	6	32053100	4.11e-11	2.77e-14	0.6952	0.0279	0.6784	0.0275	0.6753	0.0312	0.6605	0.0346	TNXB	ENSG00000168477, ENSG00000231852, ENSG00000206258, ENSG00000235134
cg02272968	6	32015773	6.95e-29	9.71e-15	0.6477	0.0334	0.5989	0.0385	0.5995	0.0418	0.5786	0.0386	TNXB
cg20759600	6	32062528	2.47e-11	3.85e-16	0.881	0.0143	0.8684	0.0149	0.8676	0.0251	0.8591	0.0266	TNXB	ENSG00000168477, ENSG00000231852, ENSG00000206258, ENSG00000235134
cg15657588	6	32075763	7.06e-36	1.9e-19	0.5479	0.0269	0.5307	0.0329	0.5318	0.023	0.5195	0.0222	TNXB	ENSG00000168477, ENSG00000231852, ENSG00000206258, ENSG00000235134
cg04089246	7	47579217	2.7e-43	1.03e-07	0.8287	0.0226	0.8066	0.0269	0.8115	0.0283	0.7966	0.0297	TNS3	ENSG00000136205
cg00725472	7	47554427	2.46e-09	2.25e-09	0.8798	0.0155	0.8736	0.0136	0.877	0.0145	0.8667	0.0172	TNS3	ENSG00000136205
cg18328334	2	218808652	2.79e-81	3.65e-30	0.7141	0.0392	0.5971	0.0662	0.608	0.0694	0.5859	0.0686	TNS1;TNS1	ENSG00000079308
cg07492051	2	218734017	1.2e-16	6.98e-09	0.8275	0.0288	0.8186	0.026	0.8243	0.025	0.8099	0.0276	TNS1	ENSG00000079308
cg26047334	2	218785909	1.49e-49	1.41e-09	0.6953	0.0386	0.6403	0.0284	0.638	0.0372	0.628	0.036	TNS1	ENSG00000079308
cg06320380	2	218770208	2.91e-25	3.34e-10	0.1811	0.0335	0.1429	0.0361	0.139	0.0345	0.1366	0.028	TNS1	ENSG00000079308
cg09548780	2	218770270	2e-23	2.72e-11	0.1292	0.0239	0.1007	0.0201	0.1027	0.0351	0.0974	0.0157	TNS1	ENSG00000079308
cg15476790	2	218786102	8.05e-29	1.99e-15	0.8272	0.0259	0.8045	0.0229	0.8043	0.0263	0.7903	0.0325	TNS1	ENSG00000079308
cg12004641	2	218750749	1.89e-51	3.48e-16	0.8301	0.0219	0.7872	0.0255	0.7899	0.0253	0.7742	0.0326	TNS1	ENSG00000079308
cg15160524	2	218771426	1.01e-117	5.07e-25	0.8318	0.025	0.7751	0.0234	0.79	0.0262	0.7668	0.0272	TNS1	ENSG00000079308
cg13419986	2	218769406	2.39e-140	2.71e-50	0.7577	0.0336	0.6488	0.0349	0.6651	0.0381	0.6372	0.0379	TNS1	ENSG00000079308
cg21023831	2	218769784	1.3e-95	2.98e-65	0.8821	0.016	0.7665	0.0378	0.7808	0.0412	0.7482	0.0432	TNS1	ENSG00000079308
cg04268643	17	76037239	3.52e-41	5.33e-09	0.5913	0.0524	0.5291	0.0479	0.5464	0.0528	0.5357	0.0534	TNRC6C;TNRC6C	ENSG00000141524, ENSG00000078687
cg07787614	17	76037364	5.54e-50	3.53e-10	0.5784	0.0693	0.4884	0.0658	0.5087	0.0736	0.5006	0.0777	TNRC6C;TNRC6C	ENSG00000141524, ENSG00000078687
cg09022230	7	5457225	2.81e-93	9.61e-16	0.8497	0.0291	0.7727	0.0336	0.795	0.0402	0.7774	0.0427	TNRC18	ENSG00000182095, ENSG00000164638
cg24861859	1	175474533	7.11e-18	2.89e-09	0.8383	0.0269	0.8098	0.037	0.8151	0.0404	0.8013	0.0399	TNR	ENSG00000120332, ENSG00000116147
cg01787798	1	175474437	3.27e-96	1.62e-23	0.6267	0.0514	0.5054	0.0553	0.5148	0.0601	0.4955	0.0548	TNR	ENSG00000120332, ENSG00000116147
cg20164016	1	175474471	5.55e-81	9.01e-28	0.7049	0.0574	0.614	0.0629	0.6298	0.0699	0.6047	0.066	TNR	ENSG00000120332, ENSG00000116147
cg02556649	11	1945564	6.09e-33	4.25e-14	0.9487	0.0158	0.9178	0.0201	0.9141	0.0216	0.9054	0.0259	TNNT3;TNNT3;TNNT3;TNNT3	ENSG00000214026, ENSG00000130595
cg14600987	11	1952678	2.47e-104	1.12e-14	0.541	0.0524	0.4322	0.0654	0.4678	0.0852	0.4608	0.0854	TNNT3;TNNT3;TNNT3;TNNT3	ENSG00000214026, ENSG00000130595
cg06455375	11	1947743	1.09e-86	1.37e-19	0.6168	0.0555	0.5398	0.06	0.5682	0.0599	0.5478	0.0561	TNNT3;TNNT3;TNNT3;TNNT3	ENSG00000214026, ENSG00000130595
cg13058214	11	1947949	4.02e-26	1.14e-23	0.3771	0.0481	0.3509	0.0461	0.3769	0.0545	0.3531	0.0504	TNNT3;TNNT3;TNNT3;TNNT3	ENSG00000214026, ENSG00000130595
cg18877271	11	1952638	6.44e-86	4.91e-38	0.9387	0.0105	0.8105	0.0462	0.8361	0.0463	0.8078	0.0507	TNNT3;TNNT3;TNNT3;TNNT3	ENSG00000214026, ENSG00000130595
cg02589576	1	201344793	5.13e-17	2.41e-11	0.7267	0.0318	0.7117	0.0304	0.7114	0.0325	0.6993	0.0341	TNNT2;TNNT2;TNNT2;TNNT2	ENSG00000118194, ENSG00000081277
cg19340950	19	55667446	2.32e-22	1.82e-15	0.269	0.0647	0.2286	0.0574	0.2255	0.0594	0.2232	0.0564	TNNI3	ENSG00000105048, ENSG00000129991
cg20371378	11	1860795	1.35e-12	3.51e-20	0.5555	0.0428	0.5271	0.046	0.5573	0.0568	0.5276	0.0608	TNNI2;TNNI2;TNNI2	ENSG00000130598
cg20240091	1	175044916	2.13e-81	4.48e-15	0.8248	0.0233	0.7431	0.0348	0.7573	0.0379	0.7435	0.0393	TNN	ENSG00000120332, ENSG00000116147
cg00489660	11	57089821	4.27e-88	1.36e-24	0.5494	0.0288	0.4938	0.0283	0.5132	0.0333	0.4975	0.0309	TNKS1BP1	ENSG00000149115, ENSG00000134817
cg17640485	3	195620147	1.59e-144	4.42e-57	0.9048	0.0194	0.6289	0.0474	0.6557	0.0529	0.6204	0.0484	TNK2;TNK2	ENSG00000145113, ENSG00000061938
cg18054943	17	7283897	5.1e-20	4.69e-64	0.5643	0.0348	0.5442	0.0408	0.5535	0.0409	0.5275	0.037	TNK1	ENSG00000174292
cg10180092	3	171002363	5.5e-77	1.77e-19	0.6879	0.0469	0.5922	0.0588	0.6048	0.0653	0.5974	0.0621	TNIK;TNIK;TNIK;TNIK;TNIK;TNIK;TNIK;TNIK
cg24633390	1	173159746	4.6e-110	2.79e-12	0.7935	0.0271	0.6583	0.0422	0.6704	0.0481	0.6639	0.0487	TNFSF4	ENSG00000120337, ENSG00000117586
cg04891836	19	6670390	5.87e-74	1.1e-08	0.5792	0.0361	0.5051	0.0412	0.4862	0.049	0.4819	0.0476	TNFSF14;TNFSF14;TNFSF14;TNFSF14	ENSG00000125735
cg17892169	17	7452644	1.5e-133	2.27e-56	0.6149	0.0343	0.409	0.0395	0.4057	0.0423	0.3844	0.0401	TNFSF12;TNFSF12-TNFSF13	ENSG00000248871
cg21476299	13	43148214	1.23e-27	2.69e-15	0.1635	0.027	0.1311	0.027	0.133	0.0294	0.1259	0.0213	TNFSF11;TNFSF11	ENSG00000120659
cg24492058	1	12203751	9.01e-86	8.37e-34	0.4157	0.0396	0.3567	0.0463	0.3829	0.0543	0.3688	0.0533	TNFRSF8;TNFRSF8	ENSG00000120949, ENSG00000028137
cg13868520	1	12139206	7.2e-58	7.06e-12	0.8403	0.0174	0.7867	0.0219	0.7797	0.0265	0.7727	0.0279	TNFRSF8	ENSG00000120949, ENSG00000028137
cg22428027	1	12128827	3.34e-104	2.71e-13	0.753	0.0252	0.6537	0.0356	0.6448	0.041	0.6378	0.0441	TNFRSF8	ENSG00000120949, ENSG00000028137
cg01804382	6	47278002	1.33e-49	4.73e-25	0.3553	0.0304	0.2903	0.0379	0.2926	0.0527	0.2862	0.0328	TNFRSF21	ENSG00000146072
cg16513984	1	12261884	3.37e-69	6.39e-09	0.6616	0.034	0.5891	0.0309	0.5987	0.0309	0.5869	0.0293	TNFRSF1B	ENSG00000048707, ENSG00000028137
cg02671941	17	16849388	6.91e-11	9.15e-08	0.7664	0.0273	0.7602	0.0272	0.7658	0.0243	0.7561	0.0259	TNFRSF13B	ENSG00000240505, ENSG00000227300
cg26808293	16	3072207	1.62e-09	8.15e-11	0.2751	0.0305	0.2573	0.0376	0.2547	0.0393	0.253	0.0337	TNFRSF12A	ENSG00000184697, ENSG00000131652
cg17720233	1	151128310	3.02e-37	2.4e-10	0.7076	0.0207	0.6809	0.0228	0.6819	0.0239	0.6741	0.0214	TNFAIP8L2	ENSG00000163154
cg11654922	19	4639923	1.11e-35	1.59e-14	0.2605	0.0391	0.1992	0.0304	0.2092	0.0397	0.1943	0.0304	TNFAIP8L1;TNFAIP8L1	ENSG00000167680, ENSG00000074842
cg08692006	19	4639992	3.05e-104	3.43e-33	0.349	0.0274	0.2425	0.0348	0.2449	0.0378	0.238	0.0322	TNFAIP8L1;TNFAIP8L1	ENSG00000167680, ENSG00000074842
cg23917399	5	118691751	1.62e-37	1.39e-10	0.2639	0.0486	0.2068	0.0459	0.2121	0.0503	0.2059	0.048	TNFAIP8;TNFAIP8;TNFAIP8	ENSG00000145779
cg10911160	5	118691794	2.17e-08	7.76e-09	0.1502	0.029	0.1367	0.029	0.1383	0.0319	0.1354	0.0252	TNFAIP8;TNFAIP8	ENSG00000145779
cg07398791	5	118676053	4.78e-96	9.15e-09	0.5831	0.0423	0.5226	0.0411	0.5475	0.0489	0.533	0.0445	TNFAIP8	ENSG00000145779
cg02137984	6	31545898	7.64e-10	7.02e-08	0.9223	0.0108	0.9093	0.0137	0.9104	0.0158	0.9039	0.0173	TNF	ENSG00000227507, ENSG00000232810
cg05952498	6	31545257	7.22e-40	3.53e-08	0.8978	0.0154	0.8554	0.0245	0.8544	0.0264	0.8452	0.031	TNF	ENSG00000232810
cg15989608	6	31545321	1.1e-28	5.28e-10	0.8158	0.0307	0.781	0.0341	0.7842	0.036	0.7684	0.0416	TNF	ENSG00000227507, ENSG00000232810
cg09637172	6	31545252	2.29e-56	4.97e-10	0.923	0.0151	0.8706	0.024	0.8723	0.0296	0.8594	0.0331	TNF	ENSG00000232810
cg23384708	6	31544934	1.03e-13	1.62e-10	0.7013	0.0359	0.6718	0.0309	0.6717	0.0399	0.6575	0.0401	TNF	ENSG00000232810
cg20477259	6	31544960	4.77e-17	3.65e-12	0.7032	0.0427	0.6734	0.0377	0.6718	0.0466	0.6568	0.0472	TNF	ENSG00000232810
cg01360627	6	31544931	2.74e-32	1.11e-12	0.7992	0.0415	0.7473	0.0411	0.7475	0.0523	0.7293	0.0541	TNF	ENSG00000232810
cg26736341	6	31545342	6.05e-17	7.15e-13	0.8081	0.0345	0.7894	0.031	0.7929	0.0309	0.7782	0.037	TNF	ENSG00000227507, ENSG00000232810
cg04472685	6	31545473	3.41e-18	2.08e-14	0.8602	0.0205	0.8415	0.022	0.8451	0.0223	0.8325	0.0279	TNF	ENSG00000227507, ENSG00000232810
cg13781956	9	117826025	1.39e-15	9.24e-10	0.7273	0.0336	0.7042	0.0288	0.6952	0.0321	0.686	0.0317	TNC	ENSG00000106952, ENSG00000041982
cg14836018	14	51706425	1.24e-74	8.73e-08	0.7486	0.0272	0.6293	0.045	0.6232	0.0433	0.617	0.0379	TMX1	ENSG00000139921
cg16833797	12	29879189	3.84e-24	3.17e-08	0.7105	0.0358	0.6739	0.0417	0.6726	0.0426	0.6683	0.0386	TMTC1	ENSG00000133687, ENSG00000187950
cg25637966	11	117950329	2.35e-76	2.11e-15	0.7724	0.0293	0.7319	0.0289	0.7376	0.0284	0.7183	0.0313	TMPRSS4;TMPRSS4	ENSG00000177098, ENSG00000137648
cg26118131	11	117947214	8.81e-27	6.34e-18	0.6234	0.0323	0.5987	0.0395	0.613	0.0392	0.598	0.0376	TMPRSS4;TMPRSS4	ENSG00000137648
cg13489049	21	42875961	1.57e-89	1.14e-31	0.5812	0.0269	0.5048	0.0234	0.5094	0.0291	0.4948	0.025	TMPRSS2;TMPRSS2	ENSG00000184012, ENSG00000157601
cg19686152	15	52121542	9.07e-62	1.01e-16	0.7823	0.0231	0.7368	0.0247	0.7379	0.0287	0.7219	0.0319	TMOD3	ENSG00000138594
cg14491667	9	100267701	3.56e-36	1.26e-09	0.8877	0.0138	0.8557	0.0168	0.8564	0.0179	0.8479	0.0207	TMOD1;TMOD1	ENSG00000136842, ENSG00000136937
cg00153306	3	46741492	5.97e-53	3.05e-33	0.5617	0.0272	0.5352	0.0335	0.5583	0.0388	0.5339	0.0373	TMIE	ENSG00000181585
cg23399028	17	3572873	1.49e-27	1.67e-16	0.5448	0.0448	0.4694	0.049	0.4643	0.0459	0.4561	0.0434	TMEM93;TMEM93;TAX1BP3	ENSG00000213977
cg05391486	1	201123919	8.3e-45	2.62e-09	0.3016	0.0501	0.239	0.0429	0.2419	0.0423	0.2334	0.0428	TMEM9	ENSG00000116857
cg09554300	1	201123894	5.25e-32	3.79e-15	0.3075	0.0467	0.2629	0.0391	0.2758	0.0391	0.2618	0.0384	TMEM9	ENSG00000116857
cg23929317	1	201123992	4.39e-78	3.2e-22	0.3337	0.0435	0.2363	0.04	0.2361	0.0421	0.2243	0.0329	TMEM9	ENSG00000116857
cg01263574	9	136390861	3.53e-49	1.61e-12	0.8069	0.0222	0.7626	0.0229	0.7693	0.0271	0.7562	0.0249	TMEM8C	ENSG00000187616
cg13369332	2	112811586	9.24e-55	3.14e-08	0.1942	0.0266	0.1418	0.0295	0.1498	0.0317	0.1402	0.0247	TMEM87B	ENSG00000153214
cg21921789	1	16067572	5.14e-08	1.65e-09	0.61	0.0296	0.6025	0.0287	0.6033	0.0306	0.5949	0.0302	TMEM82;SLC25A34	ENSG00000162460
cg13454846	1	16068375	5.14e-40	8.84e-10	0.7416	0.0246	0.7042	0.0232	0.706	0.0236	0.6933	0.0272	TMEM82	ENSG00000162460
cg24693704	1	16068067	1.11e-18	4.44e-11	0.2309	0.0335	0.199	0.0326	0.199	0.0332	0.1891	0.026	TMEM82	ENSG00000162460
cg07234388	1	156261841	6.63e-25	5.57e-11	0.7732	0.0272	0.7612	0.0244	0.7716	0.0249	0.7585	0.0223	TMEM79;TMEM79	ENSG00000198715, ENSG00000163472
cg14500718	1	156251456	1.9e-63	1.51e-12	0.5573	0.0317	0.4965	0.0326	0.4932	0.0384	0.4883	0.0341	TMEM79;SMG5	ENSG00000198952, ENSG00000163472
cg19433091	15	43426498	7.36e-135	6.46e-24	0.597	0.0304	0.3884	0.0468	0.3789	0.0466	0.37	0.0415	TMEM62	ENSG00000137842
cg14960316	1	45120521	1.7e-15	5.97e-08	0.796	0.035	0.7823	0.0348	0.7917	0.0266	0.7781	0.0238	TMEM53	ENSG00000126106, ENSG00000187147
cg04886783	1	1852216	4.16e-26	4.93e-08	0.7371	0.0281	0.7169	0.029	0.7239	0.0328	0.7089	0.0312	TMEM52	ENSG00000178821
cg24435669	1	15546149	1.01e-52	1.02e-08	0.8096	0.0226	0.7654	0.0252	0.7609	0.0323	0.7519	0.036	TMEM51;TMEM51;TMEM51;TMEM51	ENSG00000171729, ENSG00000142634
cg22670675	1	15533433	5.46e-09	9.94e-11	0.5242	0.0442	0.5223	0.043	0.5473	0.0529	0.5347	0.0503	TMEM51;TMEM51;TMEM51;TMEM51	ENSG00000171729, ENSG00000142634
cg20375690	1	15478898	1.94e-08	1.3e-10	0.1124	0.0161	0.1025	0.0196	0.1063	0.0322	0.1027	0.0227	TMEM51;TMEM51;C1orf126;TMEM51;TMEM51	ENSG00000171729
cg20746795	1	15478206	3.42e-16	1.41e-10	0.7589	0.0248	0.741	0.027	0.7441	0.0278	0.7336	0.0263	TMEM51;TMEM51;C1orf126	ENSG00000171729
cg27033479	3	194353554	2.88e-37	5.39e-19	0.2064	0.0395	0.1594	0.0367	0.1643	0.0383	0.1545	0.0358	TMEM44;TMEM44;TMEM44;TMEM44	ENSG00000145014
cg02571874	3	12799985	3.21e-155	2.02e-18	0.6623	0.0406	0.3589	0.0427	0.3682	0.0477	0.3639	0.043	TMEM40	ENSG00000088726
cg26519339	3	119182753	5.99e-22	8.19e-12	0.129	0.0208	0.1054	0.021	0.1067	0.0368	0.1014	0.0148	TMEM39A	ENSG00000176142
cg16345226	19	16771394	2.36e-27	9.34e-09	0.4427	0.0552	0.3678	0.0553	0.3543	0.052	0.3524	0.051	TMEM38A;C19orf42	ENSG00000072954
cg10727673	3	136537267	5.53e-114	2.96e-54	0.7342	0.0345	0.5298	0.0545	0.5242	0.0575	0.4994	0.0542	TMEM22;TMEM22;TMEM22
cg22156842	3	136537169	5.31e-107	1.14e-78	0.6737	0.034	0.4664	0.0677	0.4721	0.0659	0.4321	0.0651	TMEM22;TMEM22;TMEM22
cg06926254	16	29972939	4.94e-13	7.83e-08	0.1794	0.0277	0.154	0.0282	0.1538	0.0411	0.1549	0.0285	TMEM219;TMEM219	ENSG00000149932
cg20297907	2	27256285	4.05e-10	3.62e-15	0.1403	0.0224	0.1216	0.0361	0.1211	0.0314	0.116	0.0223	TMEM214;TMEM214	ENSG00000119777
cg22803285	22	25335583	2.96e-10	5.28e-10	0.7616	0.0234	0.7478	0.0246	0.7498	0.0251	0.7375	0.0259	TMEM211	ENSG00000206069
cg03875330	19	11455923	1.94e-140	1.51e-26	0.7806	0.0285	0.565	0.0439	0.5921	0.0561	0.5748	0.0582	TMEM205;TMEM205;CCDC159;TMEM205	ENSG00000105518, ENSG00000105514
cg13385114	1	9656493	2.56e-102	9.8e-16	0.7706	0.0282	0.6718	0.0424	0.693	0.0552	0.6717	0.0587	TMEM201;TMEM201	ENSG00000188807, ENSG00000171608
cg11558474	9	74382743	2.68e-57	1.22e-13	0.404	0.0412	0.2961	0.0342	0.299	0.0394	0.2842	0.038	TMEM2;TMEM2	ENSG00000083067, ENSG00000135048
cg14565465	9	74298933	1.42e-100	6.08e-15	0.5801	0.0557	0.4215	0.0664	0.4583	0.0777	0.4481	0.0795	TMEM2;TMEM2	ENSG00000083067, ENSG00000135048
cg02629976	2	220411924	8.48e-17	1.61e-17	0.6922	0.039	0.6763	0.0357	0.6844	0.0401	0.6693	0.0433	TMEM198	ENSG00000188760, ENSG00000123989
cg02828104	20	48770800	1.21e-52	3.03e-18	0.638	0.0475	0.5628	0.0489	0.5467	0.0539	0.5346	0.0536	TMEM189;TMEM189;TMEM189;TMEM189-UBE2V1	ENSG00000124208
cg25936380	2	120981591	1.78e-42	2.88e-08	0.6583	0.0333	0.6134	0.0334	0.6154	0.0361	0.6101	0.0356	TMEM185B	ENSG00000226479
cg14568384	10	104220744	7.4e-55	1.4e-09	0.333	0.0338	0.2593	0.0379	0.252	0.0402	0.2489	0.0343	TMEM180	ENSG00000138111
cg20854539	2	135475426	4e-17	1.86e-10	0.2832	0.0332	0.2495	0.0318	0.2505	0.0398	0.2441	0.0349	TMEM163	ENSG00000152127, ENSG00000152128
cg12500956	2	135428796	6.16e-91	7.25e-49	0.7814	0.0313	0.6265	0.058	0.6101	0.0542	0.5821	0.0563	TMEM163	ENSG00000152127, ENSG00000152128
cg15297650	2	135477056	1.38e-150	1.68e-60	0.6849	0.0279	0.5758	0.0277	0.592	0.0294	0.567	0.0287	TMEM163	ENSG00000152128
cg23095451	4	83437412	1.01e-21	1.51e-08	0.7912	0.0247	0.7778	0.0246	0.7845	0.0214	0.7715	0.0235	TMEM150C	ENSG00000249242, ENSG00000145293
cg18568843	6	52535550	1.3e-59	2.13e-08	0.3493	0.0345	0.2675	0.039	0.2647	0.0465	0.2651	0.0395	TMEM14A	ENSG00000096092
cg14710552	7	134832584	5.78e-89	2.83e-10	0.4355	0.056	0.2621	0.0494	0.2657	0.0629	0.2652	0.0493	TMEM140	ENSG00000146859
cg12577010	7	134832544	2.23e-161	4.75e-27	0.4594	0.0435	0.1919	0.0277	0.207	0.0369	0.1902	0.0312	TMEM140	ENSG00000146859
cg09243021	7	142985019	3.33e-70	2.86e-16	0.423	0.0361	0.3207	0.0431	0.3263	0.0462	0.3173	0.0427	TMEM139;CASP2;CASP2	ENSG00000106144
cg02610360	11	120197521	9.64e-129	2.74e-12	0.83	0.0282	0.5675	0.0546	0.5774	0.0521	0.5594	0.0539	TMEM136	ENSG00000181264, ENSG00000196914
cg09272746	11	67237123	4.22e-20	1.93e-15	0.4437	0.0454	0.3757	0.0467	0.372	0.0486	0.3601	0.0465	TMEM134;TMEM134;TMEM134	ENSG00000172663
cg19431881	17	32954486	1.19e-104	3.51e-10	0.4148	0.0902	0.2287	0.0832	0.2322	0.0814	0.2077	0.0762	TMEM132E	ENSG00000132141, ENSG00000181291
cg23052220	17	32912081	1.61e-42	3.48e-11	0.3878	0.0381	0.3247	0.044	0.3273	0.0469	0.3238	0.0378	TMEM132E	ENSG00000132141, ENSG00000181291
cg08261450	12	130384734	1.37e-44	2.11e-10	0.7501	0.0264	0.6934	0.0347	0.6832	0.042	0.6764	0.036	TMEM132D	ENSG00000151952
cg02767665	12	129788385	3.34e-45	3.38e-18	0.7191	0.0264	0.659	0.0391	0.6577	0.0356	0.6455	0.0363	TMEM132D	ENSG00000151948, ENSG00000151952
cg20347893	12	126019866	6.04e-14	3.89e-20	0.7983	0.0196	0.7793	0.022	0.7771	0.0245	0.7654	0.0237	TMEM132B	ENSG00000139364
cg15840079	11	60691621	8.37e-28	9.68e-10	0.2547	0.0311	0.2	0.0323	0.1939	0.0404	0.1934	0.0329	TMEM132A;TMEM132A	ENSG00000006118
cg05289022	2	98377864	2.26e-64	1.23e-29	0.7895	0.0367	0.7152	0.0416	0.7338	0.0426	0.7059	0.0392	TMEM131	ENSG00000115085, ENSG00000075568
cg18077307	2	98377791	1.15e-63	1.88e-34	0.7395	0.0399	0.6677	0.0458	0.6857	0.0444	0.6553	0.046	TMEM131	ENSG00000115085, ENSG00000075568
cg13006424	2	98377939	4.27e-86	2.23e-43	0.782	0.042	0.684	0.0434	0.703	0.0456	0.6713	0.043	TMEM131	ENSG00000115085, ENSG00000075568
cg21505886	4	1724428	2.42e-73	1.76e-11	0.6158	0.0262	0.5531	0.0242	0.5588	0.0255	0.5481	0.0235	TMEM129;TACC3;TMEM129	ENSG00000168936, ENSG00000013810
cg21787323	11	85338252	9.32e-53	3.99e-10	0.8025	0.027	0.7414	0.0372	0.7481	0.0454	0.7409	0.0456	TMEM126B;DLG2	ENSG00000171204, ENSG00000150672
cg20275558	11	85338473	2.11e-12	1.96e-14	0.2928	0.0376	0.2781	0.0431	0.2948	0.0579	0.2879	0.0597	TMEM126B;DLG2	ENSG00000171204, ENSG00000150672
cg04355435	1	43736290	1.04e-07	1.15e-12	0.1738	0.0289	0.165	0.0306	0.1697	0.031	0.1671	0.033	TMEM125	ENSG00000179178
cg23406136	3	50397379	4.67e-60	4.24e-35	0.6007	0.0223	0.5613	0.0215	0.5671	0.0224	0.5484	0.0233	TMEM115	ENSG00000126062
cg27298570	16	8623004	2.23e-32	7.65e-13	0.3036	0.042	0.2418	0.0407	0.2399	0.0481	0.2272	0.0363	TMEM114	ENSG00000232258
cg14583999	3	10019040	1.04e-84	6.61e-34	0.8777	0.0247	0.7672	0.0379	0.7819	0.048	0.7517	0.0453	TMEM111	ENSG00000163704
cg22101147	3	52931946	1.64e-51	2.36e-10	0.1483	0.0262	0.1073	0.0211	0.1125	0.0289	0.1052	0.0196	TMEM110	ENSG00000248592
cg15913671	17	79304420	2.67e-20	3.46e-08	0.829	0.0286	0.8114	0.0255	0.8143	0.0257	0.8028	0.0276	TMEM105;TMEM105	ENSG00000185332
cg09888026	17	79303434	8.9e-15	2.08e-12	0.3623	0.0401	0.3574	0.0452	0.3829	0.0478	0.3694	0.045	TMEM105	ENSG00000157637, ENSG00000185332
cg05344066	17	79285955	3.89e-49	3.38e-26	0.7485	0.0288	0.7174	0.0269	0.7231	0.0268	0.7024	0.0289	TMEM105	ENSG00000157637, ENSG00000185332
cg15139254	17	72829938	9.08e-50	1.99e-24	0.7583	0.0246	0.7054	0.03	0.7145	0.0281	0.6948	0.0298	TMEM104	ENSG00000161509, ENSG00000109066
cg25683268	17	53809564	3.78e-11	1.77e-21	0.6872	0.0401	0.6555	0.0481	0.6532	0.0492	0.6482	0.0461	TMEM100	ENSG00000141179, ENSG00000166292
cg22721796	5	140018644	1.68e-105	3.72e-10	0.4904	0.0318	0.3654	0.045	0.3606	0.0491	0.3582	0.0424	TMCO6	ENSG00000113119
cg24674887	1	20092256	2.14e-51	1.19e-10	0.8774	0.0134	0.8368	0.017	0.8343	0.0194	0.8258	0.0202	TMCO4	ENSG00000158748, ENSG00000162542
cg09138671	1	20125846	3.05e-86	6.69e-17	0.4948	0.0348	0.3777	0.0478	0.3864	0.0456	0.3726	0.0464	TMCO4	ENSG00000162542
cg21587650	12	95044711	1.17e-16	5.29e-14	0.2309	0.0357	0.1919	0.03	0.1893	0.0309	0.1823	0.0271	TMCC3
cg06912830	1	205197460	2.5e-10	1.38e-11	0.1558	0.0266	0.1322	0.0351	0.1301	0.0379	0.1296	0.0284	TMCC2	ENSG00000133069
cg11703745	1	205199293	1.86e-73	6.15e-18	0.7711	0.0232	0.7157	0.0284	0.7283	0.0291	0.712	0.0277	TMCC2	ENSG00000133069, ENSG00000163545
cg00447208	17	76126301	2.14e-18	7.43e-14	0.1511	0.0269	0.1131	0.028	0.1128	0.0332	0.106	0.021	TMC8;TMC6;TMC6	ENSG00000167895, ENSG00000141524
cg16935597	17	76129099	2.12e-62	3.07e-08	0.7111	0.0265	0.6467	0.027	0.6454	0.032	0.6351	0.0319	TMC8;TMC6	ENSG00000167895, ENSG00000141524
cg04945945	17	76129402	1.95e-84	1.27e-08	0.7318	0.0317	0.6307	0.0336	0.6271	0.0356	0.6124	0.0373	TMC8;TMC6	ENSG00000167895, ENSG00000141524
cg03848580	17	76113713	7.85e-135	1.57e-15	0.6519	0.0393	0.4795	0.0412	0.495	0.0466	0.4787	0.0451	TMC6;TMC6	ENSG00000141524, ENSG00000078687
cg02641539	8	105351190	1.79e-30	8.75e-10	0.3636	0.0424	0.3587	0.0462	0.392	0.0582	0.3788	0.0538	TM7SF4
cg04743609	3	149052364	5.24e-65	1.2e-12	0.4745	0.0634	0.3166	0.0571	0.3284	0.0611	0.3036	0.0597	TM4SF18	ENSG00000163762
cg23246821	3	149095573	4.33e-74	3.16e-09	0.2866	0.0475	0.2108	0.0419	0.2294	0.0535	0.2153	0.0459	TM4SF1	ENSG00000169908
cg06800962	3	149096029	1.21e-107	2.01e-13	0.6095	0.0573	0.4209	0.0607	0.4347	0.0698	0.43	0.065	TM4SF1	ENSG00000169908
cg16810293	3	149095743	1.88e-74	2.88e-18	0.3352	0.0501	0.2521	0.0397	0.2664	0.0499	0.2573	0.046	TM4SF1	ENSG00000169908
cg13730105	9	120466837	9.76e-41	9.72e-40	0.2924	0.0491	0.2493	0.0508	0.2713	0.0619	0.2484	0.0567	TLR4;TLR4;TLR4	ENSG00000136869
cg01295539	15	63100998	4.26e-57	2.64e-10	0.853	0.0194	0.8166	0.0206	0.8176	0.0235	0.8061	0.0291	TLN2	ENSG00000140416, ENSG00000171914
cg13171904	15	63051004	2.98e-30	1.3e-16	0.8181	0.0251	0.8029	0.0215	0.8093	0.0195	0.7943	0.0237	TLN2	ENSG00000140416, ENSG00000171914
cg15032957	19	3037744	2.95e-26	2.19e-09	0.665	0.0319	0.6312	0.0338	0.6339	0.0392	0.6303	0.0363	TLE2	ENSG00000065717, ENSG00000104964
cg17693604	19	3046805	5.7e-124	2.59e-15	0.8132	0.0292	0.709	0.0419	0.7313	0.0463	0.712	0.0444	TLE2	ENSG00000065717, ENSG00000104964
cg01836438	17	1610911	7.34e-13	1.83e-15	0.8107	0.0205	0.7948	0.0186	0.7957	0.0213	0.7831	0.0265	TLCD2	ENSG00000185561, ENSG00000174231
cg03291825	17	76182433	1.07e-37	7.5e-15	0.712	0.043	0.6853	0.0438	0.7053	0.0471	0.6899	0.0441	TK1;AFMID;AFMID;AFMID	ENSG00000183077, ENSG00000167900
cg27022827	19	3728751	2.6e-25	6.7e-12	0.7255	0.0284	0.6971	0.0284	0.7039	0.028	0.6888	0.0313	TJP3
cg00695112	9	71862747	8.36e-36	3.1e-08	0.8062	0.0214	0.7706	0.0221	0.7773	0.0248	0.7655	0.0233	TJP2;TJP2;TJP2;TJP2;TJP2;TJP2	ENSG00000119139, ENSG00000135063
cg14254767	9	71819910	4.83e-22	9e-12	0.8482	0.0153	0.8255	0.0183	0.8296	0.0174	0.8178	0.0174	TJP2;TJP2;TJP2;TJP2;TJP2;TJP2	ENSG00000119139
cg14255824	9	71795999	1.17e-77	1.29e-26	0.8993	0.0216	0.8222	0.031	0.8347	0.0354	0.8063	0.0351	TJP2;TJP2;TJP2;TJP2	ENSG00000119139, ENSG00000165060
cg14009632	6	43445012	7.92e-40	1.53e-14	0.4939	0.0434	0.3971	0.0507	0.3898	0.0455	0.3801	0.0497	TJAP1;TJAP1;TJAP1;TJAP1;TJAP1;TJAP1	ENSG00000137221
cg00229387	6	43445942	9.43e-110	3.09e-21	0.595	0.0205	0.5023	0.0212	0.5017	0.0246	0.4909	0.0197	TJAP1;TJAP1;TJAP1;TJAP1;TJAP1;TJAP1	ENSG00000137221
cg26202340	11	126152357	4.63e-71	4.61e-09	0.2611	0.0375	0.1514	0.027	0.1501	0.0328	0.1481	0.0292	TIRAP;TIRAP	ENSG00000150455
cg08816988	17	76893060	6.51e-35	1.27e-08	0.8079	0.0313	0.7876	0.0303	0.7932	0.0298	0.7772	0.0319	TIMP2	ENSG00000055483, ENSG00000035862
cg27640302	11	57296133	6.1e-30	1.79e-08	0.7186	0.0284	0.7009	0.0245	0.7115	0.029	0.7006	0.0263	TIMM10	ENSG00000149150, ENSG00000134809
cg22931402	4	113207418	7.76e-45	1.02e-19	0.1802	0.0332	0.1178	0.0315	0.1152	0.0272	0.1076	0.0192	TIFA	ENSG00000145365
cg02752037	19	4829518	2.05e-36	8.63e-08	0.3742	0.0372	0.3428	0.049	0.3563	0.0511	0.359	0.0471	TICAM1	ENSG00000127666, ENSG00000141965
cg24207161	6	155464712	8.38e-102	1.84e-15	0.4331	0.0868	0.215	0.0541	0.2279	0.0651	0.2169	0.0632	TIAM2	ENSG00000171217, ENSG00000146426
cg07462053	21	32712829	1.75e-40	1.16e-15	0.8044	0.0173	0.7816	0.0185	0.7871	0.0195	0.775	0.0175	TIAM1	ENSG00000206102, ENSG00000156299
cg19991948	10	121335173	3.74e-71	3.13e-20	0.7726	0.0564	0.6056	0.0691	0.6373	0.0788	0.5796	0.0649	TIAL1;TIAL1	ENSG00000151923, ENSG00000148908
cg05136531	2	40006891	1.72e-65	9.51e-13	0.4183	0.0544	0.3271	0.0508	0.3491	0.0621	0.3351	0.0643	THUMPD2;THUMPD2	ENSG00000138050
cg20224517	2	40006561	3.81e-08	1e-18	0.144	0.0212	0.1304	0.022	0.1321	0.0302	0.1259	0.0199	THUMPD2;THUMPD2	ENSG00000138050
cg19617897	15	71818628	3.93e-34	9.5e-30	0.3508	0.0935	0.2552	0.0687	0.2588	0.0549	0.2388	0.0528	THSD4	ENSG00000031544, ENSG00000187720
cg12405742	3	24535365	6.33e-09	1.55e-21	0.3156	0.0362	0.2695	0.0363	0.2805	0.0419	0.2617	0.0348	THRB;THRB;THRB	ENSG00000151090
cg04272820	17	38228538	5.7e-112	8.83e-10	0.6274	0.0414	0.5148	0.0572	0.5451	0.0681	0.5266	0.0662	THRA;THRA	ENSG00000126368, ENSG00000126351
cg15370536	17	38232128	5.53e-16	2.45e-17	0.2322	0.0366	0.2288	0.048	0.2461	0.0542	0.2332	0.0525	THRA;THRA	ENSG00000126368, ENSG00000126351
cg20717932	17	38226278	5.9e-100	1.59e-18	0.3722	0.045	0.182	0.0298	0.1825	0.0346	0.1706	0.0261	THRA;THRA	ENSG00000126368, ENSG00000126351
cg11804928	17	38220298	2.8e-62	4.16e-19	0.459	0.049	0.4129	0.0631	0.4356	0.0716	0.42	0.0698	THRA;THRA	ENSG00000126368, ENSG00000126351
cg11826961	17	38221639	9.86e-66	6.79e-32	0.702	0.0239	0.6558	0.0321	0.6698	0.0358	0.6508	0.0371	THRA;THRA	ENSG00000126368, ENSG00000126351
cg18702971	22	29920546	9.61e-50	2.05e-18	0.6818	0.0258	0.6283	0.035	0.6372	0.036	0.625	0.0332	THOC5;THOC5;THOC5;THOC5	ENSG00000100296, ENSG00000100285
cg26232870	5	79378709	7.62e-21	4.71e-08	0.201	0.0311	0.1725	0.0302	0.1782	0.0356	0.1705	0.0317	THBS4	ENSG00000113296, ENSG00000164300
cg20367923	6	169624501	3.11e-27	1.33e-15	0.7036	0.0303	0.6886	0.0225	0.6958	0.0214	0.6812	0.0236	THBS2	ENSG00000112562, ENSG00000186340
cg06119452	6	169621662	1.03e-86	5.25e-69	0.7841	0.031	0.6076	0.0651	0.6287	0.064	0.5813	0.0732	THBS2	ENSG00000112562, ENSG00000186340
cg25499543	15	39871876	4.48e-18	4.98e-08	0.8958	0.022	0.8606	0.0441	0.8614	0.0343	0.8525	0.0392	THBS1	ENSG00000137801
cg10078511	15	39872032	2.52e-23	3.44e-12	0.7988	0.0473	0.7692	0.0625	0.7792	0.0496	0.7672	0.054	THBS1	ENSG00000137801
cg23849826	15	39872186	1.39e-23	1.03e-14	0.8444	0.0407	0.8091	0.058	0.822	0.0488	0.8083	0.0534	THBS1	ENSG00000137801
cg08293324	15	39872037	2.9e-33	5.57e-17	0.794	0.0449	0.753	0.0586	0.76	0.0485	0.7462	0.0537	THBS1	ENSG00000137801
cg08433504	15	39872071	4.16e-14	2.83e-22	0.885	0.0392	0.8476	0.0676	0.8625	0.0549	0.8443	0.0637	THBS1	ENSG00000137801
cg17946470	1	6685935	8e-13	7.58e-09	0.1454	0.0286	0.1258	0.0275	0.131	0.0359	0.125	0.0189	THAP3	ENSG00000041988
cg11688219	1	6684919	2.51e-54	2.08e-10	0.1416	0.0228	0.1051	0.0196	0.1174	0.0368	0.1076	0.022	THAP3	ENSG00000041988
cg24312985	1	6684957	1.32e-65	1.24e-10	0.7254	0.0281	0.6695	0.0298	0.6862	0.0347	0.6712	0.0344	THAP3	ENSG00000041988
cg08163621	1	6685996	2.56e-42	6.83e-18	0.3261	0.0562	0.2364	0.0451	0.2367	0.0485	0.2277	0.0435	THAP3	ENSG00000041988
cg05157098	12	72059293	2.05e-64	3.73e-14	0.7047	0.0475	0.5588	0.0527	0.564	0.0568	0.5376	0.0517	THAP2	ENSG00000133858
cg08685909	20	57559409	1.54e-20	8.91e-13	0.5322	0.0233	0.5127	0.0221	0.5238	0.0252	0.5088	0.0247	TH1L	ENSG00000101158, ENSG00000101160, ENSG00000101160
cg04204669	11	2193742	1.14e-70	9.77e-33	0.791	0.0281	0.7527	0.0269	0.7578	0.0284	0.7332	0.0312	TH;TH;TH	ENSG00000180176
cg01105337	20	2308707	8.04e-52	1.42e-11	0.809	0.0308	0.7683	0.0304	0.7666	0.0325	0.7524	0.0392	TGM3	ENSG00000125780, ENSG00000166948
cg06085713	18	3453726	7.05e-20	1.59e-08	0.1577	0.0248	0.1397	0.0329	0.1488	0.0285	0.1408	0.0266	TGIF1;TGIF1;TGIF1;TGIF1;TGIF1;TGIF1;TGIF1;TGIF1	ENSG00000177426
cg13468667	18	3411996	3.33e-10	1.38e-10	0.4751	0.0348	0.4609	0.0384	0.4605	0.0436	0.451	0.0416	TGIF1	ENSG00000118680, ENSG00000177426
cg27322282	18	3411906	7.35e-78	2.73e-28	0.6237	0.0309	0.5756	0.0305	0.5813	0.0349	0.5636	0.0331	TGIF1	ENSG00000118680, ENSG00000177426
cg21382567	1	92263858	2.05e-26	3.68e-09	0.7554	0.0261	0.7448	0.0302	0.7689	0.039	0.7533	0.0371	TGFBR3	ENSG00000203914, ENSG00000069702
cg12419522	3	30647670	6.14e-55	3.37e-08	0.62	0.039	0.5101	0.0426	0.5149	0.0425	0.499	0.0409	TGFBR2;TGFBR2	ENSG00000163513
cg12926720	3	30647773	1.55e-26	2.61e-11	0.2847	0.0335	0.2188	0.0331	0.2133	0.0359	0.2088	0.0266	TGFBR2;TGFBR2	ENSG00000163513
cg07810039	1	218524558	4.15e-181	9.32e-16	0.6671	0.0517	0.1988	0.0302	0.2118	0.0438	0.1977	0.0371	TGFB2;TGFB2	ENSG00000143353, ENSG00000092969
cg11947187	8	134142317	5.11e-08	3.19e-08	0.3551	0.0754	0.3526	0.0581	0.3977	0.0813	0.3837	0.0828	TG	ENSG00000104415, ENSG00000155926
cg11432630	7	100224149	1.24e-29	1.25e-09	0.2578	0.0347	0.2152	0.0509	0.2152	0.0415	0.2159	0.0379	TFR2	ENSG00000106330, ENSG00000106327
cg01749347	7	100230985	1.57e-14	5.78e-10	0.1684	0.0575	0.0979	0.0277	0.1035	0.0308	0.1	0.0204	TFR2	ENSG00000106330, ENSG00000106327
cg07603382	7	93521153	9.71e-51	4.45e-08	0.6686	0.0581	0.5637	0.0686	0.5907	0.0687	0.5581	0.0573	TFPI2	ENSG00000105825
cg05516537	13	114239958	6.41e-12	1.01e-10	0.3508	0.0473	0.3431	0.049	0.3601	0.0592	0.351	0.0591	TFDP1;TFDP1	ENSG00000198176
cg00579706	2	121981866	1.19e-42	5.5e-12	0.8035	0.0245	0.7726	0.0223	0.7722	0.0232	0.7606	0.028	TFCP2L1	ENSG00000115112, ENSG00000074047
cg21585306	3	133476947	6.7e-32	1.38e-08	0.8562	0.0146	0.8275	0.0178	0.8277	0.0185	0.8184	0.0224	TF	ENSG00000091513, ENSG00000144867
cg26069719	3	51716108	5.26e-83	8.77e-51	0.317	0.0339	0.2025	0.0326	0.2121	0.0388	0.1867	0.0286	TEX264;TEX264;TEX264	ENSG00000164081, ENSG00000164082
cg06750167	12	117538458	1.77e-25	5.85e-08	0.48	0.0396	0.4567	0.0459	0.4638	0.0521	0.4631	0.0489	TESC;TESC;TESC	ENSG00000088992
cg09088107	5	1254048	5.47e-28	8.15e-09	0.66	0.03	0.6482	0.0252	0.6595	0.0283	0.6449	0.0272	TERT;TERT	ENSG00000164363, ENSG00000164362
cg03691549	12	53443911	3.8e-17	2.18e-23	0.5847	0.0229	0.5849	0.0357	0.6019	0.0389	0.5843	0.0395	TENC1;TENC1;TENC1;TENC1	ENSG00000111077
cg13228442	22	41763512	1.97e-104	6.33e-12	0.3693	0.029	0.2611	0.0368	0.2678	0.0394	0.265	0.0344	TEF;TEF	ENSG00000167074, ENSG00000100403
cg18503793	22	41763370	6.26e-08	2.83e-08	0.1309	0.0246	0.1179	0.0268	0.1171	0.0291	0.1188	0.0247	TEF	ENSG00000167074, ENSG00000100403
cg20534570	22	41763093	3.92e-135	3.03e-11	0.3849	0.0331	0.2246	0.0402	0.2219	0.0404	0.2236	0.0358	TEF	ENSG00000167074, ENSG00000100403
cg01542019	19	14673053	8.7e-60	9.68e-134	0.8402	0.0365	0.7475	0.0421	0.7602	0.0391	0.7064	0.0474	TECR	ENSG00000099797, ENSG00000099795
cg06761850	14	102904469	4.59e-09	7.9e-09	0.4801	0.0384	0.4678	0.0506	0.4707	0.0579	0.4638	0.0546	TECPR2	ENSG00000089902, ENSG00000196663
cg06819357	14	102928437	5.93e-89	2.52e-42	0.8567	0.0152	0.7901	0.0241	0.8043	0.0219	0.783	0.025	TECPR2	ENSG00000089902, ENSG00000196663
cg05431171	6	35461405	4.41e-25	4.31e-08	0.7731	0.0248	0.7601	0.0271	0.7732	0.0275	0.7597	0.0251	TEAD3	ENSG00000007866, ENSG00000198755
cg27188243	11	12851817	1.36e-14	3.1e-12	0.8219	0.0343	0.7979	0.0332	0.8007	0.0258	0.7931	0.0252	TEAD1	ENSG00000189431, ENSG00000187079
cg11516606	9	100175029	1.65e-26	3.78e-08	0.1272	0.0176	0.11	0.0229	0.1161	0.0297	0.112	0.0229	TDRD7	ENSG00000196116
cg03434029	1	45274048	1.31e-116	4.63e-11	0.4428	0.0322	0.3525	0.0427	0.3654	0.047	0.3577	0.0456	TCTEX1D4;BTBD19	ENSG00000117425, ENSG00000173846
cg09347824	6	44262755	4.83e-33	3.01e-20	0.6971	0.0317	0.6741	0.034	0.6754	0.0301	0.6595	0.0318	TCTE1	ENSG00000124608, ENSG00000178233
cg14604336	11	33061845	7.11e-73	1.09e-10	0.2944	0.0462	0.1975	0.0369	0.2012	0.0512	0.1882	0.0332	TCP11L1;TCP11L1	ENSG00000176102, ENSG00000121690
cg03928812	11	59634276	6.6e-10	7.86e-15	0.3371	0.0781	0.3214	0.0589	0.362	0.0795	0.3342	0.0746	TCN1	ENSG00000134827
cg05402891	14	96152661	2.87e-19	6.35e-15	0.6647	0.0556	0.6161	0.0573	0.6273	0.0583	0.6115	0.0544	TCL1B;TCL1B	ENSG00000213231
cg11731626	11	67806363	2.96e-13	2.37e-09	0.1516	0.0292	0.1335	0.0362	0.1402	0.0384	0.1349	0.0345	TCIRG1	ENSG00000110719
cg08162803	11	67806347	1.64e-12	2.92e-13	0.1848	0.0365	0.1733	0.0458	0.1816	0.0456	0.176	0.0436	TCIRG1	ENSG00000110719
cg06279471	11	67806118	1.07e-48	1.4e-13	0.6567	0.0342	0.6249	0.0384	0.6414	0.0424	0.6224	0.0419	TCIRG1	ENSG00000110719
cg08903069	2	85500887	8.04e-26	3.98e-09	0.8135	0.0226	0.7831	0.0224	0.7811	0.0258	0.7739	0.026	TCF7L1	ENSG00000152284, ENSG00000152291
cg11770815	2	85410792	2.93e-29	1.49e-12	0.8337	0.0214	0.8245	0.0191	0.835	0.0182	0.8257	0.0155	TCF7L1	ENSG00000152284, ENSG00000152291
cg08493581	2	85472279	3.26e-30	1.39e-25	0.8107	0.0308	0.792	0.0203	0.7959	0.0237	0.7793	0.0257	TCF7L1	ENSG00000152284, ENSG00000152291
cg01062443	19	1609369	3.16e-36	5.06e-09	0.2234	0.0385	0.1674	0.0251	0.1793	0.0436	0.1675	0.0326	TCF3;TCF3	ENSG00000267059, ENSG00000127540, ENSG00000127540
cg06017697	16	89976667	1.31e-79	8.06e-11	0.5645	0.0232	0.5165	0.0278	0.5342	0.0365	0.5216	0.0344	TCF25	ENSG00000198211, ENSG00000141002, ENSG00000258947, ENSG00000141002, ENSG00000258947
cg01161216	16	89939448	2.32e-14	6.46e-16	0.1522	0.0278	0.1281	0.0285	0.1296	0.0327	0.1215	0.0232	TCF25	ENSG00000141002
cg02602010	2	27372132	1.05e-29	4.03e-10	0.5596	0.0219	0.5433	0.0181	0.5464	0.0193	0.5365	0.0197	TCF23	ENSG00000163792
cg23679615	6	31127159	2.01e-22	7.33e-10	0.2069	0.0439	0.1764	0.0461	0.19	0.05	0.1819	0.0478	TCF19;TCF19;CCHCR1	ENSG00000204536, ENSG00000137310, ENSG00000137310, ENSG00000234114
cg21863888	6	31127173	2.07e-15	1.55e-10	0.2584	0.0418	0.2311	0.047	0.2376	0.0482	0.2352	0.0457	TCF19;TCF19;CCHCR1	ENSG00000204536, ENSG00000137310, ENSG00000137310, ENSG00000234114
cg18424850	10	132945786	7.98e-15	4.84e-09	0.7757	0.0271	0.7638	0.0251	0.7682	0.0251	0.757	0.0254	TCERG1L	ENSG00000175470, ENSG00000269277
cg15771683	20	62697566	4.96e-49	7.89e-21	0.3062	0.0415	0.2189	0.0287	0.2326	0.0424	0.2147	0.0319	TCEA2;TCEA2	ENSG00000171703, ENSG00000171700
cg18813881	20	62691175	1.65e-12	3.43e-09	0.8255	0.0242	0.8155	0.0247	0.8199	0.0246	0.8084	0.0257	TCEA2	ENSG00000171703, ENSG00000171700
cg02082887	17	37820361	3.55e-48	3.25e-17	0.7325	0.0327	0.7104	0.0292	0.7182	0.0371	0.6994	0.0361	TCAP;STARD3;STARD3;STARD3	ENSG00000141744, ENSG00000173991
cg06247837	17	37820135	6.53e-49	2.9e-53	0.8091	0.0316	0.7775	0.0374	0.7884	0.0415	0.7568	0.0398	TCAP;STARD3;STARD3;STARD3	ENSG00000141744, ENSG00000173991
cg10986043	17	37820495	1.11e-46	8.87e-100	0.7051	0.0492	0.6735	0.0325	0.6904	0.0338	0.6502	0.0323	TCAP	ENSG00000141744, ENSG00000173991
cg07122905	14	92333765	8.66e-70	5.97e-09	0.6084	0.0429	0.5128	0.0472	0.4847	0.0632	0.4901	0.0601	TC2N;TC2N	ENSG00000165929, ENSG00000140092
cg06750564	7	139637446	3.01e-55	7.81e-21	0.4778	0.0322	0.4342	0.0324	0.4464	0.0387	0.4387	0.0348	TBXAS1;TBXAS1;TBXAS1;TBXAS1;TBXAS1;TBXAS1	ENSG00000059378, ENSG00000059377
cg05676562	16	30102457	2.54e-62	1.01e-07	0.8737	0.0201	0.817	0.0316	0.8221	0.0328	0.8149	0.0328	TBX6	ENSG00000149922
cg06990194	16	2024421	1.23e-26	1.41e-08	0.7603	0.0217	0.7428	0.0257	0.7492	0.0263	0.7354	0.0259	TBL3	ENSG00000183751, ENSG00000196408
cg13626654	17	80898525	9.33e-86	2.74e-17	0.7068	0.0291	0.6505	0.0346	0.6714	0.0385	0.6549	0.0348	TBCD	ENSG00000175711, ENSG00000141579
cg09056317	19	36607008	1.69e-88	4.65e-12	0.4487	0.0243	0.3862	0.0291	0.386	0.0306	0.3798	0.0279	TBCB;POLR2I	ENSG00000105258
cg02449638	19	36607078	7.1e-75	1.25e-18	0.5872	0.0262	0.546	0.0259	0.543	0.028	0.535	0.0245	TBCB;POLR2I	ENSG00000105258
cg10126069	5	179334288	5.51e-15	1.13e-11	0.1506	0.0239	0.1263	0.0217	0.1299	0.0308	0.1248	0.022	TBC1D9B;TBC1D9B	ENSG00000197226
cg15950795	4	141556902	5.85e-12	1.7e-09	0.8207	0.0284	0.82	0.02	0.8257	0.0188	0.8144	0.0204	TBC1D9	ENSG00000109424, ENSG00000109436
cg18179039	4	141642191	2.01e-83	1.41e-24	0.398	0.0615	0.2319	0.0339	0.2395	0.037	0.223	0.0343	TBC1D9	ENSG00000109424, ENSG00000109436
cg23654112	16	2525928	4.42e-103	1.56e-17	0.5379	0.0219	0.4708	0.0189	0.4692	0.0233	0.4599	0.0232	TBC1D24	ENSG00000260272, ENSG00000162065, ENSG00000162065
cg04242728	16	2536153	9.04e-83	2.1e-31	0.6772	0.0294	0.6253	0.0379	0.6525	0.0504	0.6285	0.0469	TBC1D24	ENSG00000260272, ENSG00000162065, ENSG00000185883, ENSG00000162065, ENSG00000185883
cg16984944	3	99979425	1.62e-24	2.55e-18	0.3279	0.0399	0.2929	0.046	0.3106	0.0574	0.3024	0.0503	TBC1D23	ENSG00000036054
cg08384146	17	77982400	1.09e-91	1.7e-08	0.1784	0.0261	0.117	0.0169	0.123	0.0261	0.117	0.0168	TBC1D16	ENSG00000167291, ENSG00000141582
cg14497491	17	77982477	1.76e-55	1.03e-08	0.2554	0.0416	0.1816	0.043	0.1813	0.0369	0.1702	0.0226	TBC1D16	ENSG00000167291, ENSG00000141582
cg00914963	17	77966262	1.97e-47	1.23e-09	0.4462	0.0182	0.4045	0.0226	0.4009	0.024	0.396	0.0221	TBC1D16	ENSG00000167291, ENSG00000141582
cg20443278	17	77962098	4.13e-70	4.78e-10	0.7504	0.0345	0.691	0.0341	0.6837	0.0409	0.6704	0.0452	TBC1D16	ENSG00000167291, ENSG00000141582
cg04831505	12	72233240	1.16e-55	1.43e-08	0.3441	0.0643	0.2378	0.0492	0.2311	0.0495	0.2258	0.0482	TBC1D15;TBC1D15;TBC1D15;TBC1D15	ENSG00000121749
cg11565911	12	72233249	1.18e-55	1.2e-09	0.351	0.0543	0.2716	0.0575	0.2626	0.0573	0.2645	0.0532	TBC1D15;TBC1D15;TBC1D15;TBC1D15	ENSG00000121749
cg12864912	4	6988209	1.79e-09	1.73e-10	0.3042	0.0377	0.2789	0.0415	0.2746	0.0429	0.2724	0.0412	TBC1D14;TBC1D14;TBC1D14	ENSG00000173011, ENSG00000132405
cg09439599	16	30380794	1.47e-21	2.66e-15	0.1617	0.0289	0.1253	0.0302	0.1262	0.0362	0.1256	0.0281	TBC1D10B	ENSG00000169221
cg11919694	16	30380600	7.17e-61	2.65e-19	0.354	0.0343	0.2846	0.0395	0.2902	0.0411	0.2837	0.0375	TBC1D10B	ENSG00000169221
cg00471989	16	30380183	7.57e-38	1.23e-20	0.2966	0.0366	0.2333	0.0303	0.2406	0.0465	0.231	0.0353	TBC1D10B	ENSG00000169217, ENSG00000169221
cg25608041	4	37891834	3.97e-36	1.18e-16	0.593	0.0352	0.5796	0.0392	0.6027	0.0447	0.587	0.0445	TBC1D1	ENSG00000065882
cg10411339	8	125550661	1.77e-15	9.37e-10	0.2829	0.0399	0.247	0.0399	0.2539	0.0459	0.2448	0.0349	TATDN1;TATDN1;TATDN1;NDUFB9	ENSG00000147687, ENSG00000147684
cg13693517	20	13616618	3.59e-82	3.88e-14	0.5236	0.053	0.3336	0.038	0.331	0.0406	0.3183	0.0378	TASP1	ENSG00000089123, ENSG00000101230
cg05862438	7	142920096	1.72e-08	3.49e-12	0.4039	0.0675	0.4193	0.0689	0.4697	0.0893	0.4526	0.09	TAS2R40	ENSG00000221937
cg15605096	1	19178957	1.05e-17	9.22e-08	0.7518	0.0297	0.7312	0.0257	0.7305	0.0288	0.7183	0.032	TAS1R2	ENSG00000009709, ENSG00000179002
cg17017746	1	19183907	5.69e-43	3.86e-15	0.6106	0.0364	0.5824	0.0351	0.5856	0.0399	0.573	0.0374	TAS1R2	ENSG00000009709, ENSG00000179002
cg13779133	1	6639762	2.13e-08	5.8e-12	0.2734	0.0279	0.2639	0.0425	0.2629	0.0371	0.262	0.0315	TAS1R1;ZBTB48;TAS1R1;TAS1R1;TAS1R1	ENSG00000204859
cg07565540	1	6639754	2.89e-15	1.3e-12	0.2083	0.0359	0.182	0.0384	0.19	0.04	0.1801	0.0352	TAS1R1;ZBTB48;TAS1R1;TAS1R1;TAS1R1	ENSG00000204859
cg11137277	1	234615236	3.32e-21	6.41e-11	0.179	0.0289	0.1467	0.0263	0.1487	0.0367	0.1405	0.0252	TARBP1	ENSG00000059588
cg03780271	6	33280052	3.43e-67	7.56e-08	0.3885	0.0404	0.2841	0.0406	0.2753	0.0513	0.2763	0.0458	TAPBP;TAPBP;TAPBP	ENSG00000231925, ENSG00000237441, ENSG00000236490, ENSG00000237825
cg11796996	6	33280159	6.47e-20	3.09e-09	0.6805	0.045	0.6364	0.0518	0.6424	0.0555	0.634	0.0528	TAPBP;TAPBP;TAPBP	ENSG00000231925, ENSG00000237441, ENSG00000236490, ENSG00000237825
cg13638257	6	33280436	2.84e-76	1.96e-09	0.3091	0.0583	0.2351	0.059	0.2389	0.0625	0.2341	0.0622	TAPBP;TAPBP;TAPBP	ENSG00000231925, ENSG00000237441, ENSG00000236490, ENSG00000237825
cg14419102	6	33280400	1.36e-77	1.45e-10	0.4896	0.0662	0.3997	0.0709	0.4032	0.0796	0.4036	0.0732	TAPBP;TAPBP;TAPBP	ENSG00000231925, ENSG00000237441, ENSG00000236490, ENSG00000237825
cg26083458	6	33280424	3.26e-108	1.98e-11	0.5421	0.064	0.435	0.069	0.4336	0.0806	0.4331	0.0737	TAPBP;TAPBP;TAPBP	ENSG00000231925, ENSG00000237441, ENSG00000236490, ENSG00000237825
cg00988641	6	33273965	6.77e-29	2.34e-14	0.8169	0.0192	0.7871	0.0191	0.7882	0.0229	0.7781	0.0198	TAPBP;TAPBP;TAPBP	ENSG00000231925, ENSG00000237441, ENSG00000236490, ENSG00000237825
cg12589538	6	33280149	8.75e-41	1.03e-16	0.6058	0.0461	0.554	0.0455	0.5588	0.054	0.5536	0.0482	TAPBP;TAPBP;TAPBP	ENSG00000231925, ENSG00000237441, ENSG00000236490, ENSG00000237825
cg06375761	6	33280408	7.47e-47	1.21e-17	0.2558	0.074	0.1791	0.0549	0.1866	0.0581	0.1805	0.0533	TAPBP;TAPBP;TAPBP	ENSG00000231925, ENSG00000237441, ENSG00000236490, ENSG00000237825
cg20998791	6	33280228	1.15e-33	4.96e-24	0.7357	0.04	0.6957	0.0409	0.7074	0.0416	0.6957	0.0403	TAPBP;TAPBP;TAPBP	ENSG00000231925, ENSG00000237441, ENSG00000236490, ENSG00000237825
cg02863594	6	33280199	4.69e-49	1.61e-24	0.4304	0.0527	0.348	0.0466	0.3567	0.0556	0.3433	0.0503	TAPBP;TAPBP;TAPBP	ENSG00000231925, ENSG00000237441, ENSG00000236490, ENSG00000237825
cg01253676	6	33280212	3.64e-59	1.71e-25	0.604	0.0432	0.5463	0.0423	0.5542	0.0505	0.5463	0.0456	TAPBP;TAPBP;TAPBP	ENSG00000231925, ENSG00000237441, ENSG00000236490, ENSG00000237825
cg08998192	6	32805570	4.31e-139	2.06e-09	0.7197	0.0294	0.584	0.033	0.5922	0.0342	0.5804	0.0318	TAP2;TAP2	ENSG00000204267, ENSG00000250264, ENSG00000237599
cg22230640	6	32805807	2.17e-52	1.94e-09	0.1787	0.0306	0.1187	0.028	0.122	0.0333	0.1161	0.0205	TAP2;TAP2	ENSG00000204267, ENSG00000250264, ENSG00000237599
cg18241780	12	118620216	1.06e-64	9.84e-12	0.2377	0.0288	0.1563	0.0248	0.1642	0.0428	0.1534	0.0277	TAOK3	ENSG00000089220, ENSG00000135090
cg16568360	16	29987261	1.65e-83	8.28e-19	0.5918	0.0277	0.5278	0.0225	0.5351	0.0259	0.5209	0.0253	TAOK2;TAOK2	ENSG00000149929, ENSG00000149930
cg24792209	17	61503104	5.29e-34	9.37e-16	0.1187	0.0182	0.0903	0.0134	0.1001	0.0329	0.0894	0.0145	TANC2	ENSG00000008283, ENSG00000170921
cg15007548	2	159950276	3.25e-31	2.68e-09	0.492	0.0622	0.4037	0.0542	0.4061	0.058	0.3934	0.0601	TANC1;TANC1	ENSG00000196151, ENSG00000115183
cg08384239	2	160041968	7.14e-88	7.83e-17	0.5735	0.0349	0.4683	0.0373	0.4711	0.0421	0.4654	0.036	TANC1;TANC1	ENSG00000196151, ENSG00000115183
cg11399254	1	47694517	3.92e-112	7.97e-23	0.753	0.0533	0.6131	0.0488	0.6274	0.0549	0.6098	0.0511	TAL1	ENSG00000162367
cg21571466	1	159895591	9.1e-09	1.59e-12	0.1572	0.0251	0.1367	0.0402	0.135	0.0375	0.1314	0.0229	TAGLN2	ENSG00000158710
cg14777574	17	34135736	3.7e-17	6.72e-10	0.1653	0.0207	0.1443	0.0274	0.1495	0.0376	0.1426	0.022	TAF15;TAF15	ENSG00000172660, ENSG00000270647
cg26033710	2	75426249	4.46e-18	1.18e-13	0.5163	0.0351	0.4686	0.0453	0.4629	0.048	0.4606	0.0429	TACR1;TACR1;TACR1;TACR1	ENSG00000115353
cg14750190	17	61678092	3.35e-09	6.09e-10	0.1064	0.0164	0.0918	0.0153	0.095	0.0334	0.0898	0.0121	TACO1	ENSG00000136463
cg15467503	4	1727234	8.62e-103	1.9e-15	0.6272	0.0377	0.537	0.0384	0.5552	0.0427	0.5419	0.0397	TACC3	ENSG00000168936, ENSG00000013810
cg23304023	10	123949949	6.28e-09	4.4e-10	0.638	0.0585	0.5896	0.0671	0.5735	0.0788	0.5651	0.065	TACC2;TACC2;TACC2;TACC2	ENSG00000107679, ENSG00000138162
cg04972529	10	123919740	1.23e-20	1.14e-11	0.7356	0.0279	0.7257	0.0251	0.7285	0.0244	0.713	0.0262	TACC2;TACC2	ENSG00000107679, ENSG00000138162
cg09560979	8	38615235	5.13e-42	2.96e-31	0.1728	0.0392	0.117	0.0232	0.1202	0.0295	0.1082	0.0237	TACC1	ENSG00000147526, ENSG00000253570
cg19695041	8	38615330	1.74e-84	1.39e-61	0.7104	0.0429	0.6285	0.0373	0.643	0.0405	0.6152	0.0367	TACC1	ENSG00000147526, ENSG00000253570
cg01072821	8	10382165	4.85e-51	1.28e-10	0.7382	0.0318	0.6864	0.0332	0.6855	0.0368	0.6723	0.0368	T-SP1	ENSG00000184647
cg09245698	6	159084370	2e-45	1.9e-08	0.6446	0.0297	0.5877	0.0309	0.5893	0.036	0.5835	0.0326	SYTL3	ENSG00000092820, ENSG00000164674
cg01265531	11	1854174	4.19e-11	1.87e-11	0.1643	0.0344	0.1472	0.0354	0.1489	0.0397	0.1388	0.03	SYT8	ENSG00000149043
cg10076902	11	1858135	1.23e-33	1.54e-11	0.8044	0.0191	0.7745	0.0216	0.777	0.0241	0.7627	0.0258	SYT8	ENSG00000130598
cg08449144	11	1857919	6.2e-43	2.22e-18	0.8013	0.0342	0.7606	0.0393	0.7671	0.0376	0.7456	0.0437	SYT8	ENSG00000130598
cg11368628	11	1856183	2.44e-113	3.27e-19	0.5985	0.0317	0.5031	0.0453	0.5322	0.0576	0.5112	0.0529	SYT8	ENSG00000149043
cg15138614	11	1858467	4.64e-84	7.79e-21	0.9002	0.0177	0.8357	0.0334	0.8447	0.025	0.8267	0.025	SYT8	ENSG00000130598
cg12693641	11	61349543	6.8e-38	1.46e-17	0.484	0.0214	0.4491	0.0246	0.4479	0.0265	0.4404	0.0229	SYT7	ENSG00000011347
cg11345703	11	61338462	2.05e-35	9.31e-20	0.8218	0.0256	0.7891	0.0247	0.7896	0.028	0.7747	0.0324	SYT7	ENSG00000167985, ENSG00000011347
cg22079827	1	114656043	6.1e-58	6.24e-12	0.8691	0.0196	0.8307	0.0223	0.8359	0.0269	0.8228	0.0214	SYT6	ENSG00000116774, ENSG00000134207
cg27040709	16	19191723	2.38e-17	9.99e-11	0.767	0.0249	0.7494	0.0236	0.75	0.0261	0.7409	0.0273	SYT17	ENSG00000103528, ENSG00000261210
cg01569875	16	19194340	5.91e-11	1.26e-11	0.8382	0.0232	0.8294	0.017	0.8293	0.0189	0.8192	0.0197	SYT17	ENSG00000103528, ENSG00000261210
cg02632200	10	46971658	1.92e-24	3.33e-09	0.7232	0.0312	0.7172	0.026	0.7229	0.0254	0.7089	0.0232	SYT15;SYT15	ENSG00000204176, ENSG00000263480
cg08301896	10	46970182	1.54e-54	8.31e-14	0.5082	0.0253	0.4663	0.025	0.4664	0.0283	0.4587	0.0257	SYT15;SYT15	ENSG00000204176, ENSG00000263480
cg13851621	11	66812262	1.46e-78	9.09e-17	0.6378	0.0272	0.5738	0.0229	0.5707	0.0257	0.5594	0.0258	SYT12	ENSG00000173156, ENSG00000173227
cg25446086	1	155829549	4.59e-18	1.51e-12	0.1722	0.0287	0.1562	0.0282	0.1623	0.0323	0.1583	0.0308	SYT11;SYT11	ENSG00000116580, ENSG00000132718
cg19927836	20	43992413	9.93e-13	1.64e-12	0.2055	0.0285	0.171	0.0236	0.1689	0.0357	0.1589	0.0194	SYS1;SYS1-DBNDD2	ENSG00000204070
cg09315887	7	105753386	7.12e-89	9.67e-10	0.4361	0.0406	0.316	0.0472	0.3243	0.0472	0.3089	0.0445	SYPL1;SYPL1	ENSG00000008282
cg13590277	5	150019496	3.25e-108	1.69e-09	0.6531	0.0296	0.5917	0.0265	0.6102	0.0325	0.5929	0.0276	SYNPO;SYNPO;SYNPO;SYNPO	ENSG00000164591, ENSG00000171992
cg21525330	5	149999182	1.29e-40	1.1e-10	0.7331	0.029	0.6977	0.0293	0.6938	0.0326	0.6878	0.0316	SYNPO;SYNPO	ENSG00000164591, ENSG00000171992
cg00227093	5	149979838	2.88e-85	1.81e-11	0.6496	0.0428	0.5669	0.046	0.5963	0.0599	0.5799	0.0601	SYNPO	ENSG00000171992
cg09365240	15	99664148	1.7e-63	5.4e-10	0.4094	0.0381	0.3786	0.0458	0.3969	0.0537	0.394	0.0555	SYNM;SYNM	ENSG00000103852, ENSG00000182253, ENSG00000269714, ENSG00000182253
cg26787199	16	2044042	8.95e-64	1.77e-11	0.2909	0.0437	0.2259	0.0388	0.2307	0.0475	0.2315	0.0409	SYNGR3	ENSG00000167962, ENSG00000127561
cg06397161	22	39760059	2.15e-15	1.81e-08	0.5902	0.0359	0.5959	0.0411	0.6176	0.0527	0.6017	0.047	SYNGR1;SYNGR1;SYNGR1	ENSG00000100324, ENSG00000100316
cg17339202	1	33160900	6.16e-36	4.75e-26	0.3097	0.0833	0.2806	0.0773	0.2925	0.0747	0.2753	0.0703	SYNC;SYNC	ENSG00000162520, ENSG00000162521
cg05342835	1	33160791	2.96e-83	7.08e-32	0.5338	0.05	0.4888	0.0589	0.5127	0.061	0.4923	0.06	SYNC;SYNC	ENSG00000162520, ENSG00000162521
cg20476019	22	33157881	9.77e-28	4.59e-09	0.3332	0.0619	0.2731	0.0416	0.2841	0.0575	0.2766	0.0541	SYN3;SYN3;SYN3	ENSG00000100234, ENSG00000100225
cg06143087	1	85665883	1.43e-12	9.36e-35	0.1452	0.0183	0.1329	0.0237	0.1423	0.0432	0.1245	0.0221	SYDE2	ENSG00000097096
cg00666746	19	15217781	4.21e-96	2.19e-18	0.4935	0.0244	0.391	0.0324	0.4005	0.037	0.3947	0.0342	SYDE1	ENSG00000105137
cg16745596	19	39695801	1.1e-15	1.82e-14	0.5438	0.0494	0.5365	0.0626	0.5619	0.0766	0.5433	0.0763	SYCN	ENSG00000179751
cg05814312	10	29760687	2.35e-75	2.46e-10	0.6365	0.0397	0.5408	0.0512	0.5441	0.0483	0.533	0.0468	SVIL;SVIL	ENSG00000120563, ENSG00000197321
cg13324103	10	29948428	9.33e-132	2.69e-34	0.4354	0.0733	0.1699	0.0565	0.1897	0.0567	0.1689	0.0545	SVIL	ENSG00000107951, ENSG00000197321
cg06197966	10	29948324	9.02e-152	2.23e-37	0.6273	0.0598	0.3322	0.0636	0.3481	0.0594	0.3231	0.057	SVIL	ENSG00000107951, ENSG00000197321
cg04465784	11	67976953	5.3e-38	1.16e-32	0.5519	0.0518	0.4969	0.0564	0.5053	0.0619	0.493	0.0574	SUV420H1;SUV420H1	ENSG00000110721, ENSG00000110066
cg13153834	7	56142246	1.31e-84	6.06e-22	0.519	0.0307	0.4347	0.0446	0.4515	0.0486	0.4387	0.0453	SUMF2;SUMF2;SUMF2;SUMF2;SUMF2	ENSG00000129103, ENSG00000164776
cg19956914	7	56147257	1.68e-08	1.05e-24	0.7145	0.0307	0.7107	0.0409	0.7163	0.0392	0.6953	0.0397	SUMF2;SUMF2;SUMF2;SUMF2;SUMF2	ENSG00000129103, ENSG00000164776
cg17917325	7	56142347	1.77e-128	5.84e-29	0.6269	0.0379	0.505	0.0402	0.5288	0.0451	0.5079	0.0441	SUMF2;SUMF2;SUMF2;SUMF2;SUMF2	ENSG00000129103, ENSG00000164776
cg10262032	19	49078119	9e-59	2.03e-19	0.5834	0.0565	0.5285	0.0598	0.5368	0.0614	0.5252	0.0557	SULT2B1;SULT2B1	ENSG00000088002, ENSG00000177202
cg25401628	20	46415688	3.05e-13	1.2e-13	0.5797	0.0437	0.5368	0.05	0.535	0.0502	0.5319	0.0451	SULF2;SULF2;SULF2	ENSG00000196562
cg04103317	9	33240960	1.98e-31	7.99e-13	0.7647	0.0407	0.7496	0.033	0.7582	0.0344	0.7423	0.0332	SUGT1P1;SPINK4	ENSG00000122711
cg11197418	3	67705285	8.6e-35	2.39e-11	0.3808	0.0513	0.3105	0.0529	0.2987	0.0552	0.2914	0.0484	SUCLG2	ENSG00000172340
cg07465627	17	53167407	3.56e-134	1.08e-42	0.7467	0.0279	0.5034	0.0479	0.5138	0.0466	0.4857	0.0454	STXBP4	ENSG00000108924, ENSG00000166263
cg07057831	12	131323042	3.39e-55	1.34e-14	0.5568	0.0381	0.5021	0.0355	0.4957	0.0415	0.4867	0.043	STX2;STX2	ENSG00000111450
cg16680451	7	73121744	8.83e-72	5.8e-10	0.4958	0.0337	0.4076	0.0421	0.407	0.0434	0.4045	0.0382	STX1A;STX1A	ENSG00000071462, ENSG00000106089, ENSG00000262030, ENSG00000263024
cg04956949	7	73119262	1.09e-80	1.15e-12	0.7241	0.0292	0.6709	0.0329	0.6799	0.0309	0.6658	0.0324	STX1A;STX1A	ENSG00000071462, ENSG00000106089, ENSG00000262030, ENSG00000263024
cg27190398	16	731844	4.77e-88	3.42e-13	0.6383	0.0405	0.5625	0.0517	0.5945	0.0623	0.5666	0.0611	STUB1;JMJD8
cg23481246	16	731772	3.7e-101	1.05e-13	0.5513	0.0368	0.496	0.0471	0.5199	0.0556	0.4997	0.0527	STUB1;JMJD8	ENSG00000103266, ENSG00000103260
cg00595197	16	731220	5.08e-24	1.86e-10	0.2586	0.0391	0.2228	0.0394	0.2251	0.0435	0.2266	0.042	STUB1	ENSG00000103266, ENSG00000103260
cg21593015	4	184893118	6.95e-29	2.66e-13	0.9009	0.0124	0.8812	0.0142	0.884	0.0165	0.8762	0.0157	STOX2	ENSG00000173320, ENSG00000164303
cg26837192	2	48813184	2.73e-66	3.42e-19	0.8488	0.0239	0.7264	0.0524	0.7319	0.0497	0.7212	0.0479	STON1;STON1-GTF2A1L	ENSG00000068781, ENSG00000138039
cg25061755	2	48808114	1.02e-11	5.16e-09	0.8468	0.0325	0.8462	0.0157	0.8511	0.0178	0.8438	0.0198	STON1-GTF2A1L;STON1	ENSG00000068781
cg18306747	15	74284008	3.49e-86	5.59e-17	0.4438	0.0243	0.3529	0.033	0.3502	0.0388	0.3462	0.0295	STOML1	ENSG00000140464, ENSG00000067221
cg11820585	15	74284253	2.01e-28	9.39e-35	0.2257	0.0349	0.1805	0.0327	0.1818	0.0375	0.1707	0.0287	STOML1	ENSG00000140464, ENSG00000067221
cg13626632	9	124131165	5.53e-130	1.12e-10	0.7265	0.0424	0.4368	0.051	0.4586	0.0513	0.4412	0.0486	STOM;STOM
cg03999872	20	62272968	1.43e-31	6.81e-20	0.3817	0.1071	0.28	0.0869	0.293	0.0848	0.2773	0.0785	STMN3	ENSG00000197457, ENSG00000101216
cg22990198	20	62283533	1.53e-72	1.23e-30	0.2912	0.037	0.2005	0.0405	0.1948	0.0454	0.1842	0.0374	STMN3	ENSG00000197457, ENSG00000101216
cg09552402	20	62282821	2.13e-117	7.01e-76	0.7897	0.0683	0.5998	0.0532	0.6128	0.0476	0.5712	0.0485	STMN3	ENSG00000197457, ENSG00000101216
cg25722983	1	36840028	7.69e-97	2.02e-11	0.736	0.0225	0.6555	0.0231	0.6655	0.0251	0.6516	0.0244	STK40	ENSG00000196182
cg19412669	1	36839270	3.94e-32	2.83e-14	0.5332	0.0496	0.4828	0.0533	0.5099	0.0606	0.4916	0.0688	STK40	ENSG00000196182
cg09315264	1	36805322	2.04e-13	1.12e-18	0.7552	0.0237	0.7476	0.0292	0.7588	0.0302	0.7441	0.0322	STK40	ENSG00000196182
cg17104026	20	43598376	3.93e-28	6.28e-14	0.2321	0.0534	0.1683	0.0487	0.1702	0.0858	0.1639	0.0445	STK4	ENSG00000101109, ENSG00000124134
cg03331300	2	169102866	1.08e-09	4.13e-08	0.2258	0.0308	0.202	0.0366	0.2004	0.0402	0.1993	0.0315	STK39	ENSG00000198648, ENSG00000172318
cg12362077	20	2081907	2.51e-85	1.35e-08	0.7263	0.024	0.6407	0.0373	0.6467	0.0398	0.6396	0.0373	STK35	ENSG00000125834
cg22556143	10	134061604	4.77e-14	1e-07	0.8076	0.0465	0.7856	0.0455	0.7919	0.0392	0.7788	0.0448	STK32C	ENSG00000165752, ENSG00000151640
cg10593165	4	5116565	6.15e-28	4.48e-12	0.8366	0.0184	0.8149	0.018	0.8152	0.0175	0.8082	0.0181	STK32B	ENSG00000152953, ENSG00000082929
cg19203836	6	31940801	2.8e-17	7.01e-09	0.4184	0.0327	0.3701	0.0373	0.3605	0.0415	0.3565	0.0357	STK19;STK19;DOM3Z;STK19	ENSG00000204348
cg20069688	6	31941049	4.9e-94	1.13e-28	0.7277	0.0273	0.6671	0.0246	0.6749	0.026	0.6534	0.0287	STK19;STK19;DOM3Z;STK19	ENSG00000204348
cg26845138	5	171550255	7.62e-41	5.79e-09	0.794	0.0169	0.7641	0.0212	0.7711	0.021	0.7607	0.0197	STK10	ENSG00000072786, ENSG00000072803
cg21066063	5	171570130	2.95e-16	3.75e-09	0.5965	0.0345	0.5965	0.0377	0.6155	0.0451	0.5991	0.0428	STK10	ENSG00000072786, ENSG00000072803
cg25713625	2	120022835	6.45e-75	6.26e-09	0.5396	0.0264	0.4777	0.0305	0.4856	0.0337	0.4766	0.0308	STEAP3;STEAP3;STEAP3	ENSG00000155368, ENSG00000115107
cg15420720	5	172751061	4.09e-81	7.75e-11	0.6319	0.0369	0.5191	0.0475	0.5188	0.0462	0.5103	0.0426	STC2	ENSG00000183072, ENSG00000113739
cg16777510	17	40440022	7.87e-12	7.4e-10	0.2466	0.0285	0.2163	0.0289	0.2239	0.0365	0.2135	0.0236	STAT5A	ENSG00000126561
cg04439252	17	40475282	1.35e-48	4.35e-18	0.6376	0.0241	0.6147	0.022	0.6301	0.0268	0.6152	0.0257	STAT3;STAT3;STAT3	ENSG00000168610, ENSG00000126561
cg08276138	15	42873451	1.97e-52	1e-10	0.3536	0.0367	0.2611	0.0275	0.2679	0.0352	0.2578	0.0318	STARD9
cg05150327	15	81617335	2.09e-32	1.36e-13	0.8183	0.0187	0.782	0.0221	0.786	0.0223	0.7777	0.0219	STARD5	ENSG00000172345
cg06321376	5	110847639	3.51e-63	4.12e-15	0.2375	0.0381	0.1575	0.033	0.1545	0.0299	0.1472	0.0265	STARD4	ENSG00000164211
cg12532500	13	33859636	7.8e-62	7.36e-10	0.2515	0.0428	0.1735	0.0409	0.1723	0.0363	0.1688	0.0311	STARD13	ENSG00000133121
cg09936933	11	72469551	1.23e-41	6.75e-10	0.6946	0.0227	0.6706	0.0243	0.6865	0.0306	0.6724	0.0292	STARD10	ENSG00000186635, ENSG00000168010
cg03575969	11	72492171	5.22e-69	8.21e-21	0.7456	0.027	0.6989	0.029	0.7086	0.03	0.6896	0.0296	STARD10	ENSG00000186635, ENSG00000168010
cg14785527	10	90656978	4e-95	6.94e-21	0.4599	0.0537	0.352	0.0584	0.3827	0.0737	0.3647	0.07	STAMBPL1	ENSG00000138134, ENSG00000107796
cg21045306	12	57637925	4.41e-40	1.67e-10	0.282	0.0375	0.2342	0.0319	0.2351	0.041	0.2251	0.0287	STAC3	ENSG00000182199, ENSG00000185482
cg12092507	12	104026551	3.12e-08	2.95e-11	0.2736	0.0612	0.2395	0.0518	0.2353	0.0633	0.2275	0.0499	STAB2	ENSG00000136011, ENSG00000111696
cg26277026	12	22486029	3.66e-94	4.21e-12	0.6137	0.044	0.4579	0.0502	0.4637	0.0501	0.4499	0.0491	ST8SIA1	ENSG00000111728, ENSG00000111726
cg25600766	12	22486484	3.34e-87	1.95e-34	0.3837	0.038	0.246	0.0423	0.2511	0.0529	0.2273	0.0418	ST8SIA1	ENSG00000111728, ENSG00000111726
cg17817168	12	22486454	1.66e-71	6.91e-60	0.6378	0.0424	0.481	0.0608	0.4812	0.0616	0.4496	0.0611	ST8SIA1	ENSG00000111728, ENSG00000111726
cg10661163	7	116592959	8e-32	6.07e-17	0.6106	0.0283	0.5862	0.042	0.6012	0.0454	0.5906	0.0508	ST7OT4;ST7OT1;ST7;ST7	ENSG00000004866
cg14896463	7	116592956	7.66e-09	9.49e-20	0.4616	0.0312	0.4573	0.0409	0.4696	0.0508	0.4605	0.0455	ST7OT4;ST7OT1;ST7;ST7	ENSG00000004866
cg07168526	7	116797907	7.27e-109	7.56e-83	0.8846	0.0213	0.6596	0.0657	0.7025	0.0686	0.6434	0.0741	ST7;ST7	ENSG00000105989, ENSG00000004866
cg05517711	9	130662451	5.33e-33	8.95e-09	0.7437	0.0234	0.7113	0.0205	0.7163	0.0227	0.7051	0.0219	ST6GALNAC6	ENSG00000160408
cg04460372	9	130661175	1.6e-59	1.28e-38	0.3481	0.0394	0.2729	0.0467	0.2825	0.0505	0.2684	0.0445	ST6GALNAC6	ENSG00000160408
cg11338128	1	77492835	2.55e-16	3.57e-09	0.8345	0.0261	0.8259	0.0256	0.8293	0.0146	0.8226	0.017	ST6GALNAC5	ENSG00000117069, ENSG00000142892
cg24321297	17	74577390	1.66e-20	8.25e-08	0.8013	0.0184	0.7819	0.0194	0.7846	0.0215	0.7763	0.0218	ST6GALNAC2	ENSG00000214140, ENSG00000070731
cg19825856	2	107501733	3.87e-13	2.37e-127	0.2566	0.0414	0.219	0.0375	0.2335	0.0484	0.1843	0.0278	ST6GAL2;ST6GAL2;ST6GAL2	ENSG00000144057, ENSG00000153165
cg25725843	2	107504169	2.47e-59	8.25e-27	0.4036	0.0319	0.3336	0.0427	0.3459	0.0443	0.3327	0.0438	ST6GAL2;ST6GAL2	ENSG00000144057
cg14624546	11	8800270	7.33e-15	4.39e-08	0.8247	0.0239	0.8176	0.0193	0.8225	0.0199	0.8111	0.0241	ST5;ST5;ST5	ENSG00000166441, ENSG00000166444
cg10256839	11	8878259	1.59e-24	2.33e-09	0.7845	0.0277	0.7723	0.0198	0.7747	0.0222	0.7659	0.0256	ST5	ENSG00000166452, ENSG00000166444
cg06798483	3	98504973	1.31e-33	1.42e-20	0.8242	0.0356	0.8039	0.0241	0.8077	0.0261	0.7893	0.0323	ST3GAL6	ENSG00000057019, ENSG00000064225
cg24969820	3	98497864	2.26e-65	9.49e-33	0.3843	0.053	0.3502	0.0521	0.3767	0.0618	0.3607	0.0594	ST3GAL6	ENSG00000057019, ENSG00000064225
cg06909254	2	86092937	3.18e-105	8.84e-08	0.8698	0.0137	0.7806	0.0294	0.7745	0.0377	0.7709	0.0362	ST3GAL5;ST3GAL5	ENSG00000168874, ENSG00000115525
cg09113070	2	86114036	1.6e-32	5.7e-14	0.5213	0.04	0.4708	0.0513	0.4922	0.0558	0.4896	0.0639	ST3GAL5	ENSG00000168874, ENSG00000115525
cg20229014	8	134529378	6.49e-63	5.52e-09	0.1736	0.0267	0.0993	0.0159	0.1012	0.0199	0.0942	0.0143	ST3GAL1;ST3GAL1	ENSG00000008513, ENSG00000104419
cg12341757	8	134582241	3.09e-14	1.15e-15	0.1633	0.0347	0.1341	0.0224	0.1375	0.0351	0.1301	0.0271	ST3GAL1;ST3GAL1	ENSG00000008513, ENSG00000104419
cg17159699	8	53081140	2.13e-22	7.82e-08	0.8295	0.0429	0.7894	0.0444	0.8014	0.0409	0.7905	0.0452	ST18	ENSG00000168300, ENSG00000147488
cg12718579	8	53322451	2.21e-18	2.22e-09	0.8723	0.0135	0.8517	0.0159	0.8516	0.0183	0.8434	0.0184	ST18	ENSG00000147488
cg09729387	8	53321751	8.9e-21	1.3e-14	0.8443	0.0159	0.8189	0.0196	0.8173	0.019	0.8076	0.0214	ST18	ENSG00000147488
cg18896032	11	57097718	4.78e-53	7.28e-08	0.9528	0.0086	0.9069	0.0203	0.9054	0.0242	0.8995	0.0248	SSRP1	ENSG00000149115, ENSG00000149136
cg01511567	11	57103631	4.76e-113	1.71e-32	0.4451	0.0426	0.3112	0.0448	0.3198	0.048	0.3062	0.0418	SSRP1	ENSG00000109991, ENSG00000149136
cg22537597	7	149530984	4.27e-32	7.95e-08	0.7092	0.0259	0.6899	0.0267	0.6959	0.0247	0.6862	0.023	SSPO	ENSG00000106479
cg12243858	7	149473178	6.49e-52	2.79e-11	0.3608	0.0506	0.315	0.0534	0.324	0.0524	0.3189	0.0519	SSPO	ENSG00000181444, ENSG00000197558
cg02058108	12	26348117	2e-90	1.97e-60	0.7178	0.0407	0.5586	0.0594	0.5713	0.0586	0.5438	0.0627	SSPN;SSPN	ENSG00000123096
cg13033858	12	109248326	5.85e-66	5.14e-12	0.7853	0.0312	0.718	0.0411	0.7336	0.039	0.7191	0.0428	SSH1;SSH1	ENSG00000084112, ENSG00000110880
cg12492906	12	109250545	1.32e-72	1.24e-23	0.3942	0.0597	0.288	0.0509	0.3048	0.0583	0.2924	0.0584	SSH1;SSH1	ENSG00000084112
cg24698536	12	109250515	5.96e-39	4.31e-24	0.2952	0.054	0.229	0.0409	0.2501	0.0543	0.2261	0.0477	SSH1;SSH1	ENSG00000084112
cg02251027	19	56028687	1.54e-19	9.26e-11	0.2906	0.0473	0.2504	0.0534	0.2466	0.0504	0.2435	0.0478	SSC5D	ENSG00000179954, ENSG00000187550
cg02889672	19	56028812	2.7e-40	4.33e-23	0.4185	0.0528	0.3273	0.0506	0.323	0.0472	0.3069	0.0497	SSC5D	ENSG00000179954, ENSG00000187550
cg24878115	19	18545062	8.17e-111	7.34e-15	0.9066	0.0262	0.7789	0.0582	0.8028	0.0469	0.7818	0.0454	SSBP4;SSBP4
cg19587237	1	54797076	3.55e-59	4.33e-13	0.4337	0.0452	0.354	0.0509	0.3689	0.0568	0.3602	0.058	SSBP3;SSBP3;SSBP3	ENSG00000116221, ENSG00000157216
cg24012925	20	633418	6.87e-127	3.49e-45	0.4782	0.048	0.3782	0.0626	0.4095	0.0651	0.3835	0.059	SRXN1	ENSG00000172070, ENSG00000234516, ENSG00000271303
cg05392513	7	100483616	1.17e-22	6.45e-08	0.6813	0.0256	0.6537	0.0254	0.6547	0.026	0.6471	0.0262	SRRT;SRRT;SRRT;SRRT	ENSG00000176125, ENSG00000087087
cg14989226	7	75897850	6.19e-37	2.85e-48	0.5539	0.0434	0.4608	0.0465	0.4655	0.0511	0.4419	0.0423	SRRM3	ENSG00000146701, ENSG00000106211, ENSG00000262847, ENSG00000106211
cg09895325	1	24968182	3.72e-60	4.97e-09	0.3627	0.0461	0.2602	0.0417	0.2615	0.045	0.2489	0.0461	SRRM1	ENSG00000133226
cg09874213	1	24968352	1.34e-58	1.98e-14	0.2045	0.039	0.1298	0.03	0.1289	0.0383	0.1229	0.0353	SRRM1	ENSG00000133226
cg26963795	17	2206215	6.37e-33	8.56e-23	0.3376	0.0326	0.2796	0.0362	0.2814	0.046	0.2704	0.0304	SRR;SMG6;SMG6	ENSG00000070366, ENSG00000167720
cg07193504	1	225964856	5.1e-39	4.54e-14	0.6425	0.0331	0.5958	0.0354	0.5987	0.0439	0.5882	0.0376	SRP9;SRP9	ENSG00000143742
cg20752233	15	40330108	5.39e-51	2.06e-08	0.7399	0.0507	0.6994	0.0578	0.7048	0.063	0.6994	0.0582	SRP14	ENSG00000128829, ENSG00000140319
cg03905718	16	4289417	5.69e-102	2.14e-21	0.6357	0.0395	0.5449	0.0542	0.5747	0.0671	0.5527	0.0654	SRL	ENSG00000162104, ENSG00000185739
cg02851793	10	70849854	8.55e-22	8.24e-12	0.1357	0.0288	0.1053	0.0372	0.1091	0.0383	0.1016	0.0163	SRGN	ENSG00000122958, ENSG00000122862
cg01177100	3	9176211	3.34e-65	4.75e-08	0.5414	0.0377	0.5006	0.0465	0.5339	0.0665	0.5179	0.0634	SRGAP3;SRGAP3	ENSG00000070950, ENSG00000196220
cg08690412	3	9240454	5.61e-14	8.14e-17	0.7339	0.0324	0.7314	0.022	0.7416	0.0228	0.7268	0.0224	SRGAP3;SRGAP3	ENSG00000070950, ENSG00000196220
cg01447185	4	56212994	6.16e-08	4.33e-20	0.1501	0.028	0.1301	0.0288	0.1305	0.0381	0.1261	0.0268	SRD5A3	ENSG00000128039
cg06239352	17	36763598	1.29e-34	6.23e-09	0.3755	0.0229	0.3469	0.0244	0.3508	0.0266	0.348	0.0246	SRCIN1	ENSG00000017373, ENSG00000262199
cg08246316	16	30751261	1.75e-20	6.81e-10	0.7001	0.0241	0.6952	0.0237	0.7044	0.0263	0.6918	0.0237	SRCAP	ENSG00000156873, ENSG00000080603
cg12807924	20	36013546	6.42e-12	4.93e-10	0.5272	0.0338	0.5184	0.0295	0.5247	0.0309	0.5163	0.0305	SRC;SRC	ENSG00000053438, ENSG00000197122
cg07474022	20	35974912	2.04e-12	5.15e-12	0.1694	0.0254	0.1498	0.0265	0.1506	0.0344	0.1468	0.0242	SRC;SRC	ENSG00000197122
cg12619504	5	179232533	3.59e-28	7e-29	0.7227	0.0349	0.7036	0.04	0.7135	0.0388	0.6941	0.0371	SQSTM1;MGAT4B;SQSTM1	ENSG00000161013, ENSG00000213316
cg01626885	15	45937757	4.89e-10	1.02e-10	0.4248	0.0633	0.4321	0.0606	0.4841	0.0844	0.4662	0.0837	SQRDL	ENSG00000137767, ENSG00000260170, ENSG00000137767
cg25121621	15	45926780	4e-29	5.65e-11	0.2909	0.0322	0.249	0.0406	0.2444	0.0445	0.2451	0.0373	SQRDL	ENSG00000137767, ENSG00000260170, ENSG00000137767
cg14930642	15	45927921	2e-54	5.45e-12	0.1735	0.0273	0.1135	0.023	0.116	0.0273	0.1091	0.0194	SQRDL	ENSG00000137767, ENSG00000260170, ENSG00000137767
cg25125453	20	12989844	1.16e-94	4.55e-09	0.3422	0.0642	0.0957	0.0175	0.0985	0.0227	0.0948	0.0175	SPTLC3;SPTLC3	ENSG00000172296
cg18188010	15	42187036	1.28e-17	6.16e-09	0.169	0.0315	0.1298	0.0266	0.1319	0.034	0.1288	0.0228	SPTBN5	ENSG00000137877
cg13586457	15	42186830	2.26e-41	2.83e-12	0.7738	0.0262	0.7393	0.029	0.7448	0.0277	0.7259	0.0331	SPTBN5	ENSG00000137877
cg00165394	15	42187649	1.5e-29	1.2e-17	0.6007	0.0246	0.589	0.0212	0.6022	0.0227	0.5862	0.0221	SPTBN5	ENSG00000137877
cg02852238	15	42174934	1.21e-87	6.65e-60	0.7804	0.0273	0.7171	0.0327	0.7353	0.0305	0.707	0.0324	SPTBN5	ENSG00000137877, ENSG00000168970
cg17847861	19	40972683	4.28e-61	2.35e-10	0.579	0.0588	0.4503	0.0572	0.4572	0.0572	0.4456	0.0554	SPTBN4;BLVRB	ENSG00000090013, ENSG00000160460
cg19653594	19	40972323	3.12e-98	6.99e-20	0.5288	0.0467	0.3825	0.0519	0.3737	0.0588	0.3633	0.0569	SPTBN4;BLVRB	ENSG00000090013, ENSG00000160460
cg13593287	14	65289994	2.49e-18	3.66e-28	0.2362	0.0369	0.1974	0.0314	0.2047	0.0419	0.1948	0.0345	SPTB;SPTB	ENSG00000070182
cg16746355	14	65228827	1.03e-92	4.45e-39	0.8003	0.029	0.7247	0.03	0.7409	0.0292	0.7195	0.0299	SPTB	ENSG00000126822, ENSG00000070182
cg22730004	1	158656718	3.39e-99	7e-26	0.7451	0.0432	0.5548	0.0549	0.5798	0.0564	0.5389	0.0548	SPTA1	ENSG00000163554
cg09730123	16	1827948	1.39e-34	1.13e-13	0.6	0.022	0.579	0.0223	0.591	0.0269	0.5766	0.024	SPSB3	ENSG00000074071, ENSG00000095906
cg09080114	12	6983111	7.87e-17	3.25e-14	0.2048	0.0349	0.1956	0.0412	0.2092	0.0461	0.1996	0.0445	SPSB2;SPSB2	ENSG00000111671, ENSG00000268190
cg27448161	12	53472792	4.91e-121	1.14e-17	0.3921	0.0352	0.2201	0.0412	0.2153	0.0429	0.2122	0.0362	SPRYD3	ENSG00000167778
cg08750534	2	65630259	9.78e-46	1.03e-07	0.8082	0.0235	0.7727	0.0264	0.7863	0.032	0.7782	0.0345	SPRED2	ENSG00000198369, ENSG00000138071
cg05551217	17	47754245	4.98e-22	3.42e-10	0.245	0.0324	0.1966	0.0286	0.1984	0.0426	0.19	0.0272	SPOP;SPOP;SPOP;SPOP;SPOP;SPOP	ENSG00000121067, ENSG00000182575
cg00929860	10	73846448	1.94e-27	8.06e-10	0.9289	0.0132	0.881	0.0278	0.8723	0.0322	0.8629	0.0382	SPOCK2;SPOCK2	ENSG00000107742, ENSG00000122863
cg22612642	5	136314223	8.6e-16	3.13e-14	0.7331	0.0277	0.7015	0.0314	0.7003	0.036	0.6907	0.0333	SPOCK1	ENSG00000069018, ENSG00000152377
cg24304338	1	32258091	5.51e-18	1.07e-09	0.7318	0.0302	0.722	0.0268	0.7303	0.028	0.7124	0.0309	SPOCD1	ENSG00000121753, ENSG00000134668
cg04117356	17	4406024	7.17e-68	2.28e-13	0.7633	0.0244	0.7157	0.0285	0.7383	0.0371	0.7221	0.0371	SPNS2	ENSG00000183018, ENSG00000132382
cg23123250	17	4440116	2.46e-63	1.91e-16	0.5558	0.0593	0.5221	0.0689	0.5644	0.0778	0.5419	0.0788	SPNS2	ENSG00000183018, ENSG00000132382
cg06618629	17	4437077	3.23e-185	1.17e-92	0.729	0.0382	0.3917	0.044	0.4132	0.0451	0.3757	0.0426	SPNS2	ENSG00000183018, ENSG00000132382
cg12426344	15	41135900	7.07e-68	2.66e-12	0.4534	0.0326	0.3793	0.0429	0.3883	0.0437	0.3843	0.04	SPINT1;SPINT1;SPINT1	ENSG00000166145
cg26531804	15	41135847	4.67e-126	6.37e-38	0.6371	0.0275	0.534	0.0311	0.5511	0.0319	0.5344	0.0314	SPINT1;SPINT1;SPINT1	ENSG00000166145
cg27046604	15	41135869	1.37e-123	3.87e-57	0.5956	0.0348	0.4918	0.0335	0.5065	0.0367	0.4873	0.0329	SPINT1;SPINT1;SPINT1	ENSG00000166145
cg21579147	4	57688337	1.54e-38	1.56e-15	0.4238	0.059	0.3514	0.0553	0.353	0.0563	0.3405	0.0566	SPINK2	ENSG00000128040
cg07698783	11	47395915	3.8e-50	1.84e-13	0.7838	0.0199	0.7492	0.0198	0.7633	0.0235	0.748	0.0211	SPI1;SPI1	ENSG00000134571, ENSG00000066336
cg00214970	2	229047701	1.3e-30	2.4e-13	0.7248	0.03	0.6727	0.035	0.6702	0.0383	0.6632	0.0362	SPHKAP;SPHKAP	ENSG00000153820
cg25921358	13	36921174	1.37e-34	1.29e-08	0.2185	0.0443	0.1687	0.0327	0.179	0.0424	0.1696	0.0383	SPG20;SPG20;SPG20;SPG20	ENSG00000133104
cg20456243	2	220352476	4.15e-09	1.29e-32	0.7118	0.0302	0.6954	0.0261	0.699	0.0285	0.676	0.0299	SPEG	ENSG00000072195, ENSG00000144591
cg16578742	5	35617687	6.6e-84	1.74e-12	0.601	0.0425	0.4833	0.0496	0.4829	0.0531	0.4723	0.059	SPEF2;SPEF2	ENSG00000152582
cg26578149	6	34524095	1.16e-50	1.39e-10	0.559	0.0323	0.5253	0.0331	0.5468	0.0369	0.5335	0.0332	SPDEF	ENSG00000124664
cg10159596	6	34524097	1.12e-57	1.9e-16	0.5603	0.0363	0.5242	0.0383	0.5514	0.044	0.5329	0.0401	SPDEF	ENSG00000124664
cg15954235	6	34514887	4.73e-173	2.71e-41	0.7718	0.0346	0.475	0.0331	0.4968	0.0391	0.4759	0.0352	SPDEF	ENSG00000124507, ENSG00000124664
cg03035167	2	201336269	5.6e-97	1.05e-15	0.7999	0.0212	0.711	0.0276	0.7107	0.0336	0.6981	0.0342	SPATS2L;SPATS2L;SPATS2L;SPATS2L	ENSG00000155729, ENSG00000196141
cg14669524	6	44309927	1.97e-42	1.04e-09	0.4503	0.055	0.4045	0.0543	0.4328	0.0768	0.4197	0.0814	SPATS1	ENSG00000124608, ENSG00000096401
cg19587434	17	48624143	3e-38	4.09e-11	0.4075	0.0277	0.3504	0.0363	0.3459	0.0397	0.3419	0.0316	SPATA20	ENSG00000006282
cg20067719	17	48623772	4.74e-13	1.94e-21	0.5299	0.0387	0.477	0.0488	0.4754	0.0476	0.4551	0.0437	SPATA20	ENSG00000006282
cg14518209	5	151066268	1.77e-09	2.71e-08	0.1981	0.0298	0.1699	0.0308	0.172	0.0382	0.1652	0.025	SPARC	ENSG00000113140
cg23174201	5	151054256	1.8e-39	1.99e-13	0.831	0.0191	0.8076	0.019	0.8145	0.0193	0.8015	0.0208	SPARC	ENSG00000086570, ENSG00000113140
cg17960080	17	26926868	1.92e-62	5.03e-14	0.211	0.037	0.139	0.0223	0.1479	0.0346	0.1365	0.0231	SPAG5	ENSG00000076382
cg22057234	20	34206710	4.89e-08	2.12e-09	0.4783	0.0271	0.4675	0.0272	0.4711	0.0287	0.4666	0.0262	SPAG4	ENSG00000214078, ENSG00000061656
cg26829529	17	31317536	5.91e-09	6.33e-10	0.7637	0.0246	0.7519	0.0206	0.7514	0.0224	0.7412	0.0249	SPACA3	ENSG00000141316
cg20556951	17	45934112	1.32e-25	7.87e-28	0.7244	0.0208	0.6883	0.0289	0.6922	0.0303	0.6774	0.0274	SP6	ENSG00000189120
cg14360917	17	45992122	1.65e-125	1.8e-08	0.7303	0.0362	0.5459	0.04	0.536	0.0424	0.5314	0.0367	SP2	ENSG00000108439, ENSG00000167182
cg00458337	17	45972499	6.07e-10	7.71e-13	0.444	0.0552	0.4166	0.0673	0.4134	0.066	0.4126	0.0597	SP2	ENSG00000167182
cg24044052	2	231191662	1.02e-82	4.23e-21	0.2553	0.0488	0.1377	0.0326	0.1458	0.0396	0.1324	0.0288	SP140L	ENSG00000185404
cg23539753	2	231280698	2.52e-34	3.74e-15	0.1607	0.0294	0.1209	0.0232	0.128	0.0319	0.1201	0.0206	SP100;SP100	ENSG00000067066
cg13098960	17	7494151	1.37e-08	6.87e-09	0.8198	0.0162	0.8085	0.0157	0.8123	0.0145	0.8044	0.0167	SOX15	ENSG00000129194
cg11287987	17	41837048	1.66e-14	2.15e-16	0.7172	0.0253	0.7029	0.0213	0.7068	0.0234	0.6938	0.0243	SOST	ENSG00000167941
cg13606889	11	121335457	7e-129	1.65e-09	0.5232	0.0437	0.2781	0.0391	0.2703	0.0464	0.2713	0.0418	SORL1	ENSG00000259571, ENSG00000137642
cg10908953	11	121322456	9.95e-79	1.8e-14	0.3763	0.0414	0.3001	0.0431	0.315	0.0498	0.3005	0.0463	SORL1	ENSG00000137642
cg21523688	15	45319037	4.87e-14	1.83e-12	0.6605	0.0779	0.6446	0.0838	0.6622	0.0873	0.6532	0.0867	SORD	ENSG00000140279, ENSG00000140263
cg17564203	4	7526639	3.67e-45	9.9e-28	0.5899	0.0378	0.5295	0.0431	0.5326	0.0461	0.5089	0.044	SORCS2	ENSG00000178597, ENSG00000196526
cg26686068	4	7700686	1.76e-91	1.28e-31	0.6364	0.0314	0.5636	0.0366	0.5788	0.0408	0.5563	0.042	SORCS2	ENSG00000178597, ENSG00000196526
cg10671830	4	7652103	3.76e-67	5.12e-37	0.4383	0.0679	0.2813	0.0594	0.2648	0.0552	0.2511	0.0449	SORCS2	ENSG00000178597, ENSG00000196526
cg20729813	4	7502429	9.41e-112	1.51e-100	0.6988	0.0476	0.5173	0.0655	0.5364	0.0657	0.4771	0.065	SORCS2	ENSG00000178597, ENSG00000196526
cg03572859	8	22409634	5.51e-30	2.23e-09	0.1866	0.0353	0.149	0.0254	0.1524	0.0365	0.1465	0.03	SORBS3	ENSG00000120896
cg10411272	4	186559707	1.08e-37	6.71e-14	0.1711	0.0307	0.1261	0.025	0.127	0.0305	0.1201	0.0209	SORBS2;SORBS2;SORBS2;SORBS2;SORBS2;SORBS2;SORBS2;SORBS2	ENSG00000154553, ENSG00000154556
cg24091315	10	97080852	1.62e-13	1.38e-11	0.8405	0.0461	0.8174	0.0479	0.8237	0.0283	0.8139	0.0303	SORBS1;SORBS1;SORBS1;SORBS1;SORBS1;SORBS1;SORBS1	ENSG00000107438, ENSG00000095637
cg27312979	10	97094453	1.18e-66	2.25e-26	0.773	0.0302	0.7053	0.0377	0.7235	0.0352	0.6925	0.0393	SORBS1;SORBS1;SORBS1;SORBS1;SORBS1;SORBS1;SORBS1	ENSG00000107438, ENSG00000095637
cg13708759	9	138585730	7.85e-58	3.87e-10	0.7511	0.0288	0.7234	0.0272	0.727	0.03	0.7127	0.0301	SOHLH1;SOHLH1	ENSG00000148386, ENSG00000165643
cg27624424	6	160112604	9.62e-127	4.33e-11	0.3985	0.0499	0.1997	0.0382	0.2124	0.0399	0.1963	0.0382	SOD2;SOD2;SOD2	ENSG00000112096, ENSG00000164694
cg03173570	21	33031392	2.8e-81	5.02e-14	0.8173	0.0236	0.7168	0.0374	0.7188	0.0379	0.7075	0.0363	SOD1	ENSG00000142168
cg22693055	6	107897986	2.94e-47	1.17e-24	0.7851	0.0293	0.7518	0.0236	0.7568	0.024	0.7369	0.0254	SOBP	ENSG00000146285, ENSG00000112320
cg02275294	1	179262462	4.3e-25	1.62e-21	0.226	0.0335	0.1887	0.0364	0.1912	0.0381	0.1833	0.0351	SOAT1	ENSG00000057252
cg24226371	15	75945038	1.76e-18	1.22e-14	0.7272	0.0279	0.7213	0.023	0.7291	0.0241	0.7128	0.0227	SNX33	ENSG00000173548, ENSG00000173546
cg25727093	20	44463168	2.78e-10	1.5e-11	0.5061	0.026	0.4967	0.0257	0.4991	0.0273	0.4923	0.0244	SNX21;SNX21;SNX21;SNX21	ENSG00000124104
cg02121447	20	44461113	1.48e-55	4.29e-31	0.762	0.0263	0.7098	0.0283	0.7182	0.0324	0.6987	0.0313	SNX21;SNX21;SNX21;SNX21	ENSG00000124104
cg27081230	16	50715529	1.07e-36	8.45e-08	0.7692	0.0213	0.7242	0.0254	0.7267	0.0223	0.7164	0.027	SNX20;SNX20;SNX20	ENSG00000167208
cg06207201	16	50701535	1.61e-123	3.54e-13	0.6447	0.0294	0.5164	0.0273	0.5191	0.0304	0.5071	0.0275	SNX20;SNX20	ENSG00000167208, ENSG00000140807
cg00921350	16	50701499	8.7e-91	1.64e-17	0.7573	0.0344	0.6834	0.0265	0.6915	0.0313	0.671	0.0302	SNX20;SNX20	ENSG00000167208, ENSG00000140807
cg08069370	15	64387884	9.88e-37	9.83e-11	0.3103	0.041	0.2486	0.0426	0.2493	0.0525	0.2365	0.0447	SNX1;SNX1;SNX1	ENSG00000028528, ENSG00000166797
cg17247206	15	75918631	3.53e-45	1.76e-14	0.2273	0.0265	0.1836	0.029	0.1946	0.0358	0.1807	0.0239	SNUPN;SNUPN;SNUPN;SNUPN	ENSG00000169371
cg08598221	8	121824929	6.18e-140	7.37e-25	0.7792	0.0257	0.572	0.0502	0.5936	0.0523	0.5866	0.0594	SNTB1	ENSG00000172164
cg19803984	15	25068790	7.96e-10	1.56e-12	0.5374	0.0285	0.5163	0.0283	0.5174	0.0331	0.5111	0.0266	SNRPN;SNRPN;SNRPN	ENSG00000128739
cg24899750	20	16710314	2.48e-80	1.26e-10	0.7781	0.0257	0.7037	0.0306	0.7134	0.0295	0.7033	0.0265	SNRPB2;SNRPB2	ENSG00000125870
cg18537085	2	70120936	1.75e-28	4.06e-08	0.1289	0.018	0.1019	0.0176	0.1027	0.0191	0.098	0.0138	SNRNP27	ENSG00000124380
cg00170796	1	76251537	1.81e-10	2.61e-09	0.1627	0.038	0.1405	0.0309	0.1402	0.0432	0.1365	0.0315	SNORD45C;RABGGTB	ENSG00000137955
cg05122026	11	75114223	1.54e-79	1.83e-13	0.8463	0.0173	0.7855	0.0227	0.7981	0.0239	0.7867	0.025	SNORD15B;RPS3	ENSG00000158555, ENSG00000149273
cg18334392	5	9547825	2.66e-70	5.1e-36	0.704	0.0399	0.5894	0.0656	0.6044	0.0682	0.5875	0.068	SNORD123	ENSG00000112902
cg13075322	15	25330370	3.99e-39	9.02e-09	0.6888	0.0265	0.6593	0.0251	0.6652	0.0263	0.6541	0.0271	SNORD116-18;SNORD116-17;SNORD116-19	ENSG00000114062, ENSG00000214265
cg16978004	15	25330242	6.62e-16	8.88e-12	0.6842	0.0322	0.6675	0.031	0.6771	0.0313	0.6662	0.0325	SNORD116-17;SNORD116-18;SNORD116-19	ENSG00000114062, ENSG00000214265
cg11416433	15	25429261	1.9e-27	1.4e-08	0.5944	0.0468	0.5663	0.0426	0.5765	0.0336	0.5659	0.032	SNORD115-8	ENSG00000114062, ENSG00000214265
cg25230549	15	25427058	2.15e-10	8.84e-08	0.7772	0.0474	0.7546	0.0528	0.7589	0.0482	0.7513	0.0482	SNORD115-7	ENSG00000114062, ENSG00000214265
cg07708721	6	31590586	2.15e-25	9.9e-09	0.6998	0.0246	0.6858	0.0243	0.7001	0.03	0.6879	0.0296	SNORA38;BAT2	ENSG00000204469, ENSG00000204463
cg01198591	1	28909005	6.08e-28	1.39e-10	0.2237	0.0453	0.1905	0.0437	0.2037	0.0563	0.1887	0.0469	SNORA16A;SNHG12	ENSG00000180098, ENSG00000188060
cg21176629	8	67838106	2.83e-68	8.41e-08	0.2058	0.0309	0.119	0.0199	0.1255	0.0369	0.1162	0.0286	SNHG6	ENSG00000261787
cg19712659	1	28906356	1.71e-112	1.33e-16	0.6549	0.0262	0.5818	0.026	0.6008	0.0293	0.5832	0.0253	SNHG12;SNORD99;SNORA61	ENSG00000180098, ENSG00000188060
cg12640482	1	28905573	4.09e-70	3.17e-08	0.8672	0.0191	0.8032	0.0282	0.8053	0.0276	0.7948	0.0293	SNHG12;SNORD99	ENSG00000180098, ENSG00000188060
cg11821039	2	241937756	1.01e-08	7.25e-10	0.141	0.0256	0.1243	0.0276	0.1277	0.0352	0.126	0.03	SNED1	ENSG00000162804
cg01305291	2	242003078	1.08e-84	4.83e-12	0.6366	0.0413	0.5169	0.0547	0.5093	0.0506	0.5021	0.0481	SNED1	ENSG00000162804, ENSG00000115687
cg03785076	2	241936915	3.29e-117	1.8e-14	0.829	0.0332	0.7193	0.0254	0.7275	0.0267	0.7143	0.025	SNED1	ENSG00000162804
cg20363891	2	241938818	2.64e-28	2.64e-20	0.3147	0.0309	0.274	0.0364	0.2739	0.0399	0.2704	0.0367	SNED1	ENSG00000162804
cg21304158	2	241937034	1.15e-148	1.56e-24	0.7442	0.0379	0.5308	0.0257	0.5429	0.0267	0.5278	0.0247	SNED1	ENSG00000162804
cg03677069	10	88718317	1.16e-82	7.55e-13	0.7204	0.0502	0.6695	0.0555	0.6783	0.0538	0.6604	0.0514	SNCG;SNCG;MMRN2	ENSG00000173267, ENSG00000173269
cg21012874	10	88718393	2.47e-17	1.24e-19	0.5431	0.039	0.5342	0.0413	0.5362	0.0379	0.5251	0.0365	SNCG;SNCG;MMRN2	ENSG00000173267, ENSG00000173269
cg09552892	10	88718274	6.38e-57	2.79e-30	0.6122	0.0468	0.5828	0.0506	0.5917	0.0487	0.5713	0.046	SNCG;MMRN2	ENSG00000173267, ENSG00000173269
cg05982301	5	121751763	1.3e-41	3.7e-09	0.7682	0.0267	0.703	0.0388	0.6977	0.0412	0.6917	0.0379	SNCAIP	ENSG00000064692, ENSG00000205302
cg24315913	1	153631633	3.31e-21	6.08e-08	0.1351	0.023	0.1049	0.0238	0.1045	0.0327	0.1029	0.0199	SNAPIN	ENSG00000143553
cg14074174	19	7986206	4.49e-65	6.74e-33	0.5555	0.0252	0.5146	0.0264	0.5204	0.028	0.5037	0.0245	SNAPC2;SNAPC2	ENSG00000104976, ENSG00000178531
cg18580117	15	42787236	1.31e-50	9.73e-35	0.5497	0.05	0.4459	0.0567	0.4535	0.0639	0.4427	0.0609	SNAP23;SNAP23	ENSG00000092531
cg12281446	15	42787302	1.47e-62	1.95e-45	0.2688	0.0427	0.1634	0.0331	0.1765	0.0361	0.1519	0.0313	SNAP23;SNAP23	ENSG00000092531
cg21038957	20	4129121	3.82e-24	1.47e-25	0.2408	0.0336	0.1954	0.0323	0.1998	0.0408	0.1901	0.0307	SMOX;SMOX;SMOX;SMOX	ENSG00000088826
cg16577947	6	168977235	1.64e-34	1.16e-09	0.7439	0.0233	0.7133	0.022	0.7113	0.0215	0.7014	0.0263	SMOC2;SMOC2	ENSG00000112562, ENSG00000186340
cg15320148	14	70449448	7.9e-19	2.14e-16	0.4099	0.0791	0.3561	0.0704	0.3685	0.0608	0.3603	0.0525	SMOC1;SMOC1	ENSG00000100678, ENSG00000198732
cg22858169	7	128832645	5.08e-56	2.84e-09	0.6426	0.0266	0.6219	0.0272	0.6411	0.03	0.6263	0.0277	SMO	ENSG00000158467, ENSG00000128602
cg21745320	17	2207495	1.44e-18	1.29e-10	0.1614	0.0353	0.1294	0.0284	0.1286	0.0373	0.1241	0.0274	SMG6;SMG6;SRR	ENSG00000070366, ENSG00000167720
cg19346202	17	18226511	2.94e-33	1.97e-14	0.6556	0.0286	0.6143	0.0324	0.6174	0.0277	0.6054	0.0245	SMCR8	ENSG00000177302, ENSG00000176974
cg03972838	22	39897580	8.05e-49	2.77e-25	0.6966	0.0322	0.6752	0.0285	0.6921	0.0312	0.6705	0.0293	SMCR7L	ENSG00000100335
cg02917064	7	150974464	1.75e-33	3.35e-09	0.1258	0.0208	0.0845	0.0149	0.0831	0.0258	0.0795	0.0177	SMARCD3;SMARCD3	ENSG00000082014, ENSG00000013374
cg02553054	12	50478480	3.43e-122	1.7e-09	0.4261	0.0331	0.2869	0.0363	0.2882	0.0399	0.2823	0.0357	SMARCD1;SMARCD1	ENSG00000066117
cg01763916	1	40849202	3.41e-44	1.3e-10	0.5788	0.0587	0.5527	0.0696	0.6019	0.0901	0.5872	0.0946	SMAP2	ENSG00000084070, ENSG00000187801, ENSG00000084070
cg00129827	6	71394664	1.41e-64	7.49e-12	0.4841	0.0384	0.3631	0.0367	0.3739	0.0364	0.3515	0.0398	SMAP1;SMAP1	ENSG00000112309, ENSG00000112305
cg12382415	15	67072678	2.94e-27	5.97e-08	0.8346	0.0214	0.8091	0.0228	0.8132	0.0224	0.8054	0.0244	SMAD6;SMAD6;SMAD6	ENSG00000137834, ENSG00000166949
cg01678084	15	67022087	4.66e-25	7.26e-13	0.8344	0.0297	0.8066	0.0314	0.8075	0.0297	0.7913	0.034	SMAD6;SMAD6;SMAD6	ENSG00000137834, ENSG00000166949
cg18778196	15	67054877	9e-182	1.9e-22	0.7849	0.0301	0.3298	0.0425	0.3493	0.0529	0.3311	0.0579	SMAD6;SMAD6;SMAD6	ENSG00000137834, ENSG00000166949
cg17232357	15	67012832	6.12e-115	4.05e-63	0.8126	0.02	0.6185	0.0557	0.6346	0.0533	0.6045	0.0535	SMAD6;SMAD6;SMAD6	ENSG00000137834, ENSG00000166949
cg26818820	5	135468000	1.1e-55	3.25e-11	0.2455	0.034	0.1812	0.0291	0.1847	0.0425	0.1756	0.0271	SMAD5;SMAD5;SMAD5OS;SMAD5	ENSG00000113658
cg10780949	15	67418316	2.93e-59	2.1e-11	0.6053	0.045	0.5207	0.0623	0.5471	0.0704	0.5331	0.072	SMAD3;SMAD3;SMAD3	ENSG00000166949, ENSG00000103591
cg03480935	15	67417860	2.66e-68	3.5e-28	0.8402	0.0304	0.78	0.0285	0.7918	0.0256	0.774	0.0273	SMAD3;SMAD3	ENSG00000166949, ENSG00000103591
cg00604410	15	67417899	6.12e-106	1.38e-30	0.846	0.028	0.7211	0.0321	0.7353	0.0331	0.7169	0.0334	SMAD3;SMAD3	ENSG00000166949, ENSG00000103591
cg07890839	15	67359525	1.98e-10	4.05e-13	0.237	0.0344	0.2181	0.0436	0.2301	0.052	0.2295	0.0507	SMAD3	ENSG00000166949, ENSG00000103591
cg05438378	15	67383736	2.13e-107	1.66e-20	0.542	0.0412	0.415	0.0514	0.4518	0.0618	0.4291	0.0618	SMAD3	ENSG00000166949, ENSG00000103591
cg26570448	5	168729554	2.02e-18	1.12e-07	0.1854	0.0286	0.1591	0.0238	0.1598	0.0361	0.1542	0.0227	SLIT3	ENSG00000184347
cg10425245	5	168454709	1.37e-16	1.81e-09	0.3671	0.0477	0.3276	0.0316	0.3397	0.0381	0.3263	0.0359	SLIT3	ENSG00000120137, ENSG00000184347
cg08494843	5	168591808	2.46e-18	3.17e-13	0.7893	0.0296	0.7738	0.0283	0.7763	0.0297	0.7651	0.0341	SLIT3	ENSG00000120137, ENSG00000184347
cg14819891	5	168370991	2.48e-11	5.03e-16	0.6335	0.0294	0.6099	0.0323	0.6115	0.0378	0.601	0.0285	SLIT3	ENSG00000120137, ENSG00000184347
cg05667311	10	98797490	1.27e-57	3.3e-10	0.4301	0.0445	0.3694	0.0486	0.3705	0.0487	0.3689	0.0494	SLIT1	ENSG00000155640, ENSG00000187122
cg16180531	20	61273312	2.98e-24	2.17e-12	0.1509	0.026	0.1161	0.0281	0.1198	0.0359	0.1162	0.0261	SLCO4A1	ENSG00000101187
cg01794926	15	92470387	2.26e-09	3.21e-08	0.5806	0.0567	0.5285	0.0535	0.5384	0.0562	0.5196	0.0504	SLCO3A1;SLCO3A1	ENSG00000140557, ENSG00000176463
cg02107844	15	92612836	4.97e-85	1.4e-08	0.6586	0.0356	0.5537	0.0454	0.5654	0.0518	0.5588	0.0611	SLCO3A1;SLCO3A1	ENSG00000140557, ENSG00000176463
cg21656246	15	92484044	4.76e-25	1.38e-11	0.8306	0.0354	0.8169	0.0344	0.8261	0.0368	0.8164	0.0378	SLCO3A1;SLCO3A1	ENSG00000140557, ENSG00000176463
cg12034869	15	92555243	1.42e-19	6.75e-19	0.4973	0.0388	0.4494	0.0493	0.4423	0.049	0.4332	0.0429	SLCO3A1;SLCO3A1	ENSG00000140557, ENSG00000176463
cg27614723	15	92399897	2.34e-144	2.58e-36	0.7933	0.0184	0.6161	0.0351	0.6394	0.0438	0.6242	0.0444	SLCO3A1;SLCO3A1	ENSG00000140557, ENSG00000176463
cg20388916	3	133682290	3.06e-46	2.84e-12	0.8614	0.0238	0.8287	0.0208	0.8259	0.0238	0.8154	0.0287	SLCO2A1	ENSG00000154917, ENSG00000174640
cg03505562	16	2077447	1.73e-13	3.52e-11	0.1877	0.0282	0.1655	0.0301	0.1677	0.0365	0.1601	0.0283	SLC9A3R2;SLC9A3R2	ENSG00000065054
cg10084993	16	2077647	2.69e-40	8.46e-22	0.6855	0.0288	0.6296	0.0291	0.6263	0.0294	0.6182	0.0299	SLC9A3R2;SLC9A3R2	ENSG00000065054
cg01181940	5	478916	4.78e-25	2.01e-09	0.459	0.0279	0.4214	0.0326	0.4228	0.0335	0.4184	0.0299	SLC9A3	ENSG00000066230, ENSG00000180104
cg22572362	5	501938	1.14e-61	4.52e-14	0.5324	0.0622	0.445	0.0588	0.4489	0.0611	0.4399	0.0605	SLC9A3	ENSG00000066230, ENSG00000180104
cg02354563	5	522363	2.24e-11	2.16e-22	0.6558	0.0511	0.6453	0.0473	0.6491	0.0549	0.6288	0.0522	SLC9A3	ENSG00000066230, ENSG00000180104
cg21159260	5	475889	1.42e-59	1.22e-25	0.6458	0.0803	0.5964	0.0839	0.6207	0.082	0.6048	0.0799	SLC9A3	ENSG00000066230, ENSG00000180104
cg18296189	14	70564650	6.78e-14	5.42e-08	0.8515	0.0188	0.8374	0.0175	0.8403	0.017	0.8305	0.0169	SLC8A3;SLC8A3;SLC8A3;SLC8A3	ENSG00000100678, ENSG00000198732
cg15768265	19	47957654	5.42e-13	3.37e-11	0.6784	0.0334	0.6761	0.0303	0.6822	0.0267	0.6677	0.0285	SLC8A2	ENSG00000118160, ENSG00000105419
cg10103850	2	40658891	1.15e-18	5.81e-10	0.3624	0.0678	0.3413	0.0553	0.3681	0.0716	0.3522	0.0793	SLC8A1;SLC8A1;SLC8A1;SLC8A1	ENSG00000183023
cg19302979	2	40436843	1.07e-28	3.09e-14	0.8344	0.0363	0.8152	0.0249	0.8206	0.0275	0.8012	0.0312	SLC8A1;SLC8A1;SLC8A1;SLC8A1	ENSG00000183023, ENSG00000138050
cg12498094	2	40356782	3.04e-30	2.38e-14	0.8605	0.0215	0.8447	0.0164	0.8495	0.0164	0.8378	0.0212	SLC8A1;SLC8A1;SLC8A1;SLC8A1	ENSG00000183023, ENSG00000138050
cg22843424	8	17400998	1.28e-18	1.16e-09	0.8691	0.0156	0.8493	0.0163	0.8511	0.0171	0.842	0.0183	SLC7A2;SLC7A2;SLC7A2	ENSG00000003989, ENSG00000104213
cg12441919	1	44483099	5.04e-45	1.19e-10	0.8456	0.0189	0.8023	0.0237	0.8069	0.0248	0.7921	0.0293	SLC6A9;SLC6A9;SLC6A9	ENSG00000196517
cg04682775	1	44495089	3.17e-43	1.11e-15	0.6398	0.0281	0.6007	0.0278	0.609	0.033	0.5991	0.0307	SLC6A9	ENSG00000171872, ENSG00000196517
cg15555712	5	149573484	4.96e-39	1.68e-21	0.8283	0.0222	0.8049	0.0208	0.8068	0.0214	0.7904	0.0272	SLC6A7	ENSG00000070808, ENSG00000011083
cg15999077	5	1407523	3.58e-11	1.62e-10	0.8156	0.0218	0.797	0.0259	0.7973	0.0233	0.784	0.0274	SLC6A3	ENSG00000049656, ENSG00000142319
cg24756227	5	1406177	2.99e-30	8.54e-14	0.5946	0.0304	0.5561	0.0284	0.5499	0.0284	0.5376	0.0309	SLC6A3	ENSG00000049656, ENSG00000142319
cg24712501	5	1401718	4.1e-46	1.07e-33	0.7617	0.0288	0.7283	0.0279	0.7369	0.0276	0.7126	0.0279	SLC6A3	ENSG00000049656, ENSG00000142319
cg15576918	3	45834369	4.45e-30	5.25e-11	0.8325	0.0314	0.8191	0.0234	0.8211	0.0316	0.809	0.0326	SLC6A20;SLC6A20	ENSG00000163817, ENSG00000211456
cg04313338	16	55735794	6.43e-10	7.78e-14	0.3809	0.0301	0.3642	0.0362	0.3653	0.0393	0.3613	0.0329	SLC6A2	ENSG00000103546, ENSG00000228695
cg21133868	5	1224256	2.28e-20	7.48e-10	0.745	0.0276	0.7398	0.0245	0.7455	0.0262	0.731	0.0244	SLC6A19;SLC6A18	ENSG00000164363
cg20938359	12	322250	3.31e-119	1.47e-08	0.532	0.0417	0.4168	0.0508	0.4241	0.0554	0.4169	0.0508	SLC6A12;SLC6A12;SLC6A12	ENSG00000111181, ENSG00000120645
cg05042706	1	48703955	8.65e-41	1.35e-14	0.7834	0.0198	0.7449	0.0212	0.742	0.0282	0.7332	0.0284	SLC5A9;SLC5A9	ENSG00000117834, ENSG00000132122
cg22220165	17	18908242	2.42e-69	1.44e-08	0.1825	0.0291	0.1196	0.0228	0.126	0.0302	0.1206	0.0234	SLC5A10;SLC5A10;FAM83G	ENSG00000154016, ENSG00000154025
cg05508862	17	18885437	2.49e-135	2.94e-48	0.7084	0.0322	0.5496	0.0406	0.5808	0.0505	0.5538	0.044	SLC5A10;FAM83G;SLC5A10	ENSG00000154016, ENSG00000154025
cg14564815	5	139752588	7.6e-46	8.64e-10	0.4916	0.0186	0.4623	0.0331	0.4645	0.0251	0.4591	0.0221	SLC4A9	ENSG00000113073, ENSG00000254996
cg07521929	5	139742283	1.77e-18	9.69e-12	0.7908	0.0275	0.7413	0.0361	0.7346	0.0369	0.7218	0.0373	SLC4A9	ENSG00000113073, ENSG00000254996
cg27178191	12	51819149	3.01e-19	7.07e-11	0.3943	0.0236	0.3779	0.0321	0.3888	0.0343	0.3832	0.0298	SLC4A8;SLC4A8	ENSG00000050438
cg25811526	2	74570564	8.03e-22	1.09e-07	0.7822	0.0196	0.7511	0.0255	0.7531	0.0234	0.7427	0.0277	SLC4A5	ENSG00000204843, ENSG00000188687
cg15621697	4	72166462	2.41e-36	1.26e-11	0.7307	0.0349	0.7032	0.0337	0.7107	0.0335	0.6955	0.0328	SLC4A4;SLC4A4	ENSG00000080493, ENSG00000145321
cg06975196	2	27886066	6.89e-20	1.09e-19	0.2336	0.0303	0.1961	0.0292	0.1983	0.0412	0.1889	0.0283	SLC4A1AP;SUPT7L	ENSG00000119760, ENSG00000163798
cg16170936	12	48167799	1.64e-42	7.61e-18	0.3139	0.0482	0.2727	0.0448	0.2965	0.0584	0.2858	0.0608	SLC48A1	ENSG00000211584
cg27231068	17	19620291	8.98e-28	4.26e-11	0.7626	0.0299	0.7504	0.024	0.755	0.0247	0.7415	0.0271	SLC47A2;SLC47A2	ENSG00000180638
cg02062123	17	26733583	1.26e-55	1.02e-09	0.3736	0.0297	0.3155	0.0484	0.3141	0.0389	0.3123	0.0347	SLC46A1	ENSG00000076351, ENSG00000262186
cg03374976	1	205630722	7.55e-42	3.92e-10	0.7908	0.0259	0.7755	0.0221	0.7797	0.0218	0.7651	0.0249	SLC45A3	ENSG00000174514, ENSG00000158715
cg26472225	6	31832238	5.01e-12	8.29e-08	0.3752	0.037	0.3744	0.0429	0.3882	0.05	0.3825	0.049	SLC44A4	ENSG00000204386, ENSG00000227129
cg10017105	6	31832428	8.9e-72	8.57e-09	0.7976	0.0394	0.7419	0.0402	0.7639	0.0497	0.7483	0.0491	SLC44A4	ENSG00000204386, ENSG00000227129
cg02867242	6	31832445	1.55e-73	3e-09	0.9343	0.0148	0.8958	0.0238	0.9078	0.0254	0.8971	0.0265	SLC44A4	ENSG00000204386, ENSG00000227129
cg04489104	6	31832313	8.9e-14	6.82e-10	0.2613	0.04	0.245	0.0488	0.2569	0.0566	0.2506	0.0486	SLC44A4	ENSG00000204386, ENSG00000227129
cg14378924	6	31832529	2.48e-42	1.84e-17	0.7206	0.0242	0.6809	0.0258	0.6917	0.0318	0.679	0.0305	SLC44A4	ENSG00000204386, ENSG00000227129
cg04021562	6	31845527	8.45e-49	1.25e-23	0.4621	0.0212	0.4329	0.033	0.4404	0.0272	0.4287	0.0244	SLC44A4	ENSG00000204386, ENSG00000204385, ENSG00000229077, ENSG00000227129
cg09130091	6	31838613	1.47e-71	1.83e-25	0.671	0.0289	0.6194	0.0234	0.6259	0.0255	0.6054	0.0239	SLC44A4	ENSG00000204386, ENSG00000204385, ENSG00000229077, ENSG00000227129
cg00505133	1	95320459	4.57e-34	1.87e-10	0.1087	0.0213	0.077	0.0166	0.0839	0.0256	0.077	0.0152	SLC44A3;SLC44A3	ENSG00000143036, ENSG00000117519
cg06561886	19	10736299	8.53e-90	2.66e-19	0.8741	0.0532	0.7946	0.0651	0.8108	0.0594	0.7877	0.0614	SLC44A2;SLC44A2;SLC44A2	ENSG00000129353
cg21663431	19	10736355	1.32e-49	5.07e-12	0.8843	0.0383	0.8242	0.0561	0.8359	0.0492	0.8179	0.0519	SLC44A2;SLC44A2	ENSG00000129353
cg24041556	19	10736059	1.95e-15	1.55e-17	0.752	0.0515	0.7305	0.0563	0.7383	0.052	0.7185	0.0542	SLC44A2;SLC44A2	ENSG00000129353
cg09315367	19	10736006	2.38e-24	1.19e-17	0.7734	0.0508	0.7501	0.0569	0.7589	0.0532	0.7395	0.0549	SLC44A2;SLC44A2	ENSG00000129353
cg17826679	19	10736038	3.34e-12	8.02e-19	0.7397	0.0599	0.7276	0.0634	0.7337	0.0581	0.7146	0.0602	SLC44A2;SLC44A2	ENSG00000129353
cg25595793	19	10736117	9.29e-31	3.98e-21	0.7042	0.0604	0.6765	0.0656	0.6842	0.0605	0.6624	0.0606	SLC44A2;SLC44A2	ENSG00000129353
cg26489057	19	10712874	3.69e-08	1.02e-10	0.4118	0.0422	0.3869	0.0448	0.3883	0.0499	0.3806	0.0491	SLC44A2	ENSG00000129354, ENSG00000129353
cg06126721	17	1478065	4.7e-31	5.07e-18	0.5026	0.0629	0.4789	0.0698	0.5064	0.0806	0.4856	0.0856	SLC43A2	ENSG00000167703, ENSG00000174238
cg23075364	11	57267445	8.32e-24	3.43e-13	0.5481	0.0544	0.5365	0.0647	0.5697	0.0657	0.5572	0.0705	SLC43A1	ENSG00000149150, ENSG00000186907
cg02680086	11	57267244	5.15e-08	9.65e-27	0.4219	0.0632	0.4214	0.0663	0.4476	0.0659	0.427	0.0655	SLC43A1	ENSG00000149150, ENSG00000186907
cg03046812	1	205781722	2.61e-28	2.05e-09	0.2354	0.0384	0.1827	0.0407	0.1735	0.0493	0.1735	0.038	SLC41A1	ENSG00000133065
cg09790270	1	205774639	1.75e-12	9.1e-12	0.3756	0.0409	0.3131	0.0512	0.2868	0.0639	0.2906	0.0578	SLC41A1	ENSG00000117280, ENSG00000133065
cg17300723	11	62647277	1.98e-54	8.84e-08	0.5913	0.0268	0.5555	0.0334	0.5716	0.0412	0.5614	0.0387	SLC3A2;SLC3A2;SLC3A2;SLC3A2;SLC3A2;SLC3A2	ENSG00000168003, ENSG00000168539
cg10801607	2	44518930	8.84e-81	6.79e-22	0.3951	0.0364	0.3021	0.0465	0.3138	0.0545	0.3038	0.0516	SLC3A1	ENSG00000138078, ENSG00000138079
cg11344927	19	2739684	9.95e-20	2.06e-13	0.1234	0.0269	0.098	0.0215	0.1	0.0346	0.0949	0.0154	SLC39A3;SLC39A3	ENSG00000141873
cg14348540	8	22224272	3.57e-69	5.73e-14	0.6311	0.0355	0.5829	0.0382	0.5844	0.0362	0.5749	0.0353	SLC39A14;SLC39A14;SLC39A14;SLC39A14	ENSG00000104635
cg15257755	8	22225668	7.09e-26	2.49e-15	0.379	0.0461	0.341	0.0495	0.3659	0.0614	0.3512	0.0521	SLC39A14;SLC39A14;SLC39A14;SLC39A14	ENSG00000104635
cg01110839	11	47437783	3.3e-88	1.47e-10	0.7665	0.0339	0.6778	0.0492	0.7107	0.0579	0.6916	0.0626	SLC39A13;SLC39A13	ENSG00000165916, ENSG00000165915
cg19805748	17	71003041	5.25e-12	5.45e-08	0.7774	0.0328	0.7746	0.0227	0.779	0.0304	0.7665	0.0235	SLC39A11;SLC39A11	ENSG00000133195, ENSG00000125398
cg09464990	17	70724035	1.25e-18	9.75e-13	0.1587	0.0236	0.1365	0.0192	0.1416	0.0337	0.1353	0.0193	SLC39A11;SLC39A11	ENSG00000133195, ENSG00000125398
cg14720455	16	84075772	3.05e-21	6.56e-08	0.7293	0.0283	0.7154	0.0259	0.7212	0.0268	0.7097	0.0257	SLC38A8	ENSG00000166558
cg06320982	16	58718767	1.33e-34	1.46e-19	0.2634	0.0344	0.2054	0.0383	0.2029	0.0457	0.1985	0.0345	SLC38A7	ENSG00000103042
cg04229059	16	58718971	2.55e-85	2.83e-26	0.606	0.0234	0.5403	0.0235	0.5425	0.0285	0.526	0.0262	SLC38A7	ENSG00000103042
cg00390253	3	50241300	1.33e-17	1.46e-10	0.8369	0.0279	0.8269	0.0172	0.8309	0.0189	0.8186	0.0203	SLC38A3	ENSG00000188338
cg19030682	17	79218991	3.45e-85	4.47e-13	0.9043	0.0177	0.794	0.0455	0.7793	0.0493	0.7729	0.0549	SLC38A10	ENSG00000157637, ENSG00000224877
cg14673904	12	46609063	1.94e-11	6.94e-12	0.1133	0.0237	0.0833	0.0148	0.084	0.0254	0.0813	0.0155	SLC38A1;SLC38A1	ENSG00000111371, ENSG00000139218
cg01702210	14	58064926	1.65e-16	3.28e-08	0.773	0.0237	0.7538	0.0286	0.7587	0.0288	0.7517	0.0264	SLC35F4	ENSG00000139977, ENSG00000151812
cg08454563	22	31040187	1.96e-65	1.81e-15	0.8703	0.0141	0.825	0.0224	0.8157	0.033	0.8061	0.0317	SLC35E4	ENSG00000167065, ENSG00000100036
cg06533408	12	69139618	1.23e-92	2.49e-11	0.5991	0.0418	0.4063	0.0432	0.4114	0.0458	0.3902	0.0412	SLC35E3	ENSG00000175782
cg00071051	6	44222845	6.89e-56	2.27e-15	0.7931	0.0211	0.7455	0.0251	0.7517	0.0231	0.7372	0.0242	SLC35B2	ENSG00000096384, ENSG00000157593
cg13512859	9	140127379	1.05e-37	7.13e-12	0.7473	0.0257	0.7217	0.0252	0.729	0.025	0.7102	0.0268	SLC34A3	ENSG00000198569, ENSG00000188229
cg06470558	5	176816828	1.34e-10	4.22e-08	0.6506	0.0314	0.6332	0.032	0.6329	0.0406	0.6218	0.042	SLC34A1;SLC34A1	ENSG00000131183, ENSG00000196570
cg17206420	2	27482803	1.15e-18	9.19e-32	0.6343	0.0267	0.6166	0.0204	0.6187	0.0223	0.6005	0.0222	SLC30A3	ENSG00000084774, ENSG00000115194
cg03763950	1	211750839	2.53e-24	1.11e-12	0.2108	0.0352	0.1611	0.0214	0.1666	0.0438	0.155	0.0195	SLC30A1	ENSG00000170385, ENSG00000198570
cg00398500	4	10041776	4.74e-08	2.88e-12	0.7491	0.0319	0.743	0.0262	0.7471	0.0265	0.7317	0.0319	SLC2A9;SLC2A9	ENSG00000109667, ENSG00000071127
cg13841979	4	9990048	3.44e-10	2.95e-47	0.7808	0.0275	0.7567	0.0351	0.7619	0.0287	0.7397	0.029	SLC2A9;SLC2A9	ENSG00000169676, ENSG00000109667
cg25788793	4	10034580	1e-29	6.9e-26	0.4323	0.0617	0.4034	0.0587	0.4456	0.0751	0.4192	0.0767	SLC2A9	ENSG00000109667, ENSG00000071127
cg04599612	1	9086585	6.46e-18	7.04e-08	0.7696	0.0236	0.7568	0.0218	0.7634	0.0237	0.7516	0.0224	SLC2A7	ENSG00000197241
cg14565651	1	9145034	1.4e-144	5.35e-20	0.7056	0.0374	0.4212	0.0559	0.45	0.0644	0.4463	0.0665	SLC2A5	ENSG00000180758, ENSG00000142583
cg06094523	1	43398103	1.07e-27	8.47e-11	0.2585	0.0348	0.2107	0.0401	0.2013	0.0421	0.2063	0.0348	SLC2A1	ENSG00000164011, ENSG00000117394
cg16738646	1	43409193	5.2e-73	1.24e-19	0.4911	0.0607	0.3838	0.0702	0.4088	0.0783	0.3847	0.0784	SLC2A1	ENSG00000164011, ENSG00000117394
cg09502149	1	43406792	1.39e-114	2.99e-24	0.7116	0.0308	0.6074	0.0361	0.6394	0.0412	0.6125	0.0374	SLC2A1	ENSG00000164011, ENSG00000117394
cg15395560	15	45543142	4.1e-12	1.1e-08	0.8303	0.0238	0.8256	0.0213	0.8295	0.0218	0.8201	0.0233	SLC28A2	ENSG00000137860
cg26904702	1	153746899	7.83e-51	4.64e-09	0.81	0.0205	0.7666	0.0253	0.7749	0.0346	0.7665	0.0372	SLC27A3	ENSG00000143554, ENSG00000263163
cg24408896	1	153747658	4.71e-35	1.65e-09	0.4508	0.0448	0.4121	0.0551	0.4273	0.0556	0.416	0.0558	SLC27A3	ENSG00000143554, ENSG00000263163
cg21279955	1	153747551	2.37e-13	1.3e-09	0.4068	0.0327	0.397	0.0407	0.4026	0.0454	0.4006	0.042	SLC27A3	ENSG00000143554, ENSG00000263163
cg16664617	19	17607007	3.01e-79	5.38e-10	0.8419	0.0185	0.7799	0.0213	0.7878	0.0217	0.7771	0.0222	SLC27A1	ENSG00000130304, ENSG00000130313
cg16003790	1	205909935	2.02e-18	1.8e-19	0.5995	0.0316	0.5743	0.0268	0.5773	0.0332	0.5642	0.0243	SLC26A9;SLC26A9	ENSG00000174502, ENSG00000162877
cg02912371	1	205913859	1.7e-34	2.87e-28	0.8358	0.0266	0.8085	0.0218	0.8104	0.0228	0.7895	0.031	SLC26A9;SLC26A9	ENSG00000174502
cg14714537	8	92261789	3.75e-158	7.63e-26	0.5826	0.052	0.1632	0.0343	0.1795	0.0497	0.1589	0.0358	SLC26A7;SLC26A7	ENSG00000147606
cg09359391	4	979183	1.35e-57	2.59e-09	0.4994	0.034	0.4371	0.0408	0.4375	0.0414	0.4334	0.04	SLC26A1	ENSG00000127415
cg15414132	11	65150358	4.52e-20	2.67e-14	0.2088	0.0272	0.17	0.0247	0.1738	0.0323	0.1646	0.0226	SLC25A45;SLC25A45	ENSG00000126391, ENSG00000162241
cg25269247	17	42401439	9.29e-38	6.98e-09	0.1965	0.0271	0.1619	0.0236	0.1651	0.0268	0.1597	0.0233	SLC25A39;SLC25A39	ENSG00000013306
cg19697725	17	8198295	6.73e-105	7.12e-14	0.5011	0.0208	0.4492	0.0273	0.4609	0.0322	0.4478	0.0302	SLC25A35	ENSG00000125434
cg20558112	13	45968589	4.19e-25	2.09e-08	0.6605	0.0279	0.6389	0.0389	0.6528	0.0434	0.6478	0.0428	SLC25A30	ENSG00000174032, ENSG00000133112
cg14064024	14	100771096	1.11e-150	2.14e-20	0.7182	0.0591	0.5585	0.0661	0.5877	0.0699	0.5616	0.0672	SLC25A29	ENSG00000100811, ENSG00000197119
cg17652998	10	101370592	1.63e-48	2.42e-25	0.888	0.0137	0.8538	0.0181	0.8634	0.0208	0.8523	0.0209	SLC25A28	ENSG00000155287, ENSG00000119919
cg14294859	9	130862556	6.05e-74	7.82e-13	0.6632	0.0803	0.5248	0.0937	0.5699	0.1024	0.5472	0.1115	SLC25A25;SLC25A25;SLC25A25;SLC25A25	ENSG00000148339, ENSG00000148334
cg10665488	11	796569	1.09e-62	4.13e-26	0.2823	0.0316	0.1864	0.0312	0.1902	0.0378	0.1767	0.0297	SLC25A22	ENSG00000177542, ENSG00000184524
cg07080372	11	796607	2.08e-126	5.39e-28	0.4829	0.025	0.3396	0.0367	0.3344	0.0463	0.3232	0.0371	SLC25A22	ENSG00000177542, ENSG00000184524
cg15588941	3	48936565	7.59e-78	1.37e-10	0.7939	0.0197	0.7365	0.0208	0.7422	0.0227	0.7308	0.0225	SLC25A20	ENSG00000178537
cg04460557	22	18042646	1.1e-15	2.98e-08	0.7964	0.0211	0.7825	0.0191	0.7852	0.0202	0.7777	0.0193	SLC25A18	ENSG00000182902
cg16134515	22	18066242	1.12e-23	7.07e-25	0.7338	0.0285	0.7187	0.0234	0.7249	0.0269	0.7056	0.0294	SLC25A18	ENSG00000131100, ENSG00000182902
cg01284033	10	70286653	1.17e-19	1.45e-08	0.3991	0.0423	0.3568	0.0494	0.3579	0.0602	0.3598	0.0439	SLC25A16	ENSG00000122912
cg12583184	12	113773298	5.35e-13	4.92e-08	0.4995	0.0525	0.4411	0.0507	0.4465	0.0552	0.4222	0.0508	SLC24A6	ENSG00000089060
cg12951726	12	113773300	5.37e-32	8.39e-18	0.3545	0.0421	0.2828	0.0394	0.2887	0.0443	0.2693	0.0357	SLC24A6	ENSG00000089060
cg14414100	9	19547530	1.3e-34	2.25e-11	0.8336	0.0213	0.7861	0.0286	0.7822	0.0289	0.772	0.0278	SLC24A2	ENSG00000155886, ENSG00000177076
cg03854765	20	4981014	1.67e-124	1.88e-09	0.5392	0.0502	0.3101	0.0419	0.3205	0.0506	0.3094	0.0471	SLC23A2;SLC23A2	ENSG00000089057, ENSG00000101265
cg15079315	20	4981089	5.7e-99	1.77e-33	0.5863	0.0575	0.3499	0.0564	0.3541	0.0522	0.3269	0.0493	SLC23A2;SLC23A2	ENSG00000089057, ENSG00000101265
cg16547579	20	4954333	2.68e-141	1.43e-49	0.6917	0.0444	0.3103	0.055	0.3354	0.053	0.299	0.0635	SLC23A2;SLC23A2	ENSG00000089057, ENSG00000101265
cg17945323	11	62767406	2.76e-154	3.84e-88	0.8188	0.0201	0.3665	0.0563	0.3916	0.058	0.3419	0.0498	SLC22A8	ENSG00000149452, ENSG00000197901
cg15572436	11	62767169	8.43e-159	6.5e-119	0.4991	0.0231	0.2216	0.0414	0.2365	0.0441	0.2063	0.0366	SLC22A8	ENSG00000149452, ENSG00000197901
cg16146033	11	62767323	6.98e-166	1.18e-138	0.7378	0.0256	0.2419	0.051	0.2646	0.0539	0.2128	0.0444	SLC22A8	ENSG00000149452, ENSG00000197901
cg14196790	5	131705035	9.49e-76	7.63e-08	0.3432	0.0673	0.2256	0.0484	0.2337	0.0566	0.2199	0.0459	SLC22A5	ENSG00000197375
cg15020894	6	160779885	3.35e-28	3.15e-15	0.6262	0.0323	0.5867	0.0313	0.5786	0.0379	0.57	0.0354	SLC22A3	ENSG00000146477, ENSG00000198670
cg16153042	6	3282307	4.96e-64	1.1e-17	0.6836	0.0371	0.6144	0.0557	0.6404	0.0683	0.6275	0.0673	SLC22A23;SLC22A23	ENSG00000137266, ENSG00000137285
cg19627213	6	160679974	4.47e-31	1.27e-09	0.6753	0.0331	0.6426	0.0262	0.6386	0.0345	0.6262	0.0302	SLC22A2	ENSG00000112499
cg16129800	11	2920414	1.99e-32	3.33e-08	0.4308	0.0333	0.4176	0.0396	0.444	0.0535	0.4314	0.0543	SLC22A18AS;SLC22A18	ENSG00000110628
cg05457684	11	2919808	1.2e-48	1.35e-10	0.5802	0.0468	0.5101	0.0539	0.5258	0.0563	0.5152	0.0595	SLC22A18AS;SLC22A18	ENSG00000110628
cg02462487	11	2920350	1.36e-10	8.61e-12	0.6833	0.0318	0.6802	0.0322	0.6873	0.0356	0.6682	0.035	SLC22A18AS;SLC22A18	ENSG00000110628
cg11785933	11	2920617	8.36e-62	8.44e-17	0.6738	0.0462	0.594	0.063	0.6004	0.0691	0.5865	0.0712	SLC22A18AS;SLC22A18	ENSG00000110628
cg22040301	11	2919798	6.35e-56	2.93e-19	0.749	0.0315	0.6655	0.0472	0.6749	0.0452	0.6573	0.048	SLC22A18AS;SLC22A18	ENSG00000110628
cg05752118	11	2920564	2.58e-113	1.21e-25	0.6688	0.0312	0.5964	0.039	0.6148	0.048	0.5911	0.0451	SLC22A18AS;SLC22A18	ENSG00000110628
cg19573166	14	23822408	5.32e-15	1.5e-13	0.5429	0.0323	0.5162	0.0318	0.514	0.0396	0.5067	0.0328	SLC22A17;SLC22A17	ENSG00000092096
cg24682551	1	116519623	1.19e-23	2.08e-12	0.3135	0.049	0.2962	0.0508	0.3129	0.0559	0.3091	0.0539	SLC22A15	ENSG00000163393
cg09883841	11	64360872	6.75e-64	2.74e-14	0.6565	0.0253	0.5894	0.0219	0.5894	0.0224	0.5744	0.0197	SLC22A12;SLC22A12	ENSG00000110076, ENSG00000197891
cg26275110	11	64329426	3.25e-28	9.9e-08	0.7419	0.0205	0.7227	0.0228	0.7287	0.0211	0.7148	0.027	SLC22A11	ENSG00000197891, ENSG00000168065
cg02109766	2	113402680	3.22e-16	6.69e-08	0.078	0.0132	0.0641	0.0149	0.0667	0.027	0.063	0.0091	SLC20A1	ENSG00000144136
cg10529401	1	53587046	1.02e-28	5.64e-18	0.8028	0.0296	0.7889	0.0279	0.7948	0.0288	0.7786	0.028	SLC1A7	ENSG00000174348, ENSG00000162383
cg03233656	2	65214625	9.22e-94	4.33e-20	0.5624	0.0683	0.4639	0.0686	0.4669	0.0648	0.4554	0.0553	SLC1A4	ENSG00000115902
cg19653967	11	35420700	8.06e-21	1.19e-10	0.7127	0.0295	0.6934	0.0317	0.7106	0.0342	0.6992	0.0336	SLC1A2	ENSG00000026508, ENSG00000110436
cg24541193	1	169433715	9.15e-71	7.1e-16	0.8602	0.0276	0.6874	0.057	0.6886	0.0613	0.6639	0.0529	SLC19A2	ENSG00000117475, ENSG00000117479
cg22441882	8	20040654	1.87e-08	2.17e-08	0.7767	0.0227	0.7637	0.0193	0.766	0.0194	0.7584	0.0237	SLC18A1;SLC18A1;SLC18A1;SLC18A1;SLC18A1;SLC18A1;SLC18A1;SLC18A1	ENSG00000036565
cg06885175	6	25788879	1.16e-12	3.31e-09	0.28	0.0616	0.2569	0.0473	0.2874	0.0617	0.2664	0.0609	SLC17A1	ENSG00000124568, ENSG00000146039
cg26090940	12	60130454	3.08e-89	1.07e-106	0.8522	0.0174	0.7479	0.0372	0.7782	0.0366	0.7355	0.0433	SLC16A7	ENSG00000118596
cg18345635	17	80186080	3.82e-30	1.71e-09	0.2952	0.0329	0.2679	0.0403	0.2763	0.0451	0.2745	0.044	SLC16A3;SLC16A3	ENSG00000141526
cg08429256	17	80188425	2.49e-33	4.69e-26	0.6715	0.0269	0.6427	0.0296	0.6593	0.0426	0.6369	0.0365	SLC16A3;SLC16A3	ENSG00000141551, ENSG00000141526
cg20531020	17	80188598	3.6e-65	2.43e-28	0.6195	0.0318	0.5713	0.0358	0.5864	0.0458	0.5647	0.0397	SLC16A3;SLC16A3	ENSG00000141551, ENSG00000141526
cg15536830	18	43245137	3.35e-24	1.22e-12	0.1859	0.0261	0.1562	0.0246	0.1665	0.0379	0.1559	0.0262	SLC14A2	ENSG00000141469, ENSG00000132874
cg05810428	18	43302987	6.7e-10	1.06e-10	0.1554	0.0257	0.1513	0.0234	0.1651	0.0358	0.1589	0.0291	SLC14A1;SLC14A1;SLC14A1	ENSG00000141469
cg17589341	18	43304079	1.26e-66	1.78e-36	0.7044	0.0386	0.603	0.0497	0.6169	0.0509	0.5933	0.0483	SLC14A1;SLC14A1;SLC14A1	ENSG00000141469
cg21116457	18	43304007	2.25e-25	7.51e-53	0.815	0.0448	0.788	0.0305	0.8006	0.0273	0.777	0.0306	SLC14A1;SLC14A1;SLC14A1	ENSG00000141469
cg17033684	17	6588356	5.01e-12	2.47e-09	0.8144	0.0221	0.8044	0.0203	0.8062	0.0195	0.7949	0.0211	SLC13A5;SLC13A5	ENSG00000108590, ENSG00000141485
cg01008256	7	100463985	9.11e-129	9.41e-188	0.849	0.0259	0.5576	0.055	0.5909	0.0525	0.5071	0.0526	SLC12A9;TRIP6	ENSG00000087077
cg04742719	7	100463759	6.66e-147	1.19e-234	0.8717	0.021	0.5438	0.0526	0.5835	0.0551	0.5065	0.0498	SLC12A9;TRIP6	ENSG00000087077
cg26305174	7	100463583	2.28e-150	2.3e-244	0.9365	0.0101	0.6182	0.056	0.6602	0.0561	0.5738	0.055	SLC12A9;TRIP6	ENSG00000087077
cg12967723	7	100464145	7.38e-148	3.69e-263	0.8519	0.0223	0.5522	0.0472	0.5876	0.0506	0.5132	0.0434	SLC12A9;TRIP6	ENSG00000087077
cg19279257	7	100463508	3.72e-140	3.32e-264	0.9315	0.0107	0.6107	0.0594	0.6564	0.0597	0.563	0.0612	SLC12A9;TRIP6	ENSG00000087077
cg26426488	7	100461644	1.59e-133	7.2e-13	0.7105	0.0481	0.4497	0.0694	0.4973	0.0856	0.476	0.0867	SLC12A9
cg19377250	7	100463206	3.76e-109	2.62e-119	0.9038	0.0125	0.7606	0.0375	0.7812	0.0347	0.7334	0.0395	SLC12A9	ENSG00000087077
cg00374672	7	100463416	1.35e-130	2.11e-272	0.7143	0.025	0.486	0.0551	0.5263	0.061	0.4505	0.0583	SLC12A9	ENSG00000087077
cg05261851	16	68001206	1.57e-91	2.54e-34	0.6612	0.0301	0.5819	0.0269	0.5844	0.027	0.5635	0.0256	SLC12A4;SLC12A4;SLC12A4;SLC12A4	ENSG00000124067, ENSG00000213398
cg03061352	16	68002909	3.15e-82	1.96e-28	0.2423	0.0363	0.1349	0.0304	0.1324	0.0334	0.1232	0.0237	SLC12A4;SLC12A4;SLC12A4	ENSG00000124067
cg03950000	1	160617327	2.41e-103	1.45e-09	0.6834	0.0248	0.5799	0.0337	0.5689	0.0434	0.5635	0.036	SLAMF1	ENSG00000117090
cg17088014	8	134066590	8.57e-58	1.1e-07	0.563	0.035	0.517	0.0537	0.5494	0.0705	0.5347	0.066	SLA;TG;SLA;SLA	ENSG00000042832, ENSG00000155926
cg05603985	1	2161049	2.34e-16	4e-10	0.3762	0.0261	0.3438	0.0488	0.337	0.0346	0.3357	0.0297	SKI	ENSG00000157933
cg01787285	1	2162682	4.77e-26	1.2e-12	0.3799	0.0518	0.2935	0.0505	0.2965	0.0518	0.2726	0.0469	SKI	ENSG00000157916, ENSG00000157933
cg01979157	1	2161013	1.6e-11	6.75e-15	0.1766	0.0299	0.1473	0.0281	0.1474	0.0306	0.1409	0.0252	SKI	ENSG00000157933
cg09469355	1	2161886	4.13e-46	3.28e-19	0.6145	0.0294	0.5581	0.0291	0.5579	0.03	0.5469	0.0303	SKI	ENSG00000157916, ENSG00000157933
cg02957270	17	46508097	6.57e-36	2.14e-10	0.8339	0.0207	0.7956	0.0245	0.7991	0.0247	0.7901	0.0251	SKAP1;SKAP1	ENSG00000141293
cg04483289	17	46507857	1.12e-63	3.46e-15	0.3282	0.0362	0.236	0.0398	0.2304	0.0351	0.221	0.0334	SKAP1;SKAP1	ENSG00000141293
cg24322968	17	46507895	1.65e-53	3.92e-16	0.4458	0.0316	0.378	0.0387	0.3689	0.0432	0.3641	0.0391	SKAP1;SKAP1	ENSG00000141293
cg12513481	17	46507830	5.09e-43	4.71e-17	0.3258	0.0445	0.2338	0.0494	0.2223	0.0457	0.2177	0.0414	SKAP1;SKAP1	ENSG00000141293
cg05106502	17	46506947	8.9e-12	5.52e-19	0.5202	0.0483	0.4641	0.0576	0.4269	0.0692	0.4281	0.0637	SKAP1;SKAP1	ENSG00000141293
cg24152732	19	4180820	2.59e-129	2.27e-43	0.7461	0.0349	0.6062	0.034	0.6245	0.0359	0.6032	0.0363	SIRT6	ENSG00000060566, ENSG00000077463
cg02206980	6	13574034	2.56e-18	7.86e-16	0.4857	0.067	0.4755	0.0853	0.504	0.0988	0.4971	0.1045	SIRT5;SIRT5	ENSG00000124523
cg04466898	11	65407734	1.42e-16	3.64e-09	0.1692	0.0605	0.1032	0.0214	0.1055	0.0314	0.103	0.0172	SIPA1;SIPA1;SIPA1	ENSG00000213445, ENSG00000173039
cg02477579	19	16940015	1.14e-81	2.48e-34	0.2944	0.0469	0.1646	0.0297	0.171	0.0375	0.1534	0.0279	SIN3B	ENSG00000127511
cg05237436	5	138533428	2.05e-68	1.61e-11	0.658	0.0507	0.5301	0.0615	0.5356	0.0628	0.5266	0.0636	SIL1;SIL1	ENSG00000120725
cg19025497	5	138534324	3.57e-68	2.34e-16	0.3394	0.0346	0.2657	0.0341	0.2763	0.0418	0.2625	0.0339	SIL1;SIL1	ENSG00000120725
cg06669752	5	138534431	5.39e-81	4.99e-19	0.7559	0.0302	0.6385	0.0413	0.6425	0.0431	0.6262	0.0404	SIL1;SIL1	ENSG00000120725
cg04439458	5	138467593	1.32e-44	1.22e-34	0.7959	0.0265	0.7675	0.0298	0.7785	0.0292	0.7582	0.0328	SIL1;SIL1	ENSG00000146006, ENSG00000120725
cg14075254	11	116801299	2.36e-122	2.61e-15	0.6062	0.0356	0.4406	0.0489	0.4394	0.0504	0.4298	0.043	SIK3	ENSG00000160584, ENSG00000118137
cg05256304	11	116969870	6.19e-44	1.32e-22	0.6509	0.0437	0.6096	0.054	0.6288	0.0542	0.6195	0.0567	SIK3	ENSG00000160584
cg07056606	19	52035287	6.37e-23	1.54e-23	0.4118	0.032	0.3732	0.04	0.3814	0.0466	0.376	0.0431	SIGLEC6;SIGLEC6;SIGLEC6	ENSG00000105492
cg14707834	11	415457	8.78e-44	6.16e-14	0.1962	0.0376	0.1389	0.0266	0.1517	0.0393	0.1372	0.0311	SIGIRR;SIGIRR;SIGIRR	ENSG00000185187, ENSG00000184363
cg01471232	11	415430	6.3e-85	1.57e-21	0.3097	0.0565	0.1937	0.0414	0.2032	0.0502	0.1831	0.04	SIGIRR;SIGIRR;SIGIRR	ENSG00000185187, ENSG00000184363
cg11328127	11	415441	5.18e-87	3.92e-23	0.4802	0.055	0.3443	0.0527	0.3575	0.0598	0.331	0.0566	SIGIRR;SIGIRR;SIGIRR	ENSG00000185187, ENSG00000184363
cg08869273	11	413594	6.78e-127	6.97e-31	0.3618	0.0322	0.2056	0.0478	0.2041	0.0418	0.1929	0.0349	SIGIRR;SIGIRR;SIGIRR	ENSG00000185187, ENSG00000184363
cg03638795	11	416499	1.5e-86	1.02e-36	0.4502	0.0291	0.3656	0.0386	0.3688	0.0388	0.3523	0.0376	SIGIRR;SIGIRR	ENSG00000185187
cg26020695	13	46355841	6.79e-31	3.25e-14	0.8586	0.0294	0.7932	0.0607	0.7987	0.0657	0.7963	0.0657	SIAH3	ENSG00000174015, ENSG00000215475
cg06868473	12	57622801	3.19e-96	2.05e-15	0.566	0.0325	0.446	0.042	0.4451	0.0439	0.4359	0.0378	SHMT2;SHMT2;SHMT2;SHMT2;SHMT2;SHMT2;SHMT2;SHMT2	ENSG00000182199
cg26763362	17	18266135	2.27e-68	8.18e-11	0.3876	0.0451	0.3235	0.0542	0.3418	0.0587	0.3384	0.0552	SHMT1;SHMT1	ENSG00000176974
cg25492364	17	18266219	5.11e-74	1.23e-17	0.3183	0.0361	0.2121	0.0371	0.2118	0.0417	0.2031	0.0316	SHMT1;SHMT1	ENSG00000176974
cg26272443	19	41083341	4.73e-57	9.78e-11	0.4553	0.0339	0.3751	0.0427	0.3671	0.0432	0.3623	0.0409	SHKBP1	ENSG00000160410
cg04038680	16	13011675	1.84e-12	1.75e-13	0.5763	0.043	0.5434	0.0484	0.5388	0.0463	0.5324	0.0461	SHISA9	ENSG00000237515
cg03222834	16	13177060	4.23e-34	4.65e-15	0.705	0.025	0.6717	0.0228	0.669	0.0276	0.6588	0.0286	SHISA9	ENSG00000237515, ENSG00000175595
cg07527126	17	11165833	8.55e-30	3.77e-19	0.8292	0.0342	0.8012	0.0374	0.8075	0.0195	0.7937	0.02	SHISA6	ENSG00000188803, ENSG00000007174
cg14494596	3	48542040	2.39e-73	2.73e-20	0.422	0.0271	0.3404	0.04	0.3499	0.0428	0.3418	0.0415	SHISA5	ENSG00000164054
cg04973925	15	49218062	6.25e-83	1.32e-11	0.8352	0.0228	0.7697	0.0267	0.7713	0.0309	0.7556	0.0383	SHC4	ENSG00000255302, ENSG00000185634
cg16254756	1	154943676	1.08e-122	1.14e-22	0.7657	0.0237	0.6378	0.0311	0.6596	0.0405	0.6377	0.0403	SHC1;SHC1;SHC1;SHC1	ENSG00000160691, ENSG00000173207, ENSG00000268942, ENSG00000160691, ENSG00000268942
cg12473916	1	154943651	7.46e-89	2.26e-28	0.4874	0.0327	0.4338	0.0443	0.4608	0.0555	0.4424	0.0517	SHC1;SHC1;SHC1;SHC1	ENSG00000160691, ENSG00000173207, ENSG00000268942, ENSG00000160691, ENSG00000268942
cg17832704	17	7516888	3.25e-55	1.68e-12	0.8008	0.0251	0.7255	0.0376	0.7208	0.0383	0.7081	0.0346	SHBG;FXR2	ENSG00000129194, ENSG00000129245
cg13718141	9	37926346	2.34e-10	1.1e-08	0.821	0.0252	0.7983	0.0278	0.7975	0.0226	0.7925	0.0205	SHB	ENSG00000107338
cg09828012	22	51164024	2.84e-15	3.74e-08	0.8488	0.0284	0.8407	0.0237	0.8439	0.0249	0.8308	0.0262	SHANK3	ENSG00000100312, ENSG00000251322
cg24849633	22	51142900	3.96e-96	3.78e-13	0.6675	0.037	0.5949	0.0439	0.6255	0.0528	0.6085	0.0518	SHANK3	ENSG00000100312, ENSG00000251322
cg16163543	11	70449219	6.29e-42	1.44e-10	0.877	0.0219	0.8222	0.0268	0.8294	0.0351	0.8146	0.0279	SHANK2;SHANK2	ENSG00000085733, ENSG00000162105, ENSG00000085733, ENSG00000268430
cg11155924	11	70449258	4.72e-159	2.17e-109	0.7757	0.0481	0.304	0.072	0.3316	0.0782	0.277	0.074	SHANK2;SHANK2	ENSG00000085733, ENSG00000162105, ENSG00000085733, ENSG00000268430
cg17696044	11	70449316	7.27e-166	8.54e-144	0.7796	0.049	0.3449	0.0709	0.3764	0.0798	0.3222	0.0735	SHANK2;SHANK2	ENSG00000085733, ENSG00000162105, ENSG00000085733, ENSG00000268430
cg16069986	11	70650456	6.28e-114	< 2.25E-308	0.737	0.0322	0.4748	0.0574	0.5158	0.0608	0.4179	0.0604	SHANK2	ENSG00000085733, ENSG00000162105, ENSG00000085733, ENSG00000268430
cg16312514	11	70650521	1.67e-106	< 2.25E-308	0.8427	0.0275	0.5503	0.0757	0.6024	0.0779	0.4807	0.0789	SHANK2	ENSG00000085733, ENSG00000162105, ENSG00000085733, ENSG00000268430
cg12201698	11	70634975	2.89e-16	1.82e-08	0.7886	0.026	0.764	0.0255	0.7616	0.0245	0.7528	0.0259	SHANK2	ENSG00000085733, ENSG00000162105, ENSG00000085733, ENSG00000268430
cg09448677	11	70672740	3.55e-10	1.09e-10	0.3159	0.0579	0.2927	0.0611	0.2875	0.061	0.2807	0.0581	SHANK2	ENSG00000085733, ENSG00000162105, ENSG00000085733, ENSG00000268430
cg04404381	11	70563580	9.07e-44	2.52e-17	0.7119	0.0315	0.6709	0.0328	0.6773	0.0332	0.6616	0.0341	SHANK2	ENSG00000085733, ENSG00000162105, ENSG00000085733, ENSG00000268430
cg23077606	11	70540206	2.6e-29	2.28e-17	0.7974	0.0212	0.7608	0.0239	0.7593	0.026	0.7464	0.0308	SHANK2	ENSG00000085733, ENSG00000162105, ENSG00000085733, ENSG00000268430
cg26645082	11	70563264	3.03e-33	2.97e-18	0.2713	0.0605	0.1829	0.0393	0.1891	0.0405	0.1674	0.0319	SHANK2	ENSG00000085733, ENSG00000162105, ENSG00000085733, ENSG00000268430
cg04262428	11	70673256	3.02e-37	8.15e-25	0.3521	0.0545	0.2881	0.0538	0.2875	0.0501	0.2693	0.0538	SHANK2	ENSG00000085733, ENSG00000162105, ENSG00000085733, ENSG00000268430
cg27643147	11	70517294	7.27e-78	1.03e-25	0.474	0.0397	0.3442	0.0533	0.3452	0.0523	0.3351	0.0503	SHANK2	ENSG00000085733, ENSG00000162105, ENSG00000085733, ENSG00000268430
cg03905795	11	70670880	2.63e-10	1.15e-35	0.4544	0.0559	0.4191	0.0659	0.4185	0.0666	0.4018	0.0638	SHANK2	ENSG00000085733, ENSG00000162105, ENSG00000085733, ENSG00000268430
cg08288223	11	70563131	2.79e-58	2.84e-43	0.5682	0.0407	0.4957	0.0463	0.5077	0.0468	0.4843	0.0455	SHANK2	ENSG00000085733, ENSG00000162105, ENSG00000085733, ENSG00000268430
cg22291265	19	51182808	9.57e-30	5.12e-11	0.1457	0.0321	0.1105	0.0249	0.1146	0.0304	0.1064	0.0248	SHANK1	ENSG00000161681, ENSG00000213023
cg06930757	19	51216389	9.16e-103	8.4e-29	0.5971	0.0335	0.4215	0.0426	0.4162	0.0476	0.4029	0.045	SHANK1	ENSG00000161681, ENSG00000213023
cg01965939	5	148442694	8.69e-31	3.17e-14	0.3947	0.0347	0.3743	0.0435	0.3909	0.047	0.3848	0.0459	SH3TC2;SH3TC2	ENSG00000169247
cg22621734	5	148442740	9.86e-38	9.04e-14	0.5774	0.0283	0.5637	0.0267	0.5821	0.0309	0.5701	0.0321	SH3TC2	ENSG00000169247
cg26474043	5	148442857	6.82e-46	3.27e-20	0.7911	0.0279	0.7618	0.0292	0.7765	0.03	0.7632	0.0327	SH3TC2	ENSG00000169247
cg02971546	4	8200774	6.7e-08	2.01e-11	0.119	0.0196	0.1084	0.0177	0.1118	0.0265	0.1048	0.0168	SH3TC1	ENSG00000125089
cg10363926	2	109921282	1.63e-20	7.25e-10	0.7644	0.0303	0.7446	0.0242	0.7488	0.0239	0.7337	0.0265	SH3RF3	ENSG00000172985, ENSG00000186522
cg17837492	2	110092156	2.21e-38	5.75e-11	0.8226	0.0182	0.7915	0.0195	0.7946	0.0239	0.7836	0.0264	SH3RF3	ENSG00000172985, ENSG00000186522
cg25164996	2	109993234	1.63e-27	9.45e-12	0.833	0.0253	0.8099	0.024	0.8129	0.0245	0.8002	0.0283	SH3RF3	ENSG00000172985, ENSG00000186522
cg14624314	5	145328877	2.68e-91	4.65e-09	0.9	0.0128	0.7414	0.0506	0.7521	0.0527	0.7496	0.0532	SH3RF2	ENSG00000133706, ENSG00000156463
cg08490107	5	171774272	1.58e-46	1.05e-07	0.8893	0.0264	0.8568	0.0252	0.857	0.0244	0.8468	0.031	SH3PXD2B	ENSG00000174705, ENSG00000168246
cg01753263	5	171879957	1.93e-10	1.49e-10	0.5498	0.0293	0.5576	0.0378	0.5793	0.048	0.5698	0.0482	SH3PXD2B	ENSG00000174705, ENSG00000168246
cg03857664	5	171864134	1.05e-59	6.09e-11	0.8637	0.018	0.8207	0.0212	0.8196	0.0236	0.8109	0.0238	SH3PXD2B	ENSG00000174705, ENSG00000168246
cg10596434	5	171878353	2.16e-79	7.95e-12	0.7703	0.0237	0.6889	0.0238	0.6947	0.0269	0.6822	0.0251	SH3PXD2B	ENSG00000174705, ENSG00000168246
cg06620993	10	105420831	3.16e-71	9.34e-08	0.6084	0.0419	0.5338	0.0406	0.5436	0.0401	0.5351	0.0379	SH3PXD2A	ENSG00000107954, ENSG00000107957, ENSG00000107957
cg12569119	10	105541150	6.52e-29	5.76e-09	0.6967	0.0244	0.6653	0.0248	0.668	0.0297	0.6569	0.031	SH3PXD2A	ENSG00000107954, ENSG00000107957, ENSG00000107957
cg12477923	10	105365600	1.09e-70	2.07e-14	0.6972	0.0321	0.6366	0.0399	0.6493	0.0409	0.6347	0.0354	SH3PXD2A	ENSG00000107954, ENSG00000107957, ENSG00000107957
cg12800012	10	105600413	8.22e-87	3.92e-15	0.8409	0.0217	0.7583	0.0374	0.775	0.0374	0.7582	0.0391	SH3PXD2A	ENSG00000107954, ENSG00000107957, ENSG00000107957
cg03880642	10	105560568	1.46e-118	4.73e-16	0.5685	0.048	0.4034	0.0516	0.3977	0.0621	0.392	0.0504	SH3PXD2A	ENSG00000107954, ENSG00000107957, ENSG00000107957
cg19007269	10	105420501	1.7e-114	1.51e-26	0.3675	0.0588	0.1776	0.045	0.1931	0.055	0.1798	0.0498	SH3PXD2A	ENSG00000107954, ENSG00000107957, ENSG00000107957
cg23901918	10	105420747	9.27e-121	1.53e-27	0.5527	0.0633	0.3263	0.064	0.3554	0.0785	0.3327	0.0705	SH3PXD2A	ENSG00000107954, ENSG00000107957, ENSG00000107957
cg20669641	10	105428818	6.67e-109	8.25e-28	0.7055	0.0398	0.5831	0.0391	0.5938	0.0448	0.5722	0.04	SH3PXD2A	ENSG00000107954, ENSG00000107957, ENSG00000107957
cg06276663	10	105579899	3.81e-136	7.21e-55	0.7915	0.031	0.6043	0.0491	0.6221	0.0437	0.5951	0.0454	SH3PXD2A	ENSG00000107954, ENSG00000107957, ENSG00000107957
cg02856842	1	249105687	6.55e-105	9.72e-24	0.7696	0.0267	0.6809	0.0379	0.7146	0.0488	0.6899	0.0478	SH3BP5L	ENSG00000171161
cg08003402	3	15311021	6.59e-134	1.19e-14	0.6389	0.0324	0.4926	0.0409	0.5173	0.0441	0.5003	0.0484	SH3BP5;SH3BP5	ENSG00000131375, ENSG00000131370
cg04330597	2	235907735	9.16e-15	3.94e-08	0.9078	0.0117	0.8929	0.0151	0.8913	0.0154	0.8856	0.0177	SH3BP4	ENSG00000157985, ENSG00000130147
cg10926413	2	235940023	5.69e-19	4.08e-09	0.8248	0.0237	0.8086	0.0207	0.8131	0.0205	0.8016	0.0214	SH3BP4	ENSG00000157985, ENSG00000130147
cg01297806	2	235949554	9.23e-40	4.77e-10	0.5535	0.048	0.5343	0.0518	0.5724	0.0782	0.5565	0.0769	SH3BP4	ENSG00000157985, ENSG00000130147
cg12214003	2	235859792	7.87e-14	1.49e-11	0.2438	0.0367	0.2173	0.0347	0.2174	0.0407	0.2126	0.038	SH3BP4	ENSG00000130147
cg08036121	2	235859442	3.62e-30	2.53e-12	0.407	0.0342	0.3723	0.0367	0.3745	0.0417	0.3677	0.039	SH3BP4	ENSG00000130147
cg25591888	2	235890080	1.33e-34	1.61e-18	0.5893	0.0367	0.5758	0.0501	0.6172	0.0638	0.5924	0.063	SH3BP4	ENSG00000157985, ENSG00000130147
cg14096415	2	235891856	2.63e-40	3.46e-24	0.4552	0.0466	0.4209	0.0559	0.4493	0.0643	0.4359	0.0633	SH3BP4	ENSG00000157985, ENSG00000130147
cg07991621	4	2820479	1.38e-10	1.95e-09	0.2645	0.0911	0.2155	0.0787	0.2112	0.0744	0.2009	0.0732	SH3BP2;SH3BP2;SH3BP2;SH3BP2	ENSG00000087266
cg22198044	4	2819614	5.2e-62	4.41e-10	0.501	0.0646	0.3978	0.0761	0.3928	0.0728	0.3809	0.0731	SH3BP2;SH3BP2;SH3BP2;SH3BP2	ENSG00000087266
cg10745272	4	2819770	4.14e-17	1.9e-10	0.2499	0.0502	0.2112	0.0509	0.206	0.0504	0.2012	0.0459	SH3BP2;SH3BP2;SH3BP2;SH3BP2	ENSG00000087266
cg01697163	22	38035301	2.41e-08	3.16e-08	0.1872	0.0307	0.1496	0.0295	0.1501	0.0409	0.1413	0.0233	SH3BP1	ENSG00000100092
cg07397616	22	38035109	3.48e-38	2.84e-46	0.6952	0.0264	0.6597	0.0304	0.6703	0.0282	0.6487	0.0303	SH3BP1	ENSG00000100092
cg24859158	1	26605913	5.35e-15	6.63e-08	0.2201	0.0491	0.2073	0.0505	0.2147	0.0526	0.2149	0.0509	SH3BGRL3	ENSG00000142669
cg01294686	1	26606093	9.96e-12	1.14e-08	0.1307	0.0199	0.1193	0.0244	0.1255	0.0254	0.1207	0.0189	SH3BGRL3	ENSG00000142669
cg14788334	1	26606110	1.12e-31	9.13e-12	0.3291	0.0316	0.2983	0.0353	0.3028	0.0399	0.3019	0.0354	SH3BGRL3	ENSG00000142669
cg04983349	6	80381447	4.22e-106	7.32e-08	0.7958	0.0369	0.5917	0.057	0.607	0.0545	0.5901	0.0526	SH3BGRL2	ENSG00000118402, ENSG00000198478
cg03499581	15	78384868	5.88e-51	3.16e-14	0.8347	0.0267	0.7962	0.0275	0.8056	0.0284	0.7871	0.0261	SH2D7	ENSG00000167202, ENSG00000136425
cg18946533	15	78384840	5.73e-89	4.49e-35	0.7781	0.0373	0.7271	0.0298	0.7394	0.0306	0.7154	0.03	SH2D7	ENSG00000167202, ENSG00000136425
cg02279625	15	78384520	3.95e-131	5.49e-47	0.781	0.0283	0.5671	0.0553	0.5868	0.0554	0.5601	0.049	SH2D7	ENSG00000167202, ENSG00000136425
cg07717763	1	21059365	4.54e-17	1.08e-08	0.1383	0.0246	0.1127	0.0272	0.1099	0.0345	0.1099	0.0241	SH2D5;SH2D5	ENSG00000117245, ENSG00000127483
cg22808351	1	156783633	3.28e-17	2.54e-09	0.2327	0.0345	0.2071	0.0389	0.2093	0.0396	0.2092	0.037	SH2D2A;SH2D2A;SH2D2A;SH2D2A;SH2D2A	ENSG00000027869, ENSG00000143294
cg25630380	1	156784869	2.31e-50	1.57e-08	0.7072	0.0234	0.6592	0.0251	0.6747	0.0266	0.6558	0.0262	SH2D2A;SH2D2A;NTRK1;SH2D2A;SH2D2A;SH2D2A	ENSG00000027869, ENSG00000143294
cg10811945	1	156784913	1.45e-55	3.31e-12	0.838	0.0188	0.7961	0.0258	0.7987	0.0285	0.7831	0.0324	SH2D2A;SH2D2A;NTRK1;SH2D2A;SH2D2A;SH2D2A	ENSG00000027869, ENSG00000143294
cg00577202	1	156784152	2.37e-23	1.06e-17	0.2803	0.0328	0.2437	0.0337	0.2433	0.037	0.2357	0.0292	SH2D2A;SH2D2A;NTRK1;SH2D2A;SH2D2A;SH2D2A	ENSG00000027869, ENSG00000143294
cg21870662	17	2241570	2.58e-24	4.33e-12	0.3072	0.0344	0.2601	0.0416	0.2612	0.0416	0.2573	0.0359	SGSM2;TSR1;SGSM2	ENSG00000141258, ENSG00000167721
cg08703971	14	64194118	2.21e-12	3.74e-12	0.1428	0.0227	0.1244	0.0234	0.1237	0.0339	0.1203	0.0221	SGPP1	ENSG00000126821
cg13357714	5	155807613	4.77e-51	8.94e-47	0.7264	0.0302	0.6736	0.0342	0.6765	0.0325	0.6532	0.033	SGCD;SGCD;SGCD	ENSG00000231989, ENSG00000170624
cg04880063	10	102790718	1.17e-09	8.67e-11	0.1412	0.0353	0.1176	0.0338	0.1149	0.0362	0.1114	0.0295	SFXN3;PDZD7	ENSG00000186862, ENSG00000107819
cg15428620	10	102792835	9.11e-136	2.83e-49	0.6473	0.0233	0.5022	0.0294	0.5228	0.032	0.4999	0.0318	SFXN3	ENSG00000107819, ENSG00000186862
cg18151487	10	104475340	3.7e-40	2.26e-08	0.7079	0.0439	0.6545	0.0475	0.6637	0.0527	0.654	0.0559	SFXN2;ARL3
cg27369431	6	30901148	1.92e-18	2.51e-14	0.6536	0.0415	0.6434	0.0457	0.6578	0.0465	0.64	0.046	SFTA2	ENSG00000196260, ENSG00000224246
cg01101058	14	70235157	8.66e-51	8.41e-09	0.7851	0.0222	0.7304	0.0277	0.7274	0.0335	0.7244	0.0298	SFRS5;SFRS5;LOC100289511	ENSG00000100650, ENSG00000100652
cg12993740	5	65476531	1.49e-09	5.83e-12	0.5813	0.037	0.5466	0.0365	0.5357	0.0455	0.5239	0.0432	SFRS12;SFRS12
cg16536739	10	99532636	7.55e-40	6.72e-20	0.7927	0.0204	0.7608	0.0248	0.7668	0.0266	0.7477	0.0333	SFRP5	ENSG00000120057
cg08305533	22	32007224	2.57e-112	7.58e-74	0.7978	0.0391	0.6604	0.045	0.686	0.051	0.6497	0.0484	SFI1;SFI1	ENSG00000241878, ENSG00000198089
cg00985983	22	30728510	2.23e-12	2.38e-09	0.8806	0.0128	0.8679	0.0126	0.8682	0.014	0.8625	0.0125	SF3A1;SF3A1	ENSG00000099992, ENSG00000099995
cg14961031	3	4344921	8.26e-28	1.97e-14	0.3065	0.0383	0.2431	0.0327	0.2456	0.0386	0.2317	0.0312	SETMAR;SETMAR	ENSG00000170364
cg15151059	1	150936875	6.92e-50	4.48e-17	0.8225	0.0226	0.7894	0.0297	0.8056	0.0347	0.7924	0.0384	SETDB1;SETDB1	ENSG00000143379, ENSG00000143418
cg24217948	18	42261980	5.92e-38	1.91e-11	0.8325	0.0231	0.789	0.0346	0.7926	0.0339	0.7834	0.0316	SETBP1;SETBP1	ENSG00000152217, ENSG00000132874
cg11628487	9	131450973	4.95e-21	5.44e-11	0.1684	0.0252	0.1422	0.0265	0.1467	0.0344	0.141	0.0263	SET;SET	ENSG00000119335
cg02737621	1	28585395	7.84e-54	6.71e-23	0.3723	0.0322	0.3262	0.0344	0.3356	0.0441	0.328	0.0363	SESN2	ENSG00000130766
cg06754224	1	28585612	2.58e-63	6.28e-26	0.3991	0.0366	0.3391	0.0454	0.3524	0.0506	0.3398	0.0453	SESN2	ENSG00000130766
cg21458932	17	1658296	1.8e-24	1.3e-08	0.8359	0.0344	0.8163	0.0335	0.8268	0.0315	0.8174	0.0306	SERPINF2;SERPINF2;SERPINF2	ENSG00000167711, ENSG00000132386
cg07438421	17	1675235	1.24e-62	2.37e-13	0.6992	0.0252	0.6513	0.0295	0.6704	0.0368	0.6594	0.0403	SERPINF1	ENSG00000132386, ENSG00000186532
cg10474597	13	51917676	1.29e-17	4.58e-10	0.4646	0.0382	0.4376	0.0387	0.4522	0.0408	0.4349	0.0437	SERPINE3	ENSG00000102786, ENSG00000253309
cg02704552	7	100781178	6.91e-14	7.3e-08	0.6916	0.0293	0.684	0.0308	0.6863	0.0297	0.6782	0.0295	SERPINE1;SERPINE1	ENSG00000106366, ENSG00000106367
cg01137047	6	2970877	7.14e-143	1.41e-21	0.678	0.0371	0.5404	0.048	0.5745	0.0605	0.5584	0.0623	SERPINB6	ENSG00000124570, ENSG00000170542
cg12586150	6	2840792	1.68e-59	6.92e-10	0.4408	0.0596	0.4139	0.0639	0.458	0.0846	0.4446	0.0903	SERPINB1	ENSG00000124535, ENSG00000021355
cg06148264	6	2841468	3.22e-18	1.12e-13	0.1834	0.0356	0.1687	0.0423	0.1744	0.0431	0.171	0.0377	SERPINB1	ENSG00000021355
cg08593009	14	94943184	2.71e-23	6.15e-17	0.7239	0.0344	0.7033	0.031	0.7053	0.037	0.6901	0.0351	SERPINA9;SERPINA9	ENSG00000170054
cg02181506	14	94856984	1.38e-11	6.19e-21	0.3199	0.0514	0.3119	0.0431	0.3399	0.0563	0.3215	0.051	SERPINA1;SERPINA1;SERPINA1;SERPINA1;SERPINA1;SERPINA1;SERPINA1;SERPINA1;SERPINA1;SERPINA1;SERPINA1;SERPINA1;SERPINA1;SERPINA1;SERPINA1;SERPINA1;SERPINA1;SERPINA1;SERPINA1;SERPINA1	ENSG00000197249
cg10524915	14	94857046	1.08e-34	5.44e-14	0.1603	0.0406	0.1232	0.0296	0.1374	0.0389	0.1233	0.0308	SERPINA1;SERPINA1;SERPINA1;SERPINA1;SERPINA1;SERPINA1;SERPINA1;SERPINA1;SERPINA1;SERPINA1	ENSG00000197249
cg17465920	20	43151161	3.5e-23	2.94e-17	0.2535	0.0391	0.2053	0.0374	0.2096	0.0408	0.1973	0.0306	SERINC3;SERINC3	ENSG00000132824
cg01414357	19	48282728	4.02e-77	4.47e-14	0.7095	0.0337	0.5903	0.045	0.5841	0.0448	0.5752	0.0455	SEPW1	ENSG00000178980
cg10997810	17	75471491	2.04e-72	1.72e-14	0.5717	0.0267	0.5012	0.0254	0.5111	0.0254	0.4962	0.0253	SEPT9;SEPT9;SEPT9;SEPT9;SEPT9;SEPT9;SEPT9;SEPT9	ENSG00000184640, ENSG00000078687, ENSG00000078687, ENSG00000261843
cg15229994	17	75471203	4.66e-28	4.14e-09	0.1938	0.0292	0.1463	0.027	0.143	0.0315	0.1369	0.0269	SEPT9;SEPT9;SEPT9;SEPT9;SEPT9;SEPT9;SEPT9	ENSG00000184640, ENSG00000078687, ENSG00000078687, ENSG00000261843
cg19948701	17	75471193	2.24e-15	3.05e-10	0.1801	0.0286	0.1447	0.0275	0.1422	0.0396	0.1352	0.0263	SEPT9;SEPT9;SEPT9;SEPT9;SEPT9;SEPT9;SEPT9	ENSG00000184640, ENSG00000078687, ENSG00000078687, ENSG00000261843
cg27627381	17	75452100	1.18e-60	5.83e-08	0.8235	0.0288	0.7528	0.0357	0.7432	0.0415	0.7322	0.0447	SEPT9;SEPT9;SEPT9;SEPT9;SEPT9;SEPT9	ENSG00000184640, ENSG00000078687, ENSG00000078687, ENSG00000261843
cg16366686	17	75315837	5.41e-57	6.44e-08	0.4878	0.0351	0.4545	0.0353	0.4925	0.0595	0.4774	0.0552	SEPT9;SEPT9;SEPT9;SEPT9	ENSG00000184640, ENSG00000078687, ENSG00000078687, ENSG00000261843
cg04452095	17	75315868	5.59e-54	2.21e-09	0.4178	0.0327	0.3719	0.0415	0.3931	0.0581	0.3885	0.0537	SEPT9;SEPT9;SEPT9;SEPT9	ENSG00000184640, ENSG00000078687, ENSG00000078687, ENSG00000261843
cg18396675	17	56605391	8.13e-10	4.46e-11	0.7736	0.0434	0.7767	0.0257	0.7814	0.0279	0.7634	0.0305	SEPT4;SEPT4;SEPT4	ENSG00000108387, ENSG00000108389
cg00934987	17	56605468	2.56e-51	6.34e-15	0.5676	0.0323	0.5287	0.0345	0.5479	0.041	0.5258	0.0379	SEPT4;SEPT4;SEPT4	ENSG00000108387, ENSG00000108389
cg15417365	17	56609082	6.18e-21	1.02e-22	0.3482	0.0369	0.312	0.0435	0.3137	0.0463	0.3083	0.0427	SEPT4;SEPT4	ENSG00000108387
cg07352544	1	26126233	1.59e-97	3.57e-09	0.5843	0.0287	0.4906	0.0334	0.5011	0.0387	0.4959	0.0369	SEPN1;SEPN1	ENSG00000162430
cg11264863	20	43835661	1.69e-13	9.47e-11	0.1828	0.0288	0.1523	0.0341	0.1539	0.0344	0.1451	0.0264	SEMG1;SEMG1
cg14093936	15	74726614	7.99e-14	2.51e-19	0.4683	0.0248	0.4509	0.0286	0.4576	0.0307	0.4486	0.0294	SEMA7A;SEMA7A;SEMA7A	ENSG00000138623
cg10052840	19	4558119	8.1e-12	1.67e-35	0.7038	0.0281	0.6987	0.0272	0.7152	0.0309	0.6912	0.027	SEMA6B	ENSG00000167680, ENSG00000171236
cg02916899	15	90764658	7.31e-34	8.61e-10	0.6664	0.0268	0.6553	0.0321	0.6802	0.0411	0.6656	0.043	SEMA4B;SEMA4B	ENSG00000185033, ENSG00000185043
cg25336900	3	50202831	1.41e-19	1.76e-08	0.8314	0.0313	0.8232	0.0271	0.8254	0.0257	0.8128	0.0302	SEMA3F	ENSG00000114349, ENSG00000001617
cg12577320	3	50304179	2.51e-37	2.29e-11	0.8246	0.0194	0.7971	0.0203	0.7961	0.0208	0.7834	0.0244	SEMA3B;SEMA3B	ENSG00000012171, ENSG00000262015
cg02490920	3	50304406	1.73e-57	1.13e-13	0.7641	0.0398	0.7332	0.0256	0.7357	0.0277	0.7191	0.0302	SEMA3B;SEMA3B	ENSG00000012171, ENSG00000262015
cg22927302	3	50304463	2.05e-90	4.04e-33	0.7156	0.0335	0.654	0.0253	0.6606	0.0258	0.6375	0.0281	SEMA3B;SEMA3B	ENSG00000012171, ENSG00000262015
cg20116935	3	50303757	6.1e-105	4.18e-42	0.6654	0.0288	0.5897	0.0248	0.5883	0.0317	0.5689	0.0305	SEMA3B;SEMA3B	ENSG00000012171, ENSG00000262015
cg09461545	4	25845210	1.47e-87	1.17e-11	0.75	0.025	0.6561	0.035	0.669	0.035	0.6597	0.0356	SEL1L3	ENSG00000091490, ENSG00000157765
cg04349839	4	25789390	6.95e-141	9.97e-50	0.8059	0.0264	0.636	0.057	0.666	0.0665	0.6392	0.0751	SEL1L3	ENSG00000091490, ENSG00000157765
cg04536829	3	127771995	4.62e-28	1.69e-08	0.4504	0.0333	0.4062	0.0493	0.4073	0.0434	0.4051	0.0399	SEC61A1	ENSG00000058262
cg04920630	3	127772689	1.22e-26	8.2e-09	0.7198	0.0227	0.6857	0.0252	0.6949	0.0289	0.6814	0.0272	SEC61A1	ENSG00000058262, ENSG00000175792
cg21818252	4	110354354	1.27e-27	7.95e-10	0.1941	0.0269	0.1701	0.0288	0.1763	0.0274	0.1697	0.0292	SEC24B;SEC24B	ENSG00000138802
cg23665603	22	30792674	5.55e-43	7.32e-09	0.4779	0.0296	0.4162	0.0389	0.4107	0.0421	0.4108	0.034	SEC14L2;SEC14L2	ENSG00000100003
cg00514628	22	30819337	1.28e-09	1.13e-11	0.1129	0.0205	0.0957	0.0246	0.0954	0.031	0.0913	0.0185	SEC14L2	ENSG00000100003, ENSG00000100012
cg09232069	17	75143118	1.23e-74	1.32e-10	0.6158	0.0724	0.5311	0.0704	0.5482	0.0761	0.5362	0.0744	SEC14L1;SEC14L1;SEC14L1;SEC14L1	ENSG00000184640, ENSG00000129657, ENSG00000129657, ENSG00000261843
cg04060163	17	75136271	1.45e-25	1.16e-13	0.1548	0.0212	0.1268	0.0218	0.1358	0.0318	0.1253	0.0187	SEC14L1;SEC14L1;SEC14L1;SEC14L1	ENSG00000129657
cg09341448	19	49164383	8.01e-92	2.1e-13	0.2655	0.0466	0.1481	0.0318	0.1549	0.0532	0.1442	0.0302	SEC1	ENSG00000063180, ENSG00000142233
cg04123409	12	113841617	3.21e-92	1.8e-71	0.6478	0.0339	0.5067	0.053	0.517	0.0458	0.4827	0.0472	SDS;SDS	ENSG00000135094
cg14120215	12	113841668	6.01e-121	3.02e-92	0.5513	0.0335	0.3487	0.063	0.3554	0.0528	0.315	0.0498	SDS;SDS	ENSG00000135094
cg21488289	8	57233269	1.81e-64	1.79e-09	0.7339	0.0298	0.6772	0.0321	0.6824	0.0328	0.6734	0.0326	SDR16C5	ENSG00000170786
cg16683508	8	57233314	2.17e-16	7.07e-16	0.9002	0.0148	0.8807	0.0198	0.8853	0.0193	0.8753	0.0205	SDR16C5	ENSG00000170786
cg07488576	2	192711481	1.86e-26	8e-10	0.1359	0.0309	0.1101	0.0177	0.1145	0.0298	0.1105	0.0211	SDPR	ENSG00000168497
cg20614854	17	71331689	3.17e-42	4.37e-09	0.7842	0.0272	0.7505	0.0279	0.7532	0.0271	0.7373	0.0343	SDK2	ENSG00000179604, ENSG00000069188
cg05061754	7	4254313	2.18e-08	3.26e-08	0.8552	0.0186	0.8399	0.0204	0.8394	0.0218	0.8306	0.0228	SDK1;SDK1	ENSG00000146555, ENSG00000164916
cg21853331	7	4308120	2.58e-25	1.47e-19	0.6019	0.0353	0.5625	0.0344	0.5618	0.0356	0.5473	0.0328	SDK1;SDK1	ENSG00000146555, ENSG00000164916
cg09832613	7	4050578	1.46e-30	7.6e-17	0.7879	0.0346	0.736	0.0396	0.73	0.0442	0.7188	0.0395	SDK1	ENSG00000146555, ENSG00000164916
cg08716396	1	161283845	3.12e-72	1.52e-16	0.186	0.0349	0.1002	0.0263	0.1032	0.0248	0.0941	0.0175	SDHC;SDHC;LOC642502;SDHC;SDHC	ENSG00000158887, ENSG00000143252
cg09315878	1	1152580	9.41e-27	2.28e-10	0.886	0.0368	0.8245	0.0423	0.8332	0.0434	0.8065	0.0532	SDF4;SDF4	ENSG00000186827
cg09276842	1	1155026	6.99e-29	3.17e-13	0.9602	0.0087	0.9402	0.0118	0.9418	0.0104	0.9336	0.0172	SDF4;SDF4	ENSG00000186827, ENSG00000078808
cg14531564	1	1154853	9.24e-115	6.21e-17	0.9562	0.011	0.7916	0.0495	0.7981	0.0506	0.7659	0.0571	SDF4;SDF4	ENSG00000186827, ENSG00000078808
cg23166773	1	243659016	4.22e-140	2.5e-52	0.8095	0.0267	0.6341	0.0438	0.6644	0.052	0.6343	0.0567	SDCCAG8;AKT3	ENSG00000117020, ENSG00000054282
cg08443357	20	1310000	2.23e-42	4.75e-15	0.8542	0.0164	0.8088	0.0238	0.8159	0.0213	0.805	0.0238	SDCBP2	ENSG00000125775
cg19433118	20	43977423	2.29e-33	2.96e-19	0.6576	0.0218	0.6258	0.0223	0.6335	0.0206	0.619	0.0217	SDC4	ENSG00000124145
cg19582200	22	43602629	1.87e-88	2.99e-10	0.5147	0.048	0.3929	0.0457	0.407	0.0513	0.3889	0.0483	SCUBE1	ENSG00000159307, ENSG00000100304
cg10944063	2	120233706	1.02e-47	9.82e-27	0.7666	0.0239	0.7206	0.0332	0.7276	0.0327	0.7099	0.0319	SCTR	ENSG00000080293, ENSG00000171227
cg21779301	7	30029757	3.88e-44	5.43e-16	0.3739	0.0383	0.3296	0.0481	0.3467	0.0546	0.3416	0.0522	SCRN1;SCRN1;SCRN1;SCRN1	ENSG00000136193
cg18395623	7	29986771	3.58e-53	8.1e-20	0.8825	0.0161	0.8552	0.0153	0.8586	0.0175	0.846	0.0161	SCRN1;SCRN1;SCRN1;SCRN1	ENSG00000136193, ENSG00000122574
cg05232215	1	53393825	8.7e-17	3.03e-20	0.4055	0.0488	0.39	0.0516	0.3934	0.0534	0.3827	0.0529	SCP2;SCP2	ENSG00000116171
cg19478223	4	141264602	1.52e-88	4.53e-14	0.2775	0.0605	0.1462	0.0335	0.1573	0.0433	0.1463	0.0255	SCOC;SCOC;SCOC;SCOC;SCOC;SCOC;SCOC	ENSG00000153130
cg23188579	4	141264558	7.75e-52	4.46e-14	0.2206	0.0417	0.1519	0.0278	0.161	0.0507	0.1519	0.0246	SCOC;SCOC;SCOC;SCOC;SCOC	ENSG00000153130
cg05648303	4	141264393	1.71e-173	4.43e-28	0.6975	0.0601	0.2532	0.0447	0.2743	0.0527	0.2474	0.0477	SCOC;SCOC;SCOC;SCOC;SCOC	ENSG00000153130
cg03033182	4	141177619	1.27e-58	1.75e-10	0.8257	0.022	0.7804	0.025	0.7908	0.0275	0.776	0.0271	SCOC	ENSG00000196782, ENSG00000153130
cg01300684	4	141230118	4.86e-34	6.78e-16	0.8436	0.0304	0.8262	0.021	0.8324	0.0193	0.8197	0.0224	SCOC	ENSG00000196782, ENSG00000153130
cg04761746	4	141177756	1.76e-108	5.57e-40	0.7516	0.0264	0.6448	0.0338	0.6672	0.0369	0.6404	0.0354	SCOC	ENSG00000196782, ENSG00000153130
cg26215727	12	6485537	2.58e-25	2.13e-10	0.55	0.0433	0.5457	0.0539	0.5817	0.067	0.5645	0.0663	SCNN1A;SCNN1A;SCNN1A	ENSG00000111319
cg06902698	1	151137676	1.05e-63	8.88e-17	0.7981	0.0416	0.7419	0.0482	0.759	0.0506	0.7451	0.0494	SCNM1;LYSMD1;LYSMD1	ENSG00000163155, ENSG00000163156
cg11205312	1	151137619	6.44e-55	1.02e-20	0.7348	0.0329	0.6928	0.0395	0.7054	0.0407	0.6911	0.0384	SCNM1;LYSMD1;LYSMD1	ENSG00000163155, ENSG00000163156
cg18426142	12	51984246	1.27e-21	1.38e-08	0.4088	0.0491	0.3455	0.0511	0.3373	0.0491	0.3376	0.043	SCN8A	ENSG00000196876
cg27329908	3	38671866	4.26e-21	1.19e-08	0.8086	0.0276	0.7981	0.025	0.8023	0.025	0.7893	0.0262	SCN5A;SCN5A;SCN5A;SCN5A;SCN5A;SCN5A	ENSG00000157036, ENSG00000183873
cg07439618	3	38648988	8.04e-22	1.79e-21	0.6285	0.0474	0.6057	0.0421	0.6028	0.0459	0.5859	0.044	SCN5A;SCN5A;SCN5A;SCN5A;SCN5A;SCN5A	ENSG00000157036, ENSG00000183873
cg16061228	11	118014547	1.94e-30	8.88e-08	0.8954	0.018	0.8734	0.0182	0.8778	0.0172	0.8701	0.0199	SCN4B;SCN4B;SCN4B;SCN4B	ENSG00000177098, ENSG00000137648
cg24069602	17	62045522	1.19e-91	4.29e-11	0.7885	0.034	0.7056	0.0334	0.7102	0.0342	0.6927	0.0359	SCN4A	ENSG00000007312, ENSG00000007314
cg09310092	19	35529201	8.61e-29	2.97e-134	0.574	0.026	0.5453	0.0337	0.5659	0.0316	0.526	0.0338	SCN1B	ENSG00000105707
cg11595270	3	38765009	7.27e-44	4.18e-17	0.8735	0.015	0.8437	0.0177	0.8483	0.0171	0.8355	0.0176	SCN10A	ENSG00000183873, ENSG00000185313
cg02258846	6	108026281	4.71e-10	1.81e-08	0.7391	0.0268	0.7177	0.0298	0.7194	0.0343	0.7129	0.0333	SCML4	ENSG00000146285, ENSG00000112320
cg15962197	1	41704561	1.44e-102	1.52e-16	0.5723	0.0232	0.4616	0.0298	0.4705	0.0408	0.461	0.0266	SCMH1	ENSG00000171790, ENSG00000010803
cg20712415	3	159570903	1.21e-124	1.06e-08	0.5974	0.029	0.4516	0.0336	0.4656	0.0388	0.4651	0.0363	SCHIP1	ENSG00000168811, ENSG00000250588
cg23553912	3	159558031	2.54e-58	2.69e-09	0.4632	0.0789	0.3702	0.0798	0.3708	0.0798	0.361	0.0766	SCHIP1	ENSG00000168811, ENSG00000250588
cg00188627	3	159557779	8.7e-41	4.88e-11	0.4735	0.0668	0.422	0.0691	0.4226	0.0663	0.4154	0.0616	SCHIP1	ENSG00000168811, ENSG00000250588
cg15180789	3	159557797	1.53e-29	4.01e-11	0.4879	0.0543	0.4483	0.0554	0.4492	0.0537	0.4438	0.0502	SCHIP1	ENSG00000168811, ENSG00000250588
cg12027068	3	159176057	3.42e-28	1.74e-11	0.699	0.0259	0.65	0.0336	0.6476	0.0327	0.6413	0.031	SCHIP1	ENSG00000168811, ENSG00000250588
cg12847013	3	159563158	1.93e-125	6.29e-12	0.6701	0.0396	0.5125	0.0576	0.5443	0.0699	0.5348	0.0706	SCHIP1	ENSG00000168811, ENSG00000250588
cg16585682	5	180017623	3.68e-09	4.77e-12	0.1183	0.0249	0.0961	0.0277	0.0961	0.0391	0.0921	0.0198	SCGB3A1	ENSG00000161055
cg12833018	11	62037564	3.68e-71	6.99e-16	0.6626	0.0369	0.575	0.0382	0.582	0.042	0.5714	0.036	SCGB2A2	ENSG00000110484
cg10848367	11	62009065	9.43e-22	2.63e-12	0.7834	0.0217	0.7571	0.0239	0.7571	0.0257	0.75	0.0248	SCGB1D2	ENSG00000124935
cg20297976	11	193062	1.87e-25	1.6e-09	0.895	0.0182	0.8667	0.0327	0.8657	0.0245	0.8582	0.0253	SCGB1C1;LOC653486	ENSG00000188076, ENSG00000177947
cg11998307	17	1549434	3.72e-41	4.47e-08	0.7529	0.0284	0.7202	0.0327	0.74	0.0347	0.7271	0.0333	SCARF1;SCARF1;SCARF1;SCARF1;SCARF1	ENSG00000074660
cg03181117	17	1543188	5.57e-40	3.29e-08	0.892	0.0127	0.8672	0.0159	0.8716	0.014	0.8633	0.0171	SCARF1;SCARF1;SCARF1;SCARF1;SCARF1	ENSG00000074660, ENSG00000167703
cg14917706	8	27751531	3.06e-43	7.91e-08	0.8247	0.0301	0.7784	0.0321	0.7669	0.0369	0.7627	0.0358	SCARA5	ENSG00000168079, ENSG00000168078
cg27512316	8	27516631	5.84e-12	4.23e-10	0.7933	0.0367	0.787	0.0356	0.796	0.0263	0.7796	0.0299	SCARA3;SCARA3	ENSG00000168077, ENSG00000171320
cg26614073	3	47517819	1.76e-105	9.75e-29	0.7661	0.0275	0.6482	0.0348	0.656	0.0367	0.6354	0.0363	SCAP	ENSG00000114650
cg27386529	3	47517807	3.58e-93	7.91e-35	0.6494	0.0332	0.5311	0.0346	0.538	0.0404	0.5186	0.0376	SCAP	ENSG00000114650
cg01745448	1	155232379	3.19e-09	2.32e-14	0.1344	0.0261	0.1157	0.0313	0.1133	0.0355	0.1109	0.0257	SCAMP3;SCAMP3	ENSG00000116521
cg27133224	15	75138105	1.31e-93	3.55e-17	0.3322	0.0366	0.2122	0.042	0.2083	0.0466	0.2028	0.0348	SCAMP2	ENSG00000140474
cg15376996	22	50912555	9.78e-91	4.29e-09	0.6772	0.0417	0.5463	0.0427	0.5389	0.0441	0.5287	0.0445	SBF1	ENSG00000100241
cg01373248	3	18480297	2.59e-76	3.98e-08	0.4945	0.0485	0.3326	0.0594	0.3043	0.0641	0.307	0.062	SATB1	ENSG00000182568
cg11235015	6	148762393	2.01e-51	6.45e-08	0.8392	0.0257	0.7965	0.0253	0.7993	0.0281	0.7925	0.0273	SASH1	ENSG00000111962
cg06282952	6	148859147	3.06e-24	2.07e-09	0.7564	0.0252	0.7217	0.0244	0.7204	0.0302	0.7113	0.0287	SASH1	ENSG00000111962
cg27113015	6	148829044	2.49e-23	3.59e-12	0.809	0.0202	0.7786	0.0232	0.7751	0.0249	0.7682	0.0253	SASH1	ENSG00000111962
cg03725309	1	109757585	1.44e-49	1.5e-10	0.4352	0.0526	0.3945	0.0568	0.4276	0.072	0.4111	0.0703	SARS	ENSG00000031698, ENSG00000143126
cg03744975	12	56212418	3.27e-11	1.4e-08	0.403	0.0451	0.3711	0.0483	0.3661	0.0518	0.3647	0.0394	SARNP;SARNP;SARNP;ORMDL2	ENSG00000123353
cg06069187	17	26698283	2.73e-36	2.47e-09	0.2878	0.0424	0.2063	0.0361	0.2052	0.0478	0.1966	0.042	SARM1;VTN	ENSG00000004139, ENSG00000255604, ENSG00000262062, ENSG00000267556
cg23887396	17	26699551	1.37e-65	3.3e-24	0.1764	0.0266	0.1254	0.0185	0.131	0.0262	0.1194	0.0179	SARM1	ENSG00000004139, ENSG00000255604, ENSG00000262062, ENSG00000267556
cg15473329	19	39862918	2.74e-54	5.68e-09	0.8924	0.0134	0.8332	0.0245	0.8298	0.0278	0.8174	0.0336	SAMD4B	ENSG00000006712, ENSG00000130755
cg05473018	17	48192247	2.07e-17	4.09e-09	0.7926	0.0187	0.773	0.0212	0.7766	0.0178	0.7682	0.0187	SAMD14	ENSG00000005882, ENSG00000108819
cg15444626	17	48205558	8.29e-52	4.9e-24	0.2343	0.0381	0.1563	0.0345	0.1558	0.0397	0.1477	0.0313	SAMD14	ENSG00000005882, ENSG00000108819
cg17142950	1	84766782	8.99e-55	1.01e-13	0.4773	0.0424	0.3885	0.0427	0.4102	0.0501	0.3943	0.0506	SAMD13;SAMD13	ENSG00000137976, ENSG00000142875
cg00976181	1	865860	1.26e-45	1.21e-09	0.815	0.0224	0.7843	0.0223	0.7919	0.0256	0.7757	0.0247	SAMD11	ENSG00000188976, ENSG00000187634
cg04121631	1	875345	4.27e-26	1.24e-14	0.2987	0.0731	0.2597	0.0662	0.261	0.0672	0.2578	0.0589	SAMD11	ENSG00000188976, ENSG00000187634
cg03269716	1	874896	5.66e-62	3.09e-26	0.7342	0.0412	0.6929	0.0405	0.6945	0.0419	0.6754	0.0434	SAMD11	ENSG00000188976, ENSG00000187634
cg03224418	20	62611858	1.22e-88	4.86e-25	0.6229	0.0306	0.5438	0.0294	0.552	0.0274	0.536	0.0271	SAMD10;PRPF6	ENSG00000101161
cg01679108	16	51174069	2.02e-24	3.89e-16	0.5908	0.0283	0.5591	0.0252	0.5588	0.0272	0.5477	0.0255	SALL1;SALL1	ENSG00000103449, ENSG00000083799
cg05093315	11	18127958	1.12e-51	1.86e-20	0.8307	0.0299	0.7784	0.0318	0.7812	0.0299	0.7621	0.0323	SAAL1	ENSG00000166788
cg08106792	1	153509323	3.6e-36	1e-09	0.4815	0.0316	0.4812	0.0457	0.5224	0.0648	0.5056	0.0636	S100A6	ENSG00000197956
cg24375627	1	153509284	8.59e-70	1.84e-29	0.5722	0.0335	0.5292	0.0446	0.5631	0.0563	0.5426	0.0589	S100A6	ENSG00000197956
cg10959711	1	153509096	1.15e-142	1.05e-36	0.2808	0.0292	0.1749	0.0272	0.1843	0.0265	0.1652	0.0233	S100A6	ENSG00000197956
cg01910639	1	153507779	3.55e-110	9.21e-55	0.8273	0.0185	0.7616	0.0196	0.7698	0.0236	0.7445	0.0245	S100A6	ENSG00000197956
cg17250929	1	153513810	7.74e-57	3.77e-11	0.6591	0.0357	0.5606	0.0453	0.5404	0.0625	0.5359	0.0533	S100A5	ENSG00000196420
cg23048494	1	153517384	2.71e-24	4.31e-15	0.7201	0.0299	0.6956	0.0264	0.6973	0.0284	0.6824	0.0304	S100A4;S100A4	ENSG00000196420, ENSG00000196154
cg13997435	1	153538406	2.61e-39	1.82e-13	0.6404	0.0257	0.6043	0.0253	0.6064	0.0309	0.6011	0.027	S100A2	ENSG00000196754
cg23499956	1	153584920	5.39e-33	2.27e-08	0.8464	0.0275	0.8266	0.0245	0.83	0.0258	0.8145	0.0339	S100A16	ENSG00000188643
cg13946767	1	153599671	1.33e-12	2.42e-08	0.5574	0.127	0.5219	0.1255	0.5142	0.1264	0.4969	0.1292	S100A13;S100A13;S100A13;S100A13;S100A1;S100A13;S100A13	ENSG00000189171, ENSG00000160678
cg11343894	1	153599704	1.48e-26	3.04e-11	0.6031	0.1536	0.5536	0.1556	0.536	0.1671	0.5188	0.1643	S100A13;S100A13;S100A13;S100A13;S100A1;S100A13;S100A13	ENSG00000189171, ENSG00000160678
cg02331910	1	153599831	1.47e-33	1.14e-08	0.6083	0.1316	0.5641	0.1261	0.5549	0.1335	0.5408	0.1317	S100A13;S100A13;S100A1;S100A13;S100A13;S100A13	ENSG00000189171, ENSG00000160678
cg22700220	1	237247258	8.63e-13	1.81e-16	0.7301	0.0317	0.7174	0.0315	0.7239	0.0321	0.7109	0.0351	RYR2	ENSG00000116996, ENSG00000198626
cg02127980	9	137252116	3.89e-08	1.07e-14	0.4456	0.0448	0.4526	0.0472	0.4864	0.0656	0.4693	0.0648	RXRA	ENSG00000130635, ENSG00000186350, ENSG00000269571, ENSG00000130635
cg14236758	9	137252129	2.86e-17	2.39e-18	0.5292	0.0473	0.5259	0.0479	0.5621	0.0689	0.542	0.0673	RXRA	ENSG00000130635, ENSG00000186350, ENSG00000269571, ENSG00000130635
cg13941235	9	137270186	3.08e-119	4.2e-42	0.6963	0.0446	0.5288	0.0617	0.5456	0.059	0.515	0.0613	RXRA	ENSG00000130635, ENSG00000186350, ENSG00000269571, ENSG00000130635
cg06440946	1	95699313	3.19e-15	1.73e-23	0.2378	0.0467	0.2112	0.0511	0.2035	0.0524	0.1969	0.0445	RWDD3;RWDD3	ENSG00000122481
cg26537280	1	95699037	3.9e-12	2.56e-24	0.4947	0.0593	0.4829	0.061	0.4877	0.0601	0.4717	0.0576	RWDD3;RWDD3	ENSG00000122481
cg04907595	1	25258264	2.49e-15	1.72e-11	0.6543	0.0312	0.6369	0.032	0.6474	0.037	0.636	0.0379	RUNX3;RUNX3	ENSG00000020633
cg15712177	1	25236296	4.59e-75	1.38e-12	0.8331	0.0418	0.7799	0.0514	0.8129	0.0528	0.7953	0.0549	RUNX3;RUNX3	ENSG00000169504, ENSG00000020633
cg22768222	6	45383690	9.56e-97	5.2e-20	0.8196	0.0374	0.6457	0.0501	0.661	0.0582	0.621	0.0516	RUNX2;RUNX2	ENSG00000112782, ENSG00000196284
cg00045118	8	93076177	7.46e-52	3.72e-10	0.8041	0.0185	0.7553	0.0207	0.7566	0.0296	0.7467	0.0312	RUNX1T1;RUNX1T1;RUNX1T1	ENSG00000079102, ENSG00000147606
cg11704631	21	36395663	2.6e-106	1.74e-10	0.654	0.0358	0.5118	0.0363	0.5162	0.0506	0.5109	0.0365	RUNX1	ENSG00000159212
cg21824162	17	41132169	2.37e-13	1.34e-08	0.1043	0.0195	0.0876	0.0237	0.0926	0.0333	0.0875	0.0137	RUNDC1;AARSD1;AARSD1;AARSD1;AARSD1	ENSG00000266967
cg03930837	17	41132080	1.46e-27	9.01e-11	0.1167	0.0217	0.0905	0.0139	0.0939	0.0209	0.0896	0.0134	RUNDC1;AARSD1;AARSD1;AARSD1;AARSD1	ENSG00000266967
cg20316538	2	218937982	1.62e-44	1.32e-08	0.8456	0.0237	0.818	0.0245	0.8183	0.0242	0.8063	0.0292	RUFY4	ENSG00000180871, ENSG00000188282
cg01173650	2	218938006	7.16e-28	7.75e-09	0.8395	0.0201	0.8144	0.0222	0.8135	0.021	0.803	0.0254	RUFY4	ENSG00000180871, ENSG00000188282
cg26557179	3	46538716	9.56e-20	2.59e-16	0.4468	0.0336	0.4231	0.0406	0.4309	0.0416	0.4211	0.0408	RTP3	ENSG00000163825
cg17078629	3	187419942	1.73e-51	4.97e-08	0.7644	0.0279	0.7218	0.031	0.7206	0.0307	0.7094	0.0362	RTP2;RTP2	ENSG00000198471
cg15832662	11	63448437	1.17e-34	1.81e-09	0.4012	0.0548	0.3735	0.0656	0.4081	0.0772	0.3957	0.0783	RTN3;RTN3;RTN3;RTN3	ENSG00000133318
cg04111435	11	63448455	1.93e-12	6.14e-10	0.3497	0.0532	0.3535	0.0672	0.39	0.0791	0.3808	0.0785	RTN3;RTN3;RTN3;RTN3	ENSG00000133318
cg00610692	2	74668072	1.98e-51	4.1e-24	0.7232	0.0265	0.7007	0.033	0.7165	0.0376	0.6972	0.0341	RTKN;RTKN;RTKN	ENSG00000114993
cg14832954	1	100731266	2.3e-102	3.24e-25	0.4492	0.0455	0.2574	0.0365	0.2572	0.0396	0.2345	0.0346	RTCD1;RTCD1
cg19100935	10	16819529	1.27e-21	3.36e-09	0.3614	0.0359	0.3059	0.0317	0.3161	0.0354	0.3003	0.0329	RSU1;RSU1	ENSG00000148484, ENSG00000165985
cg07034561	21	43916159	1.55e-14	1.19e-09	0.1727	0.0344	0.1394	0.0366	0.1363	0.0409	0.1351	0.0333	RSPH1	ENSG00000160188, ENSG00000160190
cg20460554	21	43917260	2.79e-67	9.1e-18	0.7831	0.0443	0.7256	0.0471	0.726	0.0524	0.7134	0.0529	RSPH1	ENSG00000160188, ENSG00000160190
cg15697019	7	77357984	1.33e-110	9.71e-08	0.8101	0.0283	0.731	0.0311	0.7458	0.0355	0.7372	0.0355	RSBN1L	ENSG00000187257, ENSG00000135211
cg10844760	2	7017723	4.32e-17	8.6e-11	0.1861	0.0461	0.1435	0.0453	0.1447	0.0573	0.1406	0.0406	RSAD2	ENSG00000134321
cg02047661	3	51976883	7.1e-96	9.8e-16	0.8383	0.0241	0.7696	0.0301	0.7766	0.0303	0.7601	0.0311	RRP9;PARP3;PARP3	ENSG00000041880, ENSG00000114767
cg13630239	10	99116547	2.88e-59	1.22e-08	0.7746	0.0264	0.7235	0.0341	0.7469	0.0328	0.7271	0.0359	RRP12;RRP12	ENSG00000181274, ENSG00000052749
cg26991433	6	7140931	2.04e-21	2.31e-08	0.425	0.0264	0.4079	0.0316	0.4159	0.0355	0.4126	0.0321	RREB1;RREB1;RREB1;RREB1	ENSG00000124783, ENSG00000124782
cg12065799	1	39324622	1.06e-75	5.39e-22	0.3026	0.0322	0.2029	0.0338	0.2071	0.0419	0.1979	0.0304	RRAGC	ENSG00000116954
cg25822709	9	19048850	2.36e-80	8.91e-17	0.5175	0.0294	0.4259	0.0428	0.4296	0.0522	0.4253	0.042	RRAGA	ENSG00000155876
cg11476241	17	78866235	8.24e-43	5.51e-08	0.6543	0.0496	0.6118	0.0414	0.6385	0.0471	0.6195	0.0442	RPTOR;RPTOR	ENSG00000141564, ENSG00000176108
cg15826479	17	78806493	3.45e-74	3.88e-09	0.5695	0.0277	0.4767	0.0367	0.4693	0.0412	0.4708	0.0346	RPTOR;RPTOR	ENSG00000141564, ENSG00000176108
cg18576374	17	78549371	1.13e-07	4.69e-10	0.0956	0.02	0.0958	0.0725	0.0935	0.0293	0.0894	0.0188	RPTOR;RPTOR	ENSG00000141564, ENSG00000176108
cg12078154	17	78851262	1.15e-62	3.39e-12	0.7278	0.0867	0.562	0.1134	0.5417	0.1229	0.5313	0.1145	RPTOR;RPTOR	ENSG00000141564, ENSG00000176108
cg15358690	17	78849910	7.68e-27	1.48e-12	0.6046	0.0275	0.5756	0.0227	0.5793	0.0231	0.5724	0.0231	RPTOR;RPTOR
cg08314949	17	78851213	3.22e-79	2.16e-14	0.7484	0.0711	0.5967	0.0936	0.581	0.1051	0.5758	0.0971	RPTOR;RPTOR	ENSG00000141564, ENSG00000176108
cg16886414	17	78851149	1.13e-74	1.47e-14	0.6107	0.0663	0.501	0.07	0.4938	0.0752	0.4839	0.0681	RPTOR;RPTOR	ENSG00000141564, ENSG00000176108
cg20302414	2	3627214	2.55e-34	2.48e-14	0.8418	0.0629	0.8032	0.0599	0.8089	0.0531	0.8014	0.0518	RPS7	ENSG00000118004, ENSG00000171863
cg03008815	14	75372636	5.94e-53	1.39e-15	0.4648	0.0255	0.4056	0.0332	0.4129	0.0358	0.4033	0.0305	RPS6KL1	ENSG00000198208, ENSG00000119689
cg06848762	11	64126340	3.3e-14	1.4e-15	0.2133	0.0287	0.1855	0.0342	0.1855	0.0401	0.1842	0.03	RPS6KA4;RPS6KA4	ENSG00000162302
cg23002590	6	167012092	8.77e-36	5.04e-08	0.549	0.0607	0.5226	0.0756	0.5708	0.0982	0.5639	0.1043	RPS6KA2;RPS6KA2	ENSG00000071242
cg23464284	6	166996837	4.35e-114	4.76e-25	0.8358	0.0444	0.6884	0.0565	0.7244	0.0631	0.7006	0.0648	RPS6KA2;RPS6KA2	ENSG00000071242
cg13072943	6	167011311	1.08e-110	1.68e-66	0.8386	0.0202	0.6784	0.0462	0.7096	0.0514	0.6725	0.057	RPS6KA2;RPS6KA2	ENSG00000071242
cg11387340	6	166970727	3.78e-146	9.09e-148	0.8302	0.0326	0.4698	0.0598	0.4968	0.0586	0.4415	0.0554	RPS6KA2;RPS6KA2	ENSG00000071242
cg11454936	6	167184995	1.52e-47	6.77e-08	0.7256	0.0406	0.6809	0.0455	0.701	0.0496	0.6862	0.0493	RPS6KA2	ENSG00000071242
cg16500987	6	167104761	1.83e-55	3.97e-13	0.6662	0.0265	0.6385	0.0288	0.6631	0.0375	0.6462	0.0317	RPS6KA2	ENSG00000071242
cg25840433	6	167104903	3.35e-63	1.25e-29	0.6385	0.03	0.5953	0.0258	0.6106	0.0324	0.5928	0.0276	RPS6KA2	ENSG00000071242
cg13092108	1	26857284	5.12e-86	4.11e-09	0.5187	0.0276	0.4634	0.0457	0.4725	0.0453	0.4706	0.0425	RPS6KA1	ENSG00000117676, ENSG00000198830
cg09900893	1	26865376	8.67e-08	2.4e-12	0.6035	0.027	0.5967	0.0266	0.6095	0.0272	0.5962	0.0272	RPS6KA1	ENSG00000117676, ENSG00000198830
cg22512670	1	26855765	1e-82	5.89e-23	0.8192	0.0247	0.7146	0.0344	0.7222	0.0381	0.7042	0.0348	RPS6KA1	ENSG00000117676, ENSG00000198830
cg25095951	12	56435247	6.15e-144	2.7e-39	0.5421	0.0387	0.3332	0.0443	0.3462	0.061	0.3301	0.0501	RPS26	ENSG00000197728
cg07940585	19	42363465	6.18e-42	1.51e-22	0.4197	0.0411	0.3374	0.0335	0.3504	0.0419	0.3328	0.0348	RPS19	ENSG00000105372, ENSG00000272852
cg19716018	19	1438056	1.3e-54	2.91e-08	0.6672	0.0332	0.5968	0.0347	0.5877	0.041	0.5797	0.0338	RPS15	ENSG00000115268
cg18094404	19	1438017	1.37e-68	7.11e-10	0.6287	0.0308	0.5542	0.0311	0.5551	0.0359	0.5438	0.0308	RPS15	ENSG00000115268
cg09619786	15	75249914	6.99e-15	1.57e-12	0.1685	0.0227	0.1503	0.0295	0.1551	0.0359	0.1522	0.03	RPP25	ENSG00000178718
cg07667161	6	42847125	1.68e-27	1.37e-08	0.1303	0.0263	0.0977	0.0159	0.1021	0.0338	0.0961	0.0151	RPL7L1	ENSG00000146223
cg25985778	17	72199373	1.32e-11	1.63e-21	0.2051	0.0377	0.1815	0.0573	0.1782	0.0451	0.1737	0.0367	RPL38;RPL38	ENSG00000172809
cg25386611	22	39712730	7.81e-87	1.95e-08	0.5248	0.0311	0.4514	0.0344	0.4681	0.0391	0.4589	0.0358	RPL3;SNORD83A;RPL3	ENSG00000100311, ENSG00000100316
cg23141902	22	39712694	1.48e-73	5.26e-10	0.384	0.0365	0.3001	0.0426	0.3086	0.0484	0.3052	0.0405	RPL3;SNORD83A;RPL3	ENSG00000100311, ENSG00000100316
cg21941821	22	39712633	4.16e-72	3.09e-12	0.4121	0.0356	0.3269	0.0382	0.3364	0.0432	0.3283	0.0371	RPL3;SNORD83A;RPL3	ENSG00000100311, ENSG00000100316
cg27527922	1	6260181	1.21e-38	1.82e-12	0.5838	0.0218	0.5656	0.0262	0.5777	0.0273	0.5682	0.0261	RPL22	ENSG00000116251
cg12253200	19	49123013	1.05e-38	1.28e-21	0.1525	0.0257	0.1123	0.0426	0.1155	0.031	0.1075	0.0202	RPL18;SPHK2	ENSG00000063176, ENSG00000063177
cg10380760	19	49993143	6.83e-36	7.5e-08	0.6419	0.028	0.6121	0.021	0.6121	0.0215	0.6014	0.0231	RPL13AP5;SNORD33;SNORD35A;SNORD34;RPL13A;SNORD32A
cg09026994	17	116238	4.57e-43	7.12e-09	0.7515	0.03	0.7057	0.028	0.7117	0.027	0.7027	0.0262	RPH3AL	ENSG00000181031, ENSG00000262359, ENSG00000272670, ENSG00000262334
cg18222500	17	143285	7.84e-42	8.97e-10	0.3853	0.0747	0.3222	0.057	0.3434	0.0606	0.327	0.058	RPH3AL	ENSG00000181031, ENSG00000262359, ENSG00000272670, ENSG00000262334
cg11039241	17	186214	9.08e-134	8.49e-12	0.3785	0.0525	0.1423	0.0371	0.1438	0.0425	0.1412	0.0365	RPH3AL	ENSG00000181031, ENSG00000262359, ENSG00000272670, ENSG00000262334
cg18236066	12	113293823	1.89e-14	8.26e-15	0.6981	0.0282	0.6803	0.0292	0.6951	0.0362	0.6818	0.0349	RPH3A;RPH3A	ENSG00000089169, ENSG00000089127
cg06780202	12	48099217	2.27e-51	4.8e-11	0.2564	0.0354	0.1713	0.035	0.168	0.0329	0.1634	0.0259	RPAP3;RPAP3;RPAP3	ENSG00000005175
cg02467073	17	1732572	1.28e-16	3.11e-15	0.3759	0.046	0.3251	0.0488	0.3288	0.0453	0.3184	0.0454	RPA1;SMYD4	ENSG00000186532, ENSG00000132383
cg01838497	8	10512769	7.16e-52	5.57e-10	0.7169	0.0334	0.6765	0.0268	0.6771	0.0277	0.6648	0.0304	RP1L1	ENSG00000183638
cg25231776	8	10480438	4.85e-44	4.53e-11	0.8612	0.0354	0.8275	0.0363	0.8233	0.0465	0.8152	0.0429	RP1L1	ENSG00000184647, ENSG00000183638
cg02724490	8	10488231	1.01e-59	1.26e-24	0.5438	0.0266	0.476	0.0342	0.4853	0.0356	0.4733	0.0303	RP1L1	ENSG00000184647, ENSG00000183638
cg03005293	1	151805241	1.83e-48	1.08e-11	0.4382	0.0508	0.4105	0.0545	0.449	0.0719	0.4323	0.0686	RORC	ENSG00000143365
cg22390633	15	60885233	8.9e-08	3.54e-11	0.1847	0.0313	0.1753	0.029	0.1782	0.0331	0.1752	0.0281	RORA;RORA;RORA;RORA	ENSG00000128915, ENSG00000069667
cg03707955	15	61237076	1.77e-58	5.12e-13	0.711	0.0255	0.6654	0.0234	0.6691	0.0256	0.6544	0.0283	RORA	ENSG00000069667
cg02785332	9	94647670	5.36e-50	5.78e-10	0.8793	0.0187	0.8393	0.0195	0.8372	0.0213	0.8293	0.0209	ROR2	ENSG00000169071, ENSG00000165030
cg04885825	1	64538523	7.33e-30	8.78e-11	0.819	0.0213	0.7967	0.0242	0.8027	0.0192	0.7906	0.038	ROR1;ROR1	ENSG00000177414, ENSG00000185483
cg03572680	11	124768554	7.16e-53	1.18e-10	0.8845	0.0156	0.849	0.0176	0.8573	0.0179	0.848	0.0186	ROBO4	ENSG00000154133
cg26754664	11	124754639	6.82e-40	1.08e-10	0.7829	0.0219	0.7513	0.0217	0.756	0.0233	0.7446	0.0271	ROBO4	ENSG00000154133, ENSG00000154134
cg10148841	11	124767455	3.95e-133	1.85e-15	0.6436	0.0374	0.5527	0.0379	0.5728	0.0428	0.5616	0.0401	ROBO4
cg03997643	9	137030726	3.16e-45	5.83e-13	0.5822	0.0379	0.5332	0.0347	0.5301	0.0388	0.5208	0.037	RNU6ATAC	ENSG00000186350, ENSG00000196363, ENSG00000269571, ENSG00000196363
cg17741014	5	80690220	9.15e-24	1.46e-09	0.2324	0.0363	0.2081	0.0416	0.207	0.0476	0.2038	0.0397	RNU5E;RNU5D;ACOT12	ENSG00000172497
cg00876678	16	2319586	9.84e-29	2.76e-08	0.7078	0.0308	0.6931	0.0301	0.6989	0.0308	0.6857	0.0296	RNPS1	ENSG00000205937
cg00497251	2	241508725	1.18e-34	1.1e-09	0.2547	0.0375	0.1987	0.0536	0.193	0.0427	0.1929	0.0358	RNPEPL1	ENSG00000142327
cg14486477	12	117256672	1.4e-87	8.6e-09	0.6391	0.0404	0.5213	0.0459	0.5089	0.0556	0.5125	0.0432	RNFT2;RNFT2	ENSG00000135119, ENSG00000135116
cg08866634	5	175962338	1.65e-72	1.43e-13	0.3766	0.0427	0.2497	0.0438	0.2397	0.0521	0.2333	0.0445	RNF44	ENSG00000113194, ENSG00000146083
cg16474684	4	2470049	2.89e-24	5.69e-12	0.2403	0.0474	0.204	0.0612	0.2028	0.0463	0.1993	0.04	RNF4	ENSG00000063978
cg09530763	11	119204876	9.15e-13	5.46e-08	0.1788	0.0235	0.1636	0.026	0.1686	0.0303	0.1617	0.0258	RNF26	ENSG00000173456
cg23834525	20	3995385	3.25e-29	5.62e-12	0.2661	0.0361	0.2227	0.0349	0.2309	0.0475	0.2242	0.0408	RNF24;RNF24;RNF24	ENSG00000101236
cg00011924	17	8301192	5.86e-55	9.32e-10	0.5409	0.06	0.4469	0.0733	0.4569	0.0754	0.4413	0.0759	RNF222	ENSG00000189051
cg15830864	1	44877749	1.48e-41	1.65e-09	0.8804	0.0321	0.7602	0.0809	0.7747	0.0746	0.7603	0.0758	RNF220	ENSG00000126106, ENSG00000187147
cg00003858	1	45080600	2.62e-16	1.52e-09	0.8616	0.0182	0.8407	0.019	0.8378	0.02	0.8297	0.0226	RNF220	ENSG00000126106, ENSG00000187147
cg11519930	1	44977246	6.55e-71	4.34e-11	0.729	0.032	0.6312	0.0476	0.6292	0.0465	0.6225	0.0449	RNF220	ENSG00000126106, ENSG00000187147
cg00162064	1	44998151	2.4e-130	1.36e-15	0.4836	0.0497	0.2993	0.0525	0.2996	0.0519	0.2907	0.0444	RNF220	ENSG00000126106, ENSG00000187147
cg23274824	1	45079966	2.06e-49	5.05e-20	0.7597	0.0207	0.7106	0.0274	0.7109	0.0322	0.6942	0.0381	RNF220	ENSG00000126106, ENSG00000187147
cg18617808	7	5717675	7.19e-41	2.68e-15	0.4773	0.0313	0.4333	0.0349	0.4402	0.0392	0.4354	0.0304	RNF216;RNF216	ENSG00000075618, ENSG00000011275
cg20112827	22	30783793	8.7e-23	3.35e-14	0.2262	0.0457	0.1891	0.0416	0.1845	0.0431	0.1808	0.0388	RNF215	ENSG00000099999
cg00932510	22	30782804	7.32e-68	6.29e-35	0.5753	0.0218	0.5364	0.0195	0.5426	0.0222	0.5292	0.0214	RNF215	ENSG00000099999
cg12082129	11	117102463	7.13e-11	3.33e-08	0.2215	0.0309	0.193	0.0383	0.189	0.0427	0.191	0.0325	RNF214;PCSK7;RNF214	ENSG00000160613, ENSG00000167257
cg21516384	17	78233839	2.31e-29	2.03e-15	0.2355	0.0756	0.1955	0.0742	0.2	0.0726	0.1942	0.0688	RNF213;RNF213	ENSG00000173821
cg06751007	17	78233937	5.14e-22	7.5e-20	0.2087	0.0883	0.1818	0.0853	0.1878	0.0848	0.1748	0.0809	RNF213;RNF213	ENSG00000173821
cg11977605	4	1076247	4.77e-43	2.18e-08	0.4101	0.0511	0.3851	0.0534	0.4114	0.066	0.4087	0.0664	RNF212;RNF212	ENSG00000127418, ENSG00000178222
cg26542888	1	185014264	3.81e-43	3.78e-12	0.0898	0.0159	0.0598	0.0166	0.0632	0.0151	0.0585	0.0125	RNF2	ENSG00000121481
cg11320084	1	185014181	1.54e-69	3.57e-18	0.4171	0.0248	0.3551	0.0318	0.3655	0.0335	0.3538	0.0332	RNF2	ENSG00000121481
cg14186558	9	116062240	1.33e-59	1.3e-19	0.8217	0.0199	0.7846	0.021	0.7891	0.0229	0.7799	0.0217	RNF183	ENSG00000165188
cg02224002	16	88769526	3.4e-49	4.14e-16	0.5953	0.0311	0.5418	0.0304	0.5346	0.0279	0.5189	0.0267	RNF166	ENSG00000174177, ENSG00000158717
cg03062454	21	30362034	2.48e-34	2.96e-09	0.6018	0.054	0.5418	0.0577	0.5566	0.0606	0.5515	0.0652	RNF160	ENSG00000198862, ENSG00000156239
cg05087455	2	7171869	1.16e-76	5.82e-13	0.3939	0.0471	0.3558	0.0485	0.3879	0.0641	0.3798	0.0618	RNF144A	ENSG00000151692
cg21566771	2	7169401	2.36e-53	2.4e-15	0.7387	0.0369	0.7046	0.0377	0.7341	0.0478	0.7164	0.0541	RNF144A	ENSG00000151692
cg08327744	8	33423298	1.35e-84	9.14e-08	0.5645	0.0385	0.4999	0.0418	0.5004	0.0433	0.496	0.0395	RNF122	ENSG00000133874, ENSG00000129696
cg12283460	15	59279556	1.77e-54	5.12e-10	0.3938	0.0414	0.2887	0.0387	0.2983	0.045	0.2805	0.0411	RNF111	ENSG00000157450
cg11223252	2	86851318	2.81e-71	1.35e-08	0.2994	0.0354	0.2129	0.0362	0.2203	0.0358	0.2121	0.03	RNF103	ENSG00000239305
cg09552761	19	12917249	1.73e-35	5.77e-17	0.1705	0.0255	0.1192	0.0299	0.1149	0.0278	0.1119	0.0225	RNASEH2A	ENSG00000167815, ENSG00000104889
cg19224203	19	12917242	3.61e-43	9.19e-24	0.2158	0.0311	0.1498	0.0318	0.1471	0.0358	0.1427	0.0284	RNASEH2A	ENSG00000167815, ENSG00000104889
cg02081302	14	21526267	3.55e-70	8.07e-19	0.619	0.0259	0.5792	0.0156	0.5841	0.0157	0.5739	0.0142	RNASE8	ENSG00000173431
cg16410171	14	21511112	1.46e-91	4.8e-23	0.822	0.0193	0.7586	0.0189	0.764	0.0217	0.7471	0.0218	RNASE7	ENSG00000165799
cg13787135	14	21270407	1.57e-33	3.41e-26	0.5991	0.0346	0.5624	0.0387	0.5784	0.0404	0.5622	0.0369	RNASE1;RNASE1;RNASE1;RNASE1;RNASE1	ENSG00000129538
cg10197238	14	21269744	6.63e-13	3.36e-08	0.4053	0.0431	0.4063	0.0525	0.4373	0.06	0.4303	0.0606	RNASE1;RNASE1;RNASE1;RNASE1	ENSG00000129538, ENSG00000169413
cg23195510	16	67678593	8.71e-97	6.47e-10	0.3325	0.0285	0.2444	0.0371	0.2423	0.0396	0.2414	0.0331	RLTPR	ENSG00000102974, ENSG00000102977
cg20952076	5	96497888	2.32e-27	3.3e-10	0.4918	0.042	0.4302	0.0413	0.445	0.0534	0.4376	0.0544	RIOK2	ENSG00000058729, ENSG00000113441
cg12687767	20	19870109	6.03e-52	2.23e-09	0.6333	0.0336	0.5992	0.0299	0.6102	0.0324	0.5995	0.0297	RIN2	ENSG00000173418, ENSG00000132669
cg14391855	11	66104174	8.61e-08	1.43e-09	0.2323	0.045	0.213	0.0377	0.2303	0.0492	0.2182	0.0412	RIN1	ENSG00000174791
cg23220439	11	66104481	4.61e-24	1.17e-10	0.7469	0.0348	0.6972	0.0338	0.6913	0.0367	0.6746	0.0437	RIN1	ENSG00000174791
cg14042308	11	66104468	3.74e-43	2.17e-12	0.7565	0.0315	0.6876	0.0341	0.6802	0.0389	0.6649	0.0435	RIN1	ENSG00000174791
cg14562054	11	66104485	4.21e-37	4.31e-13	0.7665	0.0319	0.703	0.0376	0.6942	0.0453	0.6769	0.0523	RIN1	ENSG00000174791
cg09744452	12	130965963	1.48e-11	3.22e-08	0.6855	0.0333	0.6451	0.049	0.6369	0.0544	0.637	0.0535	RIMBP2	ENSG00000060709, ENSG00000125207
cg16086237	12	130927256	5.01e-38	8.16e-33	0.64	0.029	0.5987	0.0283	0.6001	0.0318	0.5801	0.0315	RIMBP2	ENSG00000060709, ENSG00000125207
cg02126688	12	130932128	1.65e-35	1.99e-35	0.6493	0.0289	0.6195	0.0285	0.6253	0.0276	0.6045	0.0288	RIMBP2	ENSG00000060709, ENSG00000125207
cg06381864	17	12805418	4.78e-25	4.6e-08	0.6685	0.0368	0.6502	0.0268	0.6547	0.022	0.6437	0.0225	RICH2	ENSG00000006744, ENSG00000006740
cg02537105	17	12692471	5.99e-09	3.56e-08	0.1589	0.0366	0.1388	0.0408	0.1404	0.0384	0.1333	0.0304	RICH2	ENSG00000006740
cg11431126	1	228870709	2.56e-25	1.73e-09	0.1773	0.0283	0.1444	0.0207	0.1491	0.0315	0.1431	0.0211	RHOU	ENSG00000116574
cg05135288	16	717707	2.2e-64	2e-09	0.7606	0.0239	0.701	0.0264	0.7063	0.0263	0.6927	0.0256	RHOT2;WDR90	ENSG00000140983
cg23774975	11	3848848	4.53e-58	1.1e-07	0.7363	0.0289	0.6921	0.036	0.7116	0.039	0.6946	0.0371	RHOG	ENSG00000177105, ENSG00000148985
cg07416733	11	66834385	6.76e-41	5.69e-09	0.7262	0.0297	0.68	0.0308	0.6723	0.0377	0.6616	0.04	RHOD	ENSG00000173156, ENSG00000173120
cg23010346	1	113250386	2.09e-18	6.05e-17	0.3323	0.029	0.3079	0.0378	0.3068	0.039	0.3028	0.0308	RHOC;RHOC;RHOC	ENSG00000155366
cg11835347	1	113248232	1.58e-69	8.15e-33	0.6238	0.0399	0.5168	0.0472	0.5108	0.0536	0.4943	0.0483	RHOC;RHOC;RHOC	ENSG00000155366, ENSG00000155363
cg13718185	8	22877275	7.55e-138	4.09e-31	0.4974	0.0393	0.3148	0.0381	0.3214	0.0421	0.3077	0.0367	RHOBTB2;RHOBTB2;RHOBTB2	ENSG00000008853, ENSG00000120889
cg00174179	3	49450293	1.81e-105	4.01e-09	0.5663	0.0243	0.491	0.0223	0.4899	0.0233	0.483	0.0218	RHOA;TCTA	ENSG00000145022, ENSG00000067560
cg24531520	7	151217947	1.8e-33	2.5e-10	0.2798	0.0475	0.2303	0.044	0.2403	0.0507	0.2283	0.0431	RHEB	ENSG00000106615
cg06603923	7	151217961	6.87e-79	1.23e-10	0.5538	0.046	0.4773	0.0509	0.4928	0.0532	0.4849	0.0532	RHEB	ENSG00000106615
cg11845387	1	156354946	9.56e-13	3.8e-10	0.7707	0.032	0.768	0.019	0.771	0.0217	0.7577	0.0225	RHBG;RHBG	ENSG00000125462, ENSG00000132677
cg17935233	1	156338826	3.72e-74	1.12e-33	0.4905	0.0225	0.4411	0.0243	0.4467	0.0258	0.4357	0.0222	RHBG;RHBG	ENSG00000132677
cg07702888	1	156338793	7.41e-81	2.94e-43	0.6735	0.0355	0.6086	0.031	0.6248	0.0354	0.6021	0.032	RHBG;RHBG	ENSG00000132677
cg13423770	1	156338775	2.06e-126	8.26e-60	0.6845	0.0303	0.5738	0.0284	0.5917	0.0301	0.5681	0.0286	RHBG;RHBG	ENSG00000132677
cg08354053	17	30630872	9.35e-88	9.06e-64	0.8273	0.0218	0.7617	0.02	0.7709	0.0199	0.7437	0.0226	RHBDL3	ENSG00000108666, ENSG00000141314
cg25826360	17	74496953	2e-36	6.79e-14	0.316	0.0341	0.2587	0.0355	0.2604	0.04	0.2497	0.0315	RHBDF2;RHBDF2	ENSG00000161544, ENSG00000129667
cg04995976	16	123246	2.67e-21	9.87e-10	0.7226	0.036	0.7006	0.0343	0.7052	0.034	0.693	0.0353	RHBDF1
cg00525011	16	122031	7.49e-136	6.01e-28	0.5674	0.0454	0.3884	0.0502	0.3887	0.0484	0.3746	0.0462	RHBDF1	ENSG00000007384
cg04573935	17	63133668	2.34e-37	1.19e-08	0.4179	0.0275	0.3791	0.0328	0.3825	0.0356	0.3791	0.0331	RGS9;RGS9;RGS9
cg04930840	14	72703540	3.37e-13	4.4e-08	0.7133	0.0346	0.7016	0.0354	0.7108	0.0334	0.7019	0.0327	RGS6	ENSG00000182732, ENSG00000205683
cg08263416	14	72720835	5.07e-20	2.62e-10	0.7752	0.0392	0.7069	0.0493	0.7157	0.0428	0.6983	0.041	RGS6	ENSG00000182732, ENSG00000205683
cg00109344	9	116344532	1.57e-97	2.21e-24	0.5611	0.0312	0.4588	0.0323	0.4504	0.039	0.444	0.0352	RGS3;RGS3;RGS3;RGS3	ENSG00000138835, ENSG00000157657
cg00582628	8	54764515	9.01e-23	3.91e-26	0.7126	0.0245	0.6869	0.0261	0.6905	0.0277	0.6778	0.0253	RGS20	ENSG00000147509
cg18150280	1	192776859	3.19e-79	1.68e-12	0.5621	0.0436	0.4444	0.0467	0.454	0.0544	0.4395	0.0498	RGS2	ENSG00000116741
cg06899237	6	153353519	2.73e-106	3.23e-17	0.6221	0.0433	0.4427	0.0411	0.46	0.0459	0.4415	0.0467	RGS17	ENSG00000091844, ENSG00000112031
cg24095374	5	176799366	8.37e-53	4.74e-09	0.2185	0.0447	0.1432	0.0321	0.1485	0.0375	0.1452	0.0362	RGS14	ENSG00000131183, ENSG00000169220
cg01348086	5	176785296	1.64e-14	1.99e-16	0.1724	0.0301	0.1329	0.0313	0.1226	0.0402	0.1209	0.0271	RGS14	ENSG00000169220
cg18541077	4	3432546	2.21e-84	2.37e-08	0.69	0.0302	0.6194	0.041	0.6535	0.055	0.6368	0.0533	RGS12;RGS12;RGS12	ENSG00000159788, ENSG00000109758
cg17569842	4	3371566	1.87e-33	1.75e-08	0.5978	0.0448	0.4941	0.0538	0.4668	0.0591	0.4627	0.0587	RGS12;RGS12;RGS12	ENSG00000159788, ENSG00000109758
cg20495365	4	3371291	1.78e-31	3.58e-10	0.6585	0.0219	0.6055	0.0341	0.601	0.0373	0.5945	0.0345	RGS12;RGS12;RGS12	ENSG00000159788, ENSG00000109758
cg21483092	4	3371520	2.88e-44	4.71e-11	0.58	0.0294	0.5131	0.0345	0.4974	0.0444	0.4943	0.0372	RGS12;RGS12;RGS12	ENSG00000159788, ENSG00000109758
cg00119811	5	73092353	1.06e-66	8.6e-08	0.2005	0.0439	0.1232	0.0303	0.1225	0.0319	0.1253	0.0338	RGNEF	ENSG00000171617
cg25994931	15	93616894	1.82e-103	2.9e-11	0.3327	0.0472	0.1853	0.0384	0.1866	0.0501	0.184	0.0411	RGMA;RGMA;RGMA;RGMA;RGMA;RGMA;RGMA;RGMA	ENSG00000182175
cg17896927	15	93617030	6.59e-102	6.93e-10	0.3081	0.0619	0.1031	0.0167	0.105	0.0256	0.0986	0.0205	RGMA;RGMA;RGMA;RGMA;RGMA;RGMA;RGMA	ENSG00000182175
cg17633234	15	93617065	3.46e-110	3.11e-14	0.312	0.0484	0.1335	0.0203	0.1387	0.0323	0.1308	0.0268	RGMA;RGMA;RGMA;RGMA;RGMA;RGMA;RGMA	ENSG00000182175
cg04340651	15	93617080	5.05e-130	2.79e-16	0.3677	0.0508	0.1429	0.027	0.1481	0.0431	0.1398	0.0319	RGMA;RGMA;RGMA;RGMA;RGMA;RGMA;RGMA	ENSG00000182175
cg13455960	15	93617134	2.41e-149	9.12e-38	0.6659	0.0395	0.372	0.0364	0.3844	0.0395	0.3685	0.0365	RGMA;RGMA;RGMA;RGMA;RGMA;RGMA;RGMA	ENSG00000182175
cg26127778	15	93617141	1.73e-159	1.44e-42	0.6801	0.0617	0.2366	0.0656	0.2493	0.0564	0.2259	0.0558	RGMA;RGMA;RGMA;RGMA;RGMA;RGMA;RGMA	ENSG00000182175
cg17400113	15	93617146	5.39e-160	6.64e-47	0.7997	0.0455	0.4671	0.0492	0.4816	0.0477	0.457	0.0467	RGMA;RGMA;RGMA;RGMA;RGMA;RGMA;RGMA	ENSG00000182175
cg24569831	15	93617168	2.29e-130	3.77e-55	0.8615	0.0451	0.489	0.0791	0.502	0.0742	0.4683	0.0757	RGMA;RGMA;RGMA;RGMA;RGMA;RGMA;RGMA	ENSG00000182175
cg22489931	15	93595923	2.13e-71	8.53e-08	0.4344	0.047	0.3164	0.0613	0.3113	0.0642	0.3097	0.0639	RGMA;RGMA;RGMA;RGMA;RGMA;RGMA	ENSG00000182175, ENSG00000173575
cg23013968	15	93616959	9.13e-67	1.03e-08	0.2505	0.0504	0.1285	0.026	0.1319	0.038	0.1262	0.0283	RGMA;RGMA;RGMA;RGMA;RGMA;RGMA	ENSG00000182175
cg23754924	15	93616943	6.37e-71	1.04e-11	0.2223	0.0377	0.1233	0.0335	0.1225	0.0414	0.1217	0.0306	RGMA;RGMA;RGMA;RGMA;RGMA;RGMA	ENSG00000182175
cg17397836	15	93607234	1.37e-96	6.93e-12	0.6931	0.0306	0.613	0.0298	0.6243	0.0312	0.6101	0.0298	RGMA;RGMA;RGMA;RGMA;RGMA;RGMA	ENSG00000182175, ENSG00000173575
cg25290178	15	93591806	1.75e-126	1.01e-13	0.8829	0.0571	0.6133	0.0702	0.646	0.0824	0.6226	0.0813	RGMA;RGMA;RGMA;RGMA;RGMA;RGMA	ENSG00000182175, ENSG00000173575
cg17890983	13	37394336	2.79e-30	5.08e-09	0.7225	0.0251	0.6769	0.0333	0.6734	0.0334	0.6688	0.0329	RFXAP	ENSG00000133111, ENSG00000120693
cg15890332	12	107067104	2.02e-23	8.33e-11	0.6101	0.0534	0.5845	0.0668	0.5831	0.0675	0.5808	0.0637	RFX4;RFX4	ENSG00000111783, ENSG00000111785
cg04752680	19	14114100	3.22e-32	2.68e-08	0.4633	0.0282	0.3962	0.0382	0.3852	0.0485	0.3862	0.0366	RFX1	ENSG00000132000, ENSG00000132005
cg09565806	2	198492976	3.07e-32	9.45e-09	0.4291	0.0648	0.3881	0.064	0.4156	0.0655	0.4063	0.0687	RFTN2	ENSG00000162944, ENSG00000162944, ENSG00000270757
cg04381957	3	16550461	1.19e-106	2.62e-11	0.6071	0.0499	0.4142	0.0588	0.4474	0.075	0.429	0.0784	RFTN1	ENSG00000154814, ENSG00000131378
cg16850150	3	16490241	5.53e-44	1.37e-13	0.7909	0.035	0.7317	0.0376	0.7303	0.0398	0.7204	0.0389	RFTN1	ENSG00000154814, ENSG00000131378
cg24171689	3	16491130	9.48e-93	8.53e-67	0.8546	0.0331	0.7481	0.0295	0.7658	0.0302	0.7428	0.0301	RFTN1	ENSG00000154814, ENSG00000131378
cg05045335	1	8457417	3.3e-95	9.47e-13	0.6726	0.0341	0.5512	0.0442	0.5464	0.0501	0.548	0.0358	RERE;RERE;RERE	ENSG00000142599, ENSG00000162426
cg24129115	14	23352488	7.08e-23	1.83e-12	0.8797	0.0312	0.847	0.0446	0.8467	0.047	0.8362	0.0479	REM2;REM2
cg24681208	14	23351876	1.54e-90	9.53e-08	0.3555	0.0374	0.2604	0.0412	0.267	0.0496	0.2685	0.0422	REM2	ENSG00000139890
cg17976873	14	23352295	1.09e-09	9.85e-11	0.6628	0.0637	0.6148	0.0647	0.6097	0.0689	0.603	0.068	REM2	ENSG00000139890
cg07709430	11	73086934	1.53e-42	1.64e-11	0.4598	0.0311	0.4089	0.0354	0.4117	0.0401	0.4056	0.0354	RELT;RELT	ENSG00000054967
cg09241455	4	37667583	8.13e-14	6.04e-12	0.6012	0.0338	0.5989	0.037	0.6205	0.0447	0.6065	0.0456	RELL1;RELL1	ENSG00000181826
cg00689213	2	79366964	2.48e-28	3.2e-27	0.8184	0.0276	0.7814	0.0359	0.7824	0.0392	0.76	0.0313	REG1P	ENSG00000172016, ENSG00000115386
cg10127660	8	21996234	4.8e-92	1.47e-23	0.83	0.0263	0.7362	0.0429	0.7579	0.0496	0.7278	0.0436	REEP4	ENSG00000168453, ENSG00000168476
cg11331344	17	73629463	4.85e-33	4.26e-16	0.4671	0.0241	0.4314	0.0282	0.4276	0.0306	0.4198	0.026	RECQL5;LOC643008
cg12197142	17	73629245	1.34e-49	1.62e-20	0.3475	0.0302	0.2916	0.0399	0.2987	0.0414	0.2911	0.0403	RECQL5;LOC643008
cg00214171	17	73642991	3.44e-99	3.84e-48	0.7473	0.023	0.6744	0.0264	0.693	0.0282	0.6681	0.0294	RECQL5;LOC100130933
cg06143012	17	34258076	1.31e-69	1.29e-08	0.3138	0.045	0.2247	0.0327	0.2358	0.0433	0.2233	0.0343	RDM1;RDM1;RDM1;RDM1;RDM1;RDM1;RDM1;RDM1;RDM1;RDM1;RDM1;RDM1;RDM1
cg26853458	17	9805074	6.53e-26	6.39e-09	0.6292	0.0516	0.5885	0.0605	0.5862	0.0674	0.5794	0.064	RCVRN	ENSG00000109047, ENSG00000065325
cg04275362	1	167598560	3.42e-97	2.66e-10	0.8155	0.0308	0.6879	0.0412	0.6861	0.0425	0.6796	0.0402	RCSD1	ENSG00000143162, ENSG00000197965
cg15676719	1	167598521	8.67e-107	1.04e-10	0.5585	0.042	0.4017	0.0429	0.3965	0.0442	0.3937	0.0382	RCSD1	ENSG00000143162, ENSG00000197965
cg16139785	14	103088924	5.01e-163	7.81e-28	0.8266	0.0218	0.6777	0.0274	0.6903	0.0365	0.6704	0.0274	RCOR1	ENSG00000131323, ENSG00000089902
cg14696334	15	91500193	6.22e-45	5.07e-16	0.4598	0.0579	0.4078	0.0661	0.4097	0.0688	0.3985	0.0653	RCCD1;RCCD1	ENSG00000140553, ENSG00000198901
cg01904812	1	17746340	1.2e-82	3.83e-13	0.6777	0.0476	0.5708	0.0709	0.6069	0.0818	0.5848	0.0825	RCC2;RCC2	ENSG00000256049, ENSG00000179051
cg07965774	1	17746286	1.46e-77	4.57e-18	0.7305	0.0348	0.661	0.0532	0.6861	0.0551	0.6666	0.0583	RCC2;RCC2	ENSG00000256049, ENSG00000179051
cg25065097	13	50160350	1.01e-21	5.1e-19	0.3335	0.0316	0.3009	0.0385	0.3078	0.0414	0.2953	0.0364	RCBTB1	ENSG00000136144
cg00917251	1	24829987	1.06e-11	4.95e-16	0.1963	0.0351	0.1561	0.0365	0.1487	0.0385	0.1478	0.0324	RCAN3	ENSG00000117602
cg05156137	21	35898975	9.1e-104	8.17e-137	0.7187	0.0353	0.5736	0.0532	0.5876	0.0625	0.5379	0.057	RCAN1;RCAN1;RCAN1	ENSG00000159200, ENSG00000180509
cg15854125	8	30241197	1.35e-11	5.59e-12	0.2276	0.0423	0.1895	0.0319	0.199	0.0397	0.1869	0.0369	RBPMS;RBPMS;RBPMS;RBPMS	ENSG00000157110
cg26122129	8	30241119	1.06e-59	7.95e-15	0.7672	0.0404	0.678	0.0496	0.6839	0.0519	0.6727	0.0477	RBPMS;RBPMS;RBPMS;RBPMS	ENSG00000157110
cg09955705	8	30253570	3.44e-77	4.31e-15	0.8579	0.0217	0.8006	0.02	0.8096	0.0217	0.7989	0.0212	RBPMS;RBPMS;RBPMS;RBPMS	ENSG00000197265, ENSG00000157110
cg16625218	8	30272502	9.5e-75	9.95e-20	0.8018	0.0344	0.7405	0.0301	0.7432	0.0377	0.7234	0.0428	RBPMS;RBPMS;RBPMS;RBPMS	ENSG00000197265, ENSG00000157110
cg16959747	12	7276714	1.16e-42	5.12e-14	0.561	0.0414	0.5267	0.045	0.5416	0.0566	0.5325	0.0527	RBP5	ENSG00000139178, ENSG00000139194
cg27038348	10	48389841	4.11e-88	1.57e-12	0.7893	0.0438	0.7245	0.0435	0.7202	0.0611	0.705	0.0589	RBP3	ENSG00000165388, ENSG00000107618, ENSG00000265763, ENSG00000265203
cg26400275	3	29494928	4.82e-22	3.76e-09	0.909	0.0126	0.8923	0.0154	0.8977	0.0145	0.8906	0.0146	RBMS3;RBMS3;RBMS3	ENSG00000144642
cg25488206	22	36236303	1.72e-28	6.49e-16	0.1685	0.0313	0.1394	0.0217	0.1503	0.031	0.1438	0.0267	RBM9;RBM9;RBM9;RBM9;RBM9;RBM9;RBM9;RBM9;RBM9;RBM9	ENSG00000128313, ENSG00000100320
cg01115569	7	155436277	8e-37	3.55e-08	0.6995	0.0233	0.6641	0.0234	0.6708	0.0222	0.6593	0.0226	RBM33	ENSG00000184863
cg24488739	10	112431719	2.68e-66	8.14e-24	0.3312	0.0349	0.2313	0.0335	0.2414	0.036	0.222	0.0299	RBM20	ENSG00000150593, ENSG00000203867
cg08822715	12	114404604	5.25e-59	2.51e-16	0.3205	0.0379	0.236	0.0354	0.2392	0.0368	0.2272	0.0293	RBM19;RBM19;RBM19	ENSG00000122965
cg04596060	12	114404600	6.69e-114	7.31e-25	0.315	0.0315	0.1981	0.0255	0.2066	0.0309	0.1889	0.0293	RBM19;RBM19;RBM19	ENSG00000122965
cg12188650	11	66391902	1.89e-42	3.76e-12	0.7654	0.0227	0.7282	0.0266	0.7321	0.0254	0.7163	0.0278	RBM14	ENSG00000173914, ENSG00000239306
cg00310523	12	86230176	2.1e-26	4.21e-45	0.4118	0.0602	0.3506	0.0895	0.3606	0.0909	0.3337	0.0913	RASSF9;RASSF9	ENSG00000198774
cg27035734	12	86230557	5.93e-77	4.37e-59	0.7821	0.0299	0.6585	0.0509	0.6803	0.046	0.6442	0.0492	RASSF9	ENSG00000198774
cg25456477	12	86230367	2.57e-53	3.27e-62	0.6155	0.0632	0.4302	0.1096	0.4416	0.1079	0.4	0.1132	RASSF9	ENSG00000198774
cg06740227	12	86229804	5.41e-58	6.51e-63	0.6609	0.0582	0.4807	0.1088	0.4965	0.1077	0.447	0.113	RASSF9	ENSG00000198774
cg01027937	4	74486080	7.17e-13	9.77e-09	0.127	0.0202	0.1096	0.0257	0.11	0.0296	0.107	0.019	RASSF6;RASSF6;RASSF6	ENSG00000169435
cg02035043	4	74486457	6.21e-21	8.39e-16	0.1828	0.0285	0.1489	0.0236	0.1538	0.029	0.1475	0.0231	RASSF6;RASSF6	ENSG00000169435
cg10539274	4	74486446	1.12e-42	1.14e-17	0.255	0.028	0.1848	0.0326	0.1964	0.0406	0.1822	0.031	RASSF6;RASSF6	ENSG00000169435
cg03996822	4	74486558	3.05e-12	1.19e-22	0.6887	0.0348	0.6527	0.0459	0.6694	0.0477	0.66	0.0499	RASSF6;RASSF6	ENSG00000169435
cg02841844	10	45455421	3.45e-17	4.51e-09	0.2132	0.027	0.1931	0.0346	0.196	0.0406	0.1936	0.0344	RASSF4	ENSG00000107551
cg27139956	10	45470290	2.17e-09	4.78e-18	0.2595	0.0477	0.2333	0.043	0.234	0.0469	0.2184	0.0413	RASSF4	ENSG00000107551, ENSG00000165507
cg17324128	10	45455500	1.99e-17	5.7e-20	0.3129	0.031	0.289	0.0363	0.2969	0.0404	0.2872	0.0379	RASSF4	ENSG00000107551
cg02737384	10	45470199	7.5e-106	4.3e-28	0.48	0.0705	0.3836	0.0754	0.3972	0.0746	0.3732	0.0733	RASSF4	ENSG00000107551, ENSG00000165507
cg11435841	19	38908926	1.96e-27	4.55e-13	0.1729	0.0354	0.1412	0.0279	0.1489	0.0363	0.1373	0.0272	RASGRP4;RASGRP4;RASGRP4;RASGRP4;RASGRP4;RASGRP4;RASGRP4	ENSG00000171777, ENSG00000188766
cg10996931	5	179553922	3.17e-15	5.44e-11	0.2253	0.0399	0.1905	0.0391	0.1923	0.0451	0.1904	0.0362	RASGEF1C	ENSG00000113269, ENSG00000146090
cg00471059	5	179562620	4.1e-61	1.05e-12	0.732	0.0279	0.7027	0.0286	0.7182	0.0278	0.7039	0.0268	RASGEF1C	ENSG00000113269, ENSG00000146090
cg23202926	10	43700652	7.93e-11	2.54e-09	0.2714	0.0261	0.2591	0.035	0.2648	0.0379	0.265	0.0341	RASGEF1A	ENSG00000198915, ENSG00000169826
cg17971600	19	15565369	6.51e-131	2.04e-20	0.5637	0.0225	0.4768	0.028	0.4967	0.0343	0.4827	0.0324	RASAL3	ENSG00000011451
cg05504085	19	15575652	3.45e-85	8.72e-24	0.3109	0.0372	0.2106	0.0411	0.2162	0.0464	0.2075	0.0404	RASAL3
cg20721135	13	114861488	8.69e-42	6.68e-08	0.4438	0.0541	0.3722	0.0465	0.3886	0.0577	0.3789	0.0618	RASA3	ENSG00000183087, ENSG00000185989
cg21461300	13	114830702	4.49e-46	1.5e-09	0.2565	0.0506	0.2117	0.0464	0.2284	0.0563	0.2119	0.0551	RASA3	ENSG00000183087, ENSG00000185989
cg10002066	13	114896192	4.6e-19	8.06e-13	0.3968	0.0276	0.3604	0.0294	0.3532	0.0327	0.3483	0.0282	RASA3	ENSG00000183087, ENSG00000185989
cg18112681	11	63303399	1.66e-77	6.31e-11	0.6944	0.0347	0.599	0.0402	0.5945	0.0452	0.5829	0.0445	RARRES3	ENSG00000133321
cg05817709	11	63304098	4.58e-76	3.61e-11	0.6918	0.0408	0.5335	0.0483	0.5177	0.047	0.503	0.0507	RARRES3	ENSG00000133321
cg04999352	11	63304614	5.48e-150	9.6e-30	0.6094	0.0387	0.3376	0.0511	0.3204	0.0598	0.3095	0.0505	RARRES3	ENSG00000133321
cg27036638	12	53608721	6.36e-34	1.5e-11	0.5681	0.0223	0.5342	0.0269	0.5354	0.0277	0.5374	0.029	RARG;RARG	ENSG00000139626, ENSG00000172819
cg00442282	17	38471064	2.57e-70	2.04e-11	0.2517	0.0375	0.1788	0.0538	0.185	0.0405	0.1848	0.038	RARA	ENSG00000131759, ENSG00000183153
cg02299328	17	38346960	2.7e-88	8.73e-10	0.4932	0.0638	0.4318	0.0616	0.4238	0.0697	0.4237	0.0649	RAPGEFL1	ENSG00000108352, ENSG00000171475
cg22900476	2	173647945	4.01e-111	7e-11	0.7864	0.0325	0.6133	0.0506	0.6308	0.049	0.6131	0.0529	RAPGEF4	ENSG00000091428
cg13655250	9	134544528	6.28e-09	2.66e-10	0.4689	0.045	0.4088	0.0528	0.3801	0.0686	0.385	0.0661	RAPGEF1;RAPGEF1	ENSG00000107263, ENSG00000130717
cg07717559	17	2699021	4.14e-23	7.85e-08	0.2765	0.0396	0.2171	0.032	0.2249	0.0415	0.2136	0.0356	RAP1GAP2;RAP1GAP2
cg18394567	17	2758375	8.36e-52	4.92e-08	0.5429	0.0442	0.4501	0.0476	0.4409	0.0519	0.4452	0.0464	RAP1GAP2;RAP1GAP2	ENSG00000132359, ENSG00000262628
cg22555517	17	2786995	3.49e-33	4.27e-11	0.7377	0.0308	0.7025	0.0309	0.7123	0.0328	0.6971	0.0333	RAP1GAP2;RAP1GAP2	ENSG00000132359, ENSG00000262628
cg21333338	17	2808456	8.68e-121	2.23e-11	0.774	0.0256	0.6532	0.0367	0.6869	0.0525	0.6661	0.0537	RAP1GAP2;RAP1GAP2	ENSG00000132359, ENSG00000262628
cg00739778	17	2908023	8.28e-127	6.45e-16	0.5592	0.0572	0.3228	0.0489	0.3235	0.0502	0.315	0.0527	RAP1GAP2;RAP1GAP2	ENSG00000132359, ENSG00000262628
cg24660640	1	112161834	7.78e-38	3.42e-12	0.8059	0.0248	0.7712	0.0299	0.7731	0.0298	0.7611	0.0305	RAP1A;RAP1A	ENSG00000116473
cg16696476	17	8191344	3.86e-63	8.92e-13	0.6659	0.0271	0.6153	0.0273	0.623	0.0309	0.6109	0.0312	RANGRF;SLC25A35	ENSG00000108961
cg24237439	5	36302094	1.62e-30	4.95e-11	0.2705	0.0352	0.2087	0.0329	0.2066	0.0436	0.201	0.0307	RANBP3L;RANBP3L	ENSG00000164188
cg09019916	2	109335672	1.15e-11	2.44e-14	0.1431	0.026	0.1244	0.0314	0.1232	0.0302	0.1184	0.0223	RANBP2	ENSG00000153201
cg19382191	7	45200201	6.68e-69	1.97e-13	0.5511	0.0375	0.4657	0.041	0.4771	0.052	0.4688	0.0437	RAMP3	ENSG00000164742, ENSG00000122679
cg04011338	2	238777587	3.68e-18	5.89e-08	0.3286	0.0884	0.238	0.051	0.2351	0.0584	0.2344	0.0493	RAMP1	ENSG00000132329, ENSG00000258984, ENSG00000184182, ENSG00000132329, ENSG00000184182
cg20002901	2	238777656	1.19e-92	3.85e-11	0.5178	0.0793	0.3572	0.0707	0.3647	0.0713	0.3481	0.0662	RAMP1	ENSG00000132329, ENSG00000258984, ENSG00000184182, ENSG00000132329, ENSG00000184182
cg05317396	2	238777765	1.63e-67	7.81e-16	0.8565	0.0181	0.7828	0.036	0.7838	0.0369	0.7774	0.0339	RAMP1	ENSG00000132329, ENSG00000258984, ENSG00000184182, ENSG00000132329, ENSG00000184182
cg01413354	9	136017755	6.76e-129	1.44e-11	0.6564	0.0873	0.467	0.0799	0.4681	0.0849	0.4573	0.0813	RALGDS	ENSG00000171102, ENSG00000160271
cg03474926	9	136023407	1.29e-69	7.13e-19	0.5106	0.0193	0.4789	0.0193	0.4829	0.0177	0.472	0.0174	RALGDS	ENSG00000171102, ENSG00000160271
cg27457925	2	121009855	1.77e-23	2.96e-20	0.1322	0.0241	0.1083	0.0181	0.1137	0.0261	0.1047	0.0169	RALB	ENSG00000144118
cg14854112	5	34732408	2.99e-26	1.09e-07	0.8931	0.015	0.8678	0.017	0.8691	0.0197	0.8617	0.0191	RAI14;RAI14;RAI14;RAI14;RAI14;RAI14	ENSG00000205838, ENSG00000039560
cg06775073	17	17603749	2.31e-108	6.75e-08	0.6495	0.0403	0.5787	0.0373	0.5932	0.0454	0.5781	0.0404	RAI1	ENSG00000072310, ENSG00000108557
cg08905130	17	17584403	3.62e-24	1.47e-08	0.1796	0.0262	0.1438	0.0258	0.1504	0.0418	0.1414	0.0245	RAI1	ENSG00000108557
cg24931355	17	17696392	1.03e-52	3.41e-10	0.2833	0.0568	0.1954	0.0616	0.1833	0.0449	0.1773	0.0368	RAI1	ENSG00000072310, ENSG00000108557
cg22292753	17	17655165	3.17e-63	6.69e-11	0.3437	0.0372	0.232	0.0305	0.2313	0.0354	0.2219	0.026	RAI1	ENSG00000072310, ENSG00000108557
cg17844831	17	17604146	1.34e-58	4.11e-11	0.6134	0.0466	0.5758	0.0483	0.5899	0.0541	0.5757	0.0493	RAI1	ENSG00000072310, ENSG00000108557
cg02147681	17	17603837	5.45e-42	1.56e-13	0.4491	0.0606	0.4126	0.0587	0.4238	0.0672	0.4079	0.0644	RAI1	ENSG00000072310, ENSG00000108557
cg18033628	17	17655229	1.29e-56	1.08e-13	0.2901	0.0321	0.2091	0.0365	0.2005	0.0426	0.201	0.0316	RAI1	ENSG00000072310, ENSG00000108557
cg02483128	17	17598503	3.71e-27	2.66e-15	0.1561	0.024	0.1242	0.0283	0.1257	0.0307	0.1221	0.0225	RAI1	ENSG00000072310, ENSG00000108557
cg12070911	6	150209640	1.76e-33	5.53e-14	0.784	0.0208	0.7483	0.0228	0.749	0.0262	0.735	0.031	RAET1E	ENSG00000120256, ENSG00000164520
cg08119150	7	4847040	8.16e-97	8.88e-59	0.6683	0.1048	0.5015	0.0755	0.5147	0.0734	0.4833	0.0674	RADIL	ENSG00000218823
cg26282236	12	1025755	1.79e-130	9.61e-15	0.7751	0.0507	0.6159	0.0598	0.6283	0.0593	0.6102	0.0549	RAD52	ENSG00000002016, ENSG00000060237
cg14602222	12	1025663	3.24e-118	2.32e-16	0.7618	0.0648	0.571	0.0641	0.5892	0.0612	0.5666	0.0585	RAD52	ENSG00000002016, ENSG00000060237
cg06357748	12	1025529	1.98e-135	3.74e-25	0.7827	0.0659	0.5771	0.0642	0.5995	0.0664	0.5717	0.0601	RAD52	ENSG00000002016, ENSG00000060237
cg13337740	17	33446298	9.91e-20	2.18e-12	0.1139	0.0153	0.1	0.0211	0.1115	0.0385	0.1011	0.0185	RAD51L3;RAD51L3;RAD51L3	ENSG00000092871, ENSG00000073536
cg20931134	14	69045498	2.77e-19	1.44e-09	0.821	0.0264	0.8064	0.022	0.8103	0.0207	0.7977	0.025	RAD51L1	ENSG00000185650, ENSG00000182185
cg08534181	1	202858826	3.71e-27	5.89e-08	0.7872	0.0268	0.7587	0.0255	0.7564	0.0304	0.7524	0.0249	RABIF	ENSG00000183155
cg02747950	15	63526883	2.84e-153	1.3e-09	0.7239	0.0371	0.4329	0.0519	0.4587	0.0585	0.4488	0.0572	RAB8B	ENSG00000138613, ENSG00000166128
cg00448875	3	133611626	3.46e-136	3.33e-75	0.7612	0.0329	0.3943	0.0542	0.4171	0.0554	0.3827	0.0495	RAB6B	ENSG00000154917, ENSG00000144867
cg01313358	3	128841722	1.9e-99	1.22e-14	0.6191	0.0228	0.5407	0.0295	0.5505	0.0293	0.5409	0.0283	RAB43	ENSG00000172780
cg03276422	17	80655668	4.67e-10	2.24e-10	0.1902	0.0336	0.167	0.037	0.1627	0.0382	0.1651	0.0314	RAB40B	ENSG00000141542
cg23907053	12	70215816	5.71e-150	4.76e-139	0.7658	0.0322	0.3885	0.0699	0.4197	0.0708	0.3449	0.0709	RAB3IP;RAB3IP;RAB3IP;RAB3IP;RAB3IP	ENSG00000127328, ENSG00000166268, ENSG00000127328
cg08477768	5	57925482	5.05e-119	2.29e-27	0.6117	0.0318	0.4552	0.0481	0.4682	0.049	0.4552	0.0432	RAB3C	ENSG00000152932
cg24535918	1	52429399	2.67e-38	8.48e-08	0.626	0.0285	0.5897	0.0259	0.5817	0.0329	0.5806	0.0296	RAB3B	ENSG00000169213, ENSG00000078618
cg00714309	1	52422674	4.65e-31	3.18e-20	0.6871	0.0338	0.6312	0.0379	0.628	0.04	0.6159	0.0376	RAB3B	ENSG00000169213, ENSG00000078618
cg12167277	17	72740934	5.91e-09	2.39e-09	0.1257	0.0225	0.1176	0.0277	0.121	0.0359	0.1164	0.022	RAB37;RAB37;RAB37;RAB37	ENSG00000109062
cg05991401	17	72741152	7e-114	2.51e-22	0.7809	0.0258	0.6899	0.0332	0.7203	0.0484	0.6969	0.0479	RAB37;RAB37;RAB37;RAB37	ENSG00000109062
cg12873610	17	27044322	1.78e-84	2.81e-21	0.4762	0.042	0.4116	0.0434	0.4254	0.043	0.4132	0.0395	RAB34;RAB34;RAB34;RAB34;RAB34;RAB34;RAB34;RAB34;RAB34	ENSG00000109113, ENSG00000198242
cg12377874	18	52495404	1.13e-42	1.01e-15	0.8364	0.0324	0.7608	0.0505	0.7578	0.0518	0.7464	0.0492	RAB27B	ENSG00000041353
cg03050022	15	55559759	1.63e-135	1.62e-25	0.4649	0.0481	0.2273	0.0356	0.2544	0.0462	0.2254	0.0411	RAB27A;RAB27A;RAB27A;RAB27A	ENSG00000069974, ENSG00000137876
cg10936230	15	55582890	1.11e-11	6.86e-09	0.1676	0.0226	0.1528	0.0187	0.1645	0.0301	0.1555	0.0207	RAB27A	ENSG00000069943, ENSG00000069974
cg05932702	12	72148251	8.53e-36	1.11e-07	0.3458	0.0342	0.3105	0.0403	0.3151	0.0419	0.3064	0.0371	RAB21	ENSG00000080371
cg04044224	2	238499793	8.15e-08	9.16e-11	0.7868	0.0358	0.7791	0.0329	0.7931	0.0329	0.7832	0.0351	RAB17	ENSG00000124839
cg15121420	2	238490819	1e-35	8.15e-26	0.7039	0.0325	0.6743	0.0283	0.6804	0.0278	0.6614	0.0263	RAB17	ENSG00000124839, ENSG00000071677
cg03419051	17	29814382	2.12e-50	7.27e-12	0.6508	0.024	0.6182	0.0355	0.6348	0.0406	0.6241	0.0409	RAB11FIP4	ENSG00000172301, ENSG00000131242, ENSG00000131242
cg07146073	17	29852668	4.21e-28	7.57e-14	0.8375	0.0352	0.806	0.0323	0.8139	0.0322	0.7978	0.0346	RAB11FIP4	ENSG00000172301, ENSG00000131242, ENSG00000131242
cg27572927	17	29803845	9.48e-32	1e-19	0.6335	0.0311	0.6075	0.0289	0.6235	0.0299	0.6038	0.0294	RAB11FIP4	ENSG00000172301, ENSG00000131242, ENSG00000131242
cg02296627	16	508045	2.29e-25	1.37e-11	0.7206	0.0309	0.6964	0.0404	0.7206	0.0414	0.7027	0.0414	RAB11FIP3	ENSG00000103326, ENSG00000090565, ENSG00000090565
cg19936954	1	180148192	2e-08	2.9e-21	0.4305	0.0371	0.4051	0.0477	0.4045	0.0552	0.3953	0.042	QSOX1;QSOX1	ENSG00000116260, ENSG00000121454
cg23437162	3	49067151	4.44e-38	9.67e-13	0.4782	0.0317	0.4079	0.0386	0.4088	0.0402	0.4019	0.0336	QRICH1;IMPDH2;QRICH1	ENSG00000178035
cg20091297	2	37572423	1.19e-13	4.35e-16	0.124	0.0274	0.1036	0.0269	0.1027	0.0318	0.0972	0.0243	QPCT	ENSG00000115828
cg21962791	12	21590305	1.58e-55	1.08e-09	0.6724	0.0408	0.5595	0.0539	0.5519	0.0511	0.5433	0.0442	PYROXD1	ENSG00000121350
cg00021855	8	144690956	4e-83	9.52e-26	0.7879	0.1282	0.6512	0.1126	0.6784	0.0911	0.6627	0.0878	PYCRL	ENSG00000104524
cg24361896	1	226112363	3.3e-09	5.88e-11	0.0798	0.0241	0.0648	0.0195	0.0644	0.0209	0.0614	0.0115	PYCR2	ENSG00000143811
cg06555971	17	79895584	2.55e-24	1.03e-13	0.1672	0.0252	0.1284	0.0364	0.1292	0.0295	0.1249	0.0275	PYCR1;PYCR1	ENSG00000183010
cg07461837	16	31214880	9.31e-41	3.75e-09	0.7519	0.0254	0.7202	0.0327	0.7238	0.0342	0.7196	0.0336	PYCARD;PYCARD	ENSG00000103490
cg02900356	16	31214494	3.88e-77	1.37e-12	0.3454	0.0343	0.2737	0.0417	0.2855	0.0504	0.2836	0.0503	PYCARD;PYCARD	ENSG00000103490
cg16785344	12	120703817	2.12e-39	1.98e-38	0.3038	0.0331	0.2479	0.0365	0.2532	0.0439	0.239	0.0376	PXN;PXN	ENSG00000089159
cg20153322	12	120703977	2.98e-114	1.42e-51	0.7968	0.0196	0.7057	0.0262	0.7248	0.0327	0.6959	0.0265	PXN;PXN	ENSG00000089159
cg01260366	20	32307172	1.43e-73	2.31e-21	0.7092	0.0282	0.6332	0.0323	0.6462	0.0398	0.6284	0.0371	PXMP4;PXMP4	ENSG00000101417
cg09996777	2	1682068	3.26e-23	2.06e-10	0.7826	0.03	0.774	0.0267	0.7814	0.0256	0.7661	0.028	PXDN	ENSG00000130508, ENSG00000115705
cg00744431	10	134226547	3.5e-22	3.86e-09	0.4366	0.0446	0.4321	0.053	0.4587	0.063	0.4479	0.0583	PWWP2B;PWWP2B	ENSG00000165752, ENSG00000068383
cg00259755	10	134209763	5.93e-16	1.47e-10	0.2098	0.0429	0.1805	0.0391	0.1757	0.042	0.1677	0.0399	PWWP2B;PWWP2B
cg25306480	10	134226517	1.7e-82	1.08e-15	0.6252	0.0548	0.5629	0.0612	0.5979	0.0691	0.5739	0.0686	PWWP2B;PWWP2B	ENSG00000165752, ENSG00000068383
cg02116864	10	134222453	8.51e-39	2.42e-21	0.7338	0.0319	0.7068	0.0307	0.7219	0.0365	0.7001	0.0346	PWWP2B;PWWP2B	ENSG00000165752, ENSG00000068383
cg06986734	8	128902684	4.56e-102	4.71e-10	0.8339	0.0197	0.7417	0.0238	0.7393	0.0266	0.7385	0.0246	PVT1	ENSG00000136997
cg00254470	8	129006087	1.68e-97	4.17e-11	0.8287	0.0295	0.6776	0.0524	0.6695	0.0518	0.6593	0.0492	PVT1	ENSG00000136997
cg11670000	19	45352950	1.57e-80	5.44e-14	0.5201	0.0278	0.4839	0.0365	0.5096	0.0475	0.4963	0.0466	PVRL2;PVRL2	ENSG00000130204, ENSG00000130202
cg22580353	19	45146900	3.98e-19	1.95e-12	0.526	0.0252	0.4984	0.0286	0.5039	0.0326	0.4982	0.0296	PVR;PVR;PVR;PVR	ENSG00000073008
cg09863066	22	37214864	1.87e-12	3.79e-29	0.6867	0.0342	0.6827	0.0275	0.6872	0.029	0.6672	0.0313	PVALB	ENSG00000100362
cg27440283	1	1242757	1.01e-35	4.11e-15	0.1819	0.0306	0.1318	0.033	0.1316	0.0395	0.1296	0.0285	PUSL1;ACAP3	ENSG00000131584, ENSG00000169972
cg14640670	5	139494937	9.25e-94	2.64e-39	0.6614	0.0268	0.5606	0.0334	0.5543	0.0427	0.5375	0.0392	PURA;PURA	ENSG00000182700, ENSG00000185129
cg05533615	21	46291868	5.01e-68	3.72e-15	0.502	0.0452	0.4408	0.0453	0.4535	0.0449	0.4465	0.0433	PTTG1IP	ENSG00000183255, ENSG00000184900
cg06968912	17	40573643	2.39e-33	2.23e-12	0.3348	0.0599	0.2712	0.0464	0.2924	0.0592	0.2873	0.056	PTRF	ENSG00000168610, ENSG00000177469
cg14070162	17	40575582	5.2e-73	4.3e-21	0.5158	0.0297	0.4612	0.0398	0.4708	0.0409	0.4618	0.0384	PTRF	ENSG00000177469
cg07086295	20	41814797	3.33e-25	1.39e-15	0.7466	0.0286	0.7322	0.0233	0.7381	0.0265	0.7267	0.0265	PTPRT;PTPRT	ENSG00000196090
cg15820033	19	5229816	4.64e-20	6.07e-11	0.49	0.0472	0.4506	0.0522	0.4475	0.0509	0.4427	0.049	PTPRS;PTPRS;PTPRS;PTPRS	ENSG00000127663, ENSG00000105426
cg21488876	19	5250376	2.27e-68	6.89e-19	0.919	0.0144	0.8704	0.0173	0.8715	0.0207	0.8574	0.0232	PTPRS;PTPRS;PTPRS;PTPRS	ENSG00000127663, ENSG00000105426
cg19656689	12	71113529	5.34e-52	2.61e-09	0.496	0.056	0.4085	0.0655	0.4081	0.0637	0.4011	0.0587	PTPRR;PTPRR	ENSG00000127329, ENSG00000153233
cg25031476	12	71113067	7.02e-55	3.93e-30	0.828	0.0297	0.7799	0.0412	0.789	0.0373	0.7724	0.0392	PTPRR;PTPRR	ENSG00000127329, ENSG00000153233
cg24824371	7	158075968	3.64e-33	7.2e-08	0.6573	0.0276	0.6168	0.0282	0.6135	0.0327	0.6047	0.0326	PTPRN2;PTPRN2;PTPRN2	ENSG00000155093, ENSG00000105993
cg26639747	7	157590318	4.13e-13	4.41e-08	0.8965	0.0198	0.883	0.0182	0.8824	0.0193	0.8764	0.0218	PTPRN2;PTPRN2;PTPRN2	ENSG00000155093, ENSG00000105993
cg18395809	7	157495882	2.52e-22	3.48e-08	0.8264	0.0249	0.8142	0.0212	0.8158	0.0256	0.8042	0.0253	PTPRN2;PTPRN2;PTPRN2	ENSG00000155093, ENSG00000105993
cg08951403	7	157960420	1.28e-21	2.52e-08	0.4657	0.0521	0.4205	0.0518	0.4149	0.064	0.4093	0.0516	PTPRN2;PTPRN2;PTPRN2	ENSG00000155093, ENSG00000105993
cg18682430	7	157468342	6.24e-51	4.56e-09	0.7922	0.0325	0.7511	0.0289	0.7568	0.0322	0.7439	0.0305	PTPRN2;PTPRN2;PTPRN2	ENSG00000155093, ENSG00000105993
cg00435063	7	157454207	1.82e-29	2.23e-09	0.7918	0.0521	0.7686	0.0583	0.7686	0.0629	0.7562	0.0654	PTPRN2;PTPRN2;PTPRN2	ENSG00000155093, ENSG00000105993
cg25901559	7	157585255	3.13e-37	1.88e-09	0.6754	0.0303	0.6278	0.0299	0.6185	0.0351	0.6109	0.0337	PTPRN2;PTPRN2;PTPRN2	ENSG00000155093, ENSG00000105993
cg17701146	7	157387361	5e-53	1.38e-09	0.8403	0.0357	0.7903	0.0317	0.7949	0.0313	0.7817	0.0333	PTPRN2;PTPRN2;PTPRN2	ENSG00000155093, ENSG00000105993
cg20705893	7	157869970	3.82e-09	5.39e-10	0.8024	0.0243	0.7787	0.0275	0.7758	0.0276	0.7698	0.0297	PTPRN2;PTPRN2;PTPRN2	ENSG00000155093, ENSG00000105993
cg14468481	7	157561104	1.07e-44	3.19e-10	0.679	0.0314	0.6136	0.0387	0.6033	0.0421	0.5943	0.0386	PTPRN2;PTPRN2;PTPRN2	ENSG00000155093, ENSG00000105993
cg25277638	7	157374793	1.1e-22	1.33e-11	0.7243	0.0375	0.6849	0.0437	0.6829	0.0422	0.6776	0.0403	PTPRN2;PTPRN2;PTPRN2	ENSG00000105993
cg06649856	7	158355003	5.47e-38	8.6e-12	0.8	0.0339	0.7755	0.027	0.7766	0.0301	0.7624	0.0324	PTPRN2;PTPRN2;PTPRN2	ENSG00000155093
cg01818715	7	157493445	1.36e-31	7.74e-12	0.646	0.0325	0.6263	0.027	0.6332	0.0268	0.6189	0.0281	PTPRN2;PTPRN2;PTPRN2	ENSG00000155093, ENSG00000105993
cg11206084	7	157780161	3.06e-13	3.89e-13	0.8275	0.0175	0.8096	0.0179	0.8132	0.0188	0.802	0.0192	PTPRN2;PTPRN2;PTPRN2	ENSG00000155093, ENSG00000105993
cg12364136	7	158331217	3.12e-41	1.06e-13	0.8265	0.0348	0.7946	0.0296	0.7972	0.0293	0.7832	0.0359	PTPRN2;PTPRN2;PTPRN2	ENSG00000155093
cg14494365	7	157528653	1.36e-25	5.59e-15	0.8185	0.0219	0.801	0.0193	0.8012	0.0212	0.7872	0.0223	PTPRN2;PTPRN2;PTPRN2	ENSG00000155093, ENSG00000105993
cg25644224	7	158195876	5.94e-58	1.38e-15	0.7331	0.0244	0.6884	0.0221	0.683	0.0266	0.6695	0.0297	PTPRN2;PTPRN2;PTPRN2	ENSG00000155093
cg25279586	18	7566258	6.71e-69	2.22e-09	0.8194	0.0209	0.7506	0.0368	0.7543	0.039	0.7461	0.0362	PTPRM;PTPRM	ENSG00000173482
cg26468891	11	48077221	5.81e-82	6.72e-24	0.6296	0.0262	0.5398	0.0356	0.5411	0.0408	0.5299	0.0339	PTPRJ;PTPRJ	ENSG00000149177, ENSG00000175619
cg13433951	1	44087800	9.41e-20	3.32e-09	0.8387	0.0184	0.8151	0.0208	0.8167	0.0223	0.8053	0.0264	PTPRF;PTPRF	ENSG00000066135, ENSG00000142949
cg00982799	10	129868087	4.37e-29	8.61e-10	0.7423	0.0266	0.7197	0.023	0.7326	0.0277	0.7175	0.0231	PTPRE;PTPRE	ENSG00000132334, ENSG00000148773
cg12434312	10	129845509	1.77e-38	1.52e-11	0.3254	0.0307	0.2736	0.0373	0.2718	0.0417	0.2673	0.0344	PTPRE;PTPRE	ENSG00000132334, ENSG00000148773
cg22891191	10	129706234	1.34e-52	8.06e-31	0.6907	0.0343	0.6395	0.05	0.6475	0.053	0.6259	0.0535	PTPRE	ENSG00000132334
cg16750801	10	129706313	2.29e-125	2.81e-58	0.4327	0.0486	0.2945	0.0563	0.3048	0.0576	0.2733	0.0562	PTPRE	ENSG00000132334, ENSG00000148773
cg02423817	11	67203661	1.8e-121	6.28e-09	0.8201	0.0355	0.677	0.0448	0.6808	0.0481	0.6606	0.0546	PTPRCAP	ENSG00000175634, ENSG00000213402
cg15264991	12	7066563	2.21e-68	1.42e-10	0.6474	0.0307	0.5839	0.0292	0.5793	0.0382	0.5672	0.037	PTPN6;PTPN6;PTPN6	ENSG00000111679, ENSG00000215021, ENSG00000269079, ENSG00000268954
cg11700959	12	7066664	6.74e-86	1.15e-10	0.6347	0.0339	0.561	0.0326	0.5594	0.0352	0.5455	0.0362	PTPN6;PTPN6;PTPN6	ENSG00000111679, ENSG00000215021, ENSG00000269079, ENSG00000268954
cg21249754	12	7060206	4.66e-86	2.6e-11	0.3596	0.0406	0.2272	0.0377	0.2162	0.0357	0.207	0.0339	PTPN6;PTPN6;PTPN6	ENSG00000111679, ENSG00000215021, ENSG00000269079, ENSG00000268954
cg04234016	12	7062109	5e-91	1.43e-27	0.4377	0.0328	0.3066	0.0459	0.2921	0.0508	0.2849	0.043	PTPN6;PTPN6;PTPN6	ENSG00000111679, ENSG00000215021, ENSG00000269079, ENSG00000268954
cg07472511	20	49127687	4.31e-18	3.56e-12	0.16	0.0185	0.1359	0.0274	0.1355	0.0211	0.1315	0.0168	PTPN1	ENSG00000196396
cg09429111	9	96792562	3.98e-38	5.59e-22	0.176	0.0321	0.1252	0.0291	0.1246	0.0268	0.1194	0.0204	PTPDC1	ENSG00000158079, ENSG00000131668
cg08146221	12	6875198	3.68e-38	3.74e-12	0.2249	0.027	0.1701	0.0306	0.1738	0.0402	0.1694	0.0291	PTMS	ENSG00000159335
cg22053720	6	43094478	8.64e-27	4.42e-12	0.7743	0.0283	0.7611	0.0254	0.7657	0.0275	0.7492	0.0306	PTK7;PTK7;PTK7;PTK7	ENSG00000112658, ENSG00000112655
cg20976787	6	43064460	1.31e-41	1.09e-12	0.876	0.0126	0.8215	0.0334	0.8304	0.0316	0.8222	0.0327	PTK7;PTK7;PTK7;PTK7	ENSG00000112658, ENSG00000112655
cg18336453	6	43082296	8.74e-38	8.38e-17	0.5202	0.0386	0.455	0.0419	0.461	0.0481	0.4477	0.0429	PTK7;PTK7;PTK7;PTK7	ENSG00000112658, ENSG00000112655
cg08558323	6	43097370	1.14e-132	5.66e-23	0.3723	0.0448	0.2383	0.0447	0.2547	0.0529	0.2436	0.0472	PTK7;PTK7;PTK7;PTK7	ENSG00000112658, ENSG00000112655
cg25143652	20	62168670	1.2e-47	7.8e-18	0.7332	0.0298	0.6804	0.0295	0.6796	0.0346	0.6625	0.0354	PTK6;PTK6	ENSG00000101213
cg17029694	20	62166255	1.46e-11	9.7e-09	0.6396	0.0336	0.6258	0.0355	0.622	0.0333	0.6131	0.0326	PTK6	ENSG00000125534, ENSG00000101213
cg10285525	20	62167942	7.8e-59	2.07e-11	0.7149	0.029	0.68	0.033	0.6912	0.034	0.6751	0.0273	PTK6	ENSG00000101213
cg04626878	20	62168809	2.81e-72	1.25e-13	0.2377	0.0387	0.1389	0.0337	0.139	0.0356	0.1328	0.032	PTK6	ENSG00000101213
cg12983285	20	62168794	8.8e-67	1.65e-19	0.3175	0.0468	0.2049	0.0418	0.2086	0.045	0.1975	0.0421	PTK6	ENSG00000101213
cg17474524	20	62168831	1.54e-109	7.51e-21	0.371	0.0343	0.2312	0.0404	0.2293	0.044	0.2226	0.0398	PTK6	ENSG00000101213
cg14010720	20	62168878	1.1e-115	1.04e-32	0.5306	0.0302	0.384	0.0364	0.3891	0.0394	0.3703	0.0388	PTK6	ENSG00000101213
cg20593774	8	27181948	9.78e-25	1.42e-08	0.7779	0.0187	0.7461	0.0217	0.7533	0.0182	0.7443	0.0191	PTK2B;PTK2B;PTK2B;PTK2B	ENSG00000120899
cg00337440	8	27182122	1.29e-12	6.78e-11	0.7031	0.0278	0.6795	0.0317	0.682	0.0278	0.6727	0.0295	PTK2B;PTK2B;PTK2B;PTK2B	ENSG00000120899
cg25001305	8	27283945	2.07e-49	7.22e-12	0.4374	0.0368	0.3547	0.0493	0.3582	0.0472	0.3553	0.0444	PTK2B;PTK2B;PTK2B;PTK2B	ENSG00000120903, ENSG00000120899
cg23698023	8	27181813	1.95e-72	5.33e-30	0.6596	0.0197	0.6056	0.0216	0.6137	0.0204	0.5989	0.0209	PTK2B;PTK2B;PTK2B;PTK2B	ENSG00000120899
cg03391568	3	46918266	1.27e-15	3.19e-11	0.7456	0.0279	0.7407	0.0235	0.7455	0.0249	0.7328	0.0233	PTH1R	ENSG00000160808, ENSG00000160801
cg02527881	3	46936655	8.97e-25	4.43e-14	0.7238	0.084	0.6784	0.0898	0.6623	0.0829	0.6473	0.0902	PTH1R	ENSG00000160801, ENSG00000160796
cg19155599	1	186649153	2.14e-09	1.69e-09	0.1668	0.0189	0.1524	0.026	0.1562	0.0235	0.1488	0.0196	PTGS2	ENSG00000073756
cg16101346	1	186650479	3.22e-36	1.61e-26	0.5272	0.0592	0.4361	0.0604	0.4525	0.0596	0.4219	0.0618	PTGS2	ENSG00000073756
cg13630095	9	125137594	5.69e-104	3.62e-83	0.6314	0.0374	0.5238	0.0428	0.5527	0.0495	0.5184	0.0462	PTGS1;PTGS1	ENSG00000095303, ENSG00000136834
cg26597539	5	40680670	6.1e-30	7.44e-09	0.0783	0.0174	0.0506	0.0096	0.0517	0.0186	0.0489	0.0104	PTGER4	ENSG00000171522
cg19672694	5	40688524	1.13e-31	1.76e-09	0.1936	0.0309	0.1469	0.0314	0.1536	0.0484	0.146	0.0262	PTGER4	ENSG00000171522, ENSG00000113638
cg01091117	5	40682333	3.16e-14	1.76e-12	0.1503	0.0283	0.1143	0.0199	0.1131	0.0265	0.1107	0.0168	PTGER4	ENSG00000171522, ENSG00000113638
cg04092800	5	40681444	4.47e-58	1.02e-34	0.4559	0.0359	0.3243	0.0488	0.3166	0.0506	0.2978	0.0492	PTGER4	ENSG00000171522, ENSG00000113638
cg21502048	14	52780158	4.1e-25	3.71e-09	0.4576	0.0696	0.4042	0.0578	0.4411	0.0749	0.4183	0.0721	PTGER2	ENSG00000125384
cg04860432	14	52783454	2.97e-37	1.42e-13	0.5539	0.0495	0.4922	0.059	0.5261	0.0674	0.5006	0.0737	PTGER2	ENSG00000125384, ENSG00000087301
cg06738602	14	52780634	1.03e-13	3.9e-23	0.2339	0.0536	0.2026	0.0498	0.2121	0.058	0.2045	0.0542	PTGER2	ENSG00000125384
cg16134491	14	52780545	1.91e-102	3.69e-27	0.4728	0.0399	0.3874	0.0482	0.4034	0.0512	0.3893	0.0494	PTGER2	ENSG00000125384
cg00563932	9	139871049	4.82e-133	8.9e-39	0.7402	0.0289	0.6238	0.0342	0.6463	0.0398	0.6209	0.0391	PTGDS	ENSG00000107317
cg10798225	11	448822	6.43e-22	2.6e-08	0.7977	0.0252	0.7619	0.0266	0.7623	0.0275	0.7543	0.0253	PTDSS2
cg13434312	1	11543556	7.41e-24	1.38e-09	0.8597	0.0168	0.8311	0.0184	0.8295	0.0205	0.8204	0.0209	PTCHD2	ENSG00000116661, ENSG00000204624
cg01551238	1	11548576	1.2e-40	2.15e-12	0.7153	0.0298	0.6926	0.0252	0.6963	0.0266	0.6816	0.0256	PTCHD2	ENSG00000116661, ENSG00000204624
cg04597545	19	800229	4.89e-52	3.97e-09	0.6284	0.0281	0.5806	0.0282	0.5814	0.0295	0.5691	0.0313	PTBP1;PTBP1;PTBP1;PTBP1	ENSG00000011304, ENSG00000129951
cg23628949	15	77286948	1.38e-28	9.09e-13	0.6794	0.0554	0.6284	0.0484	0.6405	0.0618	0.6213	0.0653	PSTPIP1	ENSG00000140368
cg21322248	15	77289047	2.09e-48	5.52e-17	0.2091	0.0365	0.1671	0.0388	0.1806	0.0462	0.1741	0.046	PSTPIP1	ENSG00000140391, ENSG00000140368
cg00184953	6	31146222	3.43e-34	1.44e-09	0.889	0.015	0.8501	0.0238	0.8492	0.0217	0.8426	0.023	PSORS1C3
cg18688062	6	31146471	1.64e-82	1.29e-17	0.8152	0.0342	0.7358	0.0369	0.7333	0.0391	0.7204	0.0413	PSORS1C3	ENSG00000204525, ENSG00000204531
cg00486113	6	31105711	1.33e-48	1.44e-32	0.5305	0.0309	0.4694	0.03	0.4698	0.0333	0.4568	0.0299	PSORS1C1;PSORS1C2	ENSG00000204538, ENSG00000204539, ENSG00000224544, ENSG00000137197
cg06136702	6	31082631	9.1e-34	1.95e-14	0.6317	0.0302	0.5962	0.0271	0.5974	0.0294	0.5882	0.0265	PSORS1C1;PSORS1C1	ENSG00000204542, ENSG00000229432
cg01016122	6	31082534	5.68e-33	1.31e-11	0.8371	0.0201	0.7997	0.0281	0.8054	0.0268	0.7937	0.0299	PSORS1C1	ENSG00000204542, ENSG00000229432
cg21550612	6	31094185	6.89e-50	3.31e-14	0.6687	0.0333	0.62	0.0301	0.6176	0.0363	0.6026	0.0351	PSORS1C1	ENSG00000204538, ENSG00000204539, ENSG00000224544, ENSG00000137197
cg11396628	6	31095913	2.01e-08	7.87e-17	0.5836	0.0448	0.562	0.045	0.5642	0.0455	0.5529	0.0401	PSORS1C1	ENSG00000204538, ENSG00000204539, ENSG00000224544, ENSG00000137197
cg13808979	6	31093153	2.79e-99	7.57e-18	0.7213	0.0404	0.6241	0.062	0.6259	0.0694	0.6084	0.0689	PSORS1C1	ENSG00000204539, ENSG00000137197
cg11961813	17	40995546	4.62e-17	4.1e-15	0.5042	0.036	0.4726	0.046	0.4753	0.0464	0.4722	0.0481	PSME3;PSME3;AOC2;AOC2	ENSG00000131480
cg05529039	17	40995583	3.24e-08	1.74e-15	0.5437	0.0337	0.5279	0.0426	0.5324	0.0405	0.5259	0.0457	PSME3;PSME3;AOC2;AOC2	ENSG00000131480
cg25268718	14	24604711	3.11e-91	1.92e-20	0.7456	0.0241	0.6743	0.025	0.6861	0.0257	0.6695	0.025	PSME1;PSME1	ENSG00000092010
cg07243988	12	122327438	1.81e-53	8.15e-15	0.3031	0.0366	0.2349	0.0386	0.2421	0.0441	0.2343	0.0309	PSMD9
cg20190559	17	30770932	2.55e-59	2.62e-11	0.3985	0.042	0.3412	0.0478	0.3429	0.0497	0.3427	0.0445	PSMD11	ENSG00000108671
cg13403689	6	32820641	1.27e-103	2.03e-08	0.3054	0.0363	0.1684	0.0323	0.1653	0.0373	0.1651	0.0282	PSMB9;PSMB9;TAP1	ENSG00000240065, ENSG00000168394, ENSG00000230705, ENSG00000240508
cg19136673	6	32813337	1.33e-141	8.86e-10	0.3523	0.0382	0.1639	0.0344	0.1546	0.0412	0.1561	0.0295	PSMB8;TAP1	ENSG00000204264, ENSG00000226201
cg23106844	1	151371309	4.89e-77	3.53e-11	0.6447	0.0328	0.5346	0.0452	0.5128	0.0648	0.5088	0.0525	PSMB4	ENSG00000159377
cg06027620	17	36909606	4.1e-13	4.06e-10	0.2712	0.0304	0.2463	0.0338	0.2481	0.0364	0.2408	0.0326	PSMB3	ENSG00000108294
cg21445230	16	67969367	6.22e-32	3.48e-10	0.4284	0.0262	0.408	0.0256	0.4146	0.0275	0.4074	0.0249	PSMB10	ENSG00000141086
cg13117439	22	17081716	5.19e-45	8.69e-08	0.2644	0.0745	0.161	0.0582	0.1673	0.0659	0.1637	0.0616	psiTPTE22
cg20000641	1	227058046	3.21e-15	2.26e-09	0.1542	0.0208	0.1397	0.0259	0.1454	0.0266	0.1388	0.0243	PSEN2;PSEN2	ENSG00000143801
cg02160608	2	113956634	1.33e-98	4.05e-11	0.5375	0.0357	0.4538	0.0283	0.4639	0.0293	0.4576	0.0299	PSD4;LOC440839	ENSG00000125637, ENSG00000125618
[truncated: 7,705 more rows]

## Sheet: ia-DMSs
ILMNID	Chr	Mapinfo	Pvalue_04	Pvalue_48	beta0.avg	beta0.sd	beta4_5.avg	beta4_5.sd	beta4.avg	beta4.sd	beta8.avg	beta8.sd	UCSC_RefGene_Name	GreatGene	replicated_in_Alisch27k
cg05493407	4	164816619	8.98e-34	1.09e-11	0.4944	0.1246	0.5698	0.1275	0.5348	0.1298	0.5667	0.1279	"MARCH1"	ENSG00000151005, ENSG00000145416	NA
cg09017434	5	16179660	8.38e-38	1.37e-19	0.0503	0.0115	0.0874	0.0236	0.0815	0.0245	0.0997	0.0311	"MARCH11"	ENSG00000183654	NA
cg23479922	5	16179633	1.96e-32	9.9e-14	0.0496	0.008	0.0785	0.0224	0.0755	0.0226	0.0888	0.0255	"MARCH11"	ENSG00000183654	NA
cg03630821	19	58861702	4.91e-126	8.31e-52	0.2246	0.0725	0.4765	0.0772	0.4569	0.0834	0.4986	0.0785	A1BG	ENSG00000182318, ENSG00000121410	NA
cg14222245	19	58861502	3.01e-103	1.2e-46	0.3716	0.0614	0.5699	0.0666	0.5532	0.0615	0.5832	0.0618	A1BG	ENSG00000182318, ENSG00000121410	NA
cg04383979	16	6692245	1.37e-28	7.28e-12	0.1479	0.0333	0.1932	0.0358	0.1858	0.042	0.2023	0.0326	A2BP1;A2BP1	ENSG00000078328	NA
cg03382549	7	34799274	9.27e-38	1.39e-11	0.7145	0.0339	0.7578	0.0306	0.7486	0.033	0.7648	0.0311	AAA1;NPSR1;NPSR1	ENSG00000173852, ENSG00000187258	NA
cg08834902	16	8806690	5.34e-124	3.15e-31	0.3927	0.0603	0.5842	0.0622	0.5669	0.0699	0.5942	0.0686	ABAT;ABAT	ENSG00000183044, ENSG00000184857	NA
cg08241330	16	8806663	2.17e-145	8.07e-31	0.4128	0.0644	0.6171	0.0672	0.6	0.075	0.6294	0.0738	ABAT;ABAT	ENSG00000183044, ENSG00000184857	NA
cg16586594	16	8806569	1.11e-110	6.1e-18	0.2948	0.0622	0.4766	0.0797	0.4489	0.0829	0.4849	0.0811	ABAT;ABAT	ENSG00000183044, ENSG00000184857	NA
cg07336964	16	8806359	8.12e-13	6.47e-17	0.7915	0.024	0.8128	0.0257	0.8099	0.0251	0.8205	0.0229	ABAT;ABAT	ENSG00000183044, ENSG00000184857	NA
cg00220102	16	8806756	6.03e-111	6.71e-14	0.3425	0.0574	0.5184	0.0635	0.5017	0.0719	0.5228	0.069	ABAT;ABAT	ENSG00000183044, ENSG00000184857	NA
cg01881182	16	8806531	5.94e-98	1.07e-10	0.3903	0.0661	0.5578	0.0684	0.5387	0.0708	0.5651	0.0732	ABAT;ABAT	ENSG00000183044, ENSG00000184857	NA
cg03500056	16	8814507	4.35e-140	8.02e-57	0.1748	0.0319	0.3464	0.0421	0.3345	0.0449	0.3687	0.0404	ABAT;ABAT;ABAT	ENSG00000183044, ENSG00000184857	NA
cg04332619	16	8806966	3.09e-124	5.42e-22	0.4934	0.0718	0.6802	0.066	0.6639	0.0758	0.6842	0.074	ABAT;ABAT;ABAT	ENSG00000183044, ENSG00000184857	NA
cg10292855	16	8807018	8.56e-125	5.88e-18	0.3985	0.0563	0.5366	0.0497	0.5237	0.0574	0.5451	0.0525	ABAT;ABAT;ABAT	ENSG00000183044, ENSG00000184857	NA
cg05372963	16	8807026	1.44e-111	2.43e-15	0.5937	0.0646	0.7688	0.0425	0.7675	0.0504	0.7792	0.0469	ABAT;ABAT;ABAT	ENSG00000183044, ENSG00000184857	NA
cg01221157	16	8807011	1.55e-107	7.81e-14	0.6406	0.0715	0.8273	0.043	0.8154	0.0534	0.8284	0.0475	ABAT;ABAT;ABAT	ENSG00000183044, ENSG00000184857	NA
cg26915924	16	8807043	1.58e-123	7.74e-10	0.7191	0.0578	0.8603	0.0367	0.8501	0.0437	0.8602	0.0389	ABAT;ABAT;ABAT	ENSG00000183044, ENSG00000184857	NA
cg14019050	9	107690770	3.35e-92	2.2e-09	0.5028	0.0825	0.6068	0.0746	0.6191	0.0799	0.6286	0.0777	ABCA1	ENSG00000165029	NA
cg14173587	9	139907691	7.78e-87	2.18e-16	0.8413	0.0363	0.9472	0.017	0.9457	0.0171	0.9521	0.0117	ABCA2;ABCA2	ENSG00000107331, ENSG00000169583	NA
cg13063614	11	119020779	8.29e-121	1.58e-08	0.2965	0.0233	0.4098	0.0239	0.4123	0.023	0.4199	0.0245	ABCG4;ABCG4	ENSG00000172350, ENSG00000160703	NA
cg03471346	1	179112077	8.14e-09	4.07e-08	0.6761	0.0489	0.6658	0.0566	0.6217	0.0761	0.6408	0.0731	ABL2;ABL2;ABL2;ABL2;ABL2;ABL2;ABL2;ABL2;ABL2	ENSG00000143322	NA
cg01011367	10	124798692	1.87e-28	5.58e-08	0.2553	0.084	0.3316	0.0988	0.3329	0.0886	0.3476	0.0907	ACADSB	ENSG00000188620, ENSG00000196177	NA
cg07925670	17	7253489	4.47e-20	1.84e-12	0.4205	0.0734	0.4761	0.0786	0.4731	0.0838	0.4875	0.0824	ACAP1	ENSG00000213859, ENSG00000182896	NA
cg01515136	1	1229589	6.9e-66	3.95e-20	0.6144	0.0696	0.7407	0.0654	0.7471	0.0646	0.7567	0.0624	ACAP3	ENSG00000162572, ENSG00000131584	NA
cg03003335	1	1229351	1.59e-81	9.87e-19	0.7133	0.0939	0.8764	0.062	0.8837	0.0531	0.8928	0.0505	ACAP3	ENSG00000162572, ENSG00000131584	NA
cg06818047	1	1229105	3.45e-81	3.35e-17	0.713	0.0726	0.8384	0.0621	0.8478	0.0517	0.8558	0.0504	ACAP3		NA
cg01937247	1	1229534	2.47e-57	5.82e-14	0.7084	0.0655	0.8162	0.0467	0.8251	0.042	0.829	0.0405	ACAP3	ENSG00000162572, ENSG00000131584	NA
cg19414302	1	1234354	2.06e-75	2.47e-09	0.7942	0.0238	0.8712	0.0186	0.8713	0.0226	0.8729	0.0163	ACAP3	ENSG00000162572, ENSG00000131584	NA
cg25204186	17	31889590	4.54e-10	2.18e-30	0.8058	0.0216	0.8229	0.0224	0.8191	0.0204	0.8326	0.0194	ACCN1	ENSG00000141316	NA
cg24950828	17	31995527	6.46e-27	2.56e-13	0.7849	0.0278	0.8252	0.0235	0.8208	0.0246	0.8324	0.0216	ACCN1	ENSG00000141316	NA
cg14826891	17	32404422	5.77e-67	7.66e-09	0.674	0.0317	0.7361	0.0273	0.7369	0.0288	0.7396	0.0273	ACCN1		NA
cg25963412	4	8412369	1.19e-68	2.42e-28	0.6335	0.0382	0.742	0.0379	0.7433	0.0395	0.7623	0.0359	ACOX3;ACOX3	ENSG00000170801, ENSG00000087008	NA
cg08722675	4	8412549	2.68e-69	5.85e-15	0.3022	0.043	0.4125	0.0523	0.4209	0.0566	0.4434	0.0576	ACOX3;ACOX3	ENSG00000170801, ENSG00000087008	NA
cg01083549	16	89168371	7e-41	1.51e-14	0.7325	0.0492	0.7448	0.0561	0.7209	0.0663	0.7313	0.0686	ACSF3;ACSF3;ACSF3	ENSG00000129910, ENSG00000176715	NA
cg02441474	16	89165300	5.12e-48	1.58e-11	0.3948	0.043	0.453	0.0454	0.4405	0.0439	0.4677	0.0429	ACSF3;ACSF3;ACSF3	ENSG00000129910, ENSG00000176715	NA
cg02193283	16	89164953	1.12e-40	4.82e-11	0.3447	0.0364	0.4082	0.0402	0.4037	0.042	0.4266	0.0395	ACSF3;ACSF3;ACSF3	ENSG00000129910, ENSG00000176715	NA
cg07944420	16	89185293	6.92e-22	8.95e-11	0.6863	0.0907	0.7226	0.0765	0.7061	0.0778	0.7207	0.077	ACSF3;ACSF3;ACSF3	ENSG00000129910, ENSG00000176715	NA
cg04033022	16	89189383	1.41e-23	1.05e-10	0.7554	0.0392	0.7545	0.0413	0.7346	0.0529	0.7464	0.0521	ACSF3;ACSF3;ACSF3	ENSG00000129910, ENSG00000176715	NA
cg05104581	16	89164990	1.14e-56	1.5e-10	0.1921	0.0381	0.2516	0.0485	0.2432	0.0482	0.2656	0.0395	ACSF3;ACSF3;ACSF3	ENSG00000129910, ENSG00000176715	NA
cg08551036	16	89219820	7.07e-30	4.17e-09	0.7921	0.0253	0.8305	0.0223	0.8334	0.0209	0.8385	0.0182	ACSF3;ACSF3;ACSF3	ENSG00000129910, ENSG00000176715	NA
cg25282715	17	42848988	1.68e-111	1.92e-12	0.1536	0.0268	0.2339	0.0375	0.2238	0.0405	0.2421	0.0329	ADAM11	ENSG00000073670, ENSG00000182963	NA
cg15280358	10	127904472	1.81e-16	5.56e-12	0.7226	0.0475	0.7519	0.0452	0.7369	0.0463	0.7561	0.0588	ADAM12;ADAM12	ENSG00000203780, ENSG00000148848	NA
cg14742937	8	39172097	1.07e-108	1.81e-11	0.3395	0.0521	0.5699	0.0712	0.5609	0.0754	0.5698	0.0738	ADAM5P	ENSG00000197475, ENSG00000197140	NA
cg01664241	4	73435425	6.6e-45	8.56e-14	0.1256	0.0196	0.1792	0.0328	0.1699	0.029	0.1877	0.0318	ADAMTS3	ENSG00000156140	NA
cg22081832	3	64670459	4.82e-28	1.14e-16	0.358	0.0406	0.3982	0.0412	0.3912	0.0498	0.4173	0.0442	ADAMTS9	ENSG00000163638, ENSG00000163637	NA
cg22177868	3	64667730	1.98e-23	3.3e-11	0.4885	0.0481	0.5215	0.0509	0.5065	0.0542	0.5305	0.0448	ADAMTS9	ENSG00000163638, ENSG00000163637	NA
cg09791746	19	1510494	6.91e-42	6.9e-31	0.5565	0.075	0.6449	0.0687	0.6277	0.0683	0.6554	0.0679	ADAMTSL5	ENSG00000115255, ENSG00000185761	NA
cg00658405	19	1510500	4.6e-31	4.66e-21	0.5889	0.0484	0.6462	0.0471	0.629	0.0497	0.6535	0.0484	ADAMTSL5	ENSG00000115255, ENSG00000185761	NA
cg22994198	19	1508528	1.23e-57	6.65e-11	0.1637	0.0263	0.2414	0.0417	0.2401	0.045	0.2544	0.0443	ADAMTSL5	ENSG00000115255, ENSG00000185761	NA
cg13434396	19	1508555	8.69e-52	6.87e-08	0.2127	0.0362	0.276	0.0425	0.2627	0.0436	0.2823	0.039	ADAMTSL5	ENSG00000115255, ENSG00000185761	NA
cg21842920	7	968493	7.26e-22	2.28e-09	0.2872	0.0578	0.3684	0.0755	0.3801	0.0822	0.4051	0.0928	ADAP1	ENSG00000105963, ENSG00000239857	NA
cg05750078	10	1567746	1.74e-08	1.67e-09	0.867	0.0302	0.8758	0.0283	0.8705	0.051	0.8772	0.0245	ADARB2	ENSG00000067064, ENSG00000185736	NA
cg08482957	10	1437944	5.13e-09	1.9e-08	0.8215	0.0264	0.8374	0.0242	0.8363	0.027	0.8403	0.0231	ADARB2	ENSG00000067064, ENSG00000185736	NA
cg24676071	7	45613410	2.66e-32	8.75e-08	0.1032	0.0177	0.1314	0.0214	0.1249	0.0197	0.1327	0.0216	ADCY1	ENSG00000164742	NA
cg08550394	16	4013659	7.26e-136	1.62e-76	0.2306	0.0304	0.3924	0.0333	0.3784	0.0387	0.4073	0.0318	ADCY9	ENSG00000162104, ENSG00000005339	NA
cg00800141	16	4014161	8.4e-87	2.98e-22	0.7037	0.0365	0.7863	0.0339	0.7819	0.0331	0.7923	0.0309	ADCY9	ENSG00000162104, ENSG00000005339	NA
cg02840199	16	4165257	1.87e-113	4.38e-22	0.3523	0.0483	0.4745	0.0439	0.4667	0.042	0.4853	0.0393	ADCY9	ENSG00000162104	NA
cg00834536	16	4013537	3.87e-67	2.88e-18	0.1627	0.0288	0.2258	0.0386	0.2153	0.0432	0.2355	0.0365	ADCY9	ENSG00000162104, ENSG00000005339	NA
cg03945800	16	4165515	6.08e-76	2.87e-16	0.1558	0.0312	0.238	0.0426	0.2278	0.0474	0.2526	0.0435	ADCY9	ENSG00000162104	yes
cg27340723	16	4061608	4.78e-57	1.38e-08	0.5427	0.0587	0.6464	0.0623	0.6573	0.0579	0.6683	0.065	ADCY9	ENSG00000162104, ENSG00000005339	NA
cg06025216	16	4164891	9.48e-22	3.4e-08	0.867	0.0168	0.8899	0.0145	0.8903	0.0199	0.8932	0.0153	ADCY9	ENSG00000162104, ENSG00000005339	NA
cg21844005	7	31096717	7.63e-41	8.08e-15	0.434	0.0421	0.4863	0.0385	0.4697	0.0419	0.4875	0.0344	ADCYAP1R1	ENSG00000164600, ENSG00000078549	NA
cg02619834	10	111782464	1.51e-34	1.05e-10	0.7763	0.0324	0.8022	0.0298	0.7993	0.0367	0.8131	0.0264	ADD3;ADD3;ADD3	ENSG00000119950, ENSG00000148700	NA
cg12474798	10	64565772	2.33e-113	2.03e-35	0.2626	0.0409	0.4177	0.0513	0.4018	0.05	0.4332	0.0513	ADO;ADO	ENSG00000122877, ENSG00000181915	NA
cg01005506	10	64565768	1.21e-103	2.38e-32	0.2014	0.0356	0.3086	0.0424	0.2956	0.0449	0.3238	0.0374	ADO;ADO	ENSG00000122877, ENSG00000181915	NA
cg25103895	10	64565642	1.18e-92	8.13e-25	0.4138	0.0325	0.5161	0.0282	0.5092	0.0316	0.5285	0.0309	ADO;ADO	ENSG00000122877, ENSG00000181915	NA
cg20684110	10	64565750	6.06e-90	5.51e-19	0.2484	0.0354	0.3477	0.0419	0.331	0.0421	0.3573	0.0379	ADO;ADO	ENSG00000122877, ENSG00000181915	NA
cg02190127	20	4229231	5.6e-21	2.61e-09	0.4074	0.0288	0.4311	0.0259	0.423	0.0281	0.4324	0.0263	ADRA1D	ENSG00000171873	NA
cg05329352	10	112838983	1.23e-115	2.81e-76	0.3218	0.0364	0.4476	0.0371	0.4365	0.0371	0.4651	0.0381	ADRA2A	ENSG00000150594	NA
cg11367939	10	112839302	1.59e-90	2.8e-13	0.7741	0.0273	0.8657	0.0175	0.8663	0.0247	0.8723	0.0188	ADRA2A;ADRA2A	ENSG00000150594	NA
cg13848598	10	115804578	4.27e-66	5.64e-18	0.2465	0.0345	0.3225	0.0378	0.3093	0.0444	0.335	0.0371	ADRB1	ENSG00000043591	NA
cg17455261	4	87882899	8.67e-13	1.09e-11	0.1609	0.0706	0.2073	0.0452	0.2132	0.049	0.2377	0.051	AFF1	ENSG00000170509, ENSG00000172493	NA
cg24768561	2	236401800	2.04e-109	8.25e-37	0.278	0.0334	0.3972	0.0353	0.3774	0.0358	0.4073	0.0302	AGAP1;AGAP1	ENSG00000157985	yes
cg22764497	2	236716219	1.22e-85	3.62e-12	0.7836	0.0294	0.8551	0.023	0.8466	0.024	0.8601	0.019	AGAP1;AGAP1	ENSG00000168505, ENSG00000157985	NA
cg06694561	2	236716285	2.14e-50	1.47e-11	0.8215	0.0229	0.8646	0.0189	0.8629	0.0194	0.8687	0.0189	AGAP1;AGAP1	ENSG00000168505, ENSG00000157985	NA
cg06486088	2	237010222	8e-23	1.15e-10	0.8382	0.0198	0.8602	0.0176	0.8558	0.0209	0.8629	0.0187	AGAP1;AGAP1	ENSG00000168505, ENSG00000157985	NA
cg20882773	2	236962206	3.12e-08	2.43e-10	0.4653	0.0299	0.4791	0.0301	0.4703	0.0344	0.4838	0.0297	AGAP1;AGAP1	ENSG00000168505, ENSG00000157985	NA
cg23719692	2	236961189	2.16e-12	2.53e-08	0.8525	0.0213	0.8714	0.0217	0.8687	0.0221	0.8725	0.0197	AGAP1;AGAP1	ENSG00000168505, ENSG00000157985	NA
cg17792740	10	88729315	1.71e-107	5.45e-09	0.5678	0.0353	0.7217	0.0434	0.716	0.0551	0.7243	0.0492	AGAP11;C10orf116	ENSG00000151303	NA
cg12253175	12	58132093	3.92e-32	3.23e-49	0.72	0.056	0.8023	0.0498	0.7936	0.0538	0.8261	0.0473	AGAP2;AGAP2	ENSG00000135439	NA
cg01353646	12	58132733	6.34e-60	4.95e-40	0.5845	0.0398	0.6877	0.0438	0.6863	0.0487	0.7084	0.0468	AGAP2;AGAP2	ENSG00000135439	NA
cg09596958	12	58132105	3.38e-32	1.82e-37	0.697	0.0557	0.7713	0.0529	0.7661	0.0614	0.7919	0.0591	AGAP2;AGAP2	ENSG00000135439	NA
cg08425810	12	58132558	1.04e-53	1.02e-19	0.4496	0.0767	0.5983	0.073	0.5919	0.082	0.626	0.0831	AGAP2;AGAP2	ENSG00000135439	NA
cg01834979	12	58119918	4.43e-16	1.76e-25	0.7784	0.0491	0.8193	0.0455	0.8245	0.0422	0.8323	0.0383	AGAP2;LOC100130776;AGAP2	ENSG00000135439, ENSG00000135506	NA
cg23387569	12	58120011	1.23e-25	4.76e-23	0.7231	0.0711	0.7911	0.0671	0.7993	0.0626	0.8119	0.0599	AGAP2;LOC100130776;AGAP2	ENSG00000135439, ENSG00000135506	NA
cg11511175	12	58119979	6.84e-57	6.02e-16	0.6718	0.0522	0.7558	0.0499	0.7604	0.0468	0.7688	0.0451	AGAP2;LOC100130776;AGAP2	ENSG00000135439, ENSG00000135506	NA
cg16823042	12	58119992	2.4e-17	3.92e-09	0.6263	0.055	0.6776	0.0536	0.6852	0.0504	0.6911	0.0502	AGAP2;LOC100130776;AGAP2	ENSG00000135439, ENSG00000135506	NA
cg25417842	7	150822987	2.43e-77	5.68e-14	0.6707	0.0824	0.7949	0.0749	0.8085	0.0782	0.8147	0.0767	AGAP3	ENSG00000133612, ENSG00000164900	NA
cg03714522	7	150822902	1.03e-77	2.3e-09	0.4893	0.0764	0.618	0.0852	0.6356	0.09	0.6422	0.0894	AGAP3	ENSG00000133612, ENSG00000164900	NA
cg22169990	7	150786051	3.81e-54	1.08e-16	0.1419	0.0248	0.2341	0.0406	0.2375	0.0457	0.2641	0.0545	AGAP3;AGAP3	ENSG00000133612, ENSG00000164900	NA
cg21887193	7	150786082	1.87e-46	2.91e-16	0.1414	0.0287	0.2077	0.0358	0.2103	0.0385	0.2299	0.0469	AGAP3;AGAP3	ENSG00000133612, ENSG00000164900	NA
cg25788549	7	150786044	2.9e-41	6.33e-12	0.1185	0.0169	0.1604	0.0218	0.1587	0.0246	0.1736	0.032	AGAP3;AGAP3	ENSG00000133612, ENSG00000164900	NA
cg13669080	9	139568523	1.57e-61	1.07e-09	0.4808	0.0262	0.5522	0.0235	0.5458	0.0234	0.5576	0.0236	AGPAT2;AGPAT2	ENSG00000172889, ENSG00000169692	NA
cg14209522	21	45381306	1.78e-36	2.2e-14	0.8446	0.0343	0.8413	0.035	0.8149	0.0449	0.8286	0.0413	AGPAT3;AGPAT3	ENSG00000160218, ENSG00000160216	NA
cg10636297	21	45405724	7.8e-64	1.22e-09	0.4943	0.0281	0.5625	0.0273	0.5612	0.0267	0.5712	0.0239	AGPAT3;AGPAT3	ENSG00000160218, ENSG00000160216	NA
cg08426200	15	78802280	1.08e-46	1.09e-37	0.3814	0.0479	0.4408	0.0596	0.4037	0.0601	0.4452	0.0556	AGPHD1;AGPHD1	ENSG00000041357, ENSG00000188266, ENSG00000041357	NA
cg04807594	3	148415747	3.16e-28	1.47e-11	0.1236	0.0162	0.1531	0.0188	0.1507	0.0208	0.1612	0.0226	AGTR1;AGTR1;AGTR1;AGTR1;AGTR1;AGTR1;AGTR1;AGTR1		NA
cg18042806	5	177659971	2.95e-35	1.31e-12	0.3152	0.0311	0.3345	0.0367	0.3181	0.0404	0.3361	0.0323	AGXT2L2	ENSG00000175309	yes
cg12484113	1	27898757	7.38e-44	6.13e-12	0.3107	0.0458	0.3965	0.0362	0.3902	0.0406	0.4098	0.0328	AHDC1	ENSG00000158195, ENSG00000126705	NA
cg11697038	1	27931284	7.01e-100	1.06e-09	0.5037	0.0334	0.6562	0.0342	0.6637	0.0342	0.6698	0.0362	AHDC1	ENSG00000126705	NA
cg18685455	6	135796690	5.79e-67	5.94e-21	0.4207	0.0485	0.5308	0.0632	0.5139	0.0616	0.5492	0.0648	AHI1;AHI1;AHI1;AHI1	ENSG00000135541, ENSG00000118513	NA
cg27296413	1	159037843	1.54e-57	1.82e-30	0.4807	0.0394	0.5418	0.0452	0.5127	0.043	0.5551	0.0466	AIM2	ENSG00000163565, ENSG00000163568	NA
cg09667394	1	78011748	1.47e-61	6.79e-12	0.1827	0.0369	0.2843	0.0517	0.2906	0.0438	0.307	0.0414	AK5;AK5	ENSG00000154027, ENSG00000036549	NA
cg21171115	9	112887903	2.56e-14	5.13e-09	0.7441	0.0359	0.7674	0.04	0.7572	0.0447	0.7717	0.0367	AKAP2;PALM2-AKAP2;PALM2-AKAP2;AKAP2	ENSG00000157654, ENSG00000136810	NA
cg19792099	14	64935374	5.87e-49	6.8e-16	0.79	0.0375	0.7999	0.0386	0.7652	0.0552	0.7874	0.0482	AKAP5	ENSG00000089775, ENSG00000179841	NA
cg05915981	6	131571669	1.11e-66	5.62e-11	0.1362	0.0265	0.2015	0.0423	0.2009	0.0475	0.2228	0.046	AKAP7;AKAP7;AKAP7;AKAP7;AKAP7	ENSG00000118520, ENSG00000118507	NA
cg18289580	1	63903827	3.35e-09	3.12e-10	0.8417	0.0346	0.8437	0.0352	0.8209	0.0478	0.8376	0.0328	ALG6	ENSG00000088035, ENSG00000142856	NA
cg27555092	18	56296354	4.17e-71	1.06e-08	0.7703	0.0305	0.8329	0.0229	0.8218	0.029	0.8337	0.0208	ALPK2	ENSG00000198796	NA
cg14659346	2	233246431	6.56e-18	9.06e-08	0.221	0.0724	0.2767	0.0854	0.2714	0.0863	0.2764	0.0871	ALPP		NA
cg00484358	1	110610995	6.75e-83	2.89e-29	0.2086	0.0274	0.2856	0.0344	0.2788	0.0359	0.3029	0.0291	ALX3	ENSG00000156150	NA
cg04858155	11	44332369	1.1e-88	2.98e-15	0.1649	0.0205	0.238	0.027	0.2354	0.0291	0.2502	0.0275	ALX4	ENSG00000052850	NA
cg00418150	11	44327869	5.28e-71	3.74e-08	0.2793	0.0313	0.3486	0.0292	0.3428	0.0327	0.3542	0.0261	ALX4	ENSG00000151348, ENSG00000052850	NA
cg20354882	12	96350795	2.52e-37	2.37e-08	0.6118	0.0573	0.6722	0.0645	0.657	0.0705	0.6733	0.0652	AMDHD1	ENSG00000139344, ENSG00000084110	NA
cg23918296	14	103397019	7.35e-148	4.43e-12	0.4732	0.0566	0.638	0.0562	0.6429	0.056	0.6508	0.0553	AMN	ENSG00000198752, ENSG00000166126	NA
cg01220680	20	866011	1.15e-49	1.68e-16	0.0562	0.0079	0.0888	0.0173	0.0862	0.0187	0.0985	0.0233	ANGPT4	ENSG00000125898, ENSG00000101280	NA
cg13508369	9	129884026	3.07e-134	2.43e-21	0.5934	0.0325	0.7079	0.0325	0.6931	0.0306	0.7046	0.0312	ANGPTL2;RALGPS1	ENSG00000136828, ENSG00000136859	NA
cg14281592	9	129884313	9.61e-110	1.03e-13	0.4539	0.0515	0.5951	0.0489	0.5635	0.0469	0.5848	0.0472	ANGPTL2;RALGPS1	ENSG00000136859	NA
cg11213150	9	129884457	2.43e-87	4.54e-13	0.5329	0.0448	0.6577	0.0443	0.6332	0.0434	0.644	0.0441	ANGPTL2;RALGPS1	ENSG00000136859	NA
cg16931969	4	113985495	9.5e-08	1.51e-15	0.5	0.0705	0.5247	0.078	0.5109	0.0748	0.5344	0.077	ANK2;ANK2;ANK2	ENSG00000145362, ENSG00000145349	NA
cg05815275	11	113258390	6.7e-36	1.44e-08	0.6924	0.0317	0.7425	0.0292	0.7348	0.0302	0.7474	0.0268	ANKK1	ENSG00000170209	NA
cg13198503	2	241497583	3.07e-49	1.04e-22	0.2129	0.0357	0.2715	0.0434	0.2596	0.0417	0.2838	0.0367	ANKMY1;ANKMY1	ENSG00000144504, ENSG00000188542	NA
cg15855924	13	111565111	1.2e-28	2.04e-09	0.6181	0.0432	0.6556	0.0462	0.6433	0.0434	0.662	0.0404	ANKRD10	ENSG00000102606, ENSG00000153487	NA
cg00206490	16	89469729	1.46e-15	1.42e-14	0.2298	0.0368	0.2649	0.0369	0.2744	0.0465	0.2881	0.0474	ANKRD11	ENSG00000170100, ENSG00000167522	NA
cg05493336	16	89469845	2.64e-12	2.24e-12	0.4233	0.0366	0.4438	0.0369	0.4452	0.0394	0.4576	0.0364	ANKRD11	ENSG00000170100, ENSG00000167522	NA
cg08420923	16	89436447	1.53e-117	2.99e-11	0.6498	0.0392	0.7609	0.0216	0.7525	0.026	0.764	0.0205	ANKRD11	ENSG00000170100, ENSG00000167522	NA
cg02930721	16	89375113	2.71e-21	9.04e-10	0.7935	0.0329	0.7832	0.038	0.7636	0.0485	0.7742	0.0463	ANKRD11	ENSG00000167522, ENSG00000170100	NA
cg05081845	16	89384937	1.15e-31	3.28e-09	0.7877	0.0319	0.796	0.0316	0.7754	0.0377	0.7893	0.0313	ANKRD11	ENSG00000167522, ENSG00000170100	NA
cg08057432	16	89441217	1.1e-18	1.01e-08	0.7061	0.0532	0.7511	0.0495	0.7411	0.0577	0.7628	0.0418	ANKRD11	ENSG00000170100, ENSG00000167522	NA
cg04891961	17	27939900	1.27e-85	3.6e-28	0.2705	0.0488	0.3839	0.045	0.374	0.0445	0.3934	0.0426	ANKRD13B	ENSG00000167549, ENSG00000108262	NA
cg13718961	17	27939261	4.01e-41	6.7e-13	0.8128	0.0209	0.8505	0.0169	0.8505	0.0218	0.8544	0.0158	ANKRD13B	ENSG00000167549, ENSG00000108262	NA
cg26132737	2	198029141	4.48e-126	6.27e-26	0.5029	0.0509	0.7258	0.0446	0.7269	0.0477	0.7424	0.0444	ANKRD44	ENSG00000197121, ENSG00000065413	NA
cg09496748	2	198029215	8.58e-122	8.32e-13	0.5945	0.0501	0.773	0.037	0.7781	0.043	0.7874	0.0387	ANKRD44	ENSG00000197121, ENSG00000065413	NA
cg01895439	14	102974240	1.57e-76	1.32e-96	0.6203	0.045	0.7224	0.0451	0.7019	0.0475	0.735	0.0459	ANKRD9	ENSG00000089902, ENSG00000196663	NA
cg12103197	14	102974365	1.06e-76	2.64e-59	0.7584	0.0443	0.8383	0.0344	0.8182	0.0393	0.8485	0.0322	ANKRD9	ENSG00000089902, ENSG00000196663	NA
cg10040821	12	99193806	2.72e-12	2.03e-15	0.5539	0.0562	0.6139	0.0535	0.6083	0.0654	0.6251	0.0532	ANKS1B;ANKS1B;ANKS1B	ENSG00000120868	NA
cg02907098	12	6054362	4.58e-11	5.08e-16	0.1502	0.0309	0.1924	0.0562	0.1882	0.0438	0.202	0.0355	ANO2	ENSG00000047617, ENSG00000185652	NA
cg02130133	11	22213803	8.27e-26	5.69e-10	0.6395	0.048	0.6718	0.0448	0.659	0.0487	0.6801	0.0432	ANO5;ANO5	ENSG00000171714	NA
cg18240400	10	46168597	6.42e-92	9.34e-19	0.2978	0.0362	0.3899	0.0385	0.3833	0.0431	0.4051	0.0375	ANUBL1;ANUBL1	ENSG00000172671	NA
cg07104958	10	46168551	6.19e-95	8.55e-17	0.4772	0.0288	0.5649	0.0299	0.5626	0.0316	0.5757	0.0312	ANUBL1;ANUBL1	ENSG00000172671	NA
cg01240931	5	112074043	1.91e-103	5.18e-29	0.2621	0.033	0.375	0.0404	0.3831	0.0454	0.4039	0.045	APC;APC;APC	ENSG00000134982	NA
cg14219124	11	129992297	1.12e-66	1.2e-21	0.156	0.0596	0.2273	0.0451	0.2335	0.0467	0.262	0.0623	APLP2;APLP2;APLP2;APLP2;APLP2;APLP2	ENSG00000149418, ENSG00000084234	NA
cg27437304	11	129992368	1.79e-79	1.69e-20	0.4336	0.065	0.4979	0.0449	0.4815	0.0471	0.5107	0.0361	APLP2;APLP2;APLP2;APLP2;APLP2;APLP2	ENSG00000149418, ENSG00000084234	NA
cg04469731	11	129992359	2.79e-104	8.47e-11	0.3614	0.0566	0.4556	0.0464	0.4426	0.0443	0.4653	0.0408	APLP2;APLP2;APLP2;APLP2;APLP2;APLP2	ENSG00000149418, ENSG00000084234	NA
cg09044186	11	116661388	2.69e-44	2.55e-16	0.8182	0.0716	0.8924	0.0471	0.8835	0.05	0.8915	0.0428	APOA5;APOA5	ENSG00000109917	NA
cg27362048	11	116661237	5.27e-38	2.57e-12	0.8151	0.0486	0.865	0.0355	0.8592	0.037	0.8652	0.029	APOA5;APOA5	ENSG00000109917	NA
cg15246511	2	21267212	2.17e-71	4.69e-14	0.6642	0.047	0.7475	0.045	0.7466	0.0449	0.7523	0.0456	APOB	ENSG00000084674	NA
cg07636176	2	21267175	3.12e-66	3.84e-10	0.6183	0.0471	0.691	0.0544	0.6933	0.0562	0.6937	0.0535	APOB	ENSG00000084674	NA
cg02567151	20	61915437	5.53e-14	5.16e-08	0.7833	0.0307	0.7988	0.0393	0.7907	0.0418	0.7948	0.041	ARFGAP1;ARFGAP1	ENSG00000101203, ENSG00000101199	NA
cg08199013	16	330010	6.65e-57	8.2e-12	0.7179	0.0277	0.7855	0.029	0.7844	0.0305	0.7857	0.0285	ARHGDIG	ENSG00000185615, ENSG00000242173, ENSG00000076344	NA
cg10296718	8	1848143	2.76e-81	2e-21	0.5943	0.0801	0.719	0.0662	0.7075	0.0636	0.7284	0.0557	ARHGEF10	ENSG00000104728, ENSG00000036448	NA
cg07011029	8	1848040	8.45e-76	6.1e-10	0.3583	0.0648	0.4701	0.0664	0.4681	0.0682	0.4756	0.0634	ARHGEF10	ENSG00000104728, ENSG00000036448	NA
cg23841608	2	131676293	5.29e-14	2.08e-10	0.5673	0.0321	0.5978	0.0356	0.5886	0.0375	0.5979	0.0345	ARHGEF4;ARHGEF4	ENSG00000136002, ENSG00000115762	NA
cg23415434	2	131798869	1.24e-77	1.27e-09	0.4148	0.0493	0.4967	0.0485	0.4743	0.0569	0.4852	0.0533	ARHGEF4;ARHGEF4	ENSG00000136002, ENSG00000115762	NA
cg09129334	13	111837676	9.19e-80	7.05e-15	0.5663	0.066	0.6402	0.0538	0.6211	0.0527	0.6593	0.0495	ARHGEF7;ARHGEF7;ARHGEF7;ARHGEF7;ARHGEF7	ENSG00000102606	NA
cg14299931	13	111839335	1.01e-25	1.11e-07	0.8353	0.0375	0.8647	0.0314	0.8489	0.0376	0.8648	0.0301	ARHGEF7;ARHGEF7;ARHGEF7;ARHGEF7;ARHGEF7;ARHGEF7	ENSG00000102606	NA
cg12658374	17	37323563	3.25e-08	3.43e-10	0.5583	0.039	0.5947	0.0357	0.6047	0.0411	0.6226	0.0422	ARL5C	ENSG00000141748	NA
cg15608714	6	109193762	7.29e-24	6.85e-11	0.8213	0.026	0.8296	0.0255	0.8189	0.0317	0.8286	0.0293	ARMC2	ENSG00000118690, ENSG00000080546	NA
cg13805518	15	80697783	1.01e-66	2.53e-18	0.5695	0.0637	0.6672	0.0578	0.6508	0.0632	0.666	0.0611	ARNT2	ENSG00000136379, ENSG00000172379, ENSG00000172379	NA
cg10864794	5	78203170	6.85e-64	4.14e-11	0.6861	0.0518	0.77	0.0441	0.7869	0.0422	0.7976	0.041	ARSB;ARSB	ENSG00000145685, ENSG00000113273	NA
cg15712777	5	78204392	2.62e-52	1.22e-09	0.2052	0.0341	0.2745	0.0478	0.2705	0.0465	0.2986	0.057	ARSB;ARSB	ENSG00000145685, ENSG00000113273	NA
cg06974175	11	3662967	5.59e-67	3.77e-10	0.4018	0.0521	0.4864	0.0635	0.4928	0.0614	0.5048	0.0597	ART5;ART5	ENSG00000129744, ENSG00000167311	NA
cg18534077	10	104628846	9.55e-126	5.17e-12	0.6261	0.0482	0.7955	0.0341	0.7861	0.0337	0.8015	0.0326	AS3MT	ENSG00000214435	NA
cg21038703	17	42248358	3.63e-115	1.44e-61	0.593	0.042	0.7604	0.0351	0.7547	0.0351	0.775	0.0348	ASB16	ENSG00000161664	yes
cg16988970	17	42248062	4.7e-104	1.01e-36	0.44	0.0308	0.5491	0.0403	0.5344	0.0401	0.5591	0.0402	ASB16	ENSG00000161664	NA
cg04520793	17	42248056	1.46e-83	1.5e-19	0.1559	0.0283	0.2239	0.0378	0.2108	0.0419	0.232	0.0325	ASB16	ENSG00000161664	NA
cg22998028	17	42247910	4.68e-23	2.25e-11	0.5146	0.0307	0.5547	0.0374	0.5511	0.038	0.5602	0.0362	ASB16	ENSG00000161664	NA
cg10023613	17	42248099	5.07e-77	2.57e-32	0.2636	0.0327	0.3677	0.0454	0.3572	0.0484	0.3868	0.0434	ASB16;ASB16	ENSG00000161664	NA
cg04584103	14	94405267	1.18e-26	1.07e-33	0.5501	0.0406	0.6025	0.0427	0.5949	0.0395	0.6166	0.0386	ASB2	ENSG00000175785, ENSG00000100628	NA
cg04517524	14	94405342	1.18e-28	3.08e-10	0.2751	0.0586	0.3471	0.0685	0.3373	0.0656	0.3577	0.065	ASB2	ENSG00000175785, ENSG00000100628	NA
cg20392764	11	2293117	4.51e-65	1.16e-100	0.6954	0.0553	0.7894	0.0486	0.7756	0.0512	0.7999	0.0462	ASCL2	ENSG00000183734	yes
cg12499235	11	2293173	1.05e-58	9.32e-65	0.6349	0.0836	0.7487	0.0732	0.7285	0.0792	0.7619	0.0737	ASCL2	ENSG00000183734	NA
cg19284039	11	2292895	1.95e-42	9.58e-50	0.3979	0.0837	0.4897	0.0902	0.4641	0.0944	0.4985	0.0967	ASCL2	ENSG00000183734	NA
cg07525299	11	2293171	9.79e-47	2.54e-43	0.5712	0.0644	0.6501	0.0649	0.6368	0.0706	0.6618	0.0692	ASCL2	ENSG00000183734	NA
cg11644479	11	2292914	1.25e-38	1.87e-40	0.5071	0.0504	0.5713	0.0563	0.5542	0.0603	0.5756	0.0597	ASCL2	ENSG00000183734	NA
cg03306615	11	2292890	5.47e-34	7.43e-40	0.4629	0.0651	0.5369	0.0737	0.5206	0.0805	0.5513	0.0782	ASCL2	ENSG00000183734	NA
cg05068202	11	2293074	4.16e-36	5.51e-35	0.6497	0.0509	0.7057	0.0519	0.6962	0.0579	0.7088	0.0525	ASCL2	ENSG00000183734	NA
cg13762320	11	2292905	9.48e-41	1.68e-32	0.4102	0.0533	0.4747	0.0576	0.4595	0.0638	0.4865	0.0591	ASCL2	ENSG00000183734	NA
cg04380653	11	2293164	3.86e-53	2.87e-32	0.7024	0.0535	0.7697	0.0486	0.7607	0.0492	0.7763	0.045	ASCL2	ENSG00000183734	NA
cg26051413	11	2292902	1.72e-38	5.14e-25	0.2529	0.0663	0.3309	0.086	0.3119	0.0905	0.3403	0.0946	ASCL2	ENSG00000183734	NA
cg24353535	11	2293048	1.06e-39	7.29e-24	0.3431	0.0513	0.3993	0.0574	0.3798	0.0629	0.4043	0.0592	ASCL2	ENSG00000183734	NA
cg21063716	11	2292787	3.34e-10	3.12e-17	0.1608	0.027	0.1813	0.039	0.174	0.043	0.1879	0.0428	ASCL2	ENSG00000183734	NA
cg17426084	11	2293552	7.83e-08	1.26e-12	0.7896	0.0292	0.8121	0.0286	0.8069	0.0309	0.8096	0.0275	ASCL2	ENSG00000183734	NA
cg04454576	11	2293260	1.54e-22	7.91e-12	0.8025	0.0325	0.8397	0.0261	0.8354	0.0285	0.8382	0.0253	ASCL2	ENSG00000183734	NA
cg10988368	11	2293305	1.87e-17	1.17e-11	0.8063	0.0282	0.8388	0.0284	0.8379	0.0283	0.8401	0.0236	ASCL2	ENSG00000183734	NA
cg06623151	11	2293201	8.82e-10	6.63e-11	0.3791	0.0377	0.395	0.0398	0.3853	0.0425	0.3968	0.0398	ASCL2	ENSG00000183734	NA
cg09394785	11	2293211	1.84e-09	6.76e-08	0.4213	0.0345	0.4375	0.0387	0.4292	0.0408	0.4375	0.0401	ASCL2	ENSG00000183734	NA
cg20752878	17	7080538	4.44e-141	2.28e-27	0.442	0.0456	0.7297	0.0302	0.7329	0.0401	0.7446	0.0356	ASGR1	ENSG00000141505, ENSG00000161944	NA
cg13855589	1	155348145	2.75e-24	2.44e-18	0.8434	0.0328	0.8418	0.0334	0.813	0.0487	0.835	0.0387	ASH1L	ENSG00000160753, ENSG00000237872	NA
cg26195482	14	104551553	1.51e-42	1.1e-09	0.3567	0.0335	0.4101	0.0375	0.4017	0.0417	0.4174	0.0395	ASPG	ENSG00000166183	NA
cg20870298	14	104569529	3.8e-11	6.85e-08	0.7553	0.0399	0.7826	0.0434	0.7755	0.0445	0.7768	0.0437	ASPG	ENSG00000166183, ENSG00000066735	NA
cg16692439	22	26831446	3.02e-117	1.54e-21	0.1891	0.0339	0.3637	0.0532	0.3877	0.0701	0.4097	0.0833	ASPHD2	ENSG00000100099, ENSG00000128203	NA
cg05478824	17	79970135	1.59e-133	2.55e-92	0.3051	0.0328	0.5329	0.0343	0.5211	0.0315	0.5587	0.0321	ASPSCR1	ENSG00000169689, ENSG00000169696	NA
cg12374579	17	79970313	2.06e-134	1.12e-56	0.621	0.0332	0.8064	0.0271	0.8029	0.029	0.82	0.0261	ASPSCR1	ENSG00000169689, ENSG00000169696	NA
cg23928512	17	79970192	1.22e-143	1.15e-41	0.5727	0.0349	0.795	0.0272	0.7901	0.0296	0.8075	0.0266	ASPSCR1	ENSG00000169689, ENSG00000169696	NA
cg12322877	17	79963213	2.78e-44	3.44e-17	0.5542	0.0362	0.6367	0.0495	0.6378	0.0457	0.6536	0.043	ASPSCR1	ENSG00000169689, ENSG00000169696	NA
cg06105699	17	79971436	4.57e-105	8.2e-16	0.3676	0.0415	0.5127	0.0504	0.5217	0.0508	0.5378	0.0541	ASPSCR1	ENSG00000169689, ENSG00000169696	NA
cg18476478	19	50436738	1.14e-64	1.71e-17	0.7813	0.0287	0.8337	0.0216	0.8208	0.0281	0.8297	0.0255	ATF5	ENSG00000213024	NA
cg13484901	12	14607340	3.03e-16	5.8e-10	0.7904	0.0261	0.8121	0.0235	0.8091	0.034	0.8186	0.0218	ATF7IP	ENSG00000121316, ENSG00000171681	NA
cg24431515	11	290447	9.16e-22	2.79e-17	0.7854	0.0526	0.8023	0.0568	0.8027	0.0605	0.8066	0.0626	ATHL1	ENSG00000142102, ENSG00000206013	NA
cg08596595	11	290292	3.58e-22	5.63e-17	0.6203	0.0719	0.6551	0.0658	0.6631	0.067	0.6742	0.0613	ATHL1	ENSG00000142102, ENSG00000206013	NA
cg15109172	11	291642	3.85e-13	9.05e-08	0.8978	0.0183	0.907	0.0183	0.9078	0.0163	0.9095	0.0135	ATHL1	ENSG00000142102, ENSG00000206013	NA
cg00335712	4	94749865	2.12e-10	2.96e-14	0.0538	0.0068	0.0649	0.0131	0.0628	0.0146	0.0669	0.0116	ATOH1	ENSG00000172238	NA
cg00752099	4	94748619	2.02e-77	2.18e-08	0.143	0.026	0.2038	0.0342	0.199	0.0398	0.2136	0.0315	ATOH1	ENSG00000172238	NA
cg08828036	15	26109204	2.84e-77	2.44e-36	0.5052	0.052	0.6479	0.0549	0.6325	0.052	0.6721	0.0454	ATP10A	ENSG00000206190	yes
cg10734665	15	26107410	1.02e-12	2.4e-29	0.1696	0.029	0.198	0.0397	0.188	0.0426	0.2212	0.0421	ATP10A	ENSG00000206190	yes
cg07470694	15	26109249	1.11e-86	3.29e-28	0.6478	0.0682	0.8017	0.0506	0.7971	0.0502	0.8225	0.0395	ATP10A	ENSG00000206190	NA
cg00774088	15	26109245	1.72e-71	4.42e-28	0.7752	0.0489	0.8717	0.0325	0.8659	0.0303	0.8818	0.0246	ATP10A	ENSG00000206190	NA
cg26879349	15	26109215	9.61e-94	1e-20	0.7711	0.0391	0.8587	0.0292	0.8536	0.0288	0.8705	0.021	ATP10A	ENSG00000206190	NA
cg09638395	15	26109252	6.55e-52	7.86e-19	0.8004	0.0497	0.8872	0.0275	0.8856	0.0284	0.8976	0.0223	ATP10A	ENSG00000206190	NA
cg18083248	15	26108946	4.13e-27	4.94e-15	0.2988	0.0402	0.365	0.0452	0.3672	0.0442	0.3878	0.0425	ATP10A	ENSG00000206190	NA
cg13361023	15	26105176	3.51e-42	1.28e-11	0.5424	0.0353	0.5473	0.0387	0.5232	0.0501	0.5327	0.0486	ATP10A	ENSG00000114062, ENSG00000206190	NA
cg16417876	15	26109261	4.04e-24	8.53e-09	0.7534	0.0474	0.818	0.034	0.8201	0.0335	0.832	0.0273	ATP10A	ENSG00000206190	NA
cg00033877	13	113419845	4.77e-10	1.62e-13	0.8242	0.0266	0.8246	0.0248	0.8126	0.0324	0.8246	0.0277	ATP11A;ATP11A	ENSG00000126217, ENSG00000068650	NA
cg19441349	19	42495372	5.43e-39	1.36e-09	0.7223	0.0366	0.7674	0.0356	0.7649	0.0383	0.7659	0.0369	ATP1A3	ENSG00000105404, ENSG00000105409, ENSG00000272584, ENSG00000272881	NA
cg05884711	16	2563274	1.97e-49	6.94e-37	0.5098	0.0369	0.5407	0.0371	0.512	0.0428	0.5405	0.042	ATP6V0C	ENSG00000185883	NA
cg26907313	2	71167117	5.99e-69	3.69e-19	0.7694	0.0533	0.839	0.0361	0.8389	0.0319	0.8492	0.0281	ATP6V1B1	ENSG00000144043, ENSG00000116039, ENSG00000271809, ENSG00000272125	NA
cg26929806	2	71167151	6.94e-65	1.17e-09	0.7322	0.0623	0.8143	0.0435	0.816	0.0374	0.8198	0.0371	ATP6V1B1	ENSG00000144043, ENSG00000116039, ENSG00000271809, ENSG00000272125	NA
cg10527525	7	70061508	5.82e-78	3.86e-21	0.1477	0.0287	0.2201	0.0386	0.2138	0.0452	0.2359	0.0416	AUTS2;AUTS2	ENSG00000185274, ENSG00000158321	NA
cg20134287	7	70061455	2.65e-57	4.75e-10	0.1429	0.0267	0.2043	0.0513	0.2027	0.0449	0.2186	0.0422	AUTS2;AUTS2	ENSG00000185274, ENSG00000158321	NA
cg14413466	17	79170920	9.32e-52	1.81e-25	0.6035	0.1044	0.6987	0.1086	0.6876	0.1095	0.7062	0.1073	AZI1;AZI1	ENSG00000181409, ENSG00000141577	NA
cg11345693	17	79170810	1.18e-08	3.72e-13	0.6379	0.0808	0.6717	0.0911	0.6687	0.0892	0.6713	0.0897	AZI1;AZI1	ENSG00000181409, ENSG00000141577	NA
cg02782510	3	160820084	5.04e-62	4.48e-11	0.727	0.0327	0.8031	0.0271	0.8016	0.0294	0.8113	0.0271	B3GALNT1;B3GALNT1;B3GALNT1;B3GALNT1;B3GALNT1	ENSG00000169255, ENSG00000163590	NA
cg09447621	11	134254646	7e-37	1.5e-08	0.1905	0.0296	0.2395	0.0351	0.2426	0.0377	0.2583	0.0483	B3GAT1;B3GAT1	ENSG00000149328, ENSG00000109956	NA
cg05333146	16	67183725	4.25e-94	1.05e-27	0.5076	0.0405	0.6688	0.0521	0.6586	0.0532	0.6787	0.0518	B3GNT9		NA
cg06279276	16	67184164	2.88e-41	4.35e-15	0.063	0.0095	0.0985	0.02	0.0937	0.0181	0.1057	0.0223	B3GNT9	ENSG00000237172	NA
cg09932758	12	58022542	1.35e-131	3.2e-81	0.424	0.035	0.6124	0.0336	0.5878	0.0335	0.6238	0.0332	B4GALNT1	ENSG00000135454, ENSG00000135502	NA
cg21051964	12	58022620	2.42e-105	1.1e-29	0.4732	0.0519	0.7168	0.044	0.7049	0.0429	0.7384	0.0407	B4GALNT1	ENSG00000135454, ENSG00000135502	NA
cg24750156	12	58025315	6.63e-150	1.04e-26	0.433	0.046	0.6707	0.0378	0.6507	0.0371	0.6823	0.0373	B4GALNT1	ENSG00000135454, ENSG00000135502	NA
cg17027476	17	79018698	4.39e-09	9.64e-08	0.8878	0.0279	0.9082	0.0222	0.9119	0.0208	0.9116	0.0183	BAIAP2;BAIAP2;BAIAP2;BAIAP2	ENSG00000181409, ENSG00000175866	NA
cg00213668	7	98028207	1.87e-15	2.75e-08	0.8428	0.0244	0.8604	0.0257	0.8552	0.0286	0.8619	0.0223	BAIAP2L1	ENSG00000006453, ENSG00000164713	NA
cg10531073	22	38485757	1.6e-59	1.13e-08	0.5859	0.0558	0.6829	0.0516	0.6777	0.0545	0.6862	0.0542	BAIAP2L2	ENSG00000128298, ENSG00000100156	NA
cg08255481	16	88103035	9.57e-31	1.6e-11	0.6212	0.0376	0.6309	0.0417	0.5942	0.0614	0.6239	0.0596	BANP;BANP	ENSG00000172530, ENSG00000225614	NA
cg04583842	16	88103117	2.4e-28	7.07e-11	0.2474	0.037	0.2723	0.0433	0.2522	0.0456	0.2811	0.0454	BANP;BANP	ENSG00000172530, ENSG00000225614	NA
cg16659510	16	87996870	6.35e-24	3.86e-09	0.8042	0.0358	0.8484	0.0298	0.8549	0.0242	0.8586	0.0237	BANP;BANP	ENSG00000172530, ENSG00000225614	NA
cg06374794	16	88002281	5.76e-10	6.61e-09	0.848	0.0285	0.8538	0.0263	0.8415	0.0425	0.8558	0.0237	BANP;BANP	ENSG00000172530, ENSG00000225614	NA
cg15979173	1	91182128	2.11e-63	1.34e-09	0.1438	0.0193	0.2077	0.029	0.2022	0.0325	0.2192	0.0314	BARHL2	ENSG00000143032	NA
cg21319458	2	160472940	5.42e-16	1.18e-08	0.1459	0.0572	0.1979	0.0479	0.202	0.0461	0.2247	0.0493	BAZ2B;BAZ2B	ENSG00000123636	NA
cg25773262	1	156616855	7.33e-91	5.08e-69	0.1546	0.0378	0.2591	0.0472	0.2375	0.0444	0.2782	0.0447	BCAN;BCAN	ENSG00000132688, ENSG00000132692	NA
cg04843111	1	156617074	2.76e-72	1.38e-33	0.4946	0.0267	0.5598	0.0282	0.5496	0.0267	0.562	0.0274	BCAN;BCAN	ENSG00000132688, ENSG00000132692	NA
cg10389771	1	156616779	7.61e-40	7.79e-10	0.2727	0.038	0.3262	0.0436	0.3094	0.0436	0.3307	0.0389	BCAN;BCAN	ENSG00000132688, ENSG00000132692	NA
cg09182138	1	156612436	1.01e-77	1.54e-08	0.2533	0.0375	0.3312	0.0396	0.3199	0.0438	0.3382	0.0355	BCAN;BCAN	ENSG00000132692	NA
cg16269733	1	156616804	3.72e-50	3.1e-08	0.1071	0.0269	0.1509	0.0333	0.1452	0.031	0.1552	0.0276	BCAN;BCAN	ENSG00000132688, ENSG00000132692	NA
cg15723222	17	59222476	1.38e-46	8.88e-12	0.2682	0.0429	0.3673	0.0575	0.3935	0.0777	0.412	0.0837	BCAS3;BCAS3	ENSG00000141376, ENSG00000121068	NA
cg24168924	14	99664243	8.97e-37	3.71e-19	0.7363	0.0254	0.7692	0.0291	0.7594	0.0334	0.7695	0.0307	BCL11B;BCL11B	ENSG00000127152	NA
cg00630991	12	12252249	1.14e-118	1.11e-07	0.5351	0.0518	0.7028	0.041	0.6878	0.041	0.7029	0.0379	BCL2L14;BCL2L14;BCL2L14	ENSG00000121380, ENSG00000070018	NA
cg10137837	17	6926742	3.18e-96	2.52e-38	0.0763	0.0356	0.1784	0.043	0.1648	0.0429	0.1967	0.0438	BCL6B	ENSG00000161940	NA
cg06700146	17	6926400	2.17e-14	1.74e-12	0.0692	0.0108	0.0822	0.0126	0.0804	0.0116	0.0875	0.0128	BCL6B;BCL6B	ENSG00000161940	NA
cg13974632	11	27740813	6.69e-34	5.31e-13	0.0784	0.0113	0.1147	0.0217	0.112	0.0198	0.123	0.0255	BDNF;BDNF;BDNF;BDNF;BDNF	ENSG00000121621, ENSG00000176697	NA
cg05733135	11	27740876	5.07e-39	9.27e-09	0.0678	0.0082	0.0934	0.0147	0.094	0.0152	0.0994	0.0177	BDNF;BDNF;BDNF;BDNF;BDNF	ENSG00000121621, ENSG00000176697	NA
cg24951886	10	13526236	1.9e-133	2.8e-108	0.3674	0.0463	0.5786	0.0646	0.5178	0.0745	0.5963	0.0654	BEND7;BEND7	ENSG00000165626, ENSG00000086475	NA
cg26453588	22	43506021	4.52e-113	2.58e-14	0.339	0.0377	0.4973	0.0436	0.4939	0.0427	0.5078	0.0416	BIK	ENSG00000100290	yes
cg25764534	8	22485721	2.45e-75	2.43e-14	0.5502	0.0334	0.6654	0.0418	0.6729	0.0474	0.6823	0.0492	BIN3	ENSG00000158941, ENSG00000147439, ENSG00000147439	NA
cg03741653	8	22033396	5.03e-17	3.67e-15	0.7532	0.0417	0.7958	0.0451	0.8087	0.0451	0.8194	0.044	BMP1;BMP1;BMP1	ENSG00000168487, ENSG00000168495	NA
cg14404763	8	22021609	2.75e-55	1.17e-10	0.6213	0.0557	0.6945	0.0445	0.6824	0.0461	0.6932	0.0458	BMP1;BMP1;BMP1;SFTPC	ENSG00000168487	NA
cg26665274	20	6747409	4.64e-79	7.81e-28	0.783	0.0351	0.8565	0.0243	0.8472	0.0263	0.8635	0.0232	BMP2	ENSG00000125845	NA
cg23534245	20	6751435	1.49e-149	1.24e-14	0.336	0.0451	0.6358	0.0351	0.623	0.0393	0.6404	0.033	BMP2	ENSG00000125845	NA
cg24526899	14	54424149	4.49e-116	4.18e-15	0.5035	0.0445	0.6922	0.0403	0.6813	0.0473	0.7004	0.0387	BMP4;BMP4	ENSG00000125378	NA
cg04937184	14	54423845	3.6e-98	5.79e-14	0.1639	0.0199	0.2588	0.0316	0.254	0.034	0.2743	0.0311	BMP4;BMP4	ENSG00000125378	NA
cg05928290	14	54418728	2.77e-82	5.75e-57	0.8322	0.0654	0.9137	0.0549	0.905	0.0511	0.9194	0.0426	BMP4;BMP4;BMP4	ENSG00000125378, ENSG00000100523	NA
cg08046044	14	54419614	4.64e-73	5.39e-38	0.1263	0.023	0.2003	0.036	0.1899	0.0364	0.2153	0.0376	BMP4;BMP4;BMP4	ENSG00000125378, ENSG00000100523	NA
cg05923197	14	54418804	1.56e-65	5.35e-34	0.7685	0.0788	0.8708	0.0585	0.8617	0.0534	0.8777	0.046	BMP4;BMP4;BMP4	ENSG00000125378, ENSG00000100523	NA
cg09367901	14	54418851	6.45e-44	1.52e-19	0.8271	0.0506	0.8835	0.0347	0.8783	0.0289	0.8866	0.0254	BMP4;BMP4;BMP4	ENSG00000125378, ENSG00000100523	NA
cg08626436	10	88555339	2.14e-64	6.91e-33	0.5107	0.0743	0.6545	0.0568	0.6349	0.0707	0.6761	0.0551	BMPR1A	ENSG00000107779, ENSG00000173269	NA
cg19166799	10	88658528	5.38e-32	1.18e-08	0.8059	0.0234	0.8442	0.0212	0.8343	0.0532	0.8461	0.02	BMPR1A	ENSG00000107779, ENSG00000173269	NA
cg23210521	4	95680414	2.19e-113	6.24e-20	0.5951	0.0514	0.7479	0.0416	0.7331	0.0514	0.7589	0.0458	BMPR1B	ENSG00000138696, ENSG00000182168	NA
cg16254374	15	83954150	2.53e-32	4.59e-08	0.188	0.0285	0.2255	0.0323	0.2168	0.042	0.2317	0.0321	BNC1	ENSG00000169594	NA
cg14061067	9	16413736	2.24e-99	1.09e-15	0.4777	0.0852	0.7097	0.0594	0.7097	0.0819	0.7304	0.063	BNC2	ENSG00000164985, ENSG00000173068	NA
cg01360795	3	138839804	1.67e-33	6.39e-08	0.1602	0.0476	0.2536	0.0573	0.2699	0.0654	0.2823	0.0648	BPESC1	ENSG00000175110, ENSG00000183770	NA
cg22811647	14	105748448	2.45e-55	5.92e-12	0.4694	0.0455	0.5298	0.0596	0.5047	0.0533	0.5322	0.0518	BRF1	ENSG00000184887, ENSG00000185024	NA
cg25716820	19	3295708	2.92e-12	2.18e-18	0.7608	0.0603	0.7867	0.0564	0.7786	0.0587	0.7951	0.0526	BRUNOL5	ENSG00000161082, ENSG00000141905	NA
cg09313587	19	3295021	2.62e-15	3.01e-09	0.7764	0.0338	0.7992	0.0334	0.7909	0.0317	0.8023	0.0276	BRUNOL5	ENSG00000161082, ENSG00000141905	NA
cg00307818	1	55463592	1.28e-126	3.12e-09	0.65	0.0394	0.8169	0.0236	0.8072	0.0245	0.8131	0.0246	BSND	ENSG00000162399	NA
cg19313353	12	107965627	4.5e-86	4.21e-09	0.7816	0.0395	0.8393	0.0245	0.8267	0.032	0.8349	0.0283	BTBD11	ENSG00000136045, ENSG00000151136	NA
cg27567561	12	107974733	1.56e-121	1.74e-88	0.6116	0.0453	0.83	0.045	0.8156	0.0501	0.8469	0.0406	BTBD11;BTBD11	ENSG00000136045, ENSG00000151136	NA
cg13935577	12	107974897	3.18e-156	8.59e-84	0.3317	0.0751	0.7564	0.0515	0.7438	0.0584	0.7771	0.0473	BTBD11;BTBD11	ENSG00000136045, ENSG00000151136	NA
cg21535366	12	107974612	3.39e-100	3.56e-53	0.7273	0.0336	0.841	0.0324	0.8309	0.0335	0.8491	0.0285	BTBD11;BTBD11	ENSG00000136045, ENSG00000151136	NA
cg01478234	12	107975299	1.66e-132	8.17e-42	0.5122	0.0637	0.8122	0.0352	0.8056	0.0436	0.8237	0.032	BTBD11;BTBD11	ENSG00000136045, ENSG00000151136	NA
cg11711057	12	107974444	3.86e-95	4.37e-19	0.673	0.0443	0.7839	0.0488	0.7753	0.0523	0.7942	0.0492	BTBD11;BTBD11	ENSG00000136045, ENSG00000151136	NA
cg14141102	12	107974557	1.93e-45	5.15e-14	0.7557	0.0274	0.809	0.0212	0.8038	0.0234	0.8118	0.0217	BTBD11;BTBD11	ENSG00000136045, ENSG00000151136	NA
cg06737912	11	57519391	6.29e-97	6.64e-12	0.463	0.0397	0.5835	0.041	0.5773	0.0417	0.5978	0.0412	BTBD18	ENSG00000211450, ENSG00000198561	NA
cg01270709	11	57519364	4.66e-88	8.88e-10	0.6796	0.033	0.7829	0.0229	0.7739	0.0381	0.7884	0.0228	BTBD18	ENSG00000211450, ENSG00000198561	NA
cg00684594	11	57519470	1.48e-65	7.3e-09	0.7263	0.0367	0.8393	0.0324	0.8349	0.0466	0.8465	0.0272	BTBD18	ENSG00000211450, ENSG00000198561	NA
cg14603345	20	11871375	1.14e-30	9.66e-19	0.0438	0.0048	0.0718	0.0197	0.0685	0.0182	0.0819	0.0265	BTBD3		yes
cg23944804	20	11871384	1.48e-18	2.83e-15	0.0525	0.0063	0.0664	0.013	0.0632	0.0113	0.0711	0.0174	BTBD3		NA
cg12894649	20	11871396	1e-17	4.37e-14	0.0542	0.0063	0.0694	0.0152	0.0683	0.0118	0.0766	0.0182	BTBD3		NA
cg07571519	10	73472315	3.7e-15	5.62e-11	0.3132	0.0421	0.3341	0.0339	0.3472	0.0453	0.3554	0.0455	C10orf105;C10orf105;CDH23	ENSG00000107736, ENSG00000214688	NA
cg19407453	10	73473423	4.53e-24	4.72e-09	0.1587	0.0308	0.1921	0.0399	0.1943	0.0432	0.2121	0.0431	C10orf105;C10orf105;CDH23	ENSG00000107736, ENSG00000214688	NA
cg09553982	10	77875676	4.19e-15	1.34e-13	0.4898	0.0852	0.5317	0.0964	0.5273	0.0933	0.5572	0.0903	C10orf11	ENSG00000165655	NA
cg19008877	10	78157854	5.49e-60	1.63e-10	0.8013	0.0406	0.8707	0.0271	0.8617	0.0421	0.872	0.0245	C10orf11	ENSG00000165655	NA
cg15840151	10	124459681	7.59e-53	6.24e-50	0.4824	0.0455	0.5803	0.0584	0.5648	0.0647	0.6047	0.0584	C10orf120	ENSG00000187908, ENSG00000138161	NA
cg24660675	10	135168850	2.4e-110	3.52e-22	0.6831	0.0281	0.7777	0.0276	0.7753	0.0277	0.7811	0.0268	C10orf125;C10orf125	ENSG00000130643	NA
cg00284153	10	135171713	1.9e-89	1.37e-13	0.4369	0.0482	0.5646	0.0427	0.5538	0.0415	0.5773	0.0412	C10orf125;C10orf125		NA
cg01311537	10	50386709	2.18e-41	4.04e-09	0.7574	0.0458	0.8184	0.0361	0.8329	0.0403	0.8411	0.0371	C10orf128	ENSG00000165633, ENSG00000204161	NA
cg03161190	10	104535792	5.99e-21	8.48e-12	0.1343	0.0362	0.1821	0.0358	0.18	0.0382	0.2	0.0399	C10orf26;C10orf26	ENSG00000148795	NA
cg17894755	10	104535794	1.91e-18	1.02e-07	0.2098	0.0373	0.2558	0.0406	0.253	0.0456	0.2715	0.0442	C10orf26;C10orf26	ENSG00000148795	NA
cg23247968	10	104535961	4.3e-44	1.11e-11	0.2046	0.0312	0.2569	0.035	0.253	0.039	0.2721	0.0378	C10orf26;C10orf26;C10orf26	ENSG00000148795	NA
cg25104397	10	104535920	4.82e-84	1.08e-08	0.1674	0.0352	0.2602	0.0526	0.2529	0.0552	0.276	0.0584	C10orf26;C10orf26;C10orf26	ENSG00000148795	NA
cg02309725	10	120454304	3.81e-10	3.65e-10	0.7766	0.0488	0.7849	0.0558	0.7652	0.0818	0.7762	0.0513	C10orf46	ENSG00000119973	NA
cg06953130	10	11912410	9.65e-95	2.83e-38	0.577	0.0828	0.74	0.0914	0.7445	0.0891	0.7608	0.0902	C10orf47	ENSG00000151461, ENSG00000134463	NA
cg08584759	10	11912126	3.47e-79	1.41e-30	0.4384	0.0848	0.6247	0.1243	0.6353	0.1182	0.6591	0.1232	C10orf47	ENSG00000151461, ENSG00000134463	NA
cg15454598	10	81852004	1.92e-09	1.9e-11	0.678	0.0531	0.7218	0.0615	0.719	0.064	0.7286	0.0483	C10orf57		NA
cg18098722	11	556889	2.67e-96	7.51e-14	0.7087	0.0392	0.8027	0.0403	0.796	0.0388	0.8036	0.0369	C11orf35	ENSG00000099849	NA
cg02977254	11	122774810	2.51e-23	7.33e-10	0.8289	0.0338	0.8642	0.0268	0.8576	0.0259	0.865	0.0242	C11orf63;C11orf63	ENSG00000188909, ENSG00000109943	NA
cg10949576	11	61248556	7.41e-130	4.93e-10	0.5135	0.0374	0.6971	0.0273	0.6844	0.0278	0.6941	0.0282	C11orf66;C11orf66	ENSG00000167985, ENSG00000011347	NA
cg18076842	11	93262607	9.89e-11	6.43e-11	0.7468	0.0347	0.7638	0.0317	0.7588	0.0353	0.784	0.0341	C11orf75	ENSG00000180773, ENSG00000166002, ENSG00000180773	NA
cg06719900	11	109292894	3.09e-36	2.28e-14	0.0691	0.0105	0.0993	0.017	0.0991	0.0168	0.1072	0.0203	C11orf87;C11orf87	ENSG00000185742	NA
cg09170311	11	111385778	3.75e-118	2.82e-17	0.3675	0.0336	0.5135	0.0344	0.5165	0.0416	0.5332	0.0365	C11orf88;C11orf88	ENSG00000137707	NA
cg14573817	12	107348689	8.94e-40	1.53e-14	0.7714	0.0443	0.7872	0.0399	0.7683	0.0496	0.7821	0.0475	C12orf23	ENSG00000151135	NA
cg02393721	12	21679634	1.16e-19	6.52e-08	0.6244	0.0466	0.6665	0.0452	0.6506	0.0564	0.6674	0.048	C12orf39	ENSG00000134548	NA
cg22941086	12	40019883	8.29e-33	1.88e-12	0.7581	0.0335	0.7996	0.0309	0.7948	0.031	0.8081	0.0314	C12orf40	ENSG00000151229, ENSG00000173208	NA
cg06824277	12	103890274	4.95e-26	1.07e-15	0.5479	0.0455	0.6154	0.0516	0.6027	0.0502	0.6287	0.0517	C12orf42;C12orf42	ENSG00000136011, ENSG00000139352	NA
cg22274539	12	103696209	3.54e-50	5.33e-14	0.0837	0.0189	0.1409	0.0296	0.1481	0.0365	0.1563	0.0347	C12orf42;C12orf42	ENSG00000136011, ENSG00000139352	NA
cg18798446	12	103862780	1.95e-19	4.89e-11	0.7755	0.0329	0.8148	0.0322	0.8085	0.0373	0.8243	0.0314	C12orf42;C12orf42	ENSG00000136011, ENSG00000139352	NA
cg01572652	12	103695883	4.21e-45	3.66e-09	0.2722	0.0384	0.3415	0.0459	0.3447	0.0446	0.361	0.0443	C12orf42;C12orf42		NA
cg27663938	12	103696381	2.7e-15	8.98e-08	0.1055	0.0181	0.1376	0.0283	0.1413	0.0251	0.1476	0.0268	C12orf42;C12orf42	ENSG00000136011, ENSG00000139352	NA
cg14793287	12	48578573	4.47e-105	5.28e-13	0.2115	0.033	0.3149	0.037	0.3056	0.0427	0.3287	0.036	C12orf68;C12orf68	ENSG00000177875, ENSG00000172640	NA
cg08379987	13	31507139	5.18e-136	8.47e-09	0.3474	0.0672	0.6393	0.0904	0.6417	0.0909	0.6655	0.0904	C13orf26	ENSG00000132965, ENSG00000120694	NA
cg00424169	13	31506837	9.15e-130	1.12e-10	0.4462	0.0594	0.6983	0.0451	0.6979	0.0462	0.7086	0.0453	C13orf26;C13orf26	ENSG00000132965, ENSG00000120694	NA
cg08756033	13	31480128	2.24e-108	1.43e-29	0.5586	0.0437	0.7082	0.044	0.693	0.0478	0.7163	0.0482	C13orf33	ENSG00000132965, ENSG00000120694	NA
cg01815128	13	31480003	5.54e-94	8.09e-18	0.6961	0.0333	0.7898	0.0303	0.7867	0.0326	0.791	0.0287	C13orf33	ENSG00000132965, ENSG00000120694	NA
cg24690437	13	31480273	3.56e-88	1.89e-14	0.1868	0.0308	0.2704	0.0359	0.2609	0.0384	0.2779	0.0345	C13orf33	ENSG00000132965, ENSG00000120694	NA
cg09907509	13	37248244	1.03e-34	1.34e-15	0.0753	0.0102	0.1278	0.0345	0.1223	0.033	0.1425	0.04	C13orf36;C13orf36	ENSG00000180440	NA
cg08082389	14	60561405	4.88e-08	3.51e-08	0.642	0.0402	0.6443	0.0419	0.6225	0.0442	0.6383	0.0422	C14orf135	ENSG00000100612	NA
cg26196424	14	58615960	1.58e-115	1.48e-40	0.5557	0.0458	0.7349	0.0423	0.6996	0.0594	0.7425	0.0368	C14orf37	ENSG00000139971, ENSG00000151812	NA
cg04956882	14	94462607	5.66e-40	2.89e-09	0.434	0.0286	0.4708	0.029	0.4646	0.0278	0.4707	0.027	C14orf48;C14orf48;C14orf48	ENSG00000089723, ENSG00000100628	NA
cg08130265	15	77519170	2.84e-15	4.11e-12	0.4807	0.0643	0.547	0.0674	0.5705	0.0832	0.589	0.0889	C15orf5;SGK269	ENSG00000140391, ENSG00000173517	NA
cg06246882	16	1538740	1.37e-52	9.09e-18	0.2703	0.047	0.3694	0.036	0.388	0.0429	0.3984	0.0401	C16orf38	ENSG00000100726, ENSG00000251692	NA
cg27129984	16	1538803	2.62e-19	7.35e-09	0.1628	0.0546	0.236	0.047	0.2436	0.0507	0.2558	0.04	C16orf38	ENSG00000100726, ENSG00000251692	NA
cg01713348	16	1480790	2.29e-124	1.47e-16	0.6692	0.0448	0.8072	0.0285	0.799	0.0328	0.8118	0.03	C16orf91	ENSG00000174109	NA
cg13165009	17	32905661	1.19e-83	1.07e-17	0.1059	0.0202	0.1931	0.0385	0.1757	0.039	0.2	0.0382	C17orf102	ENSG00000181291	NA
cg12349832	17	72951240	1.98e-138	3.73e-09	0.3097	0.0341	0.4671	0.0304	0.4623	0.0345	0.4758	0.033	C17orf28	ENSG00000182938	NA
cg10907148	17	72948349	1.27e-48	6.71e-09	0.5778	0.0705	0.667	0.0713	0.6565	0.0664	0.6718	0.0637	C17orf28	ENSG00000182938	NA
cg00443981	17	58499679	9.54e-127	3.65e-57	0.5552	0.0493	0.8215	0.0394	0.8181	0.0399	0.8434	0.0357	C17orf64	ENSG00000170832, ENSG00000062725	NA
cg04413853	17	58499706	1.24e-138	1.1e-49	0.4741	0.0517	0.7065	0.0365	0.7083	0.0401	0.7303	0.0386	C17orf64	ENSG00000170832, ENSG00000062725	NA
cg12131208	17	58499700	1.59e-151	7.3e-42	0.3359	0.0615	0.6759	0.0527	0.6738	0.0559	0.703	0.0512	C17orf64	ENSG00000170832, ENSG00000062725	NA
cg21122199	17	58499720	3.34e-140	6.14e-24	0.3838	0.0522	0.5614	0.0474	0.5764	0.0509	0.59	0.0523	C17orf64	ENSG00000170832, ENSG00000062725	NA
cg17628249	17	58499854	4.66e-126	4e-21	0.4586	0.0547	0.6429	0.0427	0.6488	0.0471	0.666	0.0483	C17orf64	ENSG00000170832, ENSG00000062725	NA
cg06752482	17	58499816	6.27e-108	4.87e-09	0.4557	0.0446	0.5794	0.0431	0.5965	0.0452	0.5997	0.0441	C17orf64	ENSG00000170832, ENSG00000062725	NA
cg02172058	17	58499911	1.97e-114	2.52e-17	0.4908	0.0558	0.6568	0.0491	0.6592	0.0532	0.6764	0.0546	C17orf64;C17orf64	ENSG00000170832, ENSG00000062725	NA
cg02712165	17	16395957	5.5e-48	3.66e-09	0.7606	0.026	0.8073	0.0278	0.8087	0.0322	0.8096	0.0264	C17orf76;C17orf76	ENSG00000175061, ENSG00000141040, ENSG00000141040	NA
cg00080125	17	59490613	1.04e-113	5.34e-21	0.3623	0.0329	0.4974	0.0286	0.4866	0.0303	0.5081	0.0255	C17orf82;C17orf82	ENSG00000121075, ENSG00000121068	NA
cg16776874	17	79632536	6.22e-15	1.18e-13	0.4204	0.0301	0.4626	0.0339	0.4756	0.039	0.4843	0.0385	C17orf90;CCDC137	ENSG00000185527	NA
cg14535531	18	52258182	4.37e-47	4.57e-19	0.4882	0.0725	0.5638	0.0674	0.5613	0.0667	0.588	0.0683	C18orf26		NA
cg21450784	19	519609	1.74e-34	6.9e-09	0.6904	0.0803	0.7738	0.0693	0.7641	0.0756	0.7726	0.0707	C19orf20	ENSG00000141933, ENSG00000099804	NA
cg19492423	19	18700933	4.67e-67	2.09e-10	0.4479	0.0766	0.6025	0.0692	0.5952	0.0731	0.6172	0.0681	C19orf60;C19orf60	ENSG00000006016, ENSG00000006015	NA
cg07482574	19	50979287	3.91e-58	2.9e-08	0.8278	0.0299	0.8789	0.0222	0.8764	0.0219	0.8819	0.021	C19orf63;C19orf63;FAM71E1		NA
cg00711496	19	50191497	1.09e-45	1.41e-166	0.6655	0.042	0.7446	0.0502	0.7511	0.0552	0.8013	0.0498	C19orf76;PRMT1;PRMT1;PRMT1	ENSG00000169169	NA
cg19309676	19	50191439	3.93e-58	2.31e-103	0.5116	0.0343	0.5817	0.0363	0.5826	0.0407	0.6146	0.0381	C19orf76;PRMT1;PRMT1;PRMT1	ENSG00000169169	NA
cg18770579	19	50191342	1.58e-24	1.12e-23	0.6191	0.0408	0.6808	0.0439	0.7024	0.053	0.7155	0.0471	C19orf76;PRMT1;PRMT1;PRMT1	ENSG00000169169	NA
cg01079738	1	182922427	7.36e-28	6.86e-10	0.7447	0.0527	0.7894	0.0467	0.7847	0.047	0.7922	0.0479	C1orf14;C1orf14	ENSG00000135829, ENSG00000135862	NA
cg01534871	1	19926850	1.39e-35	4.08e-28	0.3039	0.0395	0.3355	0.052	0.3115	0.0534	0.3374	0.0486	C1orf151	ENSG00000158747, ENSG00000173436	NA
cg24690588	1	57285399	1.49e-128	9.48e-29	0.5833	0.0497	0.7441	0.0392	0.7348	0.0419	0.7452	0.0378	C1orf168	ENSG00000157131, ENSG00000162409	NA
cg05374238	1	57285466	3.04e-96	3.09e-15	0.5543	0.0578	0.7028	0.0443	0.6903	0.0451	0.7034	0.0407	C1orf168	ENSG00000157131, ENSG00000162409	NA
cg05866021	1	57285278	3e-104	7.59e-27	0.7395	0.0431	0.8449	0.0327	0.8387	0.0268	0.8501	0.0234	C1orf168;C1orf168	ENSG00000157131, ENSG00000162409	NA
cg24496745	1	57285156	1.24e-109	1.09e-20	0.6497	0.0517	0.7727	0.0391	0.7588	0.04	0.7784	0.0329	C1orf168;C1orf168	ENSG00000157131, ENSG00000162409	NA
cg19759478	1	112291876	9.23e-113	6.75e-18	0.5999	0.0348	0.7146	0.0293	0.7028	0.0358	0.7145	0.0325	C1orf183	ENSG00000116473, ENSG00000064703	NA
cg17111846	1	51567810	1.37e-09	2.34e-14	0.8372	0.0273	0.8579	0.0232	0.8444	0.0608	0.8601	0.0242	C1orf185	ENSG00000204006	NA
cg21686600	1	24719709	1.12e-08	7.03e-16	0.7138	0.0375	0.6915	0.0508	0.6525	0.0652	0.6881	0.0549	C1orf201	ENSG00000001461, ENSG00000158055	NA
cg23800435	1	43751376	6.28e-76	1.64e-10	0.7073	0.04	0.7682	0.0384	0.7619	0.0436	0.7699	0.0424	C1orf210;C1orf210	ENSG00000253313	NA
cg00500789	1	43751370	2.47e-63	2.38e-08	0.8158	0.0322	0.8582	0.0274	0.8538	0.0351	0.8603	0.0269	C1orf210;C1orf210	ENSG00000253313	NA
cg12752420	1	43751363	2.37e-27	5.49e-08	0.8745	0.0247	0.8943	0.018	0.8896	0.0237	0.8963	0.0198	C1orf210;C1orf210	ENSG00000253313	NA
cg02990330	1	43751504	1.13e-61	6.77e-08	0.7676	0.0355	0.8222	0.0329	0.8206	0.0351	0.8235	0.0331	C1orf210;C1orf210	ENSG00000253313	NA
cg12432038	1	247275735	1.65e-111	2.92e-12	0.5617	0.0361	0.6886	0.0291	0.6812	0.0436	0.6952	0.0337	C1orf229	ENSG00000188295, ENSG00000196418	NA
cg00764612	1	150255213	4.14e-105	6.09e-30	0.0886	0.0171	0.1964	0.0323	0.1886	0.034	0.2131	0.035	C1orf51	ENSG00000187145, ENSG00000118292, ENSG00000266177, ENSG00000187145	NA
cg09563216	1	150255241	7.42e-94	3.05e-29	0.2306	0.0397	0.4516	0.0494	0.4455	0.0561	0.4844	0.0527	C1orf51;C1orf51	ENSG00000187145, ENSG00000118292, ENSG00000266177, ENSG00000187145	yes
cg03960066	1	150255503	9.72e-78	1.37e-11	0.3271	0.0668	0.5392	0.0484	0.5293	0.0582	0.5566	0.05	C1orf51;C1orf51	ENSG00000187145, ENSG00000118292, ENSG00000266177, ENSG00000187145	NA
cg00328227	1	109204325	9.3e-89	1.46e-15	0.3861	0.0371	0.4462	0.0421	0.4171	0.0513	0.4379	0.0441	C1orf59;C1orf59	ENSG00000162639	yes
cg24058386	1	156393917	2.38e-105	5.17e-15	0.3558	0.0482	0.4829	0.0441	0.4672	0.0484	0.4834	0.0438	C1orf61	ENSG00000132677, ENSG00000125462	NA
cg01721149	1	156394727	1.44e-19	5.03e-12	0.727	0.0691	0.7967	0.0538	0.791	0.069	0.8032	0.0474	C1orf61	ENSG00000132677, ENSG00000125462	NA
cg10394832	1	111889533	1.15e-80	2.62e-08	0.1546	0.022	0.2456	0.0322	0.2425	0.0407	0.2627	0.0407	C1orf88		NA
cg19022717	1	156894534	5.48e-94	9.5e-09	0.673	0.0375	0.7996	0.0293	0.7901	0.0339	0.7985	0.0345	C1orf92	ENSG00000187800, ENSG00000132694	NA
cg16772514	17	43046872	7.18e-100	1.22e-11	0.2802	0.029	0.3773	0.0285	0.3764	0.0302	0.3915	0.0281	C1QL1	ENSG00000131094	NA
cg00267286	10	16564187	2.26e-92	9.91e-14	0.5686	0.0556	0.6805	0.0481	0.6578	0.0499	0.6813	0.0465	C1QL3	ENSG00000165985	NA
cg01866359	10	16564102	6.03e-82	5.9e-08	0.5049	0.07	0.6598	0.0622	0.6305	0.0562	0.6484	0.058	C1QL3	ENSG00000165985	NA
cg19198483	11	47616096	1.86e-103	1.17e-30	0.2231	0.0311	0.3184	0.0379	0.3202	0.0428	0.3397	0.0375	C1QTNF4	ENSG00000172247	NA
cg02771202	11	119210291	7.22e-63	7.42e-14	0.3231	0.0263	0.3755	0.0281	0.3695	0.0295	0.3816	0.0295	C1QTNF5;MFRP	ENSG00000173456, ENSG00000223953	NA
cg17227967	20	9496556	2.08e-21	2.76e-15	0.0531	0.0072	0.0702	0.0129	0.069	0.0128	0.0753	0.0153	C20orf103	ENSG00000125869, ENSG00000101349	NA
cg24550212	20	45170494	9.53e-95	1.86e-13	0.6894	0.0614	0.8589	0.0293	0.8494	0.0311	0.8633	0.0383	C20orf123	ENSG00000198185	NA
cg02305853	20	1165435	2.44e-11	1.02e-07	0.2368	0.0297	0.2563	0.0329	0.2501	0.0376	0.2651	0.0312	C20orf46	ENSG00000125895	NA
cg19037007	20	741798	3.89e-59	9e-14	0.1586	0.0344	0.2601	0.0597	0.2419	0.059	0.2592	0.061	C20orf54	ENSG00000215397	NA
cg00432454	20	741937	4.25e-49	6.45e-13	0.7682	0.0488	0.8376	0.0348	0.8355	0.0381	0.8387	0.0301	C20orf54	ENSG00000215397	NA
cg11959399	20	741723	1.69e-65	2.5e-10	0.1236	0.0414	0.2615	0.0765	0.2458	0.0795	0.2635	0.0786	C20orf54	ENSG00000215397	NA
cg00960305	20	22558297	3.44e-51	8.06e-08	0.0674	0.0114	0.0978	0.0133	0.097	0.0152	0.1023	0.014	C20orf56	ENSG00000125813, ENSG00000125798	NA
cg23163200	21	34186122	2.44e-83	2.09e-08	0.1653	0.0246	0.2788	0.051	0.2914	0.0612	0.306	0.0622	C21orf62;C21orf62;C21orf62	ENSG00000205929, ENSG00000262938	NA
cg03803086	21	34185960	9.78e-107	1.5e-08	0.1496	0.0249	0.2734	0.0426	0.2808	0.0481	0.2981	0.0571	C21orf62;C21orf62;C21orf62;C21orf62;C21orf62;C21orf62	ENSG00000205929, ENSG00000262938	NA
cg15223899	22	24891158	5.66e-24	2.21e-11	0.6648	0.0511	0.7161	0.0442	0.7175	0.0423	0.7278	0.0425	C22orf45;C22orf45;UPB1	ENSG00000100028, ENSG00000100024	NA
cg18495047	22	24891166	1.21e-23	4.14e-08	0.6095	0.041	0.6511	0.0392	0.6537	0.0379	0.6638	0.0393	C22orf45;C22orf45;UPB1	ENSG00000100028, ENSG00000100024	NA
cg14161159	2	132481826	2.15e-08	5.42e-26	0.5376	0.1255	0.5944	0.1621	0.5957	0.1692	0.6083	0.1699	C2orf27A	ENSG00000183840	NA
cg03015114	19	6711092	1.4e-40	2.26e-33	0.2915	0.045	0.3306	0.0454	0.3238	0.0477	0.3404	0.0436	C3	ENSG00000125735, ENSG00000125730	NA
cg12741529	3	112723537	5.73e-19	1.11e-09	0.8718	0.016	0.8861	0.0152	0.8784	0.0349	0.8857	0.0143	C3orf17;C3orf17;C3orf17	ENSG00000163608, ENSG00000163607	NA
cg11036672	4	8476435	2.14e-11	6.75e-10	0.7964	0.0266	0.817	0.0249	0.8204	0.0274	0.8238	0.0216	C4orf23	ENSG00000155269	NA
cg10183150	4	120222239	1.23e-16	8.72e-09	0.1654	0.0352	0.2054	0.0443	0.2044	0.0435	0.2178	0.0395	C4orf3;C4orf3	ENSG00000164096, ENSG00000145390	NA
cg00957698	4	121991345	9.58e-14	6.88e-08	0.8567	0.0319	0.8804	0.0276	0.8743	0.0411	0.8822	0.0219	C4orf31	ENSG00000173376, ENSG00000138738	NA
cg01278041	4	184018527	7.9e-176	2.43e-89	0.2287	0.0386	0.5853	0.0577	0.5705	0.0602	0.6154	0.0542	C4orf38	ENSG00000151718	NA
cg21633052	4	184018637	2.26e-96	4.37e-30	0.0925	0.0178	0.2399	0.0545	0.2341	0.0558	0.2564	0.0541	C4orf38	ENSG00000151718	NA
cg04606779	4	140201580	5.17e-101	2.92e-08	0.3231	0.0417	0.4799	0.0511	0.4694	0.0506	0.4894	0.0577	C4orf49		NA
cg26883434	5	111091560	1.04e-08	1.96e-10	0.7525	0.0447	0.7762	0.0463	0.7599	0.0554	0.778	0.0426	C5orf13;C5orf13;C5orf13;C5orf13;C5orf13;C5orf13;C5orf13;C5orf13;C5orf13;C5orf13;C5orf13;C5orf13	ENSG00000134986, ENSG00000164211	NA
cg26377880	5	7851487	1.52e-125	2.74e-08	0.741	0.0285	0.8245	0.0219	0.8199	0.0237	0.8266	0.0234	C5orf49	ENSG00000078295, ENSG00000124279	NA
cg05585991	5	157099197	2.7e-84	2.88e-15	0.7632	0.0291	0.8454	0.0236	0.8426	0.0283	0.8484	0.0212	C5orf52	ENSG00000113272, ENSG00000039600	NA
cg22321572	6	168225923	1.39e-47	4.24e-10	0.2056	0.0352	0.2702	0.0403	0.2757	0.0525	0.2835	0.0522	C6orf124	ENSG00000130396	NA
cg05411199	6	3749715	3.38e-52	1.26e-10	0.7154	0.042	0.7891	0.0335	0.8012	0.034	0.8017	0.0289	C6orf145	ENSG00000137266, ENSG00000168994	NA
cg26162616	6	72130539	5.3e-12	8.12e-08	0.0574	0.0066	0.0692	0.01	0.0696	0.0104	0.0729	0.0107	C6orf155	ENSG00000119900, ENSG00000079841	NA
cg09644065	6	127835750	5.92e-28	1.37e-10	0.1265	0.0304	0.1603	0.0379	0.1486	0.0391	0.1656	0.028	C6orf174	ENSG00000189367	NA
cg01047555	6	127835990	2.51e-38	6.68e-09	0.1342	0.023	0.1788	0.0282	0.1728	0.0248	0.1814	0.0232	C6orf174	ENSG00000189367	NA
cg06003184	6	127781873	1.97e-12	7.22e-09	0.5515	0.0565	0.5705	0.0593	0.5624	0.0615	0.5713	0.063	C6orf174;KIAA0408	ENSG00000189367	NA
cg25264948	6	31734232	3.62e-110	2.43e-83	0.3797	0.0568	0.5828	0.0584	0.5563	0.0573	0.5967	0.0578	C6orf27	ENSG00000204396, ENSG00000228727, ENSG00000223757, ENSG00000234951	NA
cg19593741	6	31734217	2.5e-109	1.74e-64	0.4727	0.0716	0.6963	0.0612	0.6719	0.0637	0.7095	0.0608	C6orf27	ENSG00000204396, ENSG00000228727, ENSG00000223757, ENSG00000234951	NA
cg10095777	6	31734292	3.74e-122	2.41e-64	0.4745	0.0699	0.6891	0.0572	0.662	0.0612	0.7052	0.0573	C6orf27	ENSG00000204396, ENSG00000228727, ENSG00000223757, ENSG00000234951	NA
cg23287992	6	31734390	4.59e-108	2.26e-63	0.3856	0.0635	0.582	0.0515	0.5603	0.0529	0.598	0.0529	C6orf27	ENSG00000204396, ENSG00000228727, ENSG00000223757, ENSG00000234951	NA
cg23526676	6	31734458	5.34e-98	4.69e-53	0.3946	0.0419	0.5401	0.049	0.5228	0.0494	0.5524	0.0503	C6orf27	ENSG00000204396, ENSG00000228727, ENSG00000223757, ENSG00000234951	NA
cg13187827	6	31734192	2.21e-101	5.96e-41	0.4135	0.0686	0.6072	0.0677	0.5813	0.0741	0.6159	0.0694	C6orf27	ENSG00000204396, ENSG00000228727, ENSG00000223757, ENSG00000234951	NA
cg17391620	6	31734471	2.92e-94	3.42e-29	0.6112	0.0518	0.7433	0.0543	0.7304	0.0549	0.7487	0.0544	C6orf27	ENSG00000204396, ENSG00000228727, ENSG00000223757, ENSG00000234951	NA
cg00848392	6	31734401	1.55e-96	2.44e-27	0.264	0.0573	0.3802	0.0433	0.3663	0.0493	0.3922	0.0454	C6orf27	ENSG00000204396, ENSG00000228727, ENSG00000223757, ENSG00000234951	NA
cg25641533	6	31734580	5.01e-78	3.05e-17	0.6306	0.0422	0.7366	0.0464	0.7303	0.0455	0.7442	0.0418	C6orf27	ENSG00000204396, ENSG00000228727, ENSG00000223757, ENSG00000234951	NA
cg09630142	6	31733889	1.81e-50	6.61e-16	0.682	0.0498	0.7606	0.0373	0.7472	0.0399	0.7588	0.0397	C6orf27	ENSG00000204396, ENSG00000228727, ENSG00000223757, ENSG00000234951	NA
cg05239811	6	31734147	5.46e-67	3.06e-15	0.4396	0.0736	0.5775	0.071	0.5622	0.07	0.5876	0.0668	C6orf27	ENSG00000204396, ENSG00000228727, ENSG00000223757, ENSG00000234951	NA
cg00330953	6	31733810	3.26e-60	9.6e-12	0.6357	0.0477	0.7228	0.0444	0.7146	0.0453	0.7236	0.043	C6orf27	ENSG00000204396, ENSG00000228727, ENSG00000223757, ENSG00000234951	NA
cg09179845	5	40909532	1.24e-25	1.04e-11	0.4315	0.0491	0.4882	0.0542	0.468	0.0567	0.4899	0.0573	C7	ENSG00000112936	NA
cg01227294	7	31747928	1.71e-48	7.39e-50	0.7991	0.0209	0.8427	0.0232	0.8262	0.0305	0.8557	0.0215	C7orf16;C7orf16	ENSG00000106341, ENSG00000154678	NA
cg09937438	7	1095005	3.25e-98	2.85e-16	0.0917	0.0188	0.1907	0.0389	0.1874	0.038	0.2082	0.0458	C7orf50;C7orf50;C7orf50	ENSG00000164849	NA
cg07104557	7	1036653	3.3e-50	6.06e-15	0.6705	0.0352	0.7339	0.0357	0.739	0.0367	0.7441	0.034	C7orf50;C7orf50;C7orf50	ENSG00000164849, ENSG00000073067	NA
cg00285294	7	1089767	5.56e-122	5.11e-13	0.4281	0.0191	0.5448	0.0334	0.5478	0.0297	0.5554	0.0287	C7orf50;C7orf50;C7orf50	ENSG00000164849, ENSG00000073067	NA
cg21292981	7	1065956	9.14e-08	2.87e-10	0.8349	0.0306	0.8419	0.0296	0.832	0.0329	0.8474	0.0286	C7orf50;C7orf50;C7orf50	ENSG00000164849, ENSG00000073067	NA
cg21855816	7	1066024	5.08e-09	1.63e-09	0.8418	0.0283	0.8463	0.0286	0.8316	0.0333	0.8478	0.0291	C7orf50;C7orf50;C7orf50	ENSG00000164849, ENSG00000073067	NA
cg24575275	7	1094737	2.55e-52	1.07e-08	0.2335	0.0306	0.2952	0.0367	0.2972	0.0406	0.3119	0.038	C7orf50;C7orf50;C7orf50	ENSG00000164849	NA
cg12105089	7	1054075	3.66e-43	6.97e-08	0.765	0.0576	0.8272	0.0396	0.8221	0.0433	0.8326	0.032	C7orf50;C7orf50;C7orf50	ENSG00000164849, ENSG00000073067	NA
cg10009497	7	1095416	4.85e-67	9.06e-08	0.2043	0.0431	0.2792	0.0498	0.2755	0.0535	0.2955	0.0577	C7orf50;C7orf50;C7orf50	ENSG00000164849	NA
cg09032314	8	69426081	2.79e-56	3.41e-10	0.5516	0.0411	0.613	0.0444	0.6019	0.0477	0.6173	0.0444	C8orf34		NA
cg20127859	8	144656271	1.33e-85	1.1e-08	0.2394	0.0544	0.2868	0.0438	0.2928	0.051	0.3096	0.0532	C8orf73	ENSG00000204839	NA
cg17779658	8	29606753	1.17e-24	4.42e-20	0.4009	0.0556	0.4835	0.0493	0.4834	0.0614	0.5184	0.0557	C8orf75	ENSG00000133872, ENSG00000120875	NA
cg19307528	8	74004928	4.1e-42	9.17e-08	0.5747	0.0401	0.6426	0.0415	0.6359	0.0393	0.6482	0.0381	C8orf84		NA
cg14503357	9	130474155	1.72e-58	2.32e-10	0.5925	0.0483	0.6772	0.054	0.6718	0.0578	0.6843	0.0571	C9orf117	ENSG00000167094	NA
cg13274149	9	140175393	6.39e-87	1.19e-97	0.1636	0.0395	0.3014	0.058	0.2713	0.0572	0.3443	0.0522	C9orf167	ENSG00000198435	NA
cg13416866	9	140175679	1.6e-58	8.04e-92	0.2868	0.0404	0.3749	0.0481	0.3505	0.0446	0.407	0.0434	C9orf167	ENSG00000198435	NA
cg14018215	9	140173347	5.93e-85	2.84e-28	0.7927	0.0324	0.9095	0.0193	0.9076	0.0208	0.9164	0.0161	C9orf167	ENSG00000198435	NA
cg14391148	9	140175219	2.31e-19	6.6e-18	0.8432	0.029	0.8752	0.0237	0.8774	0.0243	0.8877	0.0211	C9orf167	ENSG00000198435	NA
cg14409810	9	140172908	8.53e-47	1.74e-17	0.0915	0.0153	0.136	0.0251	0.1346	0.0274	0.1462	0.0234	C9orf167		NA
cg14062977	9	135380213	7.51e-49	7.4e-11	0.7275	0.0483	0.7914	0.0406	0.7788	0.0509	0.7947	0.0382	C9orf171	ENSG00000125482, ENSG00000125492	NA
cg13810327	9	135301250	8.33e-11	7.76e-11	0.8297	0.0354	0.8542	0.045	0.854	0.0566	0.8635	0.0296	C9orf171	ENSG00000125482, ENSG00000125492	NA
cg14218621	9	135419611	5.48e-23	5.29e-08	0.7253	0.0452	0.7639	0.0459	0.7582	0.0448	0.758	0.0407	C9orf171	ENSG00000125482, ENSG00000125492	NA
cg17406248	9	97807693	1.08e-46	1.01e-08	0.8087	0.0343	0.8682	0.0219	0.8678	0.027	0.8725	0.0199	C9orf3	ENSG00000158169, ENSG00000148120	NA
cg20503956	8	86157393	1.03e-25	2.64e-08	0.5301	0.0385	0.5882	0.0444	0.5795	0.0448	0.5911	0.0441	CA13	ENSG00000185015	NA
cg25919221	1	9006680	1.06e-09	1.31e-11	0.6667	0.0645	0.6479	0.0715	0.5805	0.1043	0.6224	0.0992	CA6	ENSG00000131686	yes
cg21039723	2	231624046	3.47e-12	1.71e-09	0.5919	0.064	0.6403	0.0553	0.664	0.0719	0.6754	0.066	CAB39;CAB39;CAB39	ENSG00000135932, ENSG00000135916	NA
cg02210115	13	49990767	3.06e-12	8.77e-08	0.6418	0.0579	0.6847	0.0552	0.705	0.0667	0.7191	0.0649	CAB39L	ENSG00000102547, ENSG00000136169	NA
cg10941566	22	30117148	8.33e-96	9.26e-09	0.15	0.0217	0.2856	0.0422	0.2749	0.0438	0.2984	0.0481	CABP7	ENSG00000100314	NA
cg21912203	1	65003303	8.72e-57	4.95e-08	0.7777	0.0344	0.8132	0.0347	0.7871	0.0479	0.8028	0.0377	CACHD1	ENSG00000162437, ENSG00000158966	NA
cg25557995	12	2761091	7.93e-109	3.36e-41	0.4939	0.0641	0.6623	0.0584	0.6441	0.0592	0.6619	0.0541	CACNA1C;CACNA1C;CACNA1C;CACNA1C;CACNA1C;CACNA1C;CACNA1C;CACNA1C;CACNA1C;CACNA1C;CACNA1C;CACNA1C;CACNA1C;CACNA1C;CACNA1C;CACNA1C;CACNA1C;CACNA1C;CACNA1C;CACNA1C;CACNA1C;CACNA1C;CACNA1C	ENSG00000151067, ENSG00000004478	NA
cg23427362	12	2335272	1.52e-77	1.28e-16	0.5757	0.0595	0.6866	0.055	0.6879	0.0627	0.7093	0.0589	CACNA1C;CACNA1C;CACNA1C;CACNA1C;CACNA1C;CACNA1C;CACNA1C;CACNA1C;CACNA1C;CACNA1C;CACNA1C;CACNA1C;CACNA1C;CACNA1C;CACNA1C;CACNA1C;CACNA1C;CACNA1C;CACNA1C;CACNA1C;CACNA1C;CACNA1C;CACNA1C	ENSG00000151067, ENSG00000004478	NA
cg14843888	3	53530247	3.95e-72	2.38e-09	0.6336	0.0373	0.7237	0.0297	0.7148	0.0325	0.7299	0.0302	CACNA1D;CACNA1D;CACNA1D	ENSG00000016391, ENSG00000157388	NA
cg11071401	17	48637194	1.05e-27	2.31e-10	0.2287	0.0254	0.2763	0.0328	0.2752	0.0329	0.2874	0.033	CACNA1G;CACNA1G;CACNA1G;CACNA1G;CACNA1G;CACNA1G;CACNA1G;CACNA1G;CACNA1G;CACNA1G;CACNA1G;CACNA1G;CACNA1G;CACNA1G;CACNA1G	ENSG00000006283	NA
cg18318818	17	48640257	2.59e-113	1.59e-09	0.3022	0.0389	0.468	0.0368	0.457	0.0368	0.4697	0.0349	CACNA1G;CACNA1G;CACNA1G;CACNA1G;CACNA1G;CACNA1G;CACNA1G;CACNA1G;CACNA1G;CACNA1G;CACNA1G;CACNA1G;CACNA1G;CACNA1G;CACNA1G	ENSG00000006283, ENSG00000108846	NA
cg19855470	22	40060836	5.77e-23	1.69e-13	0.1643	0.0273	0.1905	0.0322	0.1852	0.0333	0.2012	0.0297	CACNA1I;CACNA1I	ENSG00000100346, ENSG00000100351	NA
cg14778169	7	82073751	1.34e-109	3.66e-10	0.3298	0.0347	0.4669	0.0317	0.4539	0.0367	0.4719	0.0335	CACNA2D1	ENSG00000153956	NA
cg04347447	3	50541467	1.5e-69	4.76e-09	0.3024	0.0252	0.3585	0.0226	0.3591	0.0248	0.3683	0.023	CACNA2D2;CACNA2D2	ENSG00000007402	NA
cg08719380	2	152830505	5.91e-116	3.11e-24	0.4601	0.0449	0.6056	0.0365	0.5924	0.0413	0.6123	0.0357	CACNB4;CACNB4;CACNB4;CACNB4	ENSG00000182389, ENSG00000162980	NA
cg27664689	2	152830665	1.63e-86	2.46e-13	0.4138	0.0486	0.5528	0.052	0.5432	0.0516	0.5639	0.0514	CACNB4;CACNB4;CACNB4;CACNB4	ENSG00000182389, ENSG00000162980	NA
cg21376136	2	152830572	3.72e-85	1.57e-10	0.2623	0.0462	0.4191	0.055	0.4108	0.0518	0.4264	0.0555	CACNB4;CACNB4;CACNB4;CACNB4	ENSG00000182389, ENSG00000162980	NA
cg06686709	2	152830614	5.1e-110	1.81e-08	0.3453	0.0333	0.4494	0.0318	0.4399	0.0366	0.4521	0.0314	CACNB4;CACNB4;CACNB4;CACNB4	ENSG00000182389, ENSG00000162980	NA
cg26743024	17	64960282	1.97e-91	1.05e-45	0.3104	0.0428	0.4463	0.0571	0.4207	0.0602	0.4504	0.0584	CACNG4	ENSG00000075461	yes
cg01381795	19	54496611	2.34e-25	3.96e-22	0.7326	0.0309	0.7712	0.0303	0.7614	0.0344	0.7732	0.0308	CACNG6;CACNG6;CACNG6	ENSG00000130433, ENSG00000189068, ENSG00000130433, ENSG00000273349	NA
cg15802263	19	54515245	3.27e-37	1.03e-21	0.3918	0.0445	0.4358	0.0504	0.4216	0.0543	0.4463	0.05	CACNG6;CACNG6;CACNG6	ENSG00000130433, ENSG00000189068, ENSG00000130433, ENSG00000273349	NA
cg04080057	19	54495183	1.31e-60	3.66e-10	0.2523	0.0347	0.3161	0.0408	0.3012	0.04	0.3193	0.032	CACNG6;CACNG6;CACNG6	ENSG00000130433	yes
cg05308495	19	54515169	4.24e-29	5.63e-09	0.4096	0.0733	0.4748	0.0804	0.4623	0.0828	0.4825	0.0777	CACNG6;CACNG6;CACNG6	ENSG00000130433, ENSG00000189068, ENSG00000130433, ENSG00000273349	NA
cg18055623	19	54485327	7.7e-83	1.21e-93	0.3458	0.0524	0.5161	0.0482	0.4928	0.0505	0.5371	0.0478	CACNG8;MIR935	ENSG00000130433, ENSG00000142408	NA
cg07785717	19	54485321	1.4e-88	7.03e-69	0.3537	0.0457	0.5022	0.0458	0.4818	0.0469	0.523	0.0415	CACNG8;MIR935	ENSG00000130433, ENSG00000142408	NA
cg09422614	19	54484823	7.7e-57	2.63e-21	0.6588	0.0453	0.7275	0.0369	0.712	0.0383	0.7355	0.0339	CACNG8;MIR935	ENSG00000130433, ENSG00000142408	NA
cg03593550	19	54485404	3.97e-37	1.73e-08	0.1117	0.04	0.1689	0.0382	0.164	0.0398	0.1793	0.044	CACNG8;MIR935	ENSG00000130433, ENSG00000142408	NA
cg26787020	1	174968089	2.39e-69	2.42e-09	0.4874	0.049	0.5516	0.0425	0.5438	0.0486	0.5644	0.0446	CACYBP;CACYBP	ENSG00000116161	NA
cg03892457	1	159157066	9.74e-81	8.27e-23	0.6182	0.0456	0.711	0.0404	0.7006	0.0395	0.7192	0.0367	CADM3;CADM3	ENSG00000162706, ENSG00000213088	NA
cg00581320	3	62425299	1.58e-39	5.75e-16	0.4816	0.0538	0.5396	0.0575	0.5218	0.0541	0.548	0.0503	CADPS;CADPS;CADPS	ENSG00000153266, ENSG00000163618	NA
cg25008474	3	62741112	1.78e-18	1.38e-08	0.4607	0.0563	0.4913	0.0524	0.4724	0.0507	0.4943	0.0476	CADPS;CADPS;CADPS	ENSG00000153266, ENSG00000163618	NA
cg08642285	15	68498589	5.72e-118	3.72e-21	0.1371	0.0302	0.2528	0.0467	0.2637	0.0551	0.2906	0.0657	CALML4;CALML4	ENSG00000129007	NA
cg11530995	15	68497992	7.5e-28	3.04e-08	0.3323	0.0356	0.3898	0.0439	0.4062	0.0503	0.4173	0.0527	CALML4;CALML4;CALML4;CALML4	ENSG00000129007	NA
cg10201685	7	44315903	2.24e-92	7.35e-10	0.2118	0.0342	0.3048	0.0383	0.2941	0.0418	0.3119	0.036	CAMK2B;CAMK2B;CAMK2B;CAMK2B;CAMK2B;CAMK2B;CAMK2B;CAMK2B	ENSG00000058404, ENSG00000106636	NA
cg03179291	17	3791902	1.98e-82	2.19e-18	0.7835	0.0385	0.8446	0.0304	0.823	0.038	0.8388	0.0346	CAMKK1;CAMKK1;CAMKK1	ENSG00000004660, ENSG00000074356	NA
cg21144493	1	7130061	3.69e-141	2.69e-27	0.1583	0.0295	0.3548	0.0427	0.3486	0.0442	0.3714	0.0425	CAMTA1	ENSG00000049245, ENSG00000171735	NA
cg01436424	1	7669070	5.75e-20	2.8e-17	0.1608	0.0541	0.2272	0.0326	0.2288	0.0359	0.2446	0.0336	CAMTA1	ENSG00000049245, ENSG00000171735	NA
cg04342483	1	7259290	5.22e-73	3.85e-14	0.4891	0.0742	0.6139	0.07	0.6195	0.0777	0.6332	0.0755	CAMTA1	ENSG00000049245, ENSG00000171735	NA
cg04914013	1	7763567	1.77e-130	2.68e-09	0.5614	0.0298	0.7608	0.0325	0.7594	0.035	0.762	0.0353	CAMTA1	ENSG00000049245, ENSG00000171735	NA
cg07710883	11	64972227	1.89e-95	5.29e-17	0.4209	0.0308	0.5539	0.0305	0.5476	0.0298	0.5644	0.0285	CAPN1	ENSG00000014216, ENSG00000197847	NA
cg19318393	1	223936508	5.09e-66	3.82e-40	0.1391	0.0301	0.2596	0.0507	0.2532	0.047	0.2888	0.0487	CAPN2;CAPN2	ENSG00000143514, ENSG00000162909	NA
cg14833933	15	42652294	1.58e-81	3.89e-37	0.2695	0.0466	0.3724	0.0568	0.3906	0.0741	0.4221	0.0768	CAPN3;CAPN3;CAPN3;CAPN3;CAPN3;CAPN3	ENSG00000092529	NA
cg23386236	15	42677958	2.91e-76	2.6e-09	0.652	0.0642	0.7507	0.073	0.7632	0.0465	0.7705	0.046	CAPN3;CAPN3;CAPN3;CAPN3;CAPN3;CAPN3	ENSG00000103994, ENSG00000092529, ENSG00000092529	NA
cg23198793	15	42694406	2.09e-32	3.6e-19	0.1379	0.0289	0.1906	0.03	0.1871	0.036	0.2089	0.0297	CAPN3;CAPN3;CAPN3;CAPN3;CAPN3;CAPN3;CAPN3	ENSG00000103994, ENSG00000092529, ENSG00000092529	NA
cg07576135	15	42694403	1.7e-37	3.57e-08	0.2182	0.0308	0.2818	0.0367	0.286	0.0621	0.3023	0.0334	CAPN3;CAPN3;CAPN3;CAPN3;CAPN3;CAPN3;CAPN3	ENSG00000103994, ENSG00000092529, ENSG00000092529	NA
cg11214001	5	96078430	3.41e-84	3.26e-09	0.2123	0.0503	0.377	0.068	0.3992	0.0849	0.4261	0.1009	CAST;CAST;CAST;CAST;CAST;CAST;CAST;CAST;CAST;CAST;CAST	ENSG00000153113, ENSG00000164307	NA
cg01824138	1	10699604	3.2e-53	8.7e-09	0.7232	0.0594	0.8119	0.05	0.8059	0.0538	0.809	0.0519	CASZ1	ENSG00000142655, ENSG00000130940	NA
cg11070193	1	26527870	9.09e-94	1.88e-13	0.3257	0.0876	0.5469	0.1374	0.5142	0.147	0.5361	0.1485	CATSPER4	ENSG00000130695, ENSG00000188782	NA
cg20415053	1	26527928	2e-54	2.99e-10	0.1507	0.0683	0.3301	0.13	0.2986	0.1241	0.3197	0.1327	CATSPER4	ENSG00000130695, ENSG00000188782	NA
cg08317738	16	89034292	9.96e-12	1.61e-16	0.2109	0.0652	0.2245	0.0532	0.225	0.0552	0.2374	0.0583	CBFA2T3	ENSG00000205022, ENSG00000129993	NA
cg17346145	17	77755547	5.72e-131	5.94e-18	0.1975	0.0384	0.3254	0.0386	0.3276	0.0439	0.3519	0.046	CBX2;CBX2	ENSG00000141570, ENSG00000173894	NA
cg08962798	5	179106333	2.28e-20	2.33e-15	0.4326	0.032	0.4577	0.0306	0.4476	0.0325	0.4564	0.0297	CBY3	ENSG00000204661, ENSG00000127022	NA
cg02489552	19	15121531	2.56e-134	1.2e-135	0.2718	0.036	0.5129	0.0545	0.4756	0.0547	0.5299	0.0549	CCDC105	ENSG00000160994	yes
cg09470638	19	15121509	2.51e-129	1.83e-105	0.4724	0.0253	0.6675	0.0379	0.6475	0.0415	0.6806	0.0423	CCDC105	ENSG00000160994	NA
cg12695707	19	15121333	6.61e-95	4.85e-95	0.4825	0.0359	0.6396	0.0517	0.6117	0.054	0.6522	0.055	CCDC105	ENSG00000160994	NA
cg05923226	19	15121516	4.52e-104	2.01e-64	0.3468	0.0298	0.472	0.0331	0.4549	0.0369	0.4881	0.0321	CCDC105	ENSG00000160994	NA
cg25690897	19	15133948	6.52e-104	3.85e-45	0.2368	0.0434	0.3569	0.0524	0.3267	0.0566	0.3614	0.0513	CCDC105	ENSG00000160994, ENSG00000105141	NA
cg18739061	19	15121385	5.34e-73	2.7e-40	0.3211	0.0423	0.4222	0.0509	0.3967	0.0516	0.4278	0.0499	CCDC105	ENSG00000160994	NA
cg26842596	19	15121297	3.77e-53	2.01e-39	0.4981	0.0343	0.5722	0.0407	0.5607	0.0416	0.5848	0.0384	CCDC105	ENSG00000160994	NA
cg15778873	19	15121204	9.09e-82	4.26e-31	0.7687	0.0291	0.8518	0.0251	0.8416	0.0308	0.8583	0.024	CCDC105	ENSG00000160994	NA
cg11261667	19	15132411	6.04e-38	2.88e-12	0.7796	0.0394	0.8276	0.0328	0.8126	0.0369	0.8226	0.0365	CCDC105	ENSG00000160994, ENSG00000105141	NA
cg11858450	19	15132184	1.28e-25	4.82e-08	0.6569	0.0597	0.7039	0.0605	0.6835	0.0671	0.6944	0.0638	CCDC105	ENSG00000160994, ENSG00000105141	NA
cg06522681	19	15121596	1.87e-19	3.31e-22	0.1029	0.0197	0.1337	0.0215	0.1321	0.0246	0.1416	0.0219	CCDC105;CCDC105	ENSG00000160994	NA
cg03928546	19	15121591	1.35e-55	5.12e-18	0.2105	0.0306	0.2741	0.0413	0.2592	0.0441	0.2826	0.0395	CCDC105;CCDC105	ENSG00000160994	NA
cg19394737	2	219892361	9.07e-56	1.49e-12	0.7892	0.0304	0.8526	0.0225	0.8485	0.0251	0.8521	0.0227	CCDC108	ENSG00000181378, ENSG00000163499	NA
cg01813965	16	57729104	3.21e-65	2.31e-08	0.2488	0.0475	0.3327	0.0511	0.3461	0.0642	0.366	0.0692	CCDC135	ENSG00000159625	NA
cg26335898	10	106189711	9.6e-131	1.45e-19	0.4159	0.0528	0.6653	0.0519	0.647	0.0521	0.6768	0.0469	CCDC147	ENSG00000148841, ENSG00000156395	NA
cg20707970	3	126114064	8.12e-52	1.12e-09	0.2574	0.0335	0.334	0.0287	0.3252	0.0343	0.339	0.0275	CCDC37	ENSG00000163884, ENSG00000070476	NA
cg18209359	17	80159595	8.04e-75	4.02e-16	0.8006	0.0473	0.8449	0.0443	0.8197	0.0578	0.831	0.0576	CCDC57	ENSG00000141526, ENSG00000169710	NA
cg12486944	17	80159399	4.35e-40	1.52e-08	0.8122	0.0391	0.8478	0.0333	0.8368	0.0433	0.8428	0.0379	CCDC57	ENSG00000141526, ENSG00000169710	NA
cg12160087	12	120531986	2.26e-145	2.06e-20	0.4815	0.0295	0.6359	0.0325	0.6268	0.0345	0.6361	0.0357	CCDC64	ENSG00000111737, ENSG00000135127	NA
cg05650846	16	3078142	1.08e-14	6.77e-08	0.2813	0.0318	0.3106	0.0353	0.3018	0.0403	0.3224	0.0356	CCDC64B	ENSG00000103145	NA
cg12188986	11	93063886	1.39e-11	1.63e-12	0.0694	0.0084	0.0808	0.0112	0.0805	0.0121	0.0853	0.0128	CCDC67;CCDC67	ENSG00000180773, ENSG00000166002, ENSG00000180773	NA
cg24673101	14	100069840	8.94e-72	1.82e-12	0.2327	0.0312	0.298	0.0349	0.2883	0.0382	0.3061	0.0326	CCDC85C	ENSG00000182218, ENSG00000090061	NA
cg18414021	14	100069535	4.4e-74	1.73e-10	0.2412	0.0436	0.368	0.0512	0.3572	0.0497	0.3721	0.0507	CCDC85C	ENSG00000182218, ENSG00000090061	NA
cg00022866	11	64108440	2.14e-111	1.21e-36	0.3164	0.0376	0.4575	0.0449	0.438	0.0446	0.4688	0.0464	CCDC88B	ENSG00000168071	yes
cg04422903	11	64108550	1.4e-74	8.15e-16	0.2599	0.0488	0.361	0.0552	0.3598	0.0609	0.3833	0.0681	CCDC88B	ENSG00000168071	NA
cg08904394	11	64108902	6.86e-34	5.52e-10	0.5938	0.0423	0.6531	0.0409	0.6775	0.0612	0.6787	0.0581	CCDC88B	ENSG00000162302, ENSG00000168071	NA
cg00787180	14	91751731	9.61e-74	5.12e-109	0.3337	0.0436	0.4326	0.056	0.3896	0.0569	0.4661	0.0557	CCDC88C	ENSG00000015133, ENSG00000119714	NA
cg02901006	19	8117024	8.77e-17	3.13e-16	0.3537	0.0641	0.3665	0.06	0.3493	0.0696	0.371	0.0677	CCL25	ENSG00000131142	NA
cg08809333	19	8118857	8.4e-19	1.91e-08	0.8252	0.0219	0.8506	0.0191	0.8561	0.0199	0.8597	0.0196	CCL25	ENSG00000142449, ENSG00000131142	NA
cg12129983	11	69462660	4.29e-64	2.61e-13	0.7155	0.0358	0.8023	0.0292	0.8055	0.032	0.8103	0.0251	CCND1	ENSG00000149716, ENSG00000110092	NA
cg17159550	6	41903172	3.53e-26	2.4e-09	0.2094	0.0286	0.2613	0.0406	0.2595	0.046	0.2788	0.041	CCND3;CCND3;CCND3;CCND3	ENSG00000112578, ENSG00000112576	NA
cg01883408	5	132083691	2.48e-127	3.44e-86	0.2289	0.0371	0.3786	0.0337	0.361	0.0378	0.3931	0.0314	CCNI2	ENSG00000205089	NA
cg08957484	5	132083532	4.14e-110	2.52e-62	0.0775	0.0173	0.2027	0.0411	0.1821	0.0411	0.2203	0.0415	CCNI2	ENSG00000205089	NA
cg09884635	5	132084068	5.53e-144	2.46e-41	0.5573	0.0356	0.8019	0.0265	0.7946	0.029	0.8151	0.0242	CCNI2	ENSG00000205089	NA
cg20075683	5	132083910	3.01e-148	2.22e-30	0.5422	0.0374	0.7686	0.0285	0.7637	0.0295	0.7797	0.026	CCNI2	ENSG00000205089	NA
cg23856138	10	35658321	1.89e-32	1.51e-10	0.1628	0.0422	0.2316	0.0406	0.2465	0.05	0.2691	0.0583	CCNY;CCNY	ENSG00000108100, ENSG00000268814, ENSG00000177291, ENSG00000108100, ENSG00000177291	NA
cg11039729	10	35668325	1.51e-66	2.45e-08	0.1237	0.0167	0.1823	0.0327	0.1827	0.0327	0.2027	0.0431	CCNY;CCNY	ENSG00000108100, ENSG00000268814, ENSG00000177291, ENSG00000108100, ENSG00000177291	NA
cg09509673	17	40833697	8.92e-104	2.18e-12	0.7227	0.0411	0.8599	0.0255	0.8522	0.0254	0.8618	0.0193	CCR10;CNTNAP1	ENSG00000108797, ENSG00000068137, ENSG00000184451	NA
cg11653233	17	40834163	9.39e-79	2.75e-09	0.2834	0.0396	0.3801	0.0449	0.3629	0.0537	0.3831	0.0395	CCR10;CNTNAP1	ENSG00000108797, ENSG00000184451	NA
cg17642041	3	45928007	1.15e-76	2.28e-10	0.7104	0.0393	0.7518	0.0397	0.7173	0.0592	0.7386	0.0509	CCR9;CCR9	ENSG00000173585	NA
cg10475172	3	45927914	2.85e-50	9.67e-10	0.794	0.0368	0.8064	0.0388	0.7795	0.0538	0.7941	0.0497	CCR9;CCR9	ENSG00000173585	NA
cg22022041	3	45928137	7.3e-38	7.26e-08	0.761	0.049	0.7942	0.0523	0.7811	0.0511	0.7928	0.0439	CCR9;CCR9;CCR9;CCR9	ENSG00000173585	yes
cg12192566	5	140011377	1.25e-82	6.02e-09	0.3222	0.0406	0.3933	0.0388	0.3894	0.0429	0.4057	0.0414	CD14;CD14	ENSG00000176087, ENSG00000170458	NA
cg05436231	1	27709789	1.87e-72	5.35e-10	0.0931	0.0155	0.1698	0.0314	0.1661	0.031	0.1769	0.0332	CD164L2;CD164L2	ENSG00000174950	yes
cg05046020	1	158148523	1.06e-08	6.53e-09	0.7873	0.0386	0.8102	0.0323	0.8152	0.0413	0.8249	0.0306	CD1D		NA
cg12126686	19	35821634	1.17e-17	2.37e-10	0.7504	0.038	0.7493	0.0395	0.712	0.0599	0.7411	0.0496	CD22	ENSG00000012124, ENSG00000126266	NA
cg26848442	18	67624264	6.63e-14	6.57e-08	0.7715	0.0395	0.7546	0.0473	0.7208	0.0583	0.7388	0.0569	CD226	ENSG00000150637	NA
cg13311440	1	160681404	4.85e-24	2.54e-08	0.1926	0.043	0.2019	0.0408	0.1844	0.0417	0.1984	0.0354	CD48	ENSG00000117091	NA
cg08792703	11	60779666	1.71e-30	9.32e-08	0.2084	0.0327	0.2628	0.0387	0.2705	0.0454	0.288	0.0523	CD6	ENSG00000013725, ENSG00000110448	NA
cg13918228	12	9914965	5.54e-37	2.19e-13	0.8357	0.0314	0.8444	0.0266	0.8151	0.0431	0.842	0.0302	CD69;CD69;CD69	ENSG00000110848	NA
cg05212138	20	23063119	9.22e-87	7.9e-36	0.666	0.0401	0.726	0.0415	0.7077	0.0465	0.7342	0.0386	CD93	ENSG00000125810, ENSG00000178726	NA
cg24196017	15	43021976	1.46e-20	3.03e-13	0.7688	0.0514	0.8045	0.0318	0.8145	0.0519	0.8222	0.0502	CDAN1	ENSG00000159433, ENSG00000140326	NA
cg14276584	9	99318213	2.99e-16	2.1e-13	0.1686	0.0431	0.2052	0.0447	0.2052	0.0417	0.2283	0.0454	CDC14B;CDC14B;CDC14B	ENSG00000081377, ENSG00000130956	NA
cg09940677	14	103415458	1.03e-86	4.99e-12	0.3549	0.0403	0.4123	0.0309	0.3904	0.0368	0.412	0.0308	CDC42BPB	ENSG00000198752, ENSG00000166126	NA
cg09081994	3	119011925	7.46e-94	5.66e-09	0.6452	0.0478	0.7036	0.055	0.6586	0.0709	0.6902	0.0627	CDGAP	ENSG00000031081	NA
cg09598552	10	73417893	2.6e-89	2.03e-11	0.6068	0.0402	0.7277	0.0395	0.7236	0.0432	0.7309	0.0417	CDH23	ENSG00000107736, ENSG00000214688	NA
cg15534366	20	59826207	2.76e-141	8.78e-21	0.5377	0.0525	0.7854	0.0314	0.7688	0.0368	0.788	0.0343	CDH4	ENSG00000179242	NA
cg09051966	20	60471657	1.44e-21	1.27e-10	0.3863	0.0387	0.4235	0.039	0.4151	0.0462	0.427	0.0419	CDH4	ENSG00000179242, ENSG00000130699	NA
cg03819011	20	60506157	8.36e-19	7.07e-10	0.799	0.0299	0.8223	0.0242	0.8201	0.0272	0.8218	0.0256	CDH4	ENSG00000179242, ENSG00000130699	NA
cg04485850	20	60372565	6.22e-13	3.19e-09	0.5228	0.032	0.5621	0.0417	0.5485	0.0399	0.5555	0.0394	CDH4	ENSG00000179242, ENSG00000130699	NA
cg10919204	5	31193340	3.15e-10	4.47e-09	0.6229	0.0364	0.6502	0.037	0.6474	0.0406	0.6625	0.0377	CDH6	ENSG00000113361	NA
cg01718742	16	62070184	8.12e-40	1.49e-08	0.0591	0.0083	0.0897	0.0205	0.0896	0.0183	0.0948	0.0185	CDH8	ENSG00000150394	NA
cg27113347	16	89760585	2.45e-25	4.89e-08	0.7081	0.0468	0.755	0.0361	0.7545	0.0467	0.7577	0.0375	CDK10;CDK10;CDK10;CDK10;CDK10;CDK10	ENSG00000185324	NA
cg20429981	1	1609972	2.84e-16	9.51e-08	0.5318	0.0491	0.5132	0.0569	0.4746	0.0767	0.506	0.0657	CDK11B;CDK11B;CDK11B;CDK11B;CDK11B;LOC728661;CDK11B	ENSG00000189409, ENSG00000189339	NA
cg15798153	7	90338861	8.91e-46	3.8e-16	0.7094	0.0443	0.7588	0.0378	0.7543	0.0355	0.772	0.0312	CDK14	ENSG00000058091	NA
cg09314495	7	90454617	2.14e-12	2.69e-14	0.8221	0.0328	0.8382	0.0274	0.8246	0.0456	0.8345	0.033	CDK14	ENSG00000058091, ENSG00000157240	NA
cg04589062	7	90799247	1.18e-31	2.81e-13	0.8587	0.0236	0.8915	0.0227	0.8854	0.0388	0.8934	0.0223	CDK14	ENSG00000058091, ENSG00000157240	NA
cg19617217	7	90581938	3.32e-27	8.13e-13	0.5438	0.0485	0.5772	0.0509	0.5706	0.0487	0.5824	0.0488	CDK14	ENSG00000058091, ENSG00000157240	NA
cg25619459	7	90533507	7.66e-12	1.37e-09	0.7349	0.0433	0.7578	0.043	0.7435	0.0566	0.7584	0.0373	CDK14	ENSG00000058091, ENSG00000157240	NA
cg16386080	9	90589146	1.41e-110	6.04e-19	0.1856	0.0311	0.2638	0.0307	0.251	0.0347	0.2722	0.0284	CDK20;CDK20;CDK20;CDK20;CDK20	ENSG00000156345	yes
cg08696931	12	123754071	1.11e-61	6.33e-14	0.1144	0.0183	0.1724	0.0291	0.1681	0.0326	0.1878	0.0392	CDK2AP1	ENSG00000111328, ENSG00000130921	NA
cg19542346	12	58145283	7.26e-08	3.54e-09	0.5231	0.0492	0.545	0.0531	0.5304	0.0488	0.5533	0.0476	CDK4	ENSG00000139266, ENSG00000135446	NA
cg22884714	4	85505574	5.55e-73	1.76e-08	0.7052	0.0396	0.7834	0.0326	0.7827	0.0336	0.7952	0.0316	CDS1	ENSG00000163625, ENSG00000163624	NA
cg23017398	19	42125367	5.93e-21	2.2e-08	0.6261	0.0281	0.6719	0.03	0.6865	0.0366	0.6875	0.0312	CEACAM4		NA
cg16699074	19	42192347	1.68e-117	4.47e-19	0.7055	0.0306	0.8275	0.0271	0.8228	0.0249	0.834	0.0235	CEACAM7	ENSG00000007306, ENSG00000272684	NA
cg24198439	14	23589255	1.19e-78	1.31e-13	0.1774	0.0405	0.2114	0.0384	0.2064	0.0417	0.2257	0.0448	CEBPE	ENSG00000092067	NA
cg00884093	22	46932648	3.83e-13	1.59e-11	0.0517	0.006	0.0623	0.0107	0.0614	0.0083	0.0664	0.0118	CELSR1	ENSG00000075275	NA
cg23196985	16	55866997	4.23e-21	9.2e-13	0.4701	0.0777	0.5027	0.0799	0.4821	0.0851	0.5063	0.0824	CES1;CES1;CES1;CES1;CES1;CES1		NA
cg08713858	16	67035388	5.55e-46	3.3e-09	0.7405	0.0247	0.7894	0.0274	0.7878	0.029	0.7915	0.0276	CES8	ENSG00000172824, ENSG00000067955	NA
cg11629955	3	126679199	6.71e-55	3.08e-19	0.8427	0.0228	0.8878	0.02	0.8785	0.023	0.8924	0.0183	CHCHD6	ENSG00000114554, ENSG00000197763	NA
cg06572974	15	93442219	1.54e-16	2.14e-08	0.8925	0.0181	0.8979	0.014	0.8904	0.0251	0.8979	0.0179	CHD2;CHD2	ENSG00000173575	NA
cg05575639	8	61593696	5.28e-50	6.43e-08	0.4208	0.0652	0.5383	0.0636	0.549	0.0838	0.5618	0.0751	CHD7	ENSG00000171316, ENSG00000177182	NA
cg08944236	16	53242355	9.15e-113	8.63e-27	0.0956	0.0181	0.2427	0.0495	0.2378	0.0541	0.2752	0.0657	CHD9	ENSG00000177200, ENSG00000103479	NA
cg05768044	16	53243559	1.37e-74	1.15e-09	0.2375	0.0427	0.3713	0.0505	0.3924	0.0656	0.4183	0.0785	CHD9	ENSG00000177200, ENSG00000103479	NA
cg09608652	16	53105688	4.23e-08	3.69e-09	0.1674	0.0739	0.2121	0.0496	0.2176	0.06	0.2442	0.0585	CHD9	ENSG00000177200, ENSG00000103479	NA
cg14414943	1	111770718	1.28e-53	9.83e-10	0.8063	0.0439	0.8173	0.0425	0.7822	0.0605	0.7981	0.0532	CHI3L2;CHI3L2	ENSG00000064886	NA
cg09516523	1	111769133	4.66e-21	3.5e-08	0.8072	0.0381	0.7903	0.0426	0.7492	0.0647	0.7675	0.0568	CHI3L2;CHI3L2		NA
cg26110733	1	111773180	2.62e-29	4.42e-10	0.8568	0.024	0.8658	0.0257	0.8498	0.0358	0.8594	0.0293	CHI3L2;CHI3L2;CHI3L2	ENSG00000134216, ENSG00000064886	NA
cg17725472	1	203198757	2.1e-19	5.54e-09	0.83	0.0296	0.8628	0.0216	0.865	0.0267	0.8702	0.0214	CHIT1	ENSG00000133063	NA
cg07414525	3	390449	2.24e-45	6.74e-10	0.5706	0.0625	0.6488	0.0645	0.6343	0.0682	0.6556	0.0629	CHL1	ENSG00000134121, ENSG00000134115	NA
cg04918831	1	241795170	1.36e-15	1.63e-17	0.8349	0.0315	0.8281	0.0358	0.7861	0.0631	0.8158	0.0455	CHML;CHML;OPN3	ENSG00000203668, ENSG00000117009	NA
cg05497750	16	23765381	3.1e-58	5.51e-09	0.5834	0.046	0.6765	0.0386	0.6541	0.0438	0.6751	0.0406	CHP2	ENSG00000166869	NA
cg17107156	17	7350244	9.39e-52	3.28e-10	0.1647	0.0236	0.2449	0.0366	0.2359	0.0406	0.2505	0.038	CHRNB1	ENSG00000259224, ENSG00000170175	NA
cg19440264	17	7350413	1.56e-37	1.37e-08	0.4199	0.0415	0.4887	0.048	0.4801	0.0449	0.4908	0.0417	CHRNB1	ENSG00000259224, ENSG00000170175	NA
cg05726661	17	7348438	1.53e-27	3.85e-13	0.0641	0.0129	0.0934	0.0243	0.0896	0.0237	0.1041	0.0297	CHRNB1;CHRNB1	ENSG00000170175	NA
cg24369989	15	78933807	2.48e-123	1.35e-10	0.3396	0.0346	0.5028	0.0346	0.498	0.0358	0.5118	0.0365	CHRNB4	ENSG00000117971	NA
cg06444025	17	4804104	3.99e-36	3.72e-25	0.1766	0.038	0.2343	0.0604	0.2204	0.0569	0.2438	0.0593	CHRNE;C17orf107	ENSG00000141503, ENSG00000108556	NA
cg05535113	16	71559579	9.44e-30	7.4e-17	0.3599	0.048	0.4181	0.0486	0.4089	0.0514	0.4392	0.0522	CHST4;CHST4	ENSG00000140835	yes
cg27232078	16	75569459	6.74e-31	1.35e-25	0.6469	0.0461	0.6916	0.0473	0.6915	0.0536	0.6949	0.0545	CHST5	ENSG00000135702	NA
cg03517083	16	75569527	2.26e-30	5.45e-09	0.354	0.0475	0.3917	0.0451	0.3888	0.0477	0.395	0.0451	CHST5		NA
cg18329187	14	103989711	1.15e-44	3.32e-21	0.1154	0.0275	0.2013	0.0554	0.2009	0.05	0.2255	0.0567	CKB	ENSG00000166165	NA
cg01962183	16	1507866	1.06e-21	4.18e-29	0.4967	0.0548	0.5501	0.073	0.5485	0.0605	0.5923	0.0806	CLCN7;CLCN7	ENSG00000103249, ENSG00000174109	NA
cg27333952	16	1509206	7.53e-39	3.29e-26	0.3725	0.0444	0.4586	0.0649	0.4542	0.0591	0.4955	0.0713	CLCN7;CLCN7	ENSG00000103249, ENSG00000174109	NA
cg08810397	16	1521676	6.93e-52	3.06e-24	0.5641	0.0433	0.6319	0.0444	0.6447	0.0543	0.6561	0.0537	CLCN7;CLCN7	ENSG00000103249, ENSG00000174109	NA
cg05413628	16	1521656	1.06e-33	6.36e-18	0.2973	0.0598	0.3877	0.0714	0.4106	0.0878	0.425	0.0879	CLCN7;CLCN7	ENSG00000103249, ENSG00000174109	NA
cg27489373	16	1507959	1.17e-25	1.02e-13	0.2373	0.0556	0.2852	0.0648	0.2825	0.0645	0.3165	0.062	CLCN7;CLCN7	ENSG00000103249, ENSG00000174109	NA
cg04473569	7	100881007	4.33e-22	2.83e-08	0.2239	0.0335	0.264	0.0368	0.2687	0.0383	0.2827	0.0351	CLDN15;CLDN15	ENSG00000106404	NA
cg00074818	8	8560427	6.09e-41	3.7e-20	0.4144	0.0382	0.4575	0.0402	0.4456	0.0412	0.4582	0.0434	CLDN23	ENSG00000253958	NA
cg04463638	22	19512712	3.25e-130	6.97e-12	0.5557	0.0505	0.7814	0.0241	0.773	0.0252	0.7841	0.0216	CLDN5;CLDN5;CLDN5;CLDN5	ENSG00000184113	NA
cg15298719	17	7165255	8.14e-104	6.65e-36	0.3692	0.0367	0.4981	0.0406	0.485	0.039	0.504	0.0375	CLDN7	ENSG00000181885	NA
cg05898907	3	98242685	1.01e-39	1e-08	0.7515	0.0626	0.7994	0.048	0.8125	0.0518	0.8219	0.0478	CLDND1;CLDND1;CLDND1;CLDND1;CLDND1;CLDND1	ENSG00000080822	NA
cg08139247	14	38725312	9.32e-13	3.21e-08	0.0781	0.0128	0.0935	0.018	0.0939	0.0161	0.1017	0.0244	CLEC14A;CLEC14A	ENSG00000176435	NA
cg06636831	3	45077369	7.2e-101	1.1e-23	0.1337	0.0448	0.2761	0.0642	0.2571	0.0625	0.2897	0.0649	CLEC3B	ENSG00000163814, ENSG00000163815	NA
cg09142829	12	8276482	8.73e-65	1.05e-08	0.1	0.0259	0.1787	0.0323	0.1883	0.0408	0.2077	0.056	CLEC4A;CLEC4A;CLEC4A;CLEC4A	ENSG00000111729	NA
cg12105671	19	7852207	3.15e-101	4.37e-60	0.2819	0.0346	0.4256	0.0417	0.4146	0.0472	0.4422	0.0457	CLEC4GP1	ENSG00000142459, ENSG00000104938	NA
cg07835650	19	7852214	7.8e-47	7.92e-23	0.3023	0.0357	0.3733	0.0408	0.3608	0.0455	0.3819	0.0414	CLEC4GP1		NA
cg13544883	19	7852051	1.59e-59	2.87e-18	0.6734	0.0312	0.7435	0.0358	0.7345	0.0361	0.7479	0.0357	CLEC4GP1	ENSG00000142459, ENSG00000104938	NA
cg24889914	19	7852204	3.27e-57	4.45e-17	0.3733	0.0333	0.4326	0.0338	0.4254	0.0364	0.4429	0.0351	CLEC4GP1	ENSG00000142459, ENSG00000104938	NA
cg10162210	19	7852238	3.79e-53	5.53e-10	0.1328	0.0274	0.1854	0.0405	0.1777	0.0427	0.1953	0.0392	CLEC4GP1		NA
cg16057826	21	36041334	9.29e-111	5.01e-33	0.3201	0.0275	0.4974	0.0294	0.489	0.0362	0.5093	0.0336	CLIC6	ENSG00000159212	NA
cg20343048	21	36041527	4.89e-96	5.13e-19	0.2404	0.0331	0.3429	0.031	0.3349	0.0377	0.354	0.0323	CLIC6	ENSG00000159212	NA
cg06753163	14	95760031	1.67e-41	3.77e-11	0.7451	0.0336	0.7949	0.0303	0.7858	0.0346	0.7992	0.0293	CLMN	ENSG00000100697, ENSG00000165959	NA
cg03485217	4	10686300	5.99e-110	3.7e-10	0.4656	0.047	0.6434	0.0422	0.6426	0.0475	0.664	0.0422	CLNK;CLNK	ENSG00000109684	NA
cg01297756	13	100548415	4.36e-51	4.22e-15	0.1838	0.0279	0.2343	0.035	0.2233	0.0364	0.2429	0.0337	CLYBL		NA
cg27300028	13	100312810	1.31e-11	7.57e-13	0.8605	0.0292	0.8829	0.0225	0.8784	0.0332	0.8894	0.0211	CLYBL	ENSG00000139800, ENSG00000125246	NA
cg07416237	13	100548078	1.36e-43	5.5e-08	0.0962	0.0164	0.1307	0.0219	0.1275	0.0219	0.1363	0.023	CLYBL	ENSG00000139800, ENSG00000125246	NA
cg24924051	3	32408427	1.07e-55	8.97e-14	0.7925	0.0333	0.8174	0.0305	0.7902	0.0424	0.8165	0.0354	CMTM8	ENSG00000153551, ENSG00000170293	NA
cg09655403	5	78985495	6.35e-145	4.15e-73	0.3639	0.0833	0.6871	0.0789	0.662	0.0895	0.7	0.0822	CMYA5	ENSG00000164309	NA
cg04154027	5	78985588	1.28e-124	1.36e-72	0.4077	0.0759	0.6719	0.0729	0.6546	0.0795	0.6855	0.0795	CMYA5	ENSG00000164309	NA
cg23279355	5	78985592	3.02e-115	1.93e-71	0.3145	0.0743	0.5956	0.0906	0.575	0.0957	0.6102	0.0964	CMYA5	ENSG00000164309	NA
cg10257870	5	78985484	1.05e-123	3.14e-62	0.4473	0.0719	0.6754	0.0597	0.6599	0.0615	0.6897	0.058	CMYA5	ENSG00000164309	NA
cg00611789	5	78985432	3.62e-129	2.41e-57	0.2959	0.0761	0.6034	0.0863	0.5811	0.0992	0.6153	0.0922	CMYA5	ENSG00000164309	NA
cg09481121	5	78985425	2.88e-136	3.26e-55	0.5353	0.069	0.7601	0.0491	0.7429	0.055	0.7687	0.0495	CMYA5	ENSG00000164309	NA
cg11438310	5	78985434	6.05e-102	4.65e-51	0.3516	0.0548	0.5309	0.0542	0.5179	0.0584	0.5429	0.0549	CMYA5	ENSG00000164309	NA
cg15197065	5	78985562	1.03e-113	5.01e-41	0.3465	0.0689	0.5659	0.0652	0.5537	0.0698	0.5769	0.0674	CMYA5	ENSG00000164309	NA
cg21606036	5	78985900	1.15e-124	9.55e-33	0.5311	0.0541	0.7138	0.0534	0.7022	0.0573	0.7139	0.0554	CMYA5	ENSG00000164309	NA
cg03546977	5	78985489	1.09e-106	1.09e-28	0.3362	0.0606	0.4996	0.0547	0.4842	0.0547	0.5092	0.0495	CMYA5	ENSG00000164309	NA
cg10273135	5	78986111	1.08e-56	2.04e-13	0.826	0.0333	0.885	0.0223	0.882	0.0281	0.8883	0.02	CMYA5	ENSG00000164309	NA
cg19671120	2	98962974	1.79e-55	2.85e-16	0.1817	0.0272	0.2331	0.0355	0.2273	0.0408	0.2482	0.0334	CNGA3;CNGA3;CNGA3;CNGA3	ENSG00000144191	NA
cg26802194	16	57916919	5.29e-124	2.34e-31	0.5238	0.051	0.6764	0.046	0.6525	0.0498	0.6863	0.0445	CNGB1	ENSG00000140859, ENSG00000070729, ENSG00000269180, ENSG00000070729	NA
cg10336131	11	66049756	2.65e-35	3.74e-12	0.1497	0.0209	0.175	0.0265	0.1622	0.0265	0.1759	0.0225	CNIH2	ENSG00000174871, ENSG00000174851	NA
cg01777643	1	224805287	7.81e-08	3.12e-14	0.0562	0.0095	0.0656	0.0104	0.0652	0.0099	0.0686	0.0113	CNIH3	ENSG00000143786, ENSG00000185842	NA
cg01045132	19	11649571	2.35e-92	2.85e-10	0.164	0.0673	0.2566	0.0624	0.2302	0.0582	0.249	0.0503	CNN1	ENSG00000130176	NA
cg12854483	19	11649671	1.85e-134	2.07e-19	0.1445	0.0334	0.3013	0.0509	0.2816	0.0547	0.3056	0.0484	CNN1;CNN1	ENSG00000130176	yes
cg15237152	19	11649631	4.31e-52	3.87e-10	0.1276	0.0241	0.1747	0.0354	0.1669	0.0394	0.1826	0.0325	CNN1;CNN1	ENSG00000130176	NA
cg15019541	10	101090471	6.58e-145	1.42e-32	0.6759	0.0466	0.8457	0.0313	0.8396	0.0362	0.853	0.0307	CNNM1	ENSG00000119946, ENSG00000120053	NA
cg15430659	10	101090558	2.11e-122	1.3e-23	0.7563	0.0411	0.8673	0.0299	0.8628	0.03	0.873	0.0277	CNNM1	ENSG00000119946, ENSG00000120053	NA
cg04586418	12	70658298	2.58e-13	1.13e-13	0.8257	0.0293	0.8343	0.0285	0.8176	0.0365	0.8323	0.0277	CNOT2	ENSG00000135643, ENSG00000111596	NA
cg09791743	6	42898508	2.21e-46	4.07e-08	0.6621	0.0361	0.6969	0.0386	0.667	0.0497	0.6878	0.0382	CNPY3	ENSG00000137161, ENSG00000124713	NA
cg20510988	6	88851522	2.39e-08	2.45e-10	0.7543	0.0319	0.7499	0.037	0.7208	0.0451	0.7513	0.0395	CNR1;CNR1;CNR1;CNR1;CNR1;CNR1	ENSG00000118432, ENSG00000118434	NA
cg06275642	2	68546038	1.1e-89	1.05e-13	0.3328	0.0324	0.4481	0.0372	0.4434	0.0386	0.4599	0.0368	CNRIP1;CNRIP1	ENSG00000115956, ENSG00000221823	NA
cg11830800	12	41087520	3.11e-105	1.24e-119	0.2764	0.062	0.537	0.1132	0.4933	0.1137	0.5784	0.1004	CNTN1;CNTN1	ENSG00000018236, ENSG00000165966	NA
cg11743675	12	41221855	1.1e-140	1.45e-73	0.2926	0.0673	0.6181	0.0962	0.5879	0.0999	0.6499	0.0877	CNTN1;CNTN1	ENSG00000018236, ENSG00000165966	NA
cg27195326	12	41087459	6.43e-78	5.25e-54	0.2961	0.0412	0.4667	0.0723	0.4472	0.073	0.4845	0.0606	CNTN1;CNTN1	ENSG00000018236, ENSG00000165966	NA
cg01443755	12	41221639	1.87e-107	1.72e-38	0.3569	0.0573	0.5591	0.0787	0.5322	0.0847	0.5789	0.0758	CNTN1;CNTN1	ENSG00000018236, ENSG00000165966	NA
cg18795786	12	41087584	4.78e-83	1.2e-34	0.6434	0.0571	0.7579	0.0552	0.7366	0.0589	0.7692	0.0509	CNTN1;CNTN1	ENSG00000018236, ENSG00000165966	NA
cg04776357	12	41221689	1.37e-100	1.22e-27	0.6891	0.0564	0.8193	0.0525	0.8047	0.0466	0.827	0.0389	CNTN1;CNTN1	ENSG00000018236, ENSG00000165966	NA
cg10967350	3	2141304	4.01e-24	4.33e-10	0.1845	0.0285	0.2133	0.0329	0.2067	0.0384	0.2227	0.031	CNTN4	ENSG00000144619	NA
cg11629889	17	40839022	1.7e-94	2.96e-91	0.5237	0.0649	0.7444	0.0796	0.7475	0.0817	0.7814	0.0775	CNTNAP1	ENSG00000108797, ENSG00000108799	NA
cg16308533	17	40838983	2.29e-107	1.1e-58	0.4621	0.0831	0.7245	0.0953	0.7272	0.0977	0.7604	0.0922	CNTNAP1	ENSG00000108797, ENSG00000108799	NA
cg21692620	17	40835849	2.9e-23	4.46e-39	0.1168	0.0336	0.1916	0.0564	0.1837	0.0494	0.2061	0.0497	CNTNAP1	ENSG00000108797, ENSG00000184451	NA
cg08860498	17	40838861	4.63e-102	1.64e-34	0.573	0.1021	0.8056	0.0521	0.8045	0.0521	0.8227	0.0447	CNTNAP1	ENSG00000108797, ENSG00000184451	NA
cg26716902	17	40835920	2.02e-34	3.08e-24	0.1013	0.0317	0.2104	0.0804	0.1937	0.0622	0.2156	0.0644	CNTNAP1	ENSG00000108797, ENSG00000184451	NA
cg27616541	17	40837288	4.11e-73	1.14e-14	0.696	0.07	0.8414	0.0396	0.8422	0.038	0.8496	0.0345	CNTNAP1	ENSG00000108797, ENSG00000184451	NA
cg07871971	17	40839766	9.63e-56	1.59e-14	0.7957	0.0607	0.8995	0.0235	0.8998	0.0262	0.904	0.0197	CNTNAP1	ENSG00000108797, ENSG00000108799	NA
cg09776463	17	40836087	3.19e-70	4.85e-13	0.3367	0.047	0.4553	0.0452	0.4465	0.045	0.4607	0.0392	CNTNAP1	ENSG00000108797, ENSG00000184451	NA
cg03989507	17	40836125	3.49e-79	2.35e-11	0.4925	0.0509	0.6142	0.048	0.6154	0.0454	0.6203	0.0425	CNTNAP1	ENSG00000108797, ENSG00000184451	NA
cg21433558	17	40837037	2.44e-76	6.7e-08	0.7272	0.0813	0.8806	0.0564	0.8857	0.0576	0.8923	0.0526	CNTNAP1	ENSG00000108797, ENSG00000184451	NA
cg21946667	17	40839643	1.99e-41	8.12e-08	0.7486	0.0477	0.8284	0.0264	0.8302	0.0314	0.8304	0.0251	CNTNAP1	ENSG00000108797, ENSG00000108799	NA
cg16761096	7	51383119	8.5e-138	5.2e-14	0.6234	0.0383	0.7947	0.0264	0.78	0.0284	0.7963	0.0247	COBL	ENSG00000106070, ENSG00000106078	NA
cg27425996	7	51383344	1.38e-20	3.68e-11	0.0486	0.0062	0.0623	0.0131	0.0603	0.0075	0.0638	0.0088	COBL	ENSG00000106070, ENSG00000106078	NA
cg18084609	14	31345041	1.67e-48	1.44e-10	0.4644	0.0427	0.5707	0.0443	0.5626	0.0465	0.5842	0.0478	COCH;COCH	ENSG00000100478, ENSG00000100473	NA
cg01055562	1	230777685	2.11e-128	1.88e-46	0.2971	0.0334	0.4873	0.0402	0.4765	0.0426	0.5078	0.046	COG2;COG2	ENSG00000135775	NA
cg16968885	1	103574619	1.55e-105	9.29e-22	0.5779	0.0623	0.7618	0.0438	0.745	0.0498	0.7699	0.0381	COL11A1;COL11A1;COL11A1;COL11A1	ENSG00000060718	NA
cg00172849	1	103574532	6.38e-101	2.12e-10	0.2564	0.0396	0.3824	0.047	0.3684	0.0514	0.3903	0.0459	COL11A1;COL11A1;COL11A1;COL11A1	ENSG00000060718	NA
cg03520644	1	103574523	2.51e-87	1.51e-09	0.1456	0.022	0.2398	0.037	0.2311	0.0367	0.2435	0.0372	COL11A1;COL11A1;COL11A1;COL11A1	ENSG00000060718	NA
cg26256793	1	103574469	5.99e-129	4.27e-09	0.2279	0.038	0.3826	0.0476	0.3711	0.0571	0.3911	0.0468	COL11A1;COL11A1;COL11A1;COL11A1	ENSG00000060718	NA
cg19887293	6	33132693	1.28e-102	1.91e-12	0.7526	0.0286	0.8436	0.0194	0.8414	0.0213	0.8471	0.0199	COL11A2;COL11A2;COL11A2	ENSG00000223865, ENSG00000204248	NA
cg11353250	6	75794995	1.51e-44	1.17e-11	0.0839	0.0154	0.1234	0.0179	0.1224	0.0237	0.1298	0.0197	COL12A1;COL12A1	ENSG00000111799	NA
cg22852845	6	75795679	6.7e-57	1.67e-08	0.7062	0.0427	0.8114	0.0501	0.8062	0.0611	0.815	0.0337	COL12A1;COL12A1	ENSG00000111799	NA
cg23281803	8	121138317	6.67e-42	1.73e-08	0.3903	0.0433	0.4471	0.0453	0.4273	0.0488	0.4486	0.0428	COL14A1	ENSG00000187955	NA
cg26833120	1	32169568	7.25e-25	4.65e-16	0.2437	0.0493	0.2919	0.0494	0.2788	0.0499	0.3114	0.0548	COL16A1;COL16A1	ENSG00000084636	NA
cg04123357	21	46929500	1.74e-59	6.45e-15	0.7251	0.0495	0.7906	0.0418	0.7772	0.0522	0.7818	0.0534	COL18A1;COL18A1;COL18A1	ENSG00000173638, ENSG00000182871	NA
cg12491966	21	46925242	1.57e-58	8.44e-12	0.7489	0.0327	0.8121	0.0349	0.8079	0.0364	0.8137	0.0346	COL18A1;COL18A1;COL18A1	ENSG00000173638, ENSG00000182871	NA
cg00128273	21	46929083	8.66e-37	1.13e-07	0.6478	0.0424	0.6902	0.0388	0.6886	0.0403	0.6903	0.0387	COL18A1;COL18A1;COL18A1	ENSG00000173638, ENSG00000182871	NA
cg18390610	17	48278927	4.81e-76	1.92e-09	0.1194	0.0173	0.191	0.0301	0.18	0.0283	0.1914	0.0272	COL1A1;COL1A1	ENSG00000108821	NA
cg10368049	7	94023796	6e-88	3.91e-21	0.1868	0.0276	0.28	0.0421	0.2665	0.0424	0.2935	0.0402	COL1A2	ENSG00000164692	NA
cg17783213	8	139883385	1.77e-31	6.8e-22	0.7945	0.0254	0.8252	0.0245	0.8132	0.0277	0.8334	0.0275	COL22A1	ENSG00000169436	NA
cg00464788	8	139927001	3.07e-23	4.75e-08	0.2035	0.0321	0.2382	0.0386	0.2253	0.0408	0.2445	0.0335	COL22A1	ENSG00000169436	NA
cg23889772	19	10077324	9.47e-39	8.6e-08	0.129	0.0214	0.1687	0.0252	0.1652	0.0303	0.1768	0.0291	COL5A3	ENSG00000105088, ENSG00000080573	NA
cg18322321	21	47519444	4.19e-48	7.48e-18	0.3485	0.0454	0.4118	0.0585	0.4052	0.0463	0.4203	0.0449	COL6A2;COL6A2;COL6A2	ENSG00000142173, ENSG00000160282	NA
cg21413492	6	70990226	2.72e-09	2.04e-08	0.2091	0.0425	0.2279	0.0391	0.2129	0.0406	0.2187	0.0384	COL9A1;COL9A1	ENSG00000082293, ENSG00000112280	NA
cg10512203	1	40780905	2.79e-125	6.16e-09	0.4478	0.0348	0.5863	0.0316	0.5897	0.0318	0.5983	0.0304	COL9A2	ENSG00000084073, ENSG00000049089	NA
cg13411522	20	61448890	1.61e-99	1e-11	0.5485	0.0277	0.6653	0.0346	0.6571	0.0349	0.6636	0.0351	COL9A3	ENSG00000092758	NA
cg21722418	20	61467586	4.57e-14	1.75e-08	0.7437	0.0534	0.7596	0.0553	0.755	0.0554	0.7599	0.0547	COL9A3	ENSG00000092758, ENSG00000233838	NA
cg05755779	8	120079625	6.72e-12	2.74e-11	0.8257	0.0292	0.8434	0.027	0.8362	0.0352	0.8509	0.0276	COLEC10	ENSG00000184374	NA
cg21067023	18	501513	1.42e-137	1.02e-18	0.4261	0.0465	0.7165	0.0443	0.7048	0.0494	0.7254	0.0466	COLEC12	ENSG00000158270	NA
cg04113348	1	10510054	1.54e-52	6.05e-09	0.7633	0.0293	0.8112	0.024	0.812	0.0244	0.8185	0.023	CORT;APITD1;CORT	ENSG00000251503, ENSG00000160049	NA
cg03100906	16	84637476	1.08e-16	1.85e-08	0.8267	0.0276	0.8359	0.0233	0.8278	0.0256	0.8332	0.0239	COTL1	ENSG00000103187, ENSG00000140950, ENSG00000103187	NA
cg17453840	15	83317526	8.2e-171	1.74e-86	0.3329	0.0463	0.7693	0.041	0.7372	0.052	0.787	0.0416	CPEB1	ENSG00000214575	NA
cg16495212	15	83317306	3.57e-124	2.95e-83	0.3483	0.0362	0.5433	0.0383	0.5196	0.0419	0.5553	0.0367	CPEB1	ENSG00000214575	NA
cg08688548	15	83317398	1.86e-141	1.01e-36	0.6705	0.0359	0.8291	0.025	0.8143	0.0279	0.8322	0.0242	CPEB1	ENSG00000214575	NA
cg07769790	15	83317281	9.49e-64	5.83e-27	0.2081	0.0404	0.2691	0.0409	0.2537	0.0456	0.2798	0.0403	CPEB1	ENSG00000214575	NA
cg11022060	15	83298969	3.6e-64	1.89e-21	0.531	0.0501	0.6471	0.0545	0.6257	0.0611	0.6586	0.0512	CPEB1	ENSG00000214575, ENSG00000182774	NA
cg24689264	15	83255558	1.39e-35	9.72e-17	0.6272	0.0607	0.7179	0.0654	0.7025	0.0805	0.7231	0.0542	CPEB1	ENSG00000214575, ENSG00000182774	NA
cg11871991	15	83240213	2.06e-101	1.46e-54	0.4558	0.0382	0.5887	0.0306	0.5746	0.0374	0.604	0.0307	CPEB1;CPEB1;CPEB1;CPEB1	ENSG00000214575, ENSG00000182774	NA
cg00937012	15	83241867	4.04e-72	3.05e-10	0.676	0.0395	0.7472	0.0314	0.7272	0.0367	0.7491	0.0311	CPEB1;CPEB1;CPEB1;CPEB1	ENSG00000214575, ENSG00000182774	NA
cg06673130	4	778924	2.09e-38	6.8e-15	0.2945	0.0427	0.3436	0.0441	0.3414	0.0449	0.3584	0.0419	CPLX1	ENSG00000185619, ENSG00000168993	NA
cg06672737	4	778827	1.62e-27	1.94e-09	0.4569	0.037	0.4961	0.035	0.4953	0.0352	0.5032	0.0336	CPLX1	ENSG00000185619, ENSG00000168993	NA
cg00187229	4	788140	1.58e-54	4.42e-08	0.2991	0.0419	0.3559	0.0383	0.3404	0.0432	0.3558	0.0352	CPLX1	ENSG00000185619, ENSG00000168993	NA
cg23044903	15	75118427	5.12e-90	3.39e-10	0.6698	0.0263	0.7609	0.0275	0.7565	0.0277	0.7594	0.0266	CPLX3	ENSG00000213578	NA
cg16616467	16	89642914	2.02e-58	6.07e-08	0.6653	0.0577	0.7792	0.0482	0.7721	0.0525	0.7826	0.0496	CPNE7;CPNE7	ENSG00000178773	NA
cg05124129	12	39299501	5.36e-28	1.98e-08	0.0495	0.0108	0.0727	0.0171	0.0687	0.0152	0.0747	0.0179	CPNE8	ENSG00000175548, ENSG00000139116	NA
cg16191009	3	9745369	8.66e-88	2.5e-11	0.7493	0.0237	0.8269	0.0228	0.8259	0.023	0.8306	0.0221	CPNE9	ENSG00000156983, ENSG00000163719	NA
cg11926456	2	211432972	1.91e-21	3.43e-13	0.6691	0.0416	0.708	0.0409	0.6911	0.0511	0.7148	0.0432	CPS1;CPS1	ENSG00000021826	NA
cg18020785	2	211458004	3e-10	2.53e-09	0.7905	0.0455	0.8183	0.0462	0.8061	0.0566	0.8171	0.0372	CPS1;CPS1;CPS1	ENSG00000021826	NA
cg06820405	2	211458173	4.11e-09	1.43e-10	0.8431	0.034	0.8643	0.0449	0.8604	0.062	0.8659	0.0379	CPS1;CPS1;CPS1;CPS1	ENSG00000021826	NA
cg26445608	20	2780114	1.9e-37	2.47e-35	0.2897	0.045	0.3741	0.053	0.3615	0.056	0.4081	0.0639	CPXM1	ENSG00000088881, ENSG00000088882	NA
cg26119563	1	207817838	1.9e-14	2.13e-09	0.7595	0.0366	0.7782	0.0372	0.7657	0.0413	0.7792	0.036	CR1L		NA
cg06810647	16	1665094	5.19e-54	1.05e-07	0.1065	0.023	0.173	0.0365	0.1716	0.0432	0.1954	0.0491	CRAMP1L	ENSG00000187535, ENSG00000007545	yes
cg02625222	9	126135169	3.55e-87	1.45e-58	0.35	0.0436	0.5327	0.0705	0.5024	0.0634	0.5424	0.0659	CRB2	ENSG00000148204, ENSG00000119522	NA
cg11431402	9	126135408	2.95e-17	2.72e-17	0.4346	0.0312	0.4591	0.0332	0.4501	0.0321	0.464	0.0316	CRB2	ENSG00000148204, ENSG00000119522	NA
cg13430057	9	126135300	2.19e-11	1.61e-09	0.4695	0.0316	0.4934	0.0333	0.4833	0.0354	0.4942	0.0347	CRB2	ENSG00000148204, ENSG00000119522	NA
cg24798010	19	6464885	1.37e-129	3.36e-19	0.6121	0.0443	0.7935	0.0285	0.7837	0.0296	0.8002	0.0274	CRB3;CRB3	ENSG00000130545	NA
cg27503360	17	43890749	1.08e-119	1.18e-12	0.4041	0.0295	0.5595	0.0272	0.5506	0.0311	0.5625	0.0293	CRHR1;CRHR1;CRHR1;CRHR1	ENSG00000120088, ENSG00000257793	NA
cg01564661	14	105942636	2.98e-44	3.93e-08	0.7674	0.0478	0.8151	0.044	0.8099	0.0457	0.8117	0.0415	CRIP2	ENSG00000213145, ENSG00000182809, ENSG00000257341, ENSG00000271325, ENSG00000270931	NA
cg07356483	10	99791663	1.06e-82	1.07e-23	0.6278	0.0389	0.7219	0.0339	0.6976	0.0416	0.7191	0.0404	CRTAC1	ENSG00000095713	NA
cg17759252	19	18888081	7.72e-81	7.72e-09	0.5433	0.1076	0.6765	0.0969	0.6631	0.0953	0.687	0.0921	CRTC1;CRTC1	ENSG00000105662, ENSG00000105664	NA
cg23536830	15	91162876	1.32e-19	5.5e-09	0.8428	0.0208	0.8493	0.0221	0.8308	0.0327	0.8422	0.0225	CRTC3;CRTC3	ENSG00000197299, ENSG00000140577	NA
cg03348466	15	91104770	4.27e-45	1.17e-08	0.8041	0.0354	0.8063	0.0381	0.772	0.0569	0.7896	0.0497	CRTC3;CRTC3	ENSG00000197299, ENSG00000140577	NA
cg25686793	19	48342875	1.46e-40	2.82e-11	0.7739	0.0354	0.8207	0.0299	0.8185	0.031	0.8231	0.0272	CRX	ENSG00000105392, ENSG00000105398	NA
cg25432738	13	21009861	1.75e-131	2.14e-100	0.4382	0.0554	0.7391	0.0637	0.708	0.0602	0.7529	0.0612	CRYL1	ENSG00000121742, ENSG00000165475	NA
cg19870370	13	21010223	4.47e-118	3.09e-71	0.5212	0.0457	0.6981	0.0495	0.6825	0.0474	0.71	0.0433	CRYL1	ENSG00000121742, ENSG00000165475	NA
cg07223180	13	20989142	4.91e-113	6.3e-33	0.4282	0.0519	0.556	0.0533	0.5467	0.0479	0.5643	0.0484	CRYL1	ENSG00000121742, ENSG00000165475	NA
cg11345143	13	20989349	4.31e-126	1.24e-26	0.6091	0.0483	0.7346	0.048	0.7324	0.0463	0.7397	0.0431	CRYL1	ENSG00000121742, ENSG00000165475	NA
cg03244494	13	21010146	1.48e-126	3.58e-24	0.6083	0.0731	0.8631	0.0436	0.85	0.0429	0.8698	0.0408	CRYL1	ENSG00000121742, ENSG00000165475	NA
cg02430645	13	20989325	2.46e-119	1.61e-23	0.3851	0.0528	0.5131	0.0494	0.5086	0.0457	0.5212	0.0459	CRYL1	ENSG00000121742, ENSG00000165475	NA
cg19159759	13	20989818	7.02e-82	6.28e-16	0.6661	0.0513	0.778	0.0509	0.7786	0.05	0.7857	0.046	CRYL1	ENSG00000121742, ENSG00000165475	NA
cg25447894	22	41957443	3.9e-73	1.27e-11	0.5124	0.0352	0.5933	0.0394	0.5808	0.0396	0.5913	0.0384	CSDC2		NA
cg06419180	8	19262414	1.35e-26	1.41e-12	0.8071	0.0349	0.8312	0.0336	0.8121	0.0523	0.8272	0.0315	CSGALNACT1;CSGALNACT1;CSGALNACT1	ENSG00000147408, ENSG00000104611	NA
cg23495279	8	4849827	9.01e-26	2.25e-12	0.0539	0.0113	0.0773	0.0185	0.0768	0.019	0.084	0.0203	CSMD1	ENSG00000183117	NA
cg03569876	5	148908014	3.71e-12	3.6e-09	0.7068	0.0424	0.6995	0.0462	0.6669	0.0566	0.6874	0.0453	CSNK1A1;CSNK1A1	ENSG00000113712, ENSG00000127743	NA
cg03238581	15	76006143	4.55e-89	5.16e-08	0.6474	0.0405	0.7468	0.0325	0.7473	0.0316	0.7582	0.0302	CSPG4	ENSG00000173546	NA
cg02400942	15	76006125	1.89e-102	1.01e-07	0.6821	0.0376	0.7709	0.0303	0.7706	0.029	0.7775	0.0288	CSPG4	ENSG00000173546	NA
cg15988232	3	47621127	1.34e-42	8.71e-08	0.4383	0.0337	0.4848	0.0321	0.4756	0.0334	0.489	0.0298	CSPG5	ENSG00000114646	NA
cg00058515	2	80527798	1.61e-38	3.46e-13	0.5228	0.0625	0.6044	0.0602	0.5751	0.0599	0.6036	0.0573	CTNNA2;CTNNA2	ENSG00000162951, ENSG00000066032	NA
cg14754187	2	80551413	3.73e-91	1.64e-11	0.579	0.0672	0.7321	0.0511	0.7061	0.058	0.7253	0.0522	CTNNA2;CTNNA2	ENSG00000162951	NA
cg14654773	2	80205127	1.19e-23	2.07e-10	0.8493	0.0245	0.879	0.0259	0.8777	0.0284	0.884	0.0175	CTNNA2;CTNNA2	ENSG00000162951, ENSG00000066032	NA
cg19707040	2	79740185	1.16e-21	3.98e-08	0.0511	0.0058	0.0662	0.0114	0.0658	0.0108	0.0713	0.0154	CTNNA2;CTNNA2;CTNNA2;CTNNA2	ENSG00000066032	NA
cg01283887	10	69366755	8.75e-11	2.56e-10	0.5142	0.048	0.5351	0.049	0.5195	0.051	0.5413	0.0512	CTNNA3;CTNNA3	ENSG00000183230, ENSG00000198739	NA
cg21604136	1	9910137	1.95e-22	4.29e-14	0.279	0.0389	0.3222	0.0409	0.3177	0.0474	0.3446	0.0422	CTNNBIP1;CTNNBIP1	ENSG00000178585, ENSG00000171603	NA
cg09878888	11	57529614	2.49e-33	1.9e-15	0.1728	0.0455	0.26	0.0468	0.2722	0.0624	0.2997	0.0612	CTNND1;CTNND1;CTNND1;CTNND1;CTNND1;CTNND1;CTNND1;CTNND1;CTNND1;CTNND1;CTNND1;CTNND1;CTNND1	ENSG00000198561	NA
cg24141382	1	41446726	2.41e-54	4.53e-08	0.554	0.0402	0.5783	0.0449	0.554	0.0565	0.5657	0.0545	CTPS	ENSG00000171790	NA
cg11194613	11	70268728	6.41e-141	1.99e-23	0.321	0.0775	0.5919	0.084	0.5855	0.087	0.6162	0.08	CTTN;CTTN	ENSG00000085733, ENSG00000162105, ENSG00000085733, ENSG00000268430	NA
cg22507023	17	55946195	6.82e-14	3.66e-09	0.217	0.0326	0.2484	0.0316	0.2551	0.0372	0.27	0.0364	CUEDC1	ENSG00000181610, ENSG00000136451	NA
cg27405731	7	101571203	2.96e-94	8.8e-15	0.3023	0.0454	0.4726	0.0702	0.5099	0.088	0.518	0.091	CUX1;CUX1;CUX1	ENSG00000257923, ENSG00000160999, ENSG00000259938, ENSG00000259885	NA
cg18483404	10	124591732	3.83e-17	3.68e-08	0.7724	0.0293	0.7942	0.0296	0.7871	0.0346	0.7991	0.0285	CUZD1	ENSG00000187908, ENSG00000138161	NA
cg26596307	16	57411505	1.86e-115	3.74e-10	0.349	0.0324	0.4912	0.0254	0.4755	0.0333	0.4906	0.0291	CX3CL1	ENSG00000006210, ENSG00000102970	NA
cg02162897	2	38300537	8.01e-92	3.28e-26	0.7012	0.0411	0.7932	0.0361	0.7841	0.0414	0.8024	0.0386	CYP1B1	ENSG00000115841, ENSG00000138061, ENSG00000138061	NA
cg20408276	2	38300586	8.01e-71	8.96e-26	0.4332	0.0472	0.5508	0.0608	0.5285	0.0675	0.564	0.0657	CYP1B1	ENSG00000115841, ENSG00000138061, ENSG00000138061	NA
cg11656478	2	38297759	5.82e-121	1.51e-12	0.2688	0.0416	0.4223	0.055	0.4031	0.0578	0.4346	0.0506	CYP1B1	ENSG00000115841, ENSG00000138061, ENSG00000138061	NA
cg00565882	2	38300707	2.27e-48	2.89e-11	0.1796	0.0279	0.2571	0.0443	0.2497	0.0501	0.2715	0.0441	CYP1B1	ENSG00000115841, ENSG00000138061, ENSG00000138061	NA
cg00999152	2	72369887	1.28e-127	5.02e-19	0.6314	0.0304	0.7687	0.0261	0.7629	0.024	0.7731	0.0235	CYP26B1	ENSG00000003137, ENSG00000135636	NA
cg09440270	10	94820086	7.7e-130	1.55e-22	0.2621	0.0309	0.3809	0.0313	0.3725	0.0316	0.387	0.0318	CYP26C1	ENSG00000187553	NA
cg15644671	10	94819989	2.36e-110	1.28e-13	0.6125	0.0464	0.7648	0.0363	0.7544	0.039	0.7721	0.0368	CYP26C1	ENSG00000187553	NA
cg07225966	10	94820376	4.03e-101	8.77e-13	0.1608	0.0438	0.3393	0.0636	0.3233	0.0651	0.3422	0.0628	CYP26C1	ENSG00000187553	NA
cg05780766	2	127942965	4.89e-58	3.39e-12	0.5618	0.0558	0.6635	0.0486	0.642	0.0612	0.6588	0.0535	CYP27C1	ENSG00000136717, ENSG00000186684	NA
cg11539883	19	41496043	4.29e-09	4.89e-08	0.8242	0.0306	0.8454	0.0297	0.8418	0.04	0.8495	0.0285	CYP2B6	ENSG00000197408	NA
cg04608829	19	15783848	1.08e-75	3.92e-20	0.7316	0.0302	0.7929	0.0238	0.7881	0.0249	0.7981	0.0231	CYP4F12	ENSG00000186204	NA
cg16377880	19	15751167	3.29e-29	2.26e-11	0.6864	0.0283	0.7282	0.0261	0.7331	0.0293	0.7371	0.0329	CYP4F3		NA
cg17370412	17	20180146	9.5e-57	4.42e-09	0.4264	0.0437	0.4887	0.0433	0.465	0.0422	0.4834	0.0446	CYTSB;CYTSB	ENSG00000170298, ENSG00000128487	NA
cg17461600	1	57983368	2.58e-23	1.84e-20	0.6643	0.0531	0.7018	0.0559	0.6879	0.0609	0.7138	0.0519	DAB1	ENSG00000173406, ENSG00000021852	NA
cg20292791	1	58089357	2.26e-33	7.67e-10	0.7677	0.0499	0.81	0.0478	0.807	0.0476	0.8185	0.0408	DAB1	ENSG00000173406, ENSG00000021852	NA
cg24015249	9	124498633	3.34e-15	2.11e-16	0.1141	0.0258	0.1409	0.0303	0.1351	0.0309	0.1537	0.0288	DAB2IP	ENSG00000175764, ENSG00000136848	NA
cg14594187	9	124498961	2.6e-27	7.76e-08	0.0836	0.0235	0.1166	0.0315	0.1118	0.0257	0.1225	0.0289	DAB2IP	ENSG00000175764, ENSG00000136848	NA
cg07782285	19	13085442	3.1e-44	2.39e-16	0.4746	0.04	0.5101	0.0447	0.48	0.0528	0.5031	0.0474	DAND5	ENSG00000179284, ENSG00000008441	NA
cg12727605	6	33292029	1.79e-09	4.29e-08	0.1725	0.0694	0.2161	0.0779	0.2103	0.0602	0.2306	0.0557	DAXX;DAXX;DAXX;DAXX	ENSG00000204209, ENSG00000206206	NA
cg06602847	9	122131497	5.26e-16	1.86e-12	0.164	0.0292	0.1916	0.0314	0.1898	0.0374	0.2065	0.0305	DBC1;DBC1	ENSG00000078725	NA
cg06721796	20	44037519	2.82e-68	3.27e-10	0.2403	0.0321	0.3125	0.04	0.3072	0.0465	0.3298	0.0409	DBNDD2;DBNDD2;SYS1-DBNDD2;DBNDD2;DBNDD2;DBNDD2;DBNDD2	ENSG00000244274	NA
cg21721681	19	49133845	2.68e-68	8.45e-09	0.3011	0.0434	0.4184	0.0475	0.4284	0.0501	0.4406	0.0481	DBP	ENSG00000105516, ENSG00000063176	NA
cg15985775	11	20183267	4.63e-38	2.81e-08	0.2342	0.0333	0.2879	0.0393	0.2787	0.0486	0.2982	0.0382	DBX1	ENSG00000109851	NA
cg25792410	6	117802640	6.25e-54	4.81e-42	0.2043	0.0306	0.2637	0.0392	0.2474	0.0388	0.2778	0.0365	DCBLD1	ENSG00000164465	NA
cg11412288	6	117802725	3.25e-09	1.32e-11	0.1525	0.0552	0.1896	0.0616	0.1818	0.0456	0.2035	0.0458	DCBLD1	ENSG00000164465	NA
cg27642470	6	117802710	2.79e-46	2.9e-11	0.0922	0.0258	0.1352	0.0305	0.1298	0.0308	0.1398	0.0321	DCBLD1	ENSG00000164465	NA
cg21729798	6	24357078	2.84e-78	2.49e-12	0.6928	0.0422	0.8039	0.0287	0.7903	0.0437	0.8065	0.029	DCDC2;KAAG1	ENSG00000146049	NA
cg02465887	4	155336816	2.06e-24	3.2e-33	0.8356	0.0239	0.8661	0.0261	0.859	0.0356	0.877	0.0217	DCHS2	ENSG00000197410, ENSG00000171566	NA
cg06817368	5	112315632	5.36e-09	1.77e-11	0.8088	0.0404	0.7937	0.0485	0.7492	0.0755	0.7721	0.0638	DCP2	ENSG00000172795, ENSG00000212122	NA
cg03900314	6	31695552	1.34e-77	1.9e-13	0.152	0.0349	0.2494	0.0442	0.2587	0.0494	0.288	0.0682	DDAH2	ENSG00000204420, ENSG00000213722, ENSG00000237459, ENSG00000225635	NA
cg20336341	7	50628841	1.27e-84	1e-33	0.6665	0.0304	0.7588	0.0319	0.7511	0.0311	0.7642	0.0337	DDC;DDC	ENSG00000132437	NA
cg01220564	7	50633119	2.3e-74	8.53e-12	0.565	0.0273	0.6456	0.0264	0.6379	0.0303	0.6483	0.0283	DDC;DDC	ENSG00000132437	NA
cg13232821	7	50628718	5.71e-75	7.36e-30	0.6897	0.0411	0.7852	0.0458	0.7732	0.0499	0.7859	0.0475	DDC;DDC;DDC	ENSG00000132437	NA
cg07979747	6	30860136	1.6e-77	2.59e-16	0.7322	0.0337	0.8294	0.0362	0.8343	0.0393	0.8418	0.0366	DDR1;DDR1;DDR1	ENSG00000204580, ENSG00000213780, ENSG00000137332, ENSG00000236895	NA
cg09810078	6	30860265	4.31e-116	3.69e-16	0.513	0.0331	0.6893	0.0475	0.6975	0.0524	0.7047	0.0533	DDR1;DDR1;DDR1	ENSG00000204580, ENSG00000213780, ENSG00000137332, ENSG00000236895	NA
cg27237814	6	30860014	1.27e-66	7.23e-12	0.5535	0.0334	0.663	0.0413	0.6587	0.0421	0.6706	0.0427	DDR1;DDR1;DDR1	ENSG00000204580, ENSG00000213780, ENSG00000137332, ENSG00000236895	NA
cg16111190	6	30860887	1.6e-140	1.32e-11	0.5496	0.05	0.7403	0.0585	0.7496	0.0607	0.7542	0.0536	DDR1;DDR1;DDR1	ENSG00000204580, ENSG00000213780, ENSG00000137332, ENSG00000236895	NA
cg27593250	6	30859984	5.98e-86	1.51e-08	0.7233	0.0232	0.815	0.0255	0.8147	0.0293	0.8193	0.0251	DDR1;DDR1;DDR1	ENSG00000204580, ENSG00000213780, ENSG00000137332, ENSG00000236895	NA
cg19792599	11	125774406	4.62e-24	1.45e-09	0.0547	0.0067	0.0733	0.0134	0.0721	0.013	0.0761	0.0143	DDX25;PUS3;DDX25	ENSG00000109832, ENSG00000110060	NA
cg26376030	11	646373	2.08e-33	1.18e-31	0.4446	0.0693	0.4917	0.0628	0.4869	0.0707	0.521	0.0645	DEAF1	ENSG00000177042, ENSG00000069696	NA
cg21531416	11	646580	9.4e-20	7.8e-18	0.8165	0.0328	0.8298	0.0288	0.8132	0.0512	0.8437	0.0251	DEAF1	ENSG00000177042, ENSG00000069696	NA
cg04636166	8	6914420	1.12e-07	2.25e-12	0.7271	0.0464	0.7389	0.0492	0.7162	0.0547	0.737	0.0456	DEFA5	ENSG00000164816	NA
cg13413792	9	126182794	9.41e-46	1.17e-18	0.9064	0.0215	0.9394	0.0128	0.9366	0.0147	0.9432	0.0109	DENND1A;DENND1A	ENSG00000148204, ENSG00000119522	NA
cg04181214	8	142192601	3.21e-53	3.2e-40	0.2154	0.0477	0.2756	0.0568	0.2761	0.064	0.3067	0.0614	DENND3	ENSG00000022567, ENSG00000169398	NA
cg25016112	8	142192718	3.14e-28	9.02e-24	0.1935	0.0448	0.2556	0.0561	0.2586	0.0646	0.2888	0.0714	DENND3	ENSG00000022567, ENSG00000169398	NA
cg17527975	8	142192487	1.39e-53	3.56e-17	0.4671	0.07	0.5328	0.0655	0.5296	0.0583	0.5552	0.0569	DENND3	ENSG00000022567, ENSG00000169398	NA
cg24346659	8	142192468	6.72e-22	1.46e-12	0.5913	0.0588	0.6291	0.0506	0.6331	0.0482	0.6533	0.0465	DENND3	ENSG00000022567, ENSG00000169398	NA
cg23490796	2	220282914	2.65e-105	1.45e-34	0.4399	0.0376	0.5879	0.0371	0.5779	0.0342	0.5924	0.0365	DES	ENSG00000175084	NA
cg13227481	2	220282946	4.14e-80	6.21e-18	0.5001	0.0432	0.6197	0.0404	0.6083	0.0406	0.6234	0.0385	DES	ENSG00000175084	NA
cg24927800	2	220283214	4.44e-11	9.19e-13	0.0733	0.0131	0.0891	0.015	0.0874	0.0152	0.0935	0.0162	DES	ENSG00000175084	NA
cg01812045	2	220283739	2.51e-53	2.59e-12	0.2253	0.0274	0.2638	0.0283	0.2557	0.0316	0.2701	0.0272	DES	ENSG00000175084	NA
cg15015639	2	220282977	9.04e-81	1.08e-11	0.2813	0.0616	0.441	0.0721	0.4285	0.0736	0.445	0.0733	DES	ENSG00000175084	NA
cg18182399	2	220283175	1.61e-45	2e-15	0.0694	0.0128	0.1136	0.0214	0.1103	0.0215	0.1205	0.0215	DES;DES	ENSG00000175084	yes
cg20065463	2	220283156	2.48e-70	1.14e-11	0.1004	0.0192	0.1911	0.0386	0.1826	0.0352	0.2001	0.0371	DES;DES	ENSG00000175084	NA
cg12877860	9	117266580	8.53e-115	1.97e-22	0.5444	0.0318	0.6601	0.0323	0.6603	0.0341	0.668	0.0331	DFNB31;DFNB31	ENSG00000095397, ENSG00000106948	NA
cg06739462	12	56329296	4.13e-11	2.18e-09	0.8238	0.0284	0.8038	0.0368	0.7823	0.0454	0.7941	0.04	DGKA;DGKA;DGKA;DGKA	ENSG00000185664, ENSG00000065357	NA
cg17802213	3	185911316	8.01e-52	5.85e-36	0.3089	0.0374	0.3833	0.0438	0.3611	0.0492	0.3988	0.045	DGKG;DGKG;DGKG	ENSG00000058866, ENSG00000244405	NA
cg04086468	3	185911208	9.5e-118	4.21e-31	0.7607	0.0309	0.8727	0.0197	0.8652	0.0245	0.8767	0.019	DGKG;DGKG;DGKG	ENSG00000058866, ENSG00000244405	NA
cg04589761	3	186022299	1.39e-39	1.25e-21	0.6354	0.0504	0.6932	0.0492	0.6809	0.0486	0.7007	0.0447	DGKG;DGKG;DGKG	ENSG00000058866, ENSG00000244405	NA
cg22718636	4	961658	3.51e-53	1.31e-08	0.2417	0.0922	0.361	0.1115	0.347	0.1292	0.3686	0.1291	DGKQ	ENSG00000145214, ENSG00000127419	NA
cg09517873	1	12656315	6.83e-138	8.47e-13	0.4537	0.0449	0.6551	0.0446	0.6733	0.0497	0.6754	0.0505	DHRS3	ENSG00000048707, ENSG00000162496	NA
cg02228675	17	40259724	6.11e-48	4.16e-15	0.0803	0.0184	0.1815	0.0541	0.1825	0.0517	0.2016	0.0532	DHX58	ENSG00000108771, ENSG00000187595	NA
cg12164614	17	40262500	2.29e-35	1.83e-12	0.6993	0.0328	0.7188	0.0362	0.6984	0.043	0.7047	0.043	DHX58	ENSG00000108771, ENSG00000187595	NA
cg23299218	13	60247295	1.59e-13	3.91e-12	0.724	0.0378	0.7572	0.0349	0.7603	0.0482	0.775	0.04	DIAPH3	ENSG00000139734	NA
cg24130561	14	95621734	2.12e-33	7.19e-17	0.7467	0.0477	0.7587	0.0477	0.7188	0.0705	0.739	0.0639	DICER1	ENSG00000100697, ENSG00000165959	NA
cg15341124	14	102027734	3.22e-46	4.38e-12	0.2036	0.0236	0.2601	0.0313	0.2533	0.0339	0.2707	0.0288	DIO3;DIO3;MIR1247	ENSG00000197406	NA
cg15238382	14	102027514	6.61e-57	2.66e-10	0.1947	0.0313	0.2458	0.0325	0.2372	0.0346	0.2535	0.0286	DIO3;MIR1247	ENSG00000197406	NA
cg01664864	14	102027677	2.05e-62	1.26e-08	0.2787	0.031	0.3498	0.0339	0.3437	0.0381	0.3602	0.0315	DIO3;MIR1247	ENSG00000197406	NA
cg09371744	21	47987607	2.68e-17	5.45e-09	0.8082	0.034	0.8103	0.0301	0.8057	0.035	0.8133	0.0335	DIP2A;DIP2A	ENSG00000160305, ENSG00000160307	NA
cg00232387	19	2717526	4.19e-62	2.2e-13	0.7004	0.0537	0.7749	0.0495	0.7658	0.0439	0.7753	0.0446	DIRAS1	ENSG00000176490, ENSG00000176533	NA
cg12309703	2	218621258	3.31e-97	2.03e-08	0.3686	0.0433	0.4559	0.0446	0.4478	0.0509	0.4617	0.0489	DIRC3	ENSG00000118245, ENSG00000079308	NA
cg24473594	19	46714834	5.13e-49	5.44e-13	0.7099	0.0422	0.7618	0.0368	0.7533	0.0399	0.7668	0.0385	DKFZp434J0226		NA
cg24874180	4	107956405	1.68e-37	4.97e-09	0.0942	0.0148	0.1349	0.0255	0.1344	0.0313	0.1431	0.0228	DKK2	ENSG00000164022, ENSG00000155011	NA
cg13139972	4	107957430	5.46e-09	7.13e-20	0.0454	0.0123	0.0487	0.0066	0.0471	0.0055	0.051	0.0069	DKK2;DKK2	ENSG00000155011	NA
cg16197636	8	42234724	1.01e-100	5.42e-16	0.2453	0.0371	0.3537	0.0501	0.3562	0.0574	0.3821	0.0565	DKK4	ENSG00000104371	NA
cg02571142	8	42234803	5.52e-102	3.34e-12	0.3921	0.039	0.4959	0.045	0.4987	0.0465	0.5186	0.046	DKK4	ENSG00000104371	NA
cg00828762	8	42234732	1.08e-81	1.05e-08	0.1611	0.0266	0.245	0.0401	0.2436	0.0423	0.2628	0.0442	DKK4	ENSG00000104371	NA
cg09297903	8	42234798	6.62e-75	9.73e-08	0.4005	0.0385	0.4904	0.0409	0.4996	0.0447	0.5102	0.0435	DKK4	ENSG00000104371	NA
cg01762581	8	42234614	5.86e-105	2.84e-11	0.5042	0.0437	0.6244	0.0438	0.6268	0.0482	0.6465	0.0451	DKK4;DKK4	ENSG00000104371	yes
cg20733077	13	50700845	4.31e-24	3.59e-42	0.7032	0.0607	0.7252	0.0568	0.7112	0.0632	0.7339	0.0594	DLEU2	ENSG00000198553, ENSG00000232150	NA
cg01404873	13	50701050	9.4e-55	4.65e-28	0.5783	0.0918	0.6546	0.0749	0.6589	0.0748	0.6745	0.0708	DLEU2	ENSG00000198553, ENSG00000232150	NA
cg13768953	17	7114967	4.97e-42	4.46e-15	0.5652	0.0292	0.6342	0.0433	0.6338	0.0411	0.643	0.0439	DLG4;DLG4	ENSG00000141505, ENSG00000132535	NA
cg19466160	17	7117160	7.96e-83	4.03e-13	0.3275	0.0435	0.4666	0.0525	0.4522	0.0453	0.478	0.0472	DLG4;DLG4	ENSG00000141505, ENSG00000132535	NA
cg03613822	17	7115140	5.04e-73	5.62e-08	0.4213	0.0824	0.5825	0.1069	0.5848	0.0975	0.592	0.0997	DLG4;DLG4	ENSG00000141505, ENSG00000132535	NA
cg05809437	8	1450031	7.3e-133	4.51e-56	0.4753	0.0773	0.7101	0.0649	0.6844	0.0655	0.7158	0.0632	DLGAP2	ENSG00000198010	NA
cg17737681	2	172952136	2.85e-55	5.08e-13	0.0514	0.0085	0.0776	0.0121	0.0768	0.0114	0.0834	0.0135	DLX1;DLX1	ENSG00000115844, ENSG00000144355	NA
cg26075150	7	96643821	3.96e-30	8.16e-10	0.3992	0.052	0.4491	0.048	0.4307	0.0476	0.451	0.0477	DLX6AS	ENSG00000105880, ENSG00000006377	NA
cg11976790	10	124320064	9.32e-29	1.42e-08	0.1483	0.0368	0.2124	0.0446	0.2089	0.0538	0.2359	0.0557	DMBT1;DMBT1;DMBT1	ENSG00000187908	NA
cg08032971	1	46972736	2.71e-84	4.57e-16	0.7326	0.0372	0.815	0.0299	0.8077	0.0325	0.8179	0.0321	DMBX1;DMBX1	ENSG00000197587	yes
cg13413955	9	842914	1.3e-67	1.6e-08	0.1384	0.0187	0.21	0.029	0.2025	0.0266	0.2147	0.0265	DMRT1	ENSG00000137090, ENSG00000064218	NA
cg01456368	3	52351859	6.14e-41	2.69e-13	0.0655	0.0119	0.1199	0.0381	0.1148	0.0359	0.1314	0.0374	DNAH1	ENSG00000114841, ENSG00000163930	NA
cg22084642	3	52351963	7.25e-28	4.94e-08	0.2129	0.0299	0.2669	0.0402	0.2574	0.0416	0.2697	0.045	DNAH1	ENSG00000114841, ENSG00000163930	NA
cg03996020	7	157180124	3.09e-33	6.12e-11	0.4821	0.0582	0.5467	0.0479	0.5336	0.0497	0.5448	0.0492	DNAJB6	ENSG00000105993	NA
cg21683284	1	65774857	2.82e-87	9.79e-20	0.1406	0.0233	0.2384	0.0466	0.2226	0.0376	0.2472	0.036	DNAJC6	ENSG00000116675, ENSG00000116678	NA
cg16009734	1	65774867	7.87e-103	3.94e-18	0.1166	0.0166	0.2102	0.0302	0.1995	0.0284	0.2169	0.029	DNAJC6	ENSG00000116675, ENSG00000116678	NA
cg26885220	1	65775570	2e-14	3.23e-09	0.0473	0.0052	0.0577	0.0091	0.0573	0.0081	0.0605	0.0094	DNAJC6	ENSG00000116675, ENSG00000116678	NA
cg04197548	10	75004945	5.6e-25	9.62e-10	0.3272	0.0515	0.3939	0.0475	0.3948	0.0618	0.4109	0.0467	DNAJC9	ENSG00000213551, ENSG00000122882	NA
cg24366489	5	140052475	5.42e-17	9.24e-11	0.7932	0.0395	0.824	0.0309	0.8224	0.0344	0.8291	0.0276	DND1	ENSG00000256453	NA
cg17347178	5	140052701	8.63e-20	2.83e-08	0.7093	0.0452	0.7468	0.0357	0.7405	0.0446	0.7545	0.037	DND1	ENSG00000256453	NA
cg11822812	5	140052017	1.89e-20	7.98e-08	0.8431	0.0404	0.8783	0.0282	0.8732	0.0317	0.8792	0.0263	DND1	ENSG00000120314, ENSG00000256453	NA
cg15150970	2	25473529	2.15e-97	2.15e-70	0.2305	0.0286	0.3132	0.025	0.3006	0.0325	0.3326	0.0267	DNMT3A;DNMT3A;DNMT3A	ENSG00000115138, ENSG00000119772	NA
cg03890691	16	30023615	1.09e-101	1.29e-26	0.1389	0.026	0.2586	0.046	0.2494	0.0496	0.2702	0.0514	DOC2A	ENSG00000149927	NA
cg27151362	16	30023515	4.36e-69	2.45e-20	0.2547	0.0291	0.3131	0.0322	0.3051	0.0369	0.3231	0.0319	DOC2A	ENSG00000149927	NA
cg07041748	16	30023780	1.61e-94	9.77e-11	0.6082	0.0377	0.7144	0.037	0.7078	0.0387	0.7159	0.0403	DOC2A	ENSG00000149927	NA
cg10803243	13	99706358	1.58e-31	1.13e-13	0.7789	0.0311	0.8093	0.0215	0.796	0.0295	0.8067	0.0281	DOCK9;DOCK9	ENSG00000088386, ENSG00000088387	NA
cg01278291	5	176937363	1.14e-46	1.01e-10	0.3348	0.0506	0.3951	0.0485	0.407	0.0574	0.4271	0.0598	DOK3;DOK3;DOK3;DOK3;DOK3	ENSG00000146094	NA
cg27212232	20	53091600	2.08e-35	3.27e-90	0.265	0.0431	0.3227	0.0529	0.3001	0.0567	0.3536	0.0475	DOK5	ENSG00000101134	NA
cg24723140	2	115420215	3.07e-34	8.76e-14	0.3809	0.0692	0.4247	0.0623	0.4064	0.0575	0.4225	0.0533	DPP10	ENSG00000175497, ENSG00000115091	NA
cg22620221	7	153584416	3.29e-31	2.52e-14	0.0644	0.0092	0.0955	0.0192	0.096	0.0186	0.1047	0.0221	DPP6	ENSG00000130226	NA
cg19161124	7	153583563	3.66e-27	5.12e-11	0.2229	0.0322	0.2613	0.0331	0.2592	0.0354	0.2749	0.035	DPP6	ENSG00000130226	NA
cg07811198	7	153585368	5.3e-80	2.62e-09	0.1916	0.0282	0.2748	0.0385	0.2747	0.0409	0.2901	0.0413	DPP6	ENSG00000130226	NA
cg10552126	7	154002064	1.27e-50	1.1e-11	0.0519	0.0106	0.0884	0.0181	0.0844	0.0175	0.0945	0.0231	DPP6;DPP6;DPP6	ENSG00000157212, ENSG00000130226	NA
cg15404665	19	4724679	7.1e-32	4.43e-27	0.2032	0.078	0.2962	0.0875	0.2855	0.0781	0.3128	0.0826	DPP9	ENSG00000142002	NA
cg12368169	2	27073192	1.35e-109	1.77e-09	0.4264	0.0432	0.5424	0.0434	0.5315	0.0462	0.5415	0.0426	DPYSL5	ENSG00000084764, ENSG00000157851	NA
cg03045635	4	9783198	1e-41	8.97e-08	0.1268	0.0246	0.1765	0.0289	0.1818	0.0356	0.1906	0.0343	DRD5	ENSG00000169676	NA
cg15439862	18	28622593	1.41e-25	1.34e-10	0.1703	0.0458	0.2135	0.0499	0.2047	0.0487	0.2264	0.0484	DSC3;DSC3	ENSG00000134762	yes
cg14631834	18	28623040	3.96e-38	8.01e-09	0.078	0.0106	0.1042	0.0152	0.1034	0.0146	0.1092	0.0157	DSC3;DSC3	ENSG00000134762	NA
cg24148304	6	7544377	1.71e-84	3.31e-10	0.5242	0.0594	0.6462	0.0507	0.6369	0.05	0.6516	0.0474	DSP;DSP	ENSG00000168566, ENSG00000096696	NA
cg06127885	15	45421068	2.42e-30	9.65e-18	0.2706	0.068	0.3584	0.0422	0.3473	0.0536	0.3704	0.0434	DUOX1;DUOX1;DUOXA1	ENSG00000137857, ENSG00000140254	NA
cg07320850	15	45422371	4.39e-29	1.5e-10	0.8485	0.0164	0.88	0.0156	0.8772	0.0192	0.8811	0.0148	DUOX1;DUOXA1;DUOX1	ENSG00000137857, ENSG00000140254	NA
cg18088242	15	45422325	2.71e-79	1.31e-08	0.1127	0.0192	0.1762	0.028	0.1687	0.0299	0.1802	0.0254	DUOX1;DUOXA1;DUOX1	ENSG00000137857, ENSG00000140254	NA
cg11540997	15	45407818	5.18e-139	8.15e-10	0.4376	0.0249	0.6218	0.0315	0.6154	0.033	0.619	0.0317	DUOX2;DUOXA2	ENSG00000140279, ENSG00000140274	NA
cg09966770	15	45409698	4.55e-67	1.49e-08	0.6564	0.0329	0.7412	0.0246	0.7395	0.0274	0.748	0.0262	DUOXA1;DUOXA2	ENSG00000140279, ENSG00000140274	NA
cg04118190	2	96812528	5.38e-45	8.97e-08	0.426	0.0335	0.4432	0.0367	0.4151	0.0492	0.4367	0.0434	DUSP2	ENSG00000158050	NA
cg25865120	15	48625058	1.44e-68	4.95e-15	0.3326	0.0429	0.4283	0.045	0.4015	0.0482	0.4229	0.0482	DUT;DUT;DUT	ENSG00000166147, ENSG00000128951	NA
cg06779248	7	95458266	4.7e-44	1.73e-22	0.4944	0.0522	0.567	0.0518	0.5467	0.0606	0.5735	0.0505	DYNC1I1;DYNC1I1;DYNC1I1	ENSG00000158560, ENSG00000004864	NA
cg23381232	7	95696973	1.35e-13	4.32e-12	0.7588	0.0299	0.7812	0.028	0.7695	0.0553	0.7844	0.028	DYNC1I1;DYNC1I1;DYNC1I1	ENSG00000158560, ENSG00000004864	NA
cg18370682	5	158239759	3.93e-113	9.99e-46	0.3219	0.0458	0.5072	0.0556	0.4825	0.0504	0.5389	0.0539	EBF1	ENSG00000113282, ENSG00000164330	NA
cg14405924	10	131758112	6.81e-16	2.73e-13	0.1679	0.0289	0.1931	0.029	0.1912	0.0342	0.2053	0.0276	EBF3	ENSG00000108001, ENSG00000170430	NA
cg09405238	3	183994500	5.09e-19	1.55e-10	0.8715	0.0172	0.8918	0.0177	0.8894	0.0247	0.8916	0.0162	ECE2;ECE2;ECE2;ECE2	ENSG00000163888, ENSG00000175166	NA
cg04729574	3	183993394	2.57e-119	2.1e-10	0.493	0.0272	0.6226	0.0313	0.6109	0.0307	0.6173	0.0279	ECE2;ECE2;ECE2;ECE2	ENSG00000163888, ENSG00000175166	NA
cg16953297	3	183993906	7.58e-39	2.88e-11	0.0941	0.0236	0.1294	0.026	0.1221	0.0251	0.1354	0.0281	ECE2;ECE2;ECE2;ECE2;ECE2;ECE2;ECE2	ENSG00000163888, ENSG00000175166	NA
cg02932167	2	233352951	3.66e-118	6.51e-31	0.4825	0.0339	0.6528	0.0417	0.6409	0.0396	0.6523	0.0421	ECEL1	ENSG00000171551	yes
cg25431974	2	233352936	1.04e-106	1.95e-17	0.2445	0.034	0.3688	0.0328	0.3541	0.0346	0.3697	0.0296	ECEL1	ENSG00000171551	yes
cg15986413	2	233352776	2.57e-19	1.39e-14	0.1277	0.033	0.1567	0.032	0.1516	0.0408	0.1676	0.031	ECEL1	ENSG00000171551	NA
cg09490371	2	233253024	5.95e-140	1.12e-91	0.2347	0.0613	0.6847	0.0564	0.6609	0.0594	0.696	0.0592	ECEL1P2	ENSG00000163283, ENSG00000163286	NA
cg16205854	20	57875318	1.21e-10	9.14e-11	0.1796	0.0299	0.197	0.0326	0.191	0.0359	0.2065	0.0289	EDN3;EDN3;EDN3;EDN3	ENSG00000124205	NA
cg11469098	8	49647809	5.54e-21	8.88e-13	0.0904	0.0244	0.1249	0.0249	0.1256	0.0245	0.1343	0.0249	EFCAB1;EFCAB1;EFCAB1;EFCAB1;EFCAB1	ENSG00000034239	NA
cg23260993	2	56149464	8.35e-113	1.38e-12	0.3025	0.0377	0.4364	0.0482	0.4249	0.0468	0.4439	0.0478	EFEMP1;EFEMP1;EFEMP1	ENSG00000138035, ENSG00000115380	NA
cg07019857	5	106822849	3.35e-51	9.67e-25	0.5461	0.0448	0.6329	0.0445	0.6581	0.0598	0.6702	0.0548	EFNA5	ENSG00000184349	NA
cg01100912	5	107005390	1.28e-08	4.98e-09	0.0593	0.0098	0.0675	0.0095	0.0668	0.0083	0.0696	0.0102	EFNA5	ENSG00000184349	NA
cg26138978	13	107183092	1.91e-38	5.62e-11	0.7597	0.0668	0.8308	0.0481	0.8237	0.0569	0.8397	0.0451	EFNB2	ENSG00000125266	NA
cg15420926	8	132929147	4.24e-12	1.2e-10	0.3915	0.0583	0.4507	0.0587	0.4681	0.07	0.4841	0.0781	EFR3A	ENSG00000258417, ENSG00000132294, ENSG00000253117, ENSG00000132294, ENSG00000253117	NA
cg17205324	14	23835595	1.31e-103	7.51e-10	0.2642	0.0448	0.4339	0.0483	0.415	0.0508	0.4318	0.0467	EFS;EFS	ENSG00000100842	NA
cg07040244	1	231555522	5.08e-42	5.95e-19	0.2274	0.0388	0.3039	0.0448	0.3065	0.0491	0.3398	0.0529	EGLN1	ENSG00000135766	NA
cg21824733	15	42197055	2.56e-95	1.62e-15	0.396	0.0368	0.4828	0.0368	0.4676	0.0428	0.4898	0.0356	EHD4	ENSG00000137877, ENSG00000103966	NA
cg16127683	15	40268777	2.12e-22	4.36e-13	0.7874	0.0706	0.8526	0.0692	0.8426	0.0735	0.8491	0.0747	EIF2AK4	ENSG00000128829, ENSG00000140319	NA
cg20255370	15	40268687	5.82e-20	1.49e-09	0.7253	0.0768	0.7958	0.0826	0.7817	0.0928	0.7854	0.089	EIF2AK4	ENSG00000128829, ENSG00000140319	NA
cg07466463	8	141574207	6.31e-45	3.98e-13	0.5009	0.0669	0.5936	0.0569	0.5946	0.0615	0.6225	0.0589	EIF2C2;EIF2C2	ENSG00000104472, ENSG00000123908, ENSG00000104472	NA
cg01980793	8	141608401	4.48e-12	8.14e-11	0.1289	0.0426	0.1625	0.0427	0.1648	0.0461	0.183	0.0451	EIF2C2;EIF2C2	ENSG00000104472, ENSG00000123908, ENSG00000104472	NA
cg15037823	3	71730474	5.5e-113	9.3e-08	0.2295	0.0498	0.4057	0.0566	0.4299	0.0767	0.4423	0.0841	EIF4E3;EIF4E3;EIF4E3;EIF4E3	ENSG00000114861, ENSG00000163412	NA
cg05037270	1	21504121	8.09e-10	1.19e-09	0.8618	0.0169	0.878	0.0168	0.8783	0.0167	0.8833	0.0148	EIF4G3	ENSG00000075151	NA
[truncated: 3,541 more rows]
