# Supplementary material for: The emerging landscape of dynamic DNA methylation in early childhood
Source: BMC Genomics. 2017 Jan 5;18:25. doi: 10.1186/s12864-016-3452-1 (PMC5217260; doi:10.1186/s12864-016-3452-1)
Supplement: Additional file 4: — Pathway analysis of age-differential methylation sites by gene network. (XLSX 3782 kb) [file 12864_2016_3452_MOESM4_ESM.xlsx]

## Sheet: da-DMSs
ILMNID	Chr	Mapinfo	pvalue_04	pvalue_48	beta0.avg	beta0.sd	beta4_5.avg	beta4_5.sd	beta4.avg	beta4.sd	beta8.avg	beta8.sd	Sasha_Fisher	UCSC_RefGene_Name	GreatGene
cg00976181	1	865860	1.26e-45	1.21e-09	0.815	0.0224	0.7843	0.0223	0.7919	0.0256	0.7757	0.0247	1.5246e-54	SAMD11	ENSG00000188976, ENSG00000187634
cg03269716	1	874896	5.66e-62	3.09e-26	0.7342	0.0412	0.6929	0.0405	0.6945	0.0419	0.6754	0.0434	1.74894e-87	SAMD11	ENSG00000188976, ENSG00000187634
cg04121631	1	875345	4.27e-26	1.24e-14	0.2987	0.0731	0.2597	0.0662	0.261	0.0672	0.2578	0.0589	5.2948e-40	SAMD11	ENSG00000188976, ENSG00000187634
cg00328058	1	901062	2.96e-21	5.46e-10	0.7393	0.0281	0.7315	0.0321	0.7447	0.0362	0.7312	0.0358	1.61616e-30	PLEKHN1;KLHL17;PLEKHN1	ENSG00000187961, ENSG00000188290
cg12536471	1	902653	8.36e-08	2.78e-10	0.1476	0.0271	0.1331	0.0252	0.1372	0.0344	0.1326	0.0242	2.32408e-17	PLEKHN1;PLEKHN1	ENSG00000187961, ENSG00000188290
cg06324192	1	903543	4.89e-11	6.72e-14	0.7107	0.0277	0.707	0.0276	0.7141	0.0286	0.6982	0.0294	3.28608e-24	PLEKHN1;PLEKHN1	ENSG00000187961, ENSG00000188290
cg18439833	1	917642	1.51e-28	1.02e-14	0.5867	0.0326	0.5584	0.0333	0.5614	0.0303	0.5494	0.0301	1.5402e-42	C1orf170	ENSG00000187961, ENSG00000188290
cg09363892	1	954619	9.45e-27	4.74e-28	0.3129	0.0415	0.2555	0.0409	0.2634	0.0469	0.2423	0.0393	4.4793e-54	AGRN
cg03185752	1	954631	2.39e-34	5.02e-31	0.215	0.0383	0.1637	0.034	0.1711	0.0397	0.1558	0.0299	1.19978e-64	AGRN	ENSG00000188157
cg24704476	1	956799	9.11e-32	1.23e-11	0.7019	0.0319	0.687	0.03	0.6925	0.0339	0.6809	0.0316	1.12053e-42	AGRN	ENSG00000188157, ENSG00000237330
cg01711077	1	981222	9.32e-72	1.12e-14	0.7396	0.0245	0.6866	0.0272	0.6887	0.0284	0.6709	0.0301	1.04384e-85	AGRN	ENSG00000188157, ENSG00000237330
cg02494066	1	983386	1.47e-76	2.4e-21	0.8662	0.0176	0.8116	0.0227	0.8251	0.0254	0.8071	0.0286	3.528e-97	AGRN	ENSG00000188157, ENSG00000237330
cg07549208	1	999888	7.79e-14	2.3e-11	0.1637	0.0405	0.1273	0.0349	0.1291	0.0438	0.1276	0.0365	1.7917e-24		ENSG00000188157, ENSG00000237330
cg04891761	1	1001973	1.01e-13	6.94e-13	0.6515	0.0318	0.6354	0.0293	0.6322	0.0292	0.6197	0.0286	7.0094e-26		ENSG00000188157, ENSG00000237330
cg20685419	1	1007730	9.61e-17	5.28e-12	0.6797	0.0253	0.6691	0.0214	0.6747	0.0272	0.6603	0.0228	5.07408e-28		ENSG00000188157, ENSG00000237330
cg16989340	1	1084147	2.41e-75	2.07e-15	0.6735	0.0251	0.634	0.0231	0.6416	0.0253	0.6246	0.0246	4.9887e-90		ENSG00000162571, ENSG00000131591
cg09315878	1	1152580	9.41e-27	2.28e-10	0.886	0.0368	0.8245	0.0423	0.8332	0.0434	0.8065	0.0532	2.14548e-36	SDF4;SDF4	ENSG00000186827
cg14531564	1	1154853	9.24e-115	6.21e-17	0.9562	0.011	0.7916	0.0495	0.7981	0.0506	0.7659	0.0571	5.73804e-131	SDF4;SDF4	ENSG00000186827, ENSG00000078808
cg09276842	1	1155026	6.99e-29	3.17e-13	0.9602	0.0087	0.9402	0.0118	0.9418	0.0104	0.9336	0.0172	2.21583e-41	SDF4;SDF4	ENSG00000186827, ENSG00000078808
cg27185793	1	1238797	6.08e-120	1.66e-24	0.6943	0.033	0.5502	0.0329	0.5704	0.0388	0.55	0.0336	1.00928e-143	ACAP3	ENSG00000162572, ENSG00000131584
cg27440283	1	1242757	1.01e-35	4.11e-15	0.1819	0.0306	0.1318	0.033	0.1316	0.0395	0.1296	0.0285	4.1511e-50	PUSL1;ACAP3	ENSG00000131584, ENSG00000169972
cg11414742	1	1288586	3.16e-35	8.35e-17	0.5632	0.0216	0.5448	0.0215	0.544	0.021	0.5338	0.0212	2.6386e-51	MXRA8	ENSG00000107404
cg14992101	1	1307667	1.32e-58	1.03e-07	0.2846	0.033	0.2044	0.0385	0.1997	0.0415	0.1997	0.0332	1.3596e-65		ENSG00000175756, ENSG00000162576
cg19270739	1	1368846	4.99e-102	1.22e-126	0.8043	0.0271	0.6372	0.0487	0.6481	0.049	0.6053	0.0457	6.0878e-228		ENSG00000179403
cg21837069	1	1369466	5.44e-114	5.97e-37	0.357	0.0428	0.2228	0.0471	0.2355	0.0525	0.2195	0.0477	3.24768e-150	VWA1;VWA1	ENSG00000179403
cg02896318	1	1370775	3.3e-08	1.49e-08	0.1223	0.018	0.1103	0.0274	0.1113	0.0335	0.111	0.0245	4.917e-16	VWA1;VWA1	ENSG00000179403
cg09668627	1	1371844	1.04e-66	5.89e-10	0.8587	0.0283	0.7706	0.0479	0.7796	0.0449	0.7587	0.0448	6.1256e-76	VWA1;VWA1	ENSG00000179403
cg08426733	1	1376740	4.96e-65	1.91e-35	0.5158	0.023	0.4872	0.0206	0.4926	0.0195	0.4776	0.0186	9.4736e-100	VWA1;VWA1	ENSG00000215915, ENSG00000179403
cg23244095	1	1476269	4.53e-78	3.04e-09	0.5261	0.0253	0.4834	0.0295	0.493	0.0361	0.4844	0.0347	1.37712e-86	C1orf70	ENSG00000205090
cg07147033	1	1549615	3.04e-11	1.1e-08	0.4713	0.0577	0.4632	0.0588	0.4844	0.0801	0.4743	0.08	3.344e-19	MIB2;MIB2;MIB2;MIB2;MIB2	ENSG00000197530
cg02769781	1	1713676	1.77e-14	1e-10	0.316	0.0443	0.2975	0.0465	0.3119	0.0488	0.3036	0.049	1.77e-24		ENSG00000008130
cg15102821	1	1844801	5.77e-32	9.71e-20	0.7474	0.0339	0.7146	0.0336	0.7147	0.0422	0.6986	0.0355	5.60267e-51	CALML6
cg01755342	1	1845396	2.22e-38	4.13e-10	0.7697	0.0232	0.7417	0.025	0.7421	0.0293	0.7282	0.029	9.1686e-48	CALML6	ENSG00000169885
cg04886783	1	1852216	4.16e-26	4.93e-08	0.7371	0.0281	0.7169	0.029	0.7239	0.0328	0.7089	0.0312	2.05088e-33	TMEM52	ENSG00000178821
cg19356311	1	1856073	6.07e-74	9.27e-38	0.3156	0.0396	0.2415	0.0484	0.2545	0.0527	0.2398	0.0481	5.62689e-111		ENSG00000187730, ENSG00000178821
cg26153158	1	1875876	3.41e-13	1.36e-20	0.1717	0.0615	0.1359	0.0539	0.1401	0.0582	0.1349	0.0537	4.6376e-33		ENSG00000187730, ENSG00000178821
cg17016101	1	1907127	9.36e-81	1.27e-11	0.8709	0.0203	0.8086	0.0285	0.8228	0.0352	0.8105	0.0351	1.18872e-91	KIAA1751	ENSG00000187730, ENSG00000178821
cg15825127	1	1957073	1.35e-51	2.98e-10	0.7786	0.0298	0.7345	0.0307	0.7447	0.0337	0.7294	0.0311	4.023e-61	GABRD	ENSG00000187730, ENSG00000067606
cg23288755	1	1957320	1.09e-40	1.26e-10	0.5921	0.0282	0.5548	0.0309	0.5659	0.0331	0.5534	0.0309	1.3734e-50	GABRD	ENSG00000187730, ENSG00000067606
cg24105782	1	1957385	2.48e-43	1.19e-10	0.5605	0.0324	0.5134	0.0364	0.5231	0.0413	0.5128	0.0386	2.9512e-53	GABRD	ENSG00000187730, ENSG00000067606
cg27528222	1	2138953	1.17e-15	9.83e-08	0.9605	0.0082	0.9538	0.0083	0.9544	0.0084	0.9501	0.0104	1.15011e-22	C1orf86	ENSG00000067606, ENSG00000157933
cg24518098	1	2146288	3.54e-48	7.48e-43	0.7587	0.0355	0.722	0.045	0.7347	0.0414	0.711	0.0408	2.64792e-90		ENSG00000067606, ENSG00000157933
cg01979157	1	2161013	1.6e-11	6.75e-15	0.1766	0.0299	0.1473	0.0281	0.1474	0.0306	0.1409	0.0252	1.08e-25	SKI	ENSG00000157933
cg05603985	1	2161049	2.34e-16	4e-10	0.3762	0.0261	0.3438	0.0488	0.337	0.0346	0.3357	0.0297	9.36e-26	SKI	ENSG00000157933
cg09469355	1	2161886	4.13e-46	3.28e-19	0.6145	0.0294	0.5581	0.0291	0.5579	0.03	0.5469	0.0303	1.35464e-64	SKI	ENSG00000157916, ENSG00000157933
cg01787285	1	2162682	4.77e-26	1.2e-12	0.3799	0.0518	0.2935	0.0505	0.2965	0.0518	0.2726	0.0469	5.724e-38	SKI	ENSG00000157916, ENSG00000157933
cg16355231	1	2344979	2.28e-35	3.43e-21	0.4806	0.0538	0.4152	0.064	0.4084	0.0692	0.3941	0.0667	7.8204e-56	PEX10;PEX10	ENSG00000157911
cg23928726	1	2344998	1.63e-61	1.55e-27	0.4709	0.0366	0.4166	0.042	0.4155	0.0463	0.4047	0.0435	2.5265e-88	PEX10;PEX10	ENSG00000157911
cg23629166	1	2345368	3.62e-55	8.57e-27	0.8251	0.0272	0.7783	0.0347	0.7833	0.0353	0.7657	0.0378	3.10234e-81	PEX10;PEX10	ENSG00000157911
cg23626733	1	2345398	3.36e-42	7.22e-36	0.7474	0.0427	0.721	0.0403	0.7336	0.0384	0.7096	0.0387	2.42592e-77	PEX10;PEX10	ENSG00000157911
cg20136951	1	2345400	3.96e-29	5.93e-27	0.6513	0.0283	0.6354	0.0292	0.6437	0.0302	0.6238	0.0288	2.34828e-55	PEX10;PEX10	ENSG00000157911
cg20823695	1	2345410	3.92e-88	1.59e-39	0.6276	0.031	0.5785	0.0311	0.5877	0.0335	0.5659	0.0332	6.2328e-127	PEX10;PEX10	ENSG00000157911
cg05697866	1	2437200	9.58e-19	7.45e-14	0.8073	0.0479	0.7835	0.0519	0.7935	0.046	0.7745	0.0504	7.1371e-32		ENSG00000157881, ENSG00000149527
cg12582330	1	2473224	2.56e-95	4.23e-31	0.6703	0.0364	0.6113	0.0318	0.6259	0.0357	0.6021	0.0358	1.08288e-125		ENSG00000197921, ENSG00000157873
cg01692088	1	2476749	2.3e-60	4.47e-17	0.7662	0.0218	0.7279	0.0241	0.7362	0.0293	0.72	0.0284	1.0281e-76		ENSG00000197921, ENSG00000157873
cg00695391	1	2525548	1.76e-137	8.86e-46	0.7174	0.0308	0.5298	0.0445	0.5429	0.0451	0.518	0.0458	1.55936e-182	MMEL1	ENSG00000142606, ENSG00000157870
cg04563718	1	2565777	6.41e-47	1.42e-14	0.7634	0.0299	0.7405	0.028	0.7457	0.0307	0.7281	0.0322	9.1022e-61	MMEL1	ENSG00000142606
cg17429686	1	2571229	7.23e-18	3.62e-08	0.7164	0.0325	0.7044	0.0281	0.7078	0.0298	0.6955	0.03	2.61726e-25		ENSG00000142606, ENSG00000215912
cg02569142	1	2720831	1.47e-46	5.48e-09	0.7773	0.0258	0.7497	0.0228	0.7535	0.026	0.7383	0.0255	8.0556e-55		ENSG00000169717, ENSG00000215912
cg10105681	1	2738746	1.51e-23	9.69e-19	0.1214	0.0396	0.0903	0.0289	0.0945	0.0403	0.0902	0.0369	1.46319e-41		ENSG00000169717, ENSG00000215912
cg15030449	1	2780395	3.17e-10	7.92e-08	0.1072	0.0209	0.0919	0.0162	0.094	0.0204	0.0891	0.0129	2.51064e-17		ENSG00000169717, ENSG00000215912
cg03039243	1	2782699	1.13e-27	6.35e-11	0.6442	0.0302	0.6246	0.0227	0.6268	0.0241	0.6126	0.0263	7.1755e-38		ENSG00000169717, ENSG00000215912
cg15325070	1	2792704	2.95e-08	2.52e-09	0.72	0.0408	0.7157	0.0413	0.7216	0.0392	0.7093	0.0398	7.434e-17		ENSG00000169717, ENSG00000215912
cg14790876	1	2798280	1.93e-22	2.32e-08	0.8162	0.0438	0.8019	0.0313	0.8067	0.0291	0.7938	0.0342	4.4776e-30		ENSG00000169717, ENSG00000215912
cg21691065	1	2804835	1.12e-149	1.63e-18	0.5818	0.0507	0.2951	0.0416	0.2938	0.0439	0.2874	0.0379	1.8256e-167		ENSG00000169717, ENSG00000215912
cg10520226	1	2811554	1.15e-77	5.13e-08	0.7096	0.0323	0.627	0.0359	0.6257	0.0391	0.6114	0.0369	5.8995e-85		ENSG00000169717, ENSG00000215912
cg09767550	1	2835823	7.6e-29	9.33e-12	0.7712	0.0308	0.7517	0.0283	0.7561	0.0319	0.7399	0.0285	7.0908e-40		ENSG00000169717, ENSG00000215912
cg21943117	1	2840308	3.02e-54	1.71e-22	0.6751	0.0295	0.628	0.027	0.6266	0.0291	0.6082	0.0322	5.1642e-76		ENSG00000169717, ENSG00000215912
cg24592500	1	2863801	8.46e-73	3.63e-15	0.8064	0.0386	0.7135	0.0614	0.7148	0.0631	0.7022	0.0614	3.07098e-87		ENSG00000169717, ENSG00000215912
cg25137787	1	2863815	1.7e-104	1.3e-20	0.761	0.0565	0.61	0.0714	0.6193	0.0735	0.6032	0.0721	2.21e-124		ENSG00000169717, ENSG00000215912
cg27537199	1	2885085	9.74e-27	6.61e-22	0.6351	0.0494	0.5967	0.0552	0.6098	0.053	0.5883	0.0517	6.43814e-48		ENSG00000169717, ENSG00000215912
cg06437747	1	2890836	3.69e-137	2.06e-102	0.6062	0.0273	0.4484	0.0335	0.4687	0.0361	0.4346	0.0355	7.6014e-239		ENSG00000169717, ENSG00000215912
cg00028507	1	2918106	2.5e-21	2.43e-09	0.7892	0.0259	0.7753	0.0255	0.7811	0.0298	0.7676	0.0252	6.075e-30		ENSG00000169717, ENSG00000215912
cg23260554	1	2934497	1.6e-48	7.27e-18	0.7486	0.0297	0.7201	0.0257	0.7207	0.0329	0.7054	0.0343	1.1632e-65		ENSG00000169717
cg15211996	1	2936768	3.07e-58	1.18e-15	0.803	0.0243	0.7647	0.0246	0.7648	0.0272	0.7488	0.0324	3.6226e-73	ACTRT2	ENSG00000169717
cg06792538	1	2954250	3.56e-33	5.46e-17	0.8354	0.0224	0.8111	0.0246	0.8143	0.025	0.7997	0.0262	1.94376e-49		ENSG00000169717, ENSG00000142611
cg00113369	1	2977861	1.1e-28	4.89e-10	0.8148	0.0236	0.7933	0.0243	0.7975	0.0221	0.783	0.0263	5.379e-38	FLJ42875	ENSG00000169717, ENSG00000142611
cg17001566	1	2990490	2.68e-116	8.78e-49	0.5348	0.0652	0.28	0.0674	0.2796	0.0656	0.2558	0.0599	2.35304e-164	PRDM16;PRDM16	ENSG00000130762, ENSG00000142611
cg22726349	1	2990678	2.03e-169	2.98e-43	0.7962	0.0409	0.5582	0.051	0.5649	0.0479	0.5393	0.0431	6.0494e-212	PRDM16;PRDM16	ENSG00000130762, ENSG00000142611
cg14030836	1	2992620	1.33e-56	8.96e-11	0.7768	0.027	0.7343	0.0271	0.7371	0.0269	0.7227	0.0299	1.19168e-66	PRDM16;PRDM16	ENSG00000130762, ENSG00000142611
cg12436196	1	2995301	4.01e-94	2.46e-60	0.4954	0.0742	0.3071	0.0643	0.3197	0.0647	0.298	0.0599	9.8646e-154	PRDM16;PRDM16	ENSG00000130762, ENSG00000142611
cg08262220	1	2995506	3.41e-102	3.33e-78	0.571	0.0744	0.4111	0.0612	0.4277	0.0594	0.3977	0.0546	1.13553e-179	PRDM16;PRDM16	ENSG00000130762, ENSG00000142611
cg11731671	1	2995604	2.55e-85	1.65e-83	0.6905	0.0945	0.4881	0.0962	0.5063	0.0895	0.4621	0.0857	4.2075e-168	PRDM16;PRDM16	ENSG00000130762, ENSG00000142611
cg00806481	1	2996650	9.62e-13	7.15e-12	0.8209	0.0508	0.8157	0.0513	0.8232	0.0521	0.8077	0.0568	6.8783e-24	PRDM16;PRDM16	ENSG00000130762, ENSG00000142611
cg22226775	1	3008033	1.46e-41	2.17e-10	0.8171	0.0307	0.7833	0.0332	0.7861	0.0376	0.7716	0.0389	3.1682e-51	PRDM16;PRDM16	ENSG00000130762, ENSG00000142611
cg21681320	1	3011044	5.54e-110	9.42e-15	0.7696	0.0259	0.6885	0.024	0.695	0.0261	0.6795	0.0233	5.21868e-124	PRDM16;PRDM16	ENSG00000130762, ENSG00000142611
cg12473797	1	3036358	4.81e-45	1.94e-19	0.7705	0.0296	0.7474	0.0328	0.7594	0.0364	0.7413	0.0313	9.3314e-64	PRDM16;PRDM16	ENSG00000130762, ENSG00000142611
cg16348158	1	3036916	3.43e-145	3.23e-121	0.7763	0.0261	0.4929	0.0425	0.5117	0.0457	0.4685	0.0443	1.10789e-265	PRDM16;PRDM16	ENSG00000130762, ENSG00000142611
cg21394778	1	3037102	1.33e-20	1.02e-07	0.7825	0.0301	0.7784	0.0256	0.7838	0.0235	0.7711	0.0246	1.3566e-27	PRDM16;PRDM16	ENSG00000130762, ENSG00000142611
cg17033287	1	3056542	1.98e-60	3.75e-19	0.7397	0.0269	0.7071	0.0219	0.7121	0.0247	0.6955	0.0221	7.425e-79	PRDM16;PRDM16	ENSG00000130762, ENSG00000142611
cg03226435	1	3058199	2.64e-28	7.51e-15	0.8198	0.0244	0.7995	0.019	0.8013	0.0248	0.7886	0.0185	1.98264e-42	PRDM16;PRDM16	ENSG00000130762, ENSG00000142611
cg19243842	1	3058521	1.34e-16	3.39e-12	0.7779	0.0302	0.7682	0.0297	0.7743	0.0303	0.7599	0.0288	4.5426e-28	PRDM16;PRDM16	ENSG00000130762, ENSG00000142611
cg01104489	1	3072235	5.49e-21	4.09e-11	0.5608	0.0334	0.5338	0.0362	0.5388	0.0363	0.5352	0.0341	2.24541e-31	PRDM16;PRDM16	ENSG00000130762, ENSG00000142611
cg26222332	1	3072643	4.09e-80	1.88e-17	0.5258	0.0363	0.4332	0.0427	0.4445	0.0497	0.4348	0.0379	7.6892e-97	PRDM16;PRDM16	ENSG00000130762, ENSG00000142611
cg15090440	1	3099233	5.26e-82	2.42e-08	0.7719	0.0475	0.6926	0.0535	0.7097	0.0531	0.6978	0.0525	1.27292e-89	PRDM16;PRDM16	ENSG00000130762, ENSG00000142611
cg10696969	1	3104042	5.77e-25	7.06e-26	0.7515	0.0251	0.7405	0.0245	0.7481	0.0215	0.73	0.0249	4.07362e-50	PRDM16;PRDM16	ENSG00000130762, ENSG00000142611
cg04972748	1	3104999	1.08e-11	7.14e-08	0.7669	0.0603	0.7331	0.0656	0.742	0.0668	0.734	0.067	7.7112e-19	PRDM16;PRDM16	ENSG00000130762, ENSG00000142611
cg21609526	1	3105151	2.19e-38	9.67e-28	0.7022	0.1402	0.5902	0.1428	0.6144	0.1405	0.5933	0.1395	2.11773e-65	PRDM16;PRDM16	ENSG00000130762, ENSG00000142611
cg00254258	1	3105189	4.26e-43	1.38e-39	0.6967	0.1121	0.5911	0.1073	0.6148	0.1092	0.5941	0.1075	5.8788e-82	PRDM16;PRDM16	ENSG00000130762, ENSG00000142611
cg25382214	1	3105252	8.12e-19	3.37e-17	0.8113	0.0697	0.76	0.0873	0.7723	0.0849	0.7611	0.0887	2.73644e-35	PRDM16;PRDM16	ENSG00000130762, ENSG00000142611
cg26153353	1	3120516	3.33e-39	6.59e-10	0.8422	0.0185	0.8124	0.0179	0.8144	0.0201	0.8024	0.0242	2.19447e-48	PRDM16;PRDM16	ENSG00000130762, ENSG00000142611
cg00581154	1	3123695	1.39e-96	5.94e-11	0.7856	0.0342	0.6862	0.0331	0.7002	0.0356	0.683	0.0341	8.2566e-107	PRDM16;PRDM16	ENSG00000130762, ENSG00000142611
cg26891951	1	3129579	4.24e-84	4.73e-14	0.7615	0.0259	0.6954	0.0281	0.7026	0.0266	0.6864	0.0274	2.00552e-97	PRDM16;PRDM16	ENSG00000130762, ENSG00000142611
cg23025459	1	3134420	8.1e-150	1.7e-43	0.8921	0.0179	0.6141	0.0556	0.6457	0.06	0.6157	0.0583	1.377e-192	PRDM16;PRDM16	ENSG00000130762, ENSG00000142611
cg10493186	1	3134756	5.06e-164	5.49e-66	0.7664	0.0446	0.4209	0.0469	0.4442	0.0518	0.4225	0.0491	2.77794e-229	PRDM16;PRDM16	ENSG00000130762, ENSG00000142611
cg24499605	1	3142925	1.24e-149	5e-21	0.7624	0.0289	0.5093	0.0477	0.5112	0.051	0.4971	0.0463	6.2e-170	PRDM16;PRDM16	ENSG00000130762, ENSG00000142611
cg22497969	1	3143018	1.39e-92	1.71e-13	0.8365	0.0197	0.6775	0.0504	0.6734	0.0499	0.6619	0.0488	2.3769e-105	PRDM16;PRDM16	ENSG00000130762, ENSG00000142611
cg07029287	1	3143334	2.58e-60	1.17e-18	0.7143	0.0475	0.632	0.0522	0.6387	0.0481	0.6247	0.0426	3.0186e-78	PRDM16;PRDM16	ENSG00000130762, ENSG00000142611
cg06099439	1	3146905	1.22e-42	5.75e-14	0.7797	0.0266	0.7373	0.0262	0.7317	0.0295	0.7175	0.031	7.015e-56	PRDM16;PRDM16	ENSG00000130762, ENSG00000142611
cg03527274	1	3147443	3.51e-27	1.53e-10	0.7862	0.0282	0.7565	0.0275	0.7527	0.0289	0.7378	0.0324	5.3703e-37	PRDM16;PRDM16	ENSG00000130762, ENSG00000142611
cg03082523	1	3155965	1.03e-63	5.38e-15	0.7397	0.0297	0.6792	0.0294	0.6722	0.0397	0.6598	0.0392	5.5414e-78	PRDM16;PRDM16	ENSG00000130762, ENSG00000142611
cg08636115	1	3179762	9.35e-35	1.29e-13	0.7597	0.0335	0.7476	0.0278	0.7532	0.0287	0.7363	0.0307	1.20615e-47	PRDM16;PRDM16	ENSG00000130762, ENSG00000142611
cg12441214	1	3200470	1.44e-28	7.15e-17	0.624	0.0305	0.5914	0.0253	0.5938	0.0262	0.5796	0.0261	1.0296e-44	PRDM16;PRDM16	ENSG00000130762, ENSG00000142611
cg01196079	1	3201858	4.83e-40	1.14e-10	0.7788	0.0222	0.7482	0.0248	0.7478	0.024	0.7333	0.0306	5.5062e-50	PRDM16;PRDM16	ENSG00000130762, ENSG00000142611
cg10391102	1	3206316	1.45e-37	1.95e-09	0.8373	0.0254	0.8061	0.0257	0.8069	0.0296	0.7931	0.0327	2.8275e-46	PRDM16;PRDM16	ENSG00000130762, ENSG00000142611
cg27171194	1	3229579	4.09e-75	2.62e-22	0.4924	0.0398	0.414	0.0511	0.4177	0.0485	0.4029	0.0473	1.07158e-96	PRDM16;PRDM16	ENSG00000130762, ENSG00000142611
cg16394551	1	3230357	2.51e-69	1.79e-14	0.4806	0.0561	0.3735	0.0491	0.3807	0.0497	0.3702	0.0473	4.4929e-83	PRDM16;PRDM16	ENSG00000130762, ENSG00000142611
cg15491247	1	3230424	9.73e-75	1.01e-15	0.4942	0.0586	0.4105	0.0499	0.4289	0.0552	0.41	0.0531	9.8273e-90	PRDM16;PRDM16	ENSG00000130762, ENSG00000142611
cg07797660	1	3239139	6.28e-83	2.28e-59	0.7373	0.0299	0.6637	0.0275	0.6847	0.0348	0.6542	0.0286	1.43184e-141	PRDM16;PRDM16	ENSG00000130762, ENSG00000142611
cg12753787	1	3239712	2.56e-126	6.82e-22	0.5345	0.0248	0.3931	0.0313	0.3976	0.0345	0.3864	0.0291	1.74592e-147	PRDM16;PRDM16	ENSG00000130762, ENSG00000142611
cg18369939	1	3239916	8.37e-127	5.37e-20	0.3853	0.0292	0.253	0.0345	0.2575	0.0363	0.2531	0.0335	4.49469e-146	PRDM16;PRDM16	ENSG00000130762, ENSG00000142611
cg11138362	1	3239992	5.39e-141	1.65e-35	0.7233	0.0421	0.4886	0.0369	0.5072	0.0387	0.4867	0.0361	8.8935e-176	PRDM16;PRDM16	ENSG00000130762, ENSG00000142611
cg01418153	1	3240129	4.75e-121	1.55e-24	0.6004	0.0438	0.4236	0.0415	0.4358	0.0436	0.4241	0.039	7.3625e-145	PRDM16;PRDM16	ENSG00000130762, ENSG00000142611
cg03254465	1	3240227	2.84e-152	1.85e-52	0.5589	0.0538	0.323	0.0507	0.344	0.0544	0.3173	0.0533	5.254e-204	PRDM16;PRDM16	ENSG00000130762, ENSG00000142611
cg21848084	1	3264381	4.54e-81	2.23e-20	0.5536	0.0377	0.4476	0.0442	0.4491	0.0425	0.44	0.043	1.01242e-100	PRDM16;PRDM16	ENSG00000130762, ENSG00000142611
cg15519786	1	3266440	1.85e-25	2.13e-13	0.7272	0.0493	0.7009	0.0489	0.7088	0.0506	0.6918	0.0507	3.9405e-38	PRDM16;PRDM16	ENSG00000130762, ENSG00000142611
cg27187555	1	3269252	8.64e-144	1.99e-133	0.7081	0.0471	0.527	0.0574	0.5496	0.0513	0.5053	0.0485	1.71936e-276	PRDM16;PRDM16	ENSG00000130762, ENSG00000142611
cg06060874	1	3269315	1.41e-62	9.81e-45	0.8739	0.0157	0.8088	0.0351	0.8208	0.0296	0.7952	0.0365	1.38321e-106	PRDM16;PRDM16	ENSG00000130762, ENSG00000142611
cg01101873	1	3269478	4.15e-106	5.06e-128	0.8361	0.0361	0.67	0.0549	0.6976	0.053	0.6468	0.0517	2.0999e-233	PRDM16;PRDM16	ENSG00000130762, ENSG00000142611
cg06970772	1	3272662	4.78e-35	1.38e-08	0.8556	0.0179	0.826	0.0207	0.8239	0.0241	0.8147	0.0231	6.5964e-43	PRDM16;PRDM16	ENSG00000130762, ENSG00000142611
cg03126058	1	3282757	6.89e-46	1.29e-11	0.9019	0.0154	0.8606	0.0245	0.8664	0.0234	0.8549	0.0242	8.8881e-57	PRDM16;PRDM16	ENSG00000130762, ENSG00000142611
cg16686396	1	3282870	2.76e-47	1.91e-18	0.8735	0.0197	0.8212	0.03	0.8299	0.0284	0.8119	0.0318	5.2716e-65	PRDM16;PRDM16	ENSG00000130762, ENSG00000142611
cg24878051	1	3305115	2.24e-21	5.15e-08	0.8257	0.0256	0.7883	0.0276	0.7853	0.0327	0.7788	0.0331	1.1536e-28	PRDM16;PRDM16	ENSG00000130762, ENSG00000142611
cg00251678	1	3305629	7.06e-66	8.03e-24	0.742	0.0323	0.699	0.0265	0.7021	0.0289	0.6834	0.0318	5.66918e-89	PRDM16;PRDM16	ENSG00000130762, ENSG00000142611
cg23999080	1	3319264	1.28e-60	7.27e-38	0.777	0.0299	0.7417	0.0255	0.7497	0.0311	0.7272	0.029	9.3056e-98	PRDM16;PRDM16	ENSG00000130762, ENSG00000142611
cg12635919	1	3319488	4.85e-56	2.5e-34	0.7932	0.0261	0.7501	0.0311	0.7632	0.034	0.7386	0.0362	1.2125e-89	PRDM16;PRDM16	ENSG00000130762, ENSG00000142611
cg00706913	1	3330139	1.28e-38	9.07e-17	0.7745	0.0299	0.7517	0.0249	0.7525	0.0274	0.738	0.0309	1.16096e-54	PRDM16;PRDM16	ENSG00000130762, ENSG00000142611
cg10248231	1	3339870	3.02e-29	3.23e-08	0.4954	0.0558	0.4607	0.056	0.4623	0.0539	0.4561	0.0511	9.7546e-37	PRDM16;PRDM16	ENSG00000130762, ENSG00000142611
cg01913436	1	3340086	1.89e-44	2.55e-11	0.4417	0.0517	0.4064	0.0513	0.4098	0.05	0.4025	0.0465	4.8195e-55	PRDM16;PRDM16	ENSG00000130762, ENSG00000142611
cg01261194	1	3340124	2.94e-32	2.6e-11	0.4909	0.0452	0.4737	0.0409	0.4931	0.0501	0.4813	0.0459	7.644e-43	PRDM16;PRDM16	ENSG00000130762, ENSG00000142611
cg01062116	1	3352435	1.09e-14	1.73e-08	0.9111	0.0222	0.8992	0.0187	0.9016	0.0212	0.8957	0.0182	1.8857e-22	PRDM16;PRDM16	ENSG00000130762, ENSG00000142611
cg00063748	1	3352986	5.51e-55	6.49e-12	0.7687	0.0284	0.7426	0.0217	0.7477	0.0252	0.7335	0.0237	3.57599e-66	PRDM16;PRDM16	ENSG00000130762, ENSG00000142611
cg11587191	1	3382237	1.44e-40	5.57e-14	0.8201	0.0254	0.7982	0.0256	0.8018	0.0291	0.7844	0.0292	8.0208e-54	ARHGEF16	ENSG00000130762, ENSG00000162591
cg24039149	1	3389106	1.59e-41	1.97e-11	0.8179	0.0276	0.7904	0.0294	0.7945	0.0292	0.7787	0.0334	3.1323e-52	ARHGEF16	ENSG00000130762, ENSG00000162591
cg17163527	1	3447348	6.79e-147	1.23e-91	0.6704	0.0502	0.3235	0.0454	0.3485	0.0542	0.3096	0.0502	8.3517e-238	MEGF6	ENSG00000130762, ENSG00000162591
cg22400959	1	3458577	9.91e-71	8.4e-10	0.7834	0.0375	0.7186	0.0493	0.7325	0.0534	0.7102	0.0496	8.3244e-80	MEGF6	ENSG00000130762, ENSG00000162591
cg27450668	1	3460070	9.54e-12	1.89e-15	0.9518	0.0127	0.9472	0.0106	0.9493	0.0097	0.9426	0.0126	1.80306e-26	MEGF6	ENSG00000130762, ENSG00000162591
cg15903571	1	3477302	1.14e-90	6.14e-08	0.8231	0.0257	0.7601	0.0269	0.7678	0.0275	0.7521	0.0313	6.9996e-98	MEGF6;MIR551A	ENSG00000130762, ENSG00000162591
cg20522675	1	3540077	3.73e-95	2.74e-09	0.6828	0.0327	0.6174	0.0352	0.6481	0.0484	0.6276	0.0437	1.02202e-103	TPRG1L	ENSG00000158109
cg26354191	1	3547523	2.21e-23	9.77e-12	0.7843	0.0194	0.7642	0.0246	0.7743	0.0257	0.761	0.0234	2.15917e-34	WDR8	ENSG00000116213, ENSG00000158109
cg09248714	1	3585424	2.65e-69	1.68e-17	0.531	0.0488	0.4431	0.0667	0.4406	0.0636	0.4294	0.0636	4.452e-86	TP73	ENSG00000078900
cg22383924	1	3590479	3.55e-80	8.57e-10	0.7689	0.025	0.7159	0.0279	0.7208	0.0316	0.7062	0.0345	3.04235e-89	TP73	ENSG00000078900
cg27055894	1	3590920	2.56e-64	4.94e-12	0.5921	0.0198	0.5512	0.0225	0.5572	0.0225	0.5456	0.0236	1.26464e-75	TP73	ENSG00000078900
cg16024523	1	3609803	3.91e-25	1.32e-11	0.6935	0.0305	0.6808	0.031	0.6796	0.0255	0.6647	0.0281	5.1612e-36	TP73;TP73;TP73;TP73	ENSG00000078900
cg25196575	1	3649250	1.8e-32	8.28e-09	0.6674	0.0237	0.6453	0.0241	0.649	0.0245	0.6387	0.0241	1.4904e-40	TP73;TP73;TP73;TP73	ENSG00000078900
cg01535630	1	3689683	9.8e-81	1.28e-30	0.322	0.0351	0.2305	0.0401	0.2324	0.0417	0.2268	0.0391	1.2544e-110	LOC388588
cg00105640	1	3691994	2.55e-50	3.47e-11	0.5827	0.0339	0.5489	0.038	0.562	0.0379	0.5485	0.0363	8.8485e-61	LOC388588	ENSG00000130764
cg17848003	1	3704513	7.97e-41	1.02e-07	0.8676	0.0233	0.8139	0.0361	0.8191	0.0339	0.8029	0.0388	8.1294e-48	LRRC47	ENSG00000130764
cg22671931	1	3774853	5.7e-14	7.66e-08	0.3281	0.0426	0.3034	0.0464	0.298	0.0472	0.2985	0.0449	4.3662e-21	KIAA0562;DFFB	ENSG00000169598, ENSG00000116198
cg06178315	1	3774858	3.34e-10	1.64e-09	0.5802	0.047	0.5717	0.0429	0.5705	0.0429	0.5622	0.0406	5.4776e-19	KIAA0562;DFFB	ENSG00000169598, ENSG00000116198
cg09262197	1	3807312	6.27e-79	4.85e-12	0.8159	0.0286	0.716	0.0413	0.7255	0.04	0.7056	0.042	3.04095e-90	C1orf174	ENSG00000169598, ENSG00000196581
cg23632752	1	3828996	1.01e-37	2.25e-12	0.7052	0.028	0.6602	0.0432	0.6627	0.0294	0.649	0.0286	2.2725e-49	LOC100133612	ENSG00000169598, ENSG00000196581
cg01150351	1	4220528	2.16e-13	2.28e-08	0.7353	0.0317	0.7285	0.0307	0.733	0.0313	0.7205	0.0308	4.9248e-21		ENSG00000169598, ENSG00000196581
cg10310168	1	4376380	1.69e-13	3.97e-08	0.8481	0.0192	0.8346	0.0184	0.8388	0.0212	0.8309	0.0211	6.7093e-21		ENSG00000169598, ENSG00000196581
cg18395150	1	4728842	3.64e-31	9.04e-21	0.7399	0.0299	0.6975	0.0324	0.7008	0.0357	0.683	0.0337	3.29056e-51	AJAP1;AJAP1	ENSG00000196581
cg26435172	1	4736126	7.51e-15	6.17e-10	0.7476	0.0296	0.7153	0.0303	0.7124	0.0333	0.7049	0.0319	4.63367e-24	AJAP1;AJAP1	ENSG00000196581
cg26231761	1	4744796	6.12e-15	2.35e-08	0.8238	0.0288	0.8015	0.0317	0.8042	0.0222	0.7944	0.0249	1.4382e-22	AJAP1;AJAP1	ENSG00000196581
cg11408632	1	4856487	9.13e-26	5.38e-12	0.769	0.0436	0.6816	0.0721	0.6694	0.0737	0.656	0.0782	4.91194e-37		ENSG00000196581
cg12278474	1	5221357	1.35e-42	1.2e-63	0.5623	0.0346	0.4796	0.039	0.4755	0.0474	0.4519	0.0393	1.62e-105		ENSG00000196581, ENSG00000131697
cg26538691	1	5328219	3.47e-29	1.08e-11	0.7986	0.0246	0.7758	0.0228	0.7782	0.0238	0.7641	0.0235	3.7476e-40		ENSG00000196581, ENSG00000131697
cg13498778	1	5483364	8.52e-58	3.8e-30	0.2018	0.0381	0.1268	0.0307	0.1319	0.0363	0.1205	0.0261	3.2376e-87		ENSG00000196581, ENSG00000131697
cg26841102	1	5574888	4.91e-58	1.31e-10	0.2401	0.0346	0.1719	0.0329	0.1749	0.0432	0.1706	0.033	6.4321e-68		ENSG00000196581, ENSG00000131697
cg25318976	1	5727352	1.65e-31	2.13e-17	0.7151	0.0346	0.6408	0.0487	0.6368	0.0485	0.6222	0.0518	3.5145e-48
cg25198113	1	5743886	2.71e-84	1.43e-38	0.5929	0.0292	0.4943	0.04	0.5007	0.0407	0.4796	0.0377	3.8753e-122		ENSG00000131697
cg24145109	1	5806951	1.09e-100	5.67e-84	0.5681	0.111	0.3441	0.0957	0.3822	0.0981	0.3286	0.0915	6.1803e-184		ENSG00000131697
cg19500334	1	5896653	5.36e-59	6.39e-11	0.7608	0.0362	0.6922	0.0451	0.6958	0.0425	0.6834	0.0437	3.42504e-69		ENSG00000131697
cg08622934	1	6054784	1.45e-95	7.14e-37	0.7639	0.0349	0.6093	0.0513	0.6036	0.0507	0.582	0.0485	1.0353e-131		ENSG00000131697
cg00822030	1	6086018	2.5e-47	5.18e-08	0.5592	0.0496	0.4767	0.0679	0.4817	0.0611	0.4735	0.0635	1.295e-54	KCNAB2;KCNAB2	ENSG00000069424, ENSG00000131697
cg06753281	1	6086652	2.59e-107	4.54e-28	0.2278	0.0373	0.1016	0.026	0.1049	0.0324	0.0945	0.0184	1.17586e-134	KCNAB2;KCNAB2	ENSG00000069424, ENSG00000131697
cg11185792	1	6097703	1.9e-116	9.6e-34	0.4987	0.0509	0.2698	0.0498	0.2772	0.06	0.2595	0.051	1.824e-149	KCNAB2;KCNAB2	ENSG00000069424, ENSG00000131697
cg22451356	1	6159517	6.3e-82	1.91e-09	0.7671	0.0251	0.716	0.0284	0.7314	0.0322	0.7147	0.0301	1.2033e-90	KCNAB2;KCNAB2	ENSG00000116254, ENSG00000069424
cg13839957	1	6165483	1.75e-82	2.64e-25	0.7693	0.0309	0.7083	0.038	0.7118	0.0386	0.6961	0.0394	4.62e-107	CHD5	ENSG00000116254, ENSG00000069424
cg17133774	1	6198667	1.07e-99	2.3e-16	0.3115	0.0654	0.1203	0.018	0.123	0.0253	0.1189	0.0236	2.461e-115	CHD5	ENSG00000116254, ENSG00000069424
cg21919596	1	6201851	1.29e-99	2.36e-10	0.3443	0.0477	0.2041	0.0349	0.2048	0.0326	0.204	0.0355	3.0444e-109	CHD5	ENSG00000116254, ENSG00000069424
cg27527922	1	6260181	1.21e-38	1.82e-12	0.5838	0.0218	0.5656	0.0262	0.5777	0.0273	0.5682	0.0261	2.2022e-50	RPL22	ENSG00000116251
cg10219223	1	6420713	2.05e-89	1.93e-20	0.7683	0.0286	0.6833	0.0357	0.6992	0.042	0.6754	0.0375	3.9565e-109	ACOT7;ACOT7;ACOT7;ACOT7	ENSG00000097021, ENSG00000158292
cg00821310	1	6420733	1.02e-65	6.19e-50	0.8709	0.0172	0.794	0.0317	0.8025	0.0308	0.7774	0.0353	6.3138e-115	ACOT7;ACOT7;ACOT7;ACOT7	ENSG00000097021, ENSG00000158292
cg25165880	1	6454326	3.1e-49	2.04e-17	0.6388	0.0411	0.5589	0.0464	0.5598	0.0446	0.5563	0.0454	6.324e-66	ACOT7	ENSG00000097021, ENSG00000069812
cg09273516	1	6454339	1.11e-17	1.56e-10	0.186	0.0273	0.1556	0.0247	0.1634	0.0277	0.1521	0.0243	1.7316e-27	ACOT7	ENSG00000097021, ENSG00000069812
cg05944661	1	6457799	1.4e-11	5.67e-30	0.7442	0.0293	0.7334	0.0265	0.74	0.03	0.7213	0.0283	7.938e-41		ENSG00000097021, ENSG00000069812
cg15718222	1	6483926	1.91e-12	1.47e-09	0.131	0.021	0.1119	0.0167	0.1129	0.022	0.1087	0.0168	2.8077e-21	ESPN	ENSG00000069812, ENSG00000187017
cg19253827	1	6484007	1.92e-15	1.73e-09	0.184	0.033	0.1518	0.0271	0.152	0.0288	0.1487	0.0286	3.3216e-24	ESPN	ENSG00000069812, ENSG00000187017
cg01799460	1	6529710	1.26e-32	7.51e-10	0.4762	0.0288	0.4685	0.0337	0.4928	0.0461	0.4801	0.0447	9.4626e-42	PLEKHG5;PLEKHG5;PLEKHG5;PLEKHG5;PLEKHG5	ENSG00000215788
cg01665243	1	6546783	1.16e-12	6.89e-16	0.2003	0.0316	0.1699	0.0336	0.1732	0.0398	0.1679	0.0335	7.9924e-28	PLEKHG5;PLEKHG5;PLEKHG5;PLEKHG5;PLEKHG5	ENSG00000215788, ENSG00000171680
cg01429933	1	6556248	2.98e-108	9.27e-16	0.5735	0.0387	0.4649	0.0539	0.4983	0.0643	0.4789	0.0638	2.76246e-123	PLEKHG5;PLEKHG5	ENSG00000215788, ENSG00000171680
cg00547365	1	6605420	8.65e-21	4.24e-09	0.8583	0.0134	0.8359	0.0153	0.8334	0.0176	0.8284	0.0189	3.6676e-29	NOL9	ENSG00000162408, ENSG00000171680
cg07565540	1	6639754	2.89e-15	1.3e-12	0.2083	0.0359	0.182	0.0384	0.19	0.04	0.1801	0.0352	3.757e-27	TAS1R1;ZBTB48;TAS1R1;TAS1R1;TAS1R1	ENSG00000204859
cg13779133	1	6639762	2.13e-08	5.8e-12	0.2734	0.0279	0.2639	0.0425	0.2629	0.0371	0.262	0.0315	1.2354e-19	TAS1R1;ZBTB48;TAS1R1;TAS1R1;TAS1R1	ENSG00000204859
cg01881062	1	6660403	1.44e-141	7.65e-16	0.6798	0.0407	0.4749	0.0441	0.4827	0.05	0.4703	0.0469	1.1016e-156	KLHL21	ENSG00000162413, ENSG00000204859
cg11688219	1	6684919	2.51e-54	2.08e-10	0.1416	0.0228	0.1051	0.0196	0.1174	0.0368	0.1076	0.022	5.2208e-64	THAP3	ENSG00000041988
cg24312985	1	6684957	1.32e-65	1.24e-10	0.7254	0.0281	0.6695	0.0298	0.6862	0.0347	0.6712	0.0344	1.6368e-75	THAP3	ENSG00000041988
cg17946470	1	6685935	8e-13	7.58e-09	0.1454	0.0286	0.1258	0.0275	0.131	0.0359	0.125	0.0189	6.064e-21	THAP3	ENSG00000041988
cg08163621	1	6685996	2.56e-42	6.83e-18	0.3261	0.0562	0.2364	0.0451	0.2367	0.0485	0.2277	0.0435	1.74848e-59	THAP3	ENSG00000041988
cg26361757	1	6706713	1.34e-40	5.56e-14	0.3598	0.036	0.2857	0.0322	0.2917	0.0377	0.2797	0.0294	7.4504e-54	DNAJC11	ENSG00000007923, ENSG00000041988
cg21772773	1	6880294	7.67e-100	2.63e-09	0.8529	0.041	0.6056	0.0743	0.6292	0.0768	0.5955	0.0701	2.01721e-108	CAMTA1	ENSG00000049245, ENSG00000171735
cg26413691	1	7119074	6.26e-27	1.97e-12	0.7545	0.0266	0.7051	0.0303	0.6949	0.0423	0.6839	0.0427	1.23322e-38	CAMTA1	ENSG00000049245, ENSG00000171735
cg00539154	1	7181893	7.82e-21	6.95e-11	0.7469	0.033	0.7225	0.0288	0.724	0.0323	0.7098	0.0324	5.4349e-31	CAMTA1	ENSG00000049245, ENSG00000171735
cg24851249	1	7656558	5.59e-21	4.11e-14	0.674	0.0616	0.6437	0.0531	0.6457	0.0287	0.6296	0.0415	2.29749e-34	CAMTA1	ENSG00000049245, ENSG00000171735
cg23889047	1	7705756	2.18e-140	1.44e-16	0.6756	0.049	0.4334	0.0337	0.449	0.0402	0.4395	0.0356	3.1392e-156	CAMTA1	ENSG00000049245, ENSG00000171735
cg09272923	1	7730096	5.65e-39	8.17e-12	0.4339	0.0469	0.368	0.0457	0.3713	0.0427	0.3557	0.0433	4.61605e-50	CAMTA1	ENSG00000049245, ENSG00000171735
cg25763306	1	7741216	1.15e-53	1.75e-15	0.378	0.0899	0.308	0.0995	0.288	0.0844	0.2851	0.0793	2.0125e-68	CAMTA1	ENSG00000049245, ENSG00000171735
cg05338066	1	7812865	3.87e-34	1.25e-12	0.5949	0.0471	0.5067	0.0475	0.5171	0.0491	0.495	0.053	4.8375e-46	CAMTA1	ENSG00000049245, ENSG00000171735
cg20625138	1	7913667	3e-08	1.19e-09	0.8648	0.0154	0.8553	0.0196	0.8571	0.0175	0.8514	0.0178	3.57e-17	UTS2;UTS2	ENSG00000049247
cg04908588	1	8229825	2.37e-125	6.16e-21	0.6354	0.0386	0.4152	0.0431	0.418	0.0419	0.3978	0.0403	1.45992e-145		ENSG00000116285, ENSG00000162426
cg05045335	1	8457417	3.3e-95	9.47e-13	0.6726	0.0341	0.5512	0.0442	0.5464	0.0501	0.548	0.0358	3.1251e-107	RERE;RERE;RERE	ENSG00000142599, ENSG00000162426
cg08943045	1	9043919	2.17e-46	2.01e-08	0.4679	0.059	0.3889	0.0544	0.4098	0.0684	0.3991	0.0563	4.3617e-54
cg04599612	1	9086585	6.46e-18	7.04e-08	0.7696	0.0236	0.7568	0.0218	0.7634	0.0237	0.7516	0.0224	4.54784e-25	SLC2A7	ENSG00000197241
cg14565651	1	9145034	1.4e-144	5.35e-20	0.7056	0.0374	0.4212	0.0559	0.45	0.0644	0.4463	0.0665	7.49e-164	SLC2A5	ENSG00000180758, ENSG00000142583
cg17940013	1	9188688	1.33e-16	4.1e-10	0.2393	0.0345	0.205	0.048	0.2012	0.0412	0.2028	0.0379	5.453e-26	GPR157	ENSG00000180758
cg10377510	1	9224003	2.51e-112	8.83e-08	0.5868	0.0539	0.5222	0.0544	0.5391	0.0595	0.5242	0.0607	2.21633e-119		ENSG00000180758, ENSG00000049239
cg22373770	1	9224198	7.26e-80	1.89e-21	0.5216	0.055	0.4482	0.056	0.4732	0.0677	0.4558	0.0638	1.37214e-100		ENSG00000180758, ENSG00000049239
cg14557825	1	9551398	1.73e-14	1.02e-07	0.2204	0.0313	0.1916	0.037	0.1854	0.0398	0.1871	0.0319	1.7646e-21		ENSG00000171612, ENSG00000171621
cg13385114	1	9656493	2.56e-102	9.8e-16	0.7706	0.0282	0.6718	0.0424	0.693	0.0552	0.6717	0.0587	2.5088e-117	TMEM201;TMEM201	ENSG00000188807, ENSG00000171608
cg16014412	1	9687471	7.91e-103	3.4e-11	0.3607	0.0326	0.2218	0.0426	0.2069	0.0447	0.2072	0.0377	2.6894e-113		ENSG00000188807, ENSG00000171608
cg18284427	1	9713284	1.03e-79	2.39e-15	0.2664	0.0426	0.1477	0.0286	0.1374	0.0262	0.1323	0.024	2.4617e-94	C1orf200;PIK3CD	ENSG00000171608, ENSG00000171603
cg04287259	1	9730401	3.52e-129	1.53e-16	0.7293	0.0264	0.6004	0.0332	0.6128	0.0389	0.6001	0.0315	5.3856e-145	PIK3CD	ENSG00000171608, ENSG00000171603
cg07427436	1	9749296	2.47e-14	2.23e-12	0.2117	0.0332	0.1723	0.0309	0.1699	0.038	0.1638	0.0288	5.5081e-26	PIK3CD	ENSG00000171608, ENSG00000171603
cg07035320	1	9885517	1.79e-11	3.49e-13	0.3462	0.042	0.3151	0.0446	0.319	0.046	0.3149	0.047	6.2471e-24	CLSTN1;CLSTN1	ENSG00000171603
cg17095179	1	9969424	2.3e-08	1.5e-11	0.104	0.0163	0.0929	0.0171	0.0979	0.033	0.0929	0.0199	3.45e-19	CTNNBIP1;CTNNBIP1	ENSG00000178585
cg10740965	1	9969647	1.8e-20	1.1e-16	0.1214	0.0225	0.0952	0.0275	0.0962	0.0333	0.0926	0.0212	1.98e-36	CTNNBIP1;CTNNBIP1	ENSG00000178585
cg09242541	1	10490025	4.4e-72	1.38e-23	0.6455	0.0469	0.577	0.0454	0.5879	0.0491	0.5662	0.0474	6.072e-95	APITD1;APITD1;APITD1	ENSG00000251503
cg05038881	1	10490043	5.13e-76	4.13e-23	0.6135	0.0536	0.5493	0.0527	0.5622	0.054	0.5426	0.0513	2.11869e-98	APITD1;APITD1;APITD1	ENSG00000251503
cg25614726	1	10490058	8.33e-82	1.01e-20	0.5697	0.0395	0.5093	0.0418	0.5272	0.0467	0.5076	0.0462	8.4133e-102	APITD1;APITD1;APITD1	ENSG00000251503
cg13803915	1	10490063	1.72e-08	9.9e-09	0.352	0.0492	0.3232	0.0479	0.3393	0.0574	0.3202	0.0544	1.7028e-16	APITD1;APITD1;APITD1	ENSG00000251503
cg15494174	1	10490124	4e-16	5.99e-16	0.1169	0.0225	0.0976	0.0178	0.1039	0.0259	0.0952	0.0122	2.396e-31	APITD1;APITD1;APITD1	ENSG00000251503
cg09578353	1	10490236	7.83e-34	1.41e-10	0.4097	0.0342	0.3695	0.0364	0.3687	0.0386	0.3602	0.0317	1.10403e-43	APITD1;APITD1;APITD1;APITD1;APITD1	ENSG00000251503
cg17425144	1	10567563	8.35e-15	4.2e-10	0.4036	0.0553	0.37	0.0626	0.3645	0.0562	0.3626	0.0525	3.507e-24	PEX14	ENSG00000142655, ENSG00000130940
cg00003345	1	10816499	4.2e-70	2.27e-34	0.7572	0.0303	0.7108	0.0285	0.7217	0.0325	0.7004	0.0281	9.534e-104	CASZ1;CASZ1	ENSG00000142655, ENSG00000130940
cg24073777	1	10832698	4.57e-31	2.03e-13	0.8494	0.0309	0.8238	0.0244	0.8239	0.0292	0.8092	0.0309	9.2771e-44	CASZ1;CASZ1	ENSG00000142655, ENSG00000130940
cg25220896	1	11004296	1.76e-15	1.66e-15	0.1669	0.0249	0.1418	0.0322	0.1427	0.0397	0.1408	0.0283	2.9216e-30		ENSG00000120948, ENSG00000130940
cg04885881	1	11123118	4.82e-85	3.97e-44	0.7615	0.0271	0.6848	0.0271	0.6937	0.0316	0.6668	0.0304	1.91354e-128		ENSG00000116649
cg03617456	1	11160205	1.46e-89	1.04e-08	0.3769	0.0325	0.2814	0.036	0.2801	0.0401	0.2752	0.0287	1.5184e-97	EXOSC10;EXOSC10	ENSG00000171824
cg02338965	1	11476001	3.79e-11	2.33e-10	0.8424	0.0179	0.8311	0.0212	0.8298	0.0187	0.8213	0.0198	8.8307e-21		ENSG00000204624, ENSG00000120942
cg13434312	1	11543556	7.41e-24	1.38e-09	0.8597	0.0168	0.8311	0.0184	0.8295	0.0205	0.8204	0.0209	1.02258e-32	PTCHD2	ENSG00000116661, ENSG00000204624
cg01551238	1	11548576	1.2e-40	2.15e-12	0.7153	0.0298	0.6926	0.0252	0.6963	0.0266	0.6816	0.0256	2.58e-52	PTCHD2	ENSG00000116661, ENSG00000204624
cg17189494	1	11740665	2.12e-19	5.42e-11	0.4128	0.0284	0.3952	0.0297	0.4052	0.0361	0.3985	0.0324	1.14904e-29	MAD2L2;MAD2L2	ENSG00000116663, ENSG00000116670
cg12403889	1	11753338	5.35e-71	6.83e-10	0.2816	0.0428	0.2149	0.0418	0.2299	0.0489	0.2274	0.0466	3.65405e-80	C1orf187	ENSG00000116670
cg07206293	1	11768057	2.1e-64	1.78e-15	0.4211	0.0286	0.3377	0.0456	0.3414	0.0475	0.3361	0.0452	3.738e-79	C1orf187	ENSG00000177674
cg04444949	1	11795746	1.13e-08	2.13e-11	0.3527	0.0423	0.3622	0.0521	0.3891	0.0635	0.3809	0.0617	2.4069e-19	AGTRAP;AGTRAP;AGTRAP;AGTRAP;AGTRAP	ENSG00000177674
cg06770735	1	11840031	1.77e-30	7.44e-10	0.8205	0.0235	0.795	0.0251	0.7983	0.0239	0.7868	0.0254	1.31688e-39		ENSG00000177674, ENSG00000177000
cg17514528	1	11862907	1.36e-96	1.28e-28	0.6939	0.0499	0.5529	0.0604	0.5756	0.0716	0.5585	0.0738	1.7408e-124	MTHFR	ENSG00000011021, ENSG00000177000
cg17745097	1	11863365	5.38e-58	1.53e-33	0.2731	0.0514	0.1838	0.0467	0.1918	0.0479	0.1795	0.0456	8.2314e-91	MTHFR	ENSG00000011021, ENSG00000177000
cg05228408	1	11865352	4.35e-135	1.48e-47	0.66	0.033	0.5184	0.0294	0.5239	0.0313	0.5074	0.0302	6.438e-182	CLCN6;CLCN6;MTHFR;CLCN6;CLCN6	ENSG00000011021, ENSG00000177000
cg18187189	1	11866930	2.44e-15	1.37e-09	0.2346	0.0401	0.2033	0.0322	0.2033	0.0482	0.2007	0.0308	3.3428e-24	CLCN6;CLCN6;CLCN6;CLCN6;MTHFR	ENSG00000011021, ENSG00000177000
cg00299820	1	11943154	5.54e-52	5.51e-16	0.2748	0.0288	0.2435	0.0383	0.2562	0.0407	0.2447	0.0386	3.05254e-67		ENSG00000116685, ENSG00000120937
cg22428027	1	12128827	3.34e-104	2.71e-13	0.753	0.0252	0.6537	0.0356	0.6448	0.041	0.6378	0.0441	9.0514e-117	TNFRSF8	ENSG00000120949, ENSG00000028137
cg13868520	1	12139206	7.2e-58	7.06e-12	0.8403	0.0174	0.7867	0.0219	0.7797	0.0265	0.7727	0.0279	5.0832e-69	TNFRSF8	ENSG00000120949, ENSG00000028137
cg24492058	1	12203751	9.01e-86	8.37e-34	0.4157	0.0396	0.3567	0.0463	0.3829	0.0543	0.3688	0.0533	7.54137e-119	TNFRSF8;TNFRSF8	ENSG00000120949, ENSG00000028137
cg00175403	1	12223543	7.33e-78	1.91e-08	0.6404	0.0427	0.5912	0.0281	0.5967	0.0319	0.5841	0.0353	1.40003e-85		ENSG00000028137
cg16513984	1	12261884	3.37e-69	6.39e-09	0.6616	0.034	0.5891	0.0309	0.5987	0.0309	0.5869	0.0293	2.15343e-77	TNFRSF1B	ENSG00000048707, ENSG00000028137
cg00384847	1	12291339	2.1e-86	4.69e-10	0.7932	0.0226	0.7296	0.028	0.738	0.0295	0.7266	0.0256	9.849e-96	VPS13D;VPS13D	ENSG00000048707, ENSG00000162496
cg00291366	1	12616550	3.43e-62	3.57e-15	0.5793	0.0656	0.5517	0.0793	0.5712	0.0834	0.5521	0.0875	1.22451e-76		ENSG00000048707, ENSG00000162496
cg17468563	1	12654900	7.66e-79	1.34e-12	0.597	0.031	0.5482	0.0262	0.5576	0.0261	0.5475	0.024	1.02644e-90	DHRS3	ENSG00000048707, ENSG00000162496
cg22673583	1	12719049	1.02e-08	1.4e-09	0.2552	0.0421	0.2306	0.0451	0.2321	0.0543	0.229	0.0453	1.428e-17	AADACL4	ENSG00000204518, ENSG00000188984
cg15557758	1	13828828	4.42e-44	6.04e-19	0.7684	0.0269	0.7428	0.0234	0.7498	0.0244	0.7332	0.0237	2.66968e-62		ENSG00000162494
cg18229396	1	13845638	4.81e-22	1.93e-13	0.7699	0.0255	0.7518	0.0235	0.7537	0.0297	0.739	0.0312	9.2833e-35		ENSG00000162493, ENSG00000162494
cg24594979	1	14286966	2.45e-22	2.54e-13	0.3064	0.0425	0.2504	0.0408	0.2504	0.0484	0.2427	0.04	6.223e-35		ENSG00000189337, ENSG00000116731
cg27573298	1	14697589	4.67e-11	2.47e-11	0.6534	0.0286	0.6268	0.0304	0.6208	0.0362	0.6132	0.0322	1.15349e-21
cg26353598	1	14824776	4.9e-39	3.26e-13	0.7842	0.0293	0.7499	0.0243	0.7518	0.0296	0.7391	0.0335	1.5974e-51		ENSG00000189337, ENSG00000116731
cg14041921	1	15130959	1.86e-37	1.84e-08	0.8659	0.018	0.8444	0.0172	0.8451	0.0172	0.8349	0.0223	3.4224e-45	KIAA1026;KIAA1026	ENSG00000171729, ENSG00000189337
cg24943198	1	15255438	1.51e-20	4.4e-10	0.895	0.0168	0.8773	0.0151	0.8781	0.0166	0.8705	0.0173	6.644e-30	KIAA1026;KIAA1026;KIAA1026;KIAA1026	ENSG00000171729, ENSG00000189337
cg08468082	1	15334845	7.05e-23	2.38e-13	0.8799	0.0219	0.8671	0.0136	0.8701	0.015	0.8588	0.0157	1.6779e-35	KIAA1026;KIAA1026;KIAA1026;KIAA1026;KIAA1026	ENSG00000171729, ENSG00000189337
cg04080625	1	15426634	1.2e-35	3.42e-43	0.4794	0.0238	0.4551	0.0231	0.4629	0.0261	0.4462	0.0234	4.104e-78	KIAA1026	ENSG00000171729, ENSG00000189337
cg20746795	1	15478206	3.42e-16	1.41e-10	0.7589	0.0248	0.741	0.027	0.7441	0.0278	0.7336	0.0263	4.8222e-26	TMEM51;TMEM51;C1orf126	ENSG00000171729
cg20375690	1	15478898	1.94e-08	1.3e-10	0.1124	0.0161	0.1025	0.0196	0.1063	0.0322	0.1027	0.0227	2.522e-18	TMEM51;TMEM51;C1orf126;TMEM51;TMEM51	ENSG00000171729
cg22670675	1	15533433	5.46e-09	9.94e-11	0.5242	0.0442	0.5223	0.043	0.5473	0.0529	0.5347	0.0503	5.42724e-19	TMEM51;TMEM51;TMEM51;TMEM51	ENSG00000171729, ENSG00000142634
cg24435669	1	15546149	1.01e-52	1.02e-08	0.8096	0.0226	0.7654	0.0252	0.7609	0.0323	0.7519	0.036	1.0302e-60	TMEM51;TMEM51;TMEM51;TMEM51	ENSG00000171729, ENSG00000142634
cg10055277	1	15650448	7.17e-55	5.44e-18	0.6587	0.0212	0.6154	0.0234	0.6293	0.0296	0.6139	0.0276	3.90048e-72	FHAD1	ENSG00000171729, ENSG00000142634
cg07312051	1	15656086	8.49e-93	4.3e-36	0.5725	0.0332	0.4563	0.0516	0.4756	0.0593	0.4564	0.0518	3.6507e-128	FHAD1	ENSG00000171729, ENSG00000142634
cg24038105	1	15679299	2.57e-97	4.72e-16	0.4389	0.0296	0.3717	0.036	0.3937	0.0427	0.3767	0.038	1.21304e-112	FHAD1	ENSG00000171729, ENSG00000142634
cg00970752	1	15711443	7.06e-14	4.92e-11	0.671	0.071	0.6452	0.071	0.6567	0.0686	0.6425	0.068	3.47352e-24	FHAD1	ENSG00000171729, ENSG00000142634
cg08928189	1	15757906	3.78e-17	2.47e-08	0.5606	0.0253	0.5501	0.0276	0.5639	0.029	0.5518	0.0257	9.3366e-25		ENSG00000162438, ENSG00000142634
cg07007550	1	16011710	5.19e-18	1.34e-08	0.2341	0.0336	0.1853	0.028	0.1836	0.0264	0.1725	0.0245	6.9546e-26	PLEKHM2	ENSG00000116786
cg21921789	1	16067572	5.14e-08	1.65e-09	0.61	0.0296	0.6025	0.0287	0.6033	0.0306	0.5949	0.0302	8.481e-17	TMEM82;SLC25A34	ENSG00000162460
cg24693704	1	16068067	1.11e-18	4.44e-11	0.2309	0.0335	0.199	0.0326	0.199	0.0332	0.1891	0.026	4.9284e-29	TMEM82	ENSG00000162460
cg13454846	1	16068375	5.14e-40	8.84e-10	0.7416	0.0246	0.7042	0.0232	0.706	0.0236	0.6933	0.0272	4.54376e-49	TMEM82	ENSG00000162460
cg09167414	1	16076206	6.67e-82	3.29e-10	0.7687	0.0283	0.7221	0.0338	0.7375	0.0368	0.7231	0.0372	2.19443e-91		ENSG00000162458, ENSG00000162460
cg02977790	1	16126356	6.52e-23	2.78e-13	0.806	0.0243	0.7924	0.0206	0.7979	0.0227	0.7835	0.0231	1.81256e-35		ENSG00000162458
cg18412185	1	16130102	1.09e-07	4.35e-10	0.3009	0.0342	0.2718	0.0326	0.2759	0.0376	0.2629	0.028	4.7415e-17
cg18147543	1	16276294	7.01e-68	1.49e-32	0.3504	0.0421	0.3045	0.0498	0.3344	0.0567	0.316	0.0575	1.04449e-99	ZBTB17	ENSG00000116809, ENSG00000065526
cg00004667	1	16292746	7.68e-61	2.34e-08	0.2652	0.0538	0.1922	0.0396	0.2207	0.0592	0.2112	0.055	1.79712e-68	ZBTB17	ENSG00000116809, ENSG00000065526
cg00107046	1	16465562	1.76e-68	1.08e-17	0.5971	0.024	0.5699	0.0236	0.5884	0.0272	0.5716	0.0258	1.9008e-85	EPHA2	ENSG00000186510, ENSG00000142627
cg18787437	1	16499673	2.33e-20	5.22e-14	0.3793	0.0418	0.383	0.0562	0.4094	0.0642	0.3983	0.0646	1.21626e-33		ENSG00000142632, ENSG00000142627
cg13460168	1	16501540	3.58e-29	2.37e-10	0.7996	0.0237	0.7793	0.0269	0.7879	0.0267	0.7747	0.0254	8.4846e-39		ENSG00000142632, ENSG00000142627
cg22364219	1	16714091	2.38e-126	1.63e-18	0.6001	0.098	0.1814	0.0344	0.1996	0.0412	0.1847	0.0401	3.8794e-144	C1orf144;C1orf144	ENSG00000132881, ENSG00000187144
cg03885055	1	16723232	2.12e-74	2.56e-13	0.7766	0.0211	0.731	0.024	0.7475	0.0262	0.7277	0.0273	5.4272e-87	C1orf144;C1orf144	ENSG00000132881, ENSG00000187144
cg09750171	1	16826221	8.53e-36	3.53e-09	0.147	0.0232	0.1115	0.0181	0.114	0.0269	0.1093	0.0133	3.01109e-44		ENSG00000219481, ENSG00000157191
cg21644578	1	17029831	1.45e-60	3.33e-24	0.2472	0.0311	0.1765	0.0347	0.1788	0.0395	0.1703	0.0306	4.8285e-84	ESPNP	ENSG00000219481
cg09684160	1	17054957	1.8e-38	2.76e-09	0.7594	0.0474	0.6989	0.04	0.6983	0.0425	0.6882	0.0404	4.968e-47		ENSG00000219481
cg06911110	1	17293971	1.99e-54	2.39e-35	0.8349	0.0428	0.7826	0.0429	0.7951	0.0467	0.7694	0.0443	4.7561e-89	CROCC	ENSG00000058453, ENSG00000117122
cg04236263	1	17305798	2.78e-131	1.73e-13	0.6708	0.0291	0.6037	0.0268	0.6109	0.0289	0.5996	0.026	4.8094e-144	MFAP2;MFAP2;MFAP2;MFAP2	ENSG00000058453, ENSG00000117122
cg20822990	1	17338766	4.62e-96	1.41e-30	0.542	0.0205	0.4547	0.0252	0.4649	0.0284	0.4478	0.0261	6.5142e-126	ATP13A2;ATP13A2;ATP13A2	ENSG00000159363
cg06953703	1	17339396	1.62e-08	8.08e-12	0.7584	0.0301	0.7629	0.0221	0.7742	0.0247	0.7602	0.0246	1.30896e-19	ATP13A2;ATP13A2;ATP13A2	ENSG00000159363
cg08877463	1	17520718	1.18e-44	2.58e-09	0.8722	0.02	0.841	0.0245	0.8443	0.0243	0.8318	0.0312	3.0444e-53		ENSG00000117115, ENSG00000142623
cg24724618	1	17538512	1.02e-93	6.9e-09	0.8304	0.0201	0.776	0.0201	0.7778	0.0223	0.7663	0.0261	7.038e-102	PADI1	ENSG00000142619, ENSG00000142623
cg11534596	1	17574720	3.14e-45	1.99e-12	0.5667	0.0392	0.4801	0.0521	0.4794	0.0505	0.4746	0.0449	6.2486e-57	PADI3	ENSG00000142619
cg00025357	1	17577455	7.72e-14	7.34e-12	0.244	0.1603	0.1187	0.049	0.1225	0.0512	0.1122	0.0411	5.66648e-25	PADI3	ENSG00000142619, ENSG00000159339
cg03513388	1	17599362	2.48e-100	1.83e-16	0.641	0.0262	0.5706	0.0289	0.5911	0.0359	0.5745	0.0342	4.5384e-116	PADI3	ENSG00000142619, ENSG00000159339
cg11347165	1	17631644	1.73e-18	6.28e-09	0.3889	0.0558	0.3824	0.0514	0.4044	0.0638	0.3976	0.0639	1.08644e-26		ENSG00000159339
cg17785802	1	17662667	1.38e-11	1.11e-10	0.2392	0.0295	0.2179	0.0305	0.2163	0.038	0.2076	0.0294	1.5318e-21	PADI4	ENSG00000256049, ENSG00000159339
cg16017904	1	17698411	2.98e-31	1.14e-12	0.7777	0.0305	0.7574	0.0304	0.7647	0.0312	0.7477	0.0306	3.3972e-43	PADI6	ENSG00000256049
cg07677446	1	17699021	3.25e-53	5.17e-22	0.7996	0.024	0.7583	0.0278	0.7629	0.0271	0.7455	0.033	1.68025e-74	PADI6	ENSG00000256049
cg17278062	1	17732728	1.21e-62	5.87e-10	0.6718	0.03	0.6295	0.0332	0.6405	0.0339	0.6266	0.0348	7.1027e-72		ENSG00000256049, ENSG00000179051
cg07965774	1	17746286	1.46e-77	4.57e-18	0.7305	0.0348	0.661	0.0532	0.6861	0.0551	0.6666	0.0583	6.6722e-95	RCC2;RCC2	ENSG00000256049, ENSG00000179051
cg01904812	1	17746340	1.2e-82	3.83e-13	0.6777	0.0476	0.5708	0.0709	0.6069	0.0818	0.5848	0.0825	4.596e-95	RCC2;RCC2	ENSG00000256049, ENSG00000179051
cg04562757	1	17882998	2.24e-38	3.43e-08	0.7961	0.0208	0.769	0.0206	0.7701	0.0228	0.7583	0.0259	7.6832e-46	ARHGEF10L	ENSG00000117148, ENSG00000074964
cg17285883	1	17896290	1.51e-24	4.29e-27	0.4275	0.0383	0.3957	0.044	0.4087	0.0469	0.3956	0.0424	6.4779e-51	ARHGEF10L	ENSG00000117148, ENSG00000074964
cg04788390	1	17933642	9.31e-43	5.05e-24	0.563	0.0253	0.5087	0.0276	0.5089	0.0306	0.496	0.0275	4.70155e-66	ARHGEF10L;ARHGEF10L	ENSG00000117148, ENSG00000074964
cg16367786	1	17940280	2.31e-21	8.65e-14	0.7883	0.0248	0.753	0.0261	0.7496	0.0274	0.7404	0.0276	1.99815e-34	ARHGEF10L;ARHGEF10L	ENSG00000117148, ENSG00000074964
cg21791023	1	18019539	1.63e-41	3.65e-10	0.8072	0.0365	0.7819	0.0275	0.7805	0.0315	0.7669	0.0364	5.9495e-51	ARHGEF10L;ARHGEF10L	ENSG00000117148, ENSG00000074964
cg09076010	1	18022847	4.89e-55	3.83e-25	0.7973	0.0318	0.7698	0.0249	0.773	0.0251	0.7539	0.03	1.87287e-79	ARHGEF10L;ARHGEF10L	ENSG00000117148, ENSG00000074964
cg03220543	1	18092930	1.64e-17	7.46e-11	0.6657	0.0331	0.6185	0.0365	0.6091	0.0409	0.6046	0.0377	1.22344e-27	ACTL8	ENSG00000117148, ENSG00000117154
cg24925701	1	18553942	2.01e-39	3.04e-38	0.8385	0.0238	0.7764	0.0567	0.795	0.047	0.7728	0.0521	6.1104e-77	IGSF21	ENSG00000179023, ENSG00000117154
cg26053526	1	18609735	6.15e-20	5.04e-08	0.4384	0.0274	0.4142	0.0267	0.4163	0.0287	0.4124	0.0269	3.0996e-27	IGSF21	ENSG00000179023, ENSG00000117154
cg13921220	1	18610522	9.18e-28	8.97e-16	0.6737	0.0345	0.6421	0.033	0.6439	0.0303	0.6324	0.0292	8.23446e-43	IGSF21	ENSG00000179023, ENSG00000117154
cg13840174	1	18693462	5.3e-54	1.54e-17	0.7896	0.0224	0.7424	0.0227	0.7434	0.0271	0.7298	0.0285	8.162e-71	IGSF21	ENSG00000179023, ENSG00000117154
cg17109725	1	18707479	1.72e-62	4.27e-23	0.6327	0.0338	0.5697	0.0325	0.5628	0.0424	0.5492	0.0345	7.3444e-85		ENSG00000179023, ENSG00000117154
cg10632728	1	18875315	4.57e-27	1.51e-08	0.6689	0.0302	0.649	0.0289	0.6495	0.029	0.6383	0.0301	6.9007e-35		ENSG00000009709, ENSG00000179023
cg03315346	1	19109544	2.33e-21	2.89e-23	0.7556	0.0276	0.7258	0.0289	0.7243	0.0319	0.7092	0.0316	6.7337e-44		ENSG00000009709, ENSG00000179002
cg15605096	1	19178957	1.05e-17	9.22e-08	0.7518	0.0297	0.7312	0.0257	0.7305	0.0288	0.7183	0.032	9.681e-25	TAS1R2	ENSG00000009709, ENSG00000179002
cg17017746	1	19183907	5.69e-43	3.86e-15	0.6106	0.0364	0.5824	0.0351	0.5856	0.0399	0.573	0.0374	2.19634e-57	TAS1R2	ENSG00000009709, ENSG00000179002
cg15675456	1	19239678	8.19e-08	1.75e-10	0.1518	0.0252	0.1466	0.0311	0.1558	0.0393	0.1479	0.0325	1.43325e-17	IFFO2	ENSG00000159423, ENSG00000127481
cg18177731	1	19249376	5.38e-21	1.11e-09	0.7391	0.0239	0.729	0.0259	0.7437	0.0304	0.7289	0.0277	5.9718e-30	IFFO2	ENSG00000159423, ENSG00000127481
cg05626128	1	19251115	9.72e-91	1.62e-31	0.6245	0.0331	0.5656	0.0324	0.5915	0.0416	0.571	0.0396	1.57464e-121	IFFO2	ENSG00000159423, ENSG00000127481
cg12206846	1	19292493	1.01e-17	1.29e-08	0.6967	0.0288	0.6771	0.0304	0.6842	0.0285	0.6706	0.0269	1.3029e-25		ENSG00000159423, ENSG00000127481
cg17163404	1	19414438	4.31e-84	2.29e-22	0.852	0.0524	0.7868	0.0498	0.7912	0.0323	0.7748	0.0367	9.8699e-106	UBR4	ENSG00000159423, ENSG00000127481
cg24071927	1	19567861	2.21e-13	9.6e-08	0.1979	0.0304	0.1883	0.0297	0.2038	0.0456	0.1967	0.036	2.1216e-20	KIAA0090	ENSG00000127481
cg07312601	1	19583887	1.6e-66	2.74e-11	0.7697	0.0184	0.7112	0.0222	0.7126	0.0247	0.6993	0.0282	4.384e-77	MRTO4	ENSG00000053372, ENSG00000211454
cg07573717	1	19717337	1.25e-47	3.86e-11	0.4498	0.047	0.3921	0.0494	0.4012	0.0537	0.3991	0.048	4.825e-58	CAPZB	ENSG00000077549, ENSG00000040487
cg12539171	1	19922782	3.97e-15	9.62e-08	0.2709	0.0326	0.2319	0.0353	0.2237	0.0334	0.2241	0.0318	3.81914e-22	C1orf151	ENSG00000173436
cg07367302	1	19967428	1.32e-116	1.34e-10	0.6563	0.0233	0.5542	0.0279	0.564	0.0297	0.5546	0.0278	1.7688e-126		ENSG00000158747
cg21057046	1	19970204	3.4e-37	3.92e-19	0.3923	0.0312	0.3507	0.0473	0.3474	0.034	0.3402	0.0316	1.3328e-55	NBL1;NBL1	ENSG00000158747
cg07147364	1	19970256	3.3e-30	1.7e-19	0.2177	0.044	0.162	0.039	0.1614	0.0398	0.1528	0.0302	5.61e-49	NBL1;NBL1	ENSG00000158747
cg24674887	1	20092256	2.14e-51	1.19e-10	0.8774	0.0134	0.8368	0.017	0.8343	0.0194	0.8258	0.0202	2.5466e-61	TMCO4	ENSG00000158748, ENSG00000162542
cg09138671	1	20125846	3.05e-86	6.69e-17	0.4948	0.0348	0.3777	0.0478	0.3864	0.0456	0.3726	0.0464	2.04045e-102	TMCO4	ENSG00000162542
cg11933267	1	20466132	4.61e-27	1.08e-09	0.7585	0.0293	0.7361	0.0268	0.7379	0.03	0.7243	0.03	4.9788e-36	PLA2G2F	ENSG00000158786
cg22333412	1	20569456	1.9e-22	3.67e-08	0.8522	0.0322	0.8263	0.0342	0.8238	0.0359	0.8126	0.0416	6.973e-30		ENSG00000187980, ENSG00000158816
cg25104613	1	20649108	3.17e-47	7.79e-12	0.8663	0.0158	0.8193	0.0233	0.8123	0.0262	0.8007	0.0319	2.46943e-58	VWA5B1	ENSG00000162545, ENSG00000158816
cg26315261	1	20697328	1.03e-79	8.61e-09	0.7184	0.0298	0.5888	0.0432	0.5866	0.0415	0.5775	0.0445	8.8683e-88		ENSG00000162545, ENSG00000158816
cg10586107	1	20755534	8.8e-18	1.37e-14	0.7458	0.0287	0.7135	0.0335	0.7065	0.0322	0.6989	0.0319	1.2056e-31		ENSG00000162545, ENSG00000158816
cg07813254	1	20877673	1.06e-70	2.12e-15	0.7641	0.0227	0.7064	0.024	0.7006	0.0295	0.6979	0.0243	2.2472e-85	FAM43B	ENSG00000158825, ENSG00000090432
cg17508639	1	20959617	2.03e-47	1.59e-14	0.7796	0.025	0.7286	0.0325	0.7282	0.0315	0.7202	0.0314	3.2277e-61	PINK1	ENSG00000158828
cg08911391	1	20988590	3.07e-28	3.05e-11	0.4354	0.0363	0.3905	0.0419	0.3895	0.0415	0.3878	0.0391	9.3635e-39	DDOST	ENSG00000244038
cg07717763	1	21059365	4.54e-17	1.08e-08	0.1383	0.0246	0.1127	0.0272	0.1099	0.0345	0.1099	0.0241	4.9032e-25	SH2D5;SH2D5	ENSG00000117245, ENSG00000127483
cg02492946	1	21667630	1.72e-22	6.15e-15	0.516	0.0237	0.5113	0.03	0.5344	0.0447	0.5193	0.0452	1.0578e-36	ECE1	ENSG00000142794, ENSG00000117298
cg07142010	1	21901166	1.49e-55	4.11e-31	0.4348	0.0745	0.3468	0.0621	0.3528	0.0607	0.333	0.0573	6.1239e-86	ALPL;ALPL	ENSG00000162551, ENSG00000076864
cg16270485	1	21901260	2.99e-29	2.08e-30	0.4728	0.0737	0.4123	0.0644	0.4083	0.0626	0.3905	0.0619	6.2192e-59	ALPL;ALPL	ENSG00000162551, ENSG00000076864
cg07798347	1	21917570	1.4e-72	2.81e-13	0.3744	0.0477	0.3089	0.0494	0.3138	0.0539	0.3064	0.054	3.934e-85		ENSG00000162551, ENSG00000076864
cg12939901	1	22149896	2.06e-68	8.37e-08	0.5934	0.0246	0.5435	0.0334	0.5573	0.0339	0.5484	0.0305	1.72422e-75	LDLRAD2;HSPG2	ENSG00000187942, ENSG00000142798
cg02117102	1	22210229	2.4e-68	2.3e-13	0.8035	0.0199	0.7429	0.0264	0.7452	0.0284	0.7296	0.0341	5.52e-81	HSPG2	ENSG00000187942, ENSG00000142798
cg04573706	1	22216432	3.81e-34	4.88e-15	0.8549	0.0195	0.8229	0.0238	0.8209	0.0232	0.808	0.0297	1.85928e-48	HSPG2	ENSG00000187942, ENSG00000142798
cg12409547	1	22222815	5.22e-32	5.26e-09	0.6878	0.0245	0.678	0.0245	0.6923	0.0312	0.6773	0.0302	2.74572e-40	HSPG2	ENSG00000187942, ENSG00000142798
cg24332002	1	22228582	2.61e-120	1.6e-75	0.5359	0.0264	0.3897	0.0371	0.4051	0.0382	0.3801	0.0366	4.176e-195	HSPG2	ENSG00000187942, ENSG00000142798
cg04297819	1	22260125	2.53e-88	3.07e-10	0.6241	0.0404	0.553	0.0443	0.5655	0.0513	0.5559	0.0508	7.7671e-98	HSPG2	ENSG00000187942, ENSG00000142798
cg27522078	1	22290005	1.91e-11	1.06e-19	0.7538	0.0262	0.7385	0.0265	0.7433	0.0306	0.7297	0.0277	2.0246e-30		ENSG00000219073, ENSG00000142798
cg01781529	1	22444030	6.85e-89	1.07e-13	0.8031	0.0209	0.7215	0.0293	0.7379	0.0348	0.7241	0.0366	7.3295e-102	WNT4	ENSG00000070831, ENSG00000162552
cg00356045	1	22461890	1.01e-21	1.35e-09	0.8009	0.0365	0.7929	0.0266	0.799	0.0265	0.7829	0.0305	1.3635e-30	WNT4	ENSG00000070831, ENSG00000162552
cg09154062	1	22582789	1.71e-14	2.08e-08	0.7544	0.0302	0.7375	0.0292	0.7348	0.0296	0.7216	0.0342	3.5568e-22		ENSG00000162552, ENSG00000184677
cg02053477	1	22615900	3.64e-10	3.62e-11	0.8082	0.0378	0.7785	0.039	0.7734	0.0298	0.7666	0.0312	1.31768e-20		ENSG00000162552, ENSG00000184677
cg18232871	1	22890264	5.51e-10	9.87e-11	0.2883	0.0373	0.2617	0.0295	0.2606	0.0303	0.2485	0.0282	5.43837e-20	EPHA8;EPHA8
cg10948827	1	22929080	2.23e-22	3.87e-13	0.7067	0.0297	0.6903	0.0294	0.6925	0.0295	0.6784	0.0278	8.6301e-35	EPHA8	ENSG00000070886, ENSG00000173372
cg11393848	1	22969340	3.23e-57	1.44e-34	0.5795	0.0278	0.5332	0.0242	0.5335	0.0256	0.5186	0.0245	4.6512e-91	C1QC;C1QC	ENSG00000159189
cg15896593	1	22975587	8.71e-13	2.66e-12	0.8098	0.022	0.7867	0.0253	0.7802	0.0265	0.7727	0.0268	2.31686e-24		ENSG00000173369
cg11825603	1	23449368	2.48e-17	2.79e-35	0.7694	0.0239	0.7507	0.0345	0.7619	0.034	0.7463	0.0333	6.9192e-52	LUZP1;LUZP1	ENSG00000004487, ENSG00000169641
cg19743168	1	23544995	2.51e-52	7.43e-11	0.5163	0.0788	0.4116	0.102	0.412	0.0983	0.4014	0.0892	1.86493e-62		ENSG00000125944, ENSG00000179546
cg00660272	1	24231353	9.87e-51	1.26e-10	0.2001	0.0342	0.153	0.03	0.168	0.0444	0.1644	0.0342	1.24362e-60	CNR2	ENSG00000188822, ENSG00000179163
cg23076913	1	24435582	2.05e-10	8.98e-17	0.8238	0.0184	0.807	0.0182	0.8121	0.0211	0.7991	0.0174	1.8409e-26	MYOM3
cg01350686	1	24439075	1.57e-43	2.01e-10	0.2377	0.0356	0.1878	0.0395	0.1911	0.0438	0.1888	0.0365	3.1557e-53	MYOM3	ENSG00000142677, ENSG00000188529
cg00917251	1	24829987	1.06e-11	4.95e-16	0.1963	0.0351	0.1561	0.0365	0.1487	0.0385	0.1478	0.0324	5.247e-27	RCAN3	ENSG00000117602
cg07965110	1	24863166	1.47e-27	1.37e-09	0.2119	0.0354	0.1559	0.0262	0.1508	0.0297	0.1476	0.0262	2.0139e-36		ENSG00000117602
cg03655701	1	24885664	2.63e-108	2.07e-57	0.6751	0.04	0.4762	0.0633	0.5131	0.0741	0.4869	0.0758	5.4441e-165	C1orf130	ENSG00000133226
cg09895325	1	24968182	3.72e-60	4.97e-09	0.3627	0.0461	0.2602	0.0417	0.2615	0.045	0.2489	0.0461	1.84884e-68	SRRM1	ENSG00000133226
cg09874213	1	24968352	1.34e-58	1.98e-14	0.2045	0.039	0.1298	0.03	0.1289	0.0383	0.1229	0.0353	2.6532e-72	SRRM1	ENSG00000133226
cg10012595	1	25174504	4.41e-29	1.93e-09	0.1722	0.0214	0.1511	0.0241	0.1564	0.026	0.1506	0.0218	8.5113e-38		ENSG00000169504, ENSG00000020633
cg15712177	1	25236296	4.59e-75	1.38e-12	0.8331	0.0418	0.7799	0.0514	0.8129	0.0528	0.7953	0.0549	6.3342e-87	RUNX3;RUNX3	ENSG00000169504, ENSG00000020633
cg04907595	1	25258264	2.49e-15	1.72e-11	0.6543	0.0312	0.6369	0.032	0.6474	0.037	0.636	0.0379	4.2828e-26	RUNX3;RUNX3	ENSG00000020633
cg07352544	1	26126233	1.59e-97	3.57e-09	0.5843	0.0287	0.4906	0.0334	0.5011	0.0387	0.4959	0.0369	5.6763e-106	SEPN1;SEPN1	ENSG00000162430
cg13876650	1	26146005	1.4e-24	1.14e-21	0.5498	0.0235	0.5324	0.0236	0.5404	0.0264	0.5299	0.0249	1.596e-45	FAM54B;FAM54B;FAM54B;FAM54B	ENSG00000117640
cg11143175	1	26198172	1.03e-13	4.1e-08	0.4806	0.0261	0.4837	0.0307	0.4981	0.0374	0.4917	0.038	4.223e-21	PAQR7	ENSG00000182749
cg19938567	1	26361475	1.81e-19	2.96e-11	0.2493	0.0341	0.2095	0.0395	0.2059	0.0461	0.2033	0.0353	5.3576e-30	EXTL1	ENSG00000158008, ENSG00000158014
cg22436229	1	26437241	2.33e-12	8.04e-11	0.211	0.0292	0.1888	0.0344	0.1883	0.0407	0.1894	0.0341	1.87332e-22	PDIK1L;PDIK1L;PDIK1L	ENSG00000175087
cg00017970	1	26487737	1.82e-15	3.26e-17	0.5435	0.0555	0.5318	0.0531	0.5396	0.053	0.5264	0.0518	5.9332e-32	GRRP1	ENSG00000175087, ENSG00000142684
cg13151135	1	26560306	3.31e-13	5.39e-10	0.1119	0.0168	0.1	0.0151	0.104	0.0267	0.099	0.0147	1.78409e-22	CCDC21	ENSG00000130695
cg24859158	1	26605913	5.35e-15	6.63e-08	0.2201	0.0491	0.2073	0.0505	0.2147	0.0526	0.2149	0.0509	3.54705e-22	SH3BGRL3	ENSG00000142669
cg01294686	1	26606093	9.96e-12	1.14e-08	0.1307	0.0199	0.1193	0.0244	0.1255	0.0254	0.1207	0.0189	1.13544e-19	SH3BGRL3	ENSG00000142669
cg14788334	1	26606110	1.12e-31	9.13e-12	0.3291	0.0316	0.2983	0.0353	0.3028	0.0399	0.3019	0.0354	1.02256e-42	SH3BGRL3	ENSG00000142669
cg16664472	1	26644822	2.2e-28	4.55e-11	0.2179	0.0409	0.1519	0.0309	0.1428	0.0435	0.1428	0.0314	1.001e-38	UBXN11;CD52	ENSG00000169442
cg22512670	1	26855765	1e-82	5.89e-23	0.8192	0.0247	0.7146	0.0344	0.7222	0.0381	0.7042	0.0348	5.89e-105	RPS6KA1	ENSG00000117676, ENSG00000198830
cg13092108	1	26857284	5.12e-86	4.11e-09	0.5187	0.0276	0.4634	0.0457	0.4725	0.0453	0.4706	0.0425	2.10432e-94	RPS6KA1	ENSG00000117676, ENSG00000198830
cg09900893	1	26865376	8.67e-08	2.4e-12	0.6035	0.027	0.5967	0.0266	0.6095	0.0272	0.5962	0.0272	2.0808e-19	RPS6KA1	ENSG00000117676, ENSG00000198830
cg13199963	1	27126172	2.32e-76	6.62e-10	0.7753	0.0254	0.7307	0.0295	0.7442	0.0265	0.7324	0.0281	1.53584e-85		ENSG00000060642, ENSG00000204160
cg04427651	1	27152694	1.14e-129	4.76e-35	0.6554	0.024	0.5131	0.0267	0.5123	0.0297	0.4939	0.028	5.4264e-164	ZDHHC18	ENSG00000204160
cg04354805	1	27152792	3.79e-53	1.74e-25	0.2477	0.0302	0.1713	0.0318	0.1686	0.0322	0.1587	0.0251	6.5946e-78	ZDHHC18	ENSG00000204160
cg26038649	1	27683501	8.02e-58	1.6e-20	0.6979	0.0419	0.6467	0.0509	0.6516	0.0449	0.6321	0.0454	1.2832e-77	MAP3K6	ENSG00000142733, ENSG00000142765
cg02673986	1	27683912	3.11e-47	1.53e-08	0.3798	0.0358	0.3269	0.0399	0.3142	0.0442	0.3112	0.0391	4.7583e-55	MAP3K6	ENSG00000142733, ENSG00000142765
cg17107840	1	27688462	1.95e-57	1.67e-10	0.7925	0.0226	0.753	0.0275	0.7651	0.0299	0.7504	0.0255	3.2565e-67	MAP3K6	ENSG00000142733, ENSG00000142765
cg07551364	1	27693782	1.28e-14	5.44e-08	0.4818	0.0232	0.4725	0.0305	0.4825	0.0315	0.4793	0.0317	6.9632e-22	MAP3K6	ENSG00000142733
cg00730820	1	27694390	7.91e-91	1.04e-11	0.6434	0.029	0.5773	0.0319	0.5907	0.0386	0.5733	0.0365	8.2264e-102	MAP3K6	ENSG00000142733
cg11529819	1	27695677	2.18e-119	3.16e-19	0.513	0.0303	0.3976	0.0436	0.4265	0.0584	0.4108	0.0616	6.8888e-138	FCN3;FCN3	ENSG00000142733
cg13380502	1	27718221	2.14e-62	2.11e-23	0.4668	0.0413	0.3677	0.0484	0.3814	0.0542	0.3637	0.0567	4.5154e-85	GPR3	ENSG00000181773
cg23230486	1	27718269	1.37e-21	4.36e-29	0.2622	0.037	0.2217	0.0354	0.2265	0.0457	0.2118	0.0356	5.9732e-50	GPR3	ENSG00000181773
cg01512026	1	27718277	3.71e-34	1.52e-27	0.2271	0.0351	0.1821	0.0358	0.1899	0.0488	0.177	0.0362	5.6392e-61	GPR3	ENSG00000181773
cg26894259	1	27817246	7.98e-25	1.05e-10	0.2214	0.0315	0.1781	0.0297	0.1798	0.0477	0.1761	0.0282	8.379e-35	WASF2	ENSG00000158195
cg04911680	1	27895490	3.58e-78	1.61e-18	0.4894	0.0223	0.4198	0.0294	0.4148	0.0352	0.4082	0.0278	5.7638e-96	AHDC1	ENSG00000158195, ENSG00000126705
cg11254522	1	27950343	3.23e-75	9.99e-08	0.5881	0.0263	0.5405	0.0338	0.5713	0.0469	0.5537	0.0459	3.22677e-82	FGR;FGR;FGR	ENSG00000126705, ENSG00000000938
cg06875162	1	28184973	8.18e-27	1.92e-17	0.588	0.0416	0.5643	0.0465	0.5961	0.0582	0.5816	0.0617	1.57056e-43		ENSG00000117751
cg18133072	1	28287782	1.83e-79	2.05e-13	0.7397	0.0236	0.7089	0.023	0.7193	0.0251	0.7027	0.0221	3.7515e-92	XKR8	ENSG00000158156, ENSG00000158161
cg08452964	1	28382887	1.95e-11	3.08e-20	0.1572	0.0274	0.1419	0.0244	0.1506	0.0318	0.1429	0.0255	6.006e-31	EYA3	ENSG00000158156, ENSG00000158161
cg02737621	1	28585395	7.84e-54	6.71e-23	0.3723	0.0322	0.3262	0.0344	0.3356	0.0441	0.328	0.0363	5.26064e-76	SESN2	ENSG00000130766
cg06754224	1	28585612	2.58e-63	6.28e-26	0.3991	0.0366	0.3391	0.0454	0.3524	0.0506	0.3398	0.0453	1.62024e-88	SESN2	ENSG00000130766
cg13577188	1	28656147	3.64e-12	1.79e-08	0.1504	0.035	0.1242	0.0287	0.1281	0.0296	0.1224	0.0262	6.5156e-20	MED18;MED18	ENSG00000130772
cg23847017	1	28764854	3.95e-129	4.37e-79	0.6932	0.0384	0.4654	0.0613	0.4948	0.0696	0.4532	0.076	1.72615e-207	PHACTR4;PHACTR4;PHACTR4	ENSG00000180198, ENSG00000204138
cg00956142	1	28765031	1.82e-124	1.17e-23	0.7519	0.042	0.5168	0.057	0.5464	0.0702	0.5156	0.0729	2.1294e-147	PHACTR4;PHACTR4	ENSG00000180198, ENSG00000204138
cg12640482	1	28905573	4.09e-70	3.17e-08	0.8672	0.0191	0.8032	0.0282	0.8053	0.0276	0.7948	0.0293	1.29653e-77	SNHG12;SNORD99	ENSG00000180098, ENSG00000188060
cg19712659	1	28906356	1.71e-112	1.33e-16	0.6549	0.0262	0.5818	0.026	0.6008	0.0293	0.5832	0.0253	2.2743e-128	SNHG12;SNORD99;SNORA61	ENSG00000180098, ENSG00000188060
cg01198591	1	28909005	6.08e-28	1.39e-10	0.2237	0.0453	0.1905	0.0437	0.2037	0.0563	0.1887	0.0469	8.4512e-38	SNORA16A;SNHG12	ENSG00000180098, ENSG00000188060
cg22716368	1	29045698	8.56e-39	1.23e-12	0.7924	0.0281	0.7611	0.0294	0.7736	0.026	0.7647	0.0251	1.05288e-50		ENSG00000162419, ENSG00000198492
cg08139234	1	29240631	9.28e-56	2.43e-11	0.2427	0.0278	0.1806	0.0221	0.1867	0.0226	0.1753	0.0212	2.25504e-66	EPB41;EPB41;EPB41;EPB41;EPB41;EPB41	ENSG00000159023, ENSG00000253304
cg11797145	1	29557769	3.67e-55	3.14e-08	0.3779	0.0303	0.3071	0.039	0.3033	0.0412	0.3028	0.0342	1.15238e-62	MECR;MECR	ENSG00000116353
cg04089332	1	31190161	1.36e-10	4.85e-10	0.7883	0.0225	0.7702	0.021	0.7684	0.0228	0.7568	0.0237	6.596e-20	MATN1	ENSG00000162510
cg15459165	1	31223850	2.99e-47	4.3e-09	0.4974	0.0405	0.4048	0.0516	0.3669	0.0726	0.3766	0.0647	1.2857e-55	LAPTM5	ENSG00000162510, ENSG00000162511
cg23937078	1	31246279	1.4e-11	7.76e-08	0.7786	0.0267	0.7685	0.0273	0.7717	0.0307	0.7614	0.0298	1.0864e-18		ENSG00000162511, ENSG00000162512
cg00560747	1	31279227	2.71e-54	2.64e-11	0.6852	0.0293	0.6013	0.0366	0.5885	0.0418	0.5904	0.0347	7.1544e-65		ENSG00000162511, ENSG00000162512
cg09874992	1	31314608	8.23e-44	9.21e-19	0.7205	0.031	0.6613	0.0361	0.658	0.0416	0.6445	0.0385	7.57983e-62		ENSG00000162511, ENSG00000162512
cg23732779	1	31660926	2.89e-13	1.03e-08	0.7319	0.0284	0.7186	0.0274	0.7203	0.0343	0.708	0.0331	2.9767e-21	NKAIN1	ENSG00000084628, ENSG00000134644
cg19084893	1	31688959	5.57e-36	4.65e-10	0.486	0.0556	0.4682	0.0679	0.4844	0.0658	0.4761	0.0616	2.59005e-45		ENSG00000084628, ENSG00000134644
cg12905085	1	32054510	7.08e-47	5.45e-39	0.5474	0.0569	0.4883	0.0578	0.5041	0.0613	0.4803	0.0626	3.8586e-85		ENSG00000121764, ENSG00000142910
cg08169827	1	32054766	9.17e-56	1.62e-32	0.5172	0.0547	0.4369	0.0587	0.4475	0.0625	0.4216	0.0629	1.48554e-87		ENSG00000121764, ENSG00000142910
cg10574365	1	32054836	7.75e-55	2.34e-10	0.7723	0.0311	0.709	0.0391	0.7191	0.0401	0.7062	0.0411	1.8135e-64
cg18082979	1	32085118	9.27e-40	2.06e-13	0.7886	0.0353	0.7682	0.0256	0.7734	0.0262	0.7603	0.0276	1.90962e-52	HCRTR1	ENSG00000121764, ENSG00000162517
cg13919466	1	32135498	2.8e-128	4.57e-63	0.4881	0.0522	0.2789	0.0529	0.2953	0.0609	0.2817	0.0569	1.2796e-190	COL16A1	ENSG00000084636, ENSG00000162517
cg09251959	1	32170507	3.95e-12	3e-12	0.3957	0.0515	0.3472	0.0471	0.3598	0.0514	0.3374	0.0444	1.185e-23	COL16A1	ENSG00000084636
cg17879376	1	32212024	5.29e-129	8.91e-54	0.8484	0.0329	0.6896	0.0338	0.7172	0.0423	0.6867	0.0408	4.71339e-182	BAI2	ENSG00000121753, ENSG00000084636
cg13231322	1	32234411	2.66e-20	4.6e-12	0.7275	0.0276	0.7171	0.026	0.7219	0.0275	0.7059	0.0288	1.2236e-31		ENSG00000121753
cg24304338	1	32258091	5.51e-18	1.07e-09	0.7318	0.0302	0.722	0.0268	0.7303	0.028	0.7124	0.0309	5.8957e-27	SPOCD1	ENSG00000121753, ENSG00000134668
cg11756095	1	32410614	3.03e-45	1.1e-11	0.2792	0.0515	0.2113	0.0369	0.2327	0.0485	0.2105	0.0418	3.333e-56		ENSG00000184007, ENSG00000121774
cg16554164	1	32410678	3.73e-113	2.13e-15	0.8191	0.0249	0.697	0.0364	0.712	0.0367	0.6915	0.0361	7.9449e-128		ENSG00000184007, ENSG00000121774
cg11237573	1	32574586	9.72e-46	3.54e-10	0.2854	0.0427	0.2226	0.0292	0.2387	0.0537	0.2272	0.0304	3.44088e-55	KPNA6	ENSG00000025800
cg16512755	1	32670916	5.2e-14	2.49e-32	0.2733	0.0361	0.2441	0.0392	0.2488	0.0429	0.2358	0.0371	1.2948e-45	IQCC;CCDC28B;IQCC	ENSG00000222046
cg01154193	1	32670957	3.25e-32	2.91e-16	0.2457	0.0289	0.2104	0.0358	0.2129	0.0374	0.2084	0.0313	9.4575e-48	IQCC;CCDC28B;IQCC	ENSG00000222046
cg13303520	1	32856704	1.93e-16	9.1e-10	0.3065	0.0463	0.3126	0.0534	0.3375	0.0626	0.3306	0.0608	1.7563e-25	BSDC1;BSDC1;BSDC1;BSDC1	ENSG00000162526, ENSG00000215897, ENSG00000273274, ENSG00000162526
cg08263140	1	32864238	3.48e-20	4.37e-08	0.88	0.0117	0.8591	0.0139	0.8579	0.0184	0.8512	0.0179	1.52076e-27		ENSG00000162526, ENSG00000215897, ENSG00000273274, ENSG00000162526
cg01586952	1	32891825	5.35e-14	5.42e-14	0.7602	0.0279	0.7428	0.0267	0.7461	0.027	0.7321	0.0274	2.8997e-27		ENSG00000162526, ENSG00000215897, ENSG00000273274, ENSG00000162526
cg05342835	1	33160791	2.96e-83	7.08e-32	0.5338	0.05	0.4888	0.0589	0.5127	0.061	0.4923	0.06	2.09568e-114	SYNC;SYNC	ENSG00000162520, ENSG00000162521
cg17339202	1	33160900	6.16e-36	4.75e-26	0.3097	0.0833	0.2806	0.0773	0.2925	0.0747	0.2753	0.0703	2.926e-61	SYNC;SYNC	ENSG00000162520, ENSG00000162521
cg16728604	1	33206504	5.51e-64	7.82e-17	0.8286	0.0152	0.7869	0.017	0.7898	0.0178	0.7786	0.0196	4.30882e-80	KIAA1522	ENSG00000116497, ENSG00000162520
cg20611334	1	33209453	5.87e-60	1.55e-10	0.7415	0.0218	0.7018	0.0254	0.7164	0.0307	0.7062	0.0308	9.0985e-70	KIAA1522	ENSG00000116497, ENSG00000162520
cg00251405	1	33219246	2.6e-65	4.86e-13	0.3966	0.0431	0.294	0.0486	0.2885	0.0536	0.2856	0.0448	1.2636e-77	KIAA1522	ENSG00000116497, ENSG00000162520
cg04902474	1	33233473	5.13e-145	5.08e-14	0.6331	0.0373	0.4461	0.0345	0.4576	0.0377	0.45	0.0344	2.60604e-158	KIAA1522	ENSG00000116497, ENSG00000162520
cg12731430	1	33546417	3.78e-51	8.1e-12	0.4954	0.0312	0.4529	0.0371	0.4516	0.0387	0.4451	0.0379	3.0618e-62	ADC	ENSG00000142920
cg00092992	1	33596100	4.37e-34	2e-11	0.7794	0.0222	0.7374	0.0291	0.7368	0.0365	0.7266	0.0345	8.74e-45		ENSG00000116525, ENSG00000142920
cg15059804	1	33766318	1.49e-90	6.18e-103	0.8834	0.0212	0.6458	0.0846	0.6811	0.0791	0.6346	0.0757	9.2082e-193	ZNF362	ENSG00000160094, ENSG00000134686
cg14615152	1	34093099	6.8e-75	1.42e-23	0.7566	0.026	0.7019	0.0252	0.7093	0.0289	0.6906	0.0297	9.656e-98	CSMD2	ENSG00000176256, ENSG00000121903
cg16000683	1	34107395	2.43e-21	8.9e-08	0.8649	0.0164	0.8409	0.0183	0.8387	0.0188	0.8331	0.0193	2.1627e-28	CSMD2	ENSG00000176256, ENSG00000121903
cg22599122	1	34329757	2.38e-25	2.16e-13	0.7816	0.0197	0.7509	0.021	0.7489	0.0204	0.7389	0.024	5.1408e-38	HMGB4;CSMD2;HMGB4;HMGB4	ENSG00000176256, ENSG00000121904
cg19633205	1	35544470	5.16e-59	3.77e-08	0.4926	0.0396	0.3866	0.0456	0.3864	0.0473	0.3778	0.0433	1.94532e-66	ZMYM1
cg15388210	1	36005826	3.19e-86	9.37e-15	0.8334	0.0289	0.7578	0.0449	0.7756	0.0435	0.7648	0.0451	2.98903e-100	KIAA0319L	ENSG00000142687, ENSG00000146463
cg10117719	1	36181173	4.87e-44	1.15e-10	0.69	0.0215	0.6616	0.023	0.6689	0.0234	0.6549	0.024	5.6005e-54	C1orf216	ENSG00000092853, ENSG00000126067
cg12667125	1	36181447	4.01e-58	1.31e-08	0.751	0.0253	0.7241	0.0247	0.7368	0.0272	0.7254	0.0239	5.2531e-66	C1orf216	ENSG00000092853, ENSG00000126067
cg00957688	1	36183672	4.5e-26	1.96e-12	0.2988	0.0562	0.2792	0.0464	0.3018	0.0626	0.2854	0.0612	8.82e-38	C1orf216	ENSG00000092853, ENSG00000126067
cg04411044	1	36191660	7.72e-10	3.55e-39	0.5986	0.0431	0.5945	0.0536	0.6191	0.0551	0.5965	0.0528	2.7406e-48		ENSG00000092853, ENSG00000126067
cg24352618	1	36273317	1.31e-74	7.13e-12	0.1842	0.0252	0.1283	0.028	0.1331	0.0251	0.1234	0.023	9.3403e-86	EIF2C4	ENSG00000134698
cg18931815	1	36565772	2.87e-22	1.75e-14	0.6514	0.0374	0.6209	0.0405	0.6232	0.0409	0.6085	0.0396	5.0225e-36	COL8A2	ENSG00000171812
cg19046959	1	36565856	4.01e-67	9.59e-32	0.2494	0.0339	0.1682	0.0349	0.1695	0.0392	0.1579	0.0319	3.84559e-98	COL8A2	ENSG00000171812
cg01747664	1	36614437	5.05e-94	3.89e-27	0.546	0.0413	0.3566	0.0436	0.358	0.0405	0.3347	0.0421	1.96445e-120	TRAPPC3	ENSG00000054116
cg08909156	1	36616028	1.3e-80	1.22e-15	0.4119	0.0345	0.3857	0.0422	0.4165	0.0526	0.4018	0.0526	1.586e-95	TRAPPC3	ENSG00000054116
cg19822229	1	36616030	5.14e-73	1.24e-10	0.4347	0.0306	0.4074	0.0342	0.4332	0.0439	0.4216	0.0449	6.3736e-83	TRAPPC3	ENSG00000054116
cg06790326	1	36620870	2.53e-96	2.46e-18	0.3611	0.0467	0.2373	0.0462	0.2376	0.0452	0.2316	0.0392	6.2238e-114	MAP7D1	ENSG00000116871
cg17710804	1	36771844	4.05e-57	4.86e-08	0.6052	0.0406	0.5329	0.0449	0.5329	0.0413	0.5211	0.0417	1.9683e-64	C1orf113;C1orf113	ENSG00000054118
cg06774445	1	36793290	4.89e-53	1e-07	0.6973	0.0314	0.6621	0.0364	0.6934	0.0467	0.6753	0.0439	4.89e-60
cg09315264	1	36805322	2.04e-13	1.12e-18	0.7552	0.0237	0.7476	0.0292	0.7588	0.0302	0.7441	0.0322	2.2848e-31	STK40	ENSG00000196182
cg19412669	1	36839270	3.94e-32	2.83e-14	0.5332	0.0496	0.4828	0.0533	0.5099	0.0606	0.4916	0.0688	1.11502e-45	STK40	ENSG00000196182
cg25722983	1	36840028	7.69e-97	2.02e-11	0.736	0.0225	0.6555	0.0231	0.6655	0.0251	0.6516	0.0244	1.55338e-107	STK40	ENSG00000196182
cg27439456	1	36915840	2.12e-54	1.05e-08	0.4123	0.0562	0.3083	0.048	0.3168	0.0515	0.3067	0.049	2.226e-62	OSCP1;OSCP1	ENSG00000116885
cg05154390	1	36929274	5.11e-29	4.43e-12	0.4432	0.028	0.4078	0.0338	0.4141	0.0372	0.4068	0.0346	2.26373e-40	MRPS15	ENSG00000116898
cg18761349	1	36949733	5.18e-16	8.24e-16	0.8277	0.0208	0.8143	0.0236	0.8236	0.0208	0.8078	0.0222	4.26832e-31	CSF3R;CSF3R;CSF3R;CSF3R	ENSG00000119535
cg08106961	1	37355452	2.34e-41	9.71e-30	0.5867	0.0273	0.5375	0.0278	0.5361	0.0316	0.5206	0.0279	2.27214e-70	GRIK3	ENSG00000119535, ENSG00000163873
cg17952046	1	37379413	2.25e-16	1e-07	0.5119	0.0284	0.4954	0.0276	0.5	0.0268	0.493	0.0256	2.25e-23	GRIK3	ENSG00000119535, ENSG00000163873
cg23715749	1	37413867	1.13e-93	2.35e-77	0.7373	0.0285	0.6295	0.0333	0.6331	0.0333	0.5978	0.0324	2.6555e-170	GRIK3	ENSG00000119535, ENSG00000163873
cg22483610	1	37920947	2.2e-09	1.57e-08	0.2224	0.0379	0.2205	0.0433	0.2299	0.0468	0.2298	0.0476	3.454e-17		ENSG00000163873, ENSG00000163874
cg13100137	1	37937945	1.82e-142	4.47e-27	0.8368	0.0245	0.636	0.0306	0.6496	0.0358	0.6337	0.0356	8.1354e-169		ENSG00000163874
cg16371538	1	37940813	1.7e-103	1.41e-20	0.3628	0.0467	0.2158	0.0407	0.2039	0.0474	0.195	0.0413	2.397e-123	ZC3H12A	ENSG00000163874
cg19872095	1	37941263	2.15e-143	9.01e-28	0.7968	0.0261	0.6616	0.0368	0.6591	0.043	0.6384	0.0463	1.93715e-170	ZC3H12A	ENSG00000163874, ENSG00000163875
cg12339802	1	38156545	8.61e-09	7.7e-16	0.1518	0.083	0.129	0.0676	0.1333	0.0716	0.1277	0.0668	6.6297e-24	C1orf109	ENSG00000134690
cg27170260	1	38156575	1.49e-12	7.77e-23	0.198	0.0518	0.1716	0.0522	0.1739	0.0506	0.1668	0.0517	1.15773e-34	C1orf109	ENSG00000134690
cg22449745	1	38156939	7.97e-29	1.04e-13	0.6663	0.0433	0.6447	0.0413	0.6527	0.0431	0.6437	0.043	8.2888e-42	CDCA8;C1orf109	ENSG00000134690
cg01967642	1	38229476	1.59e-21	1.26e-15	0.7316	0.0301	0.6987	0.0365	0.697	0.0349	0.6875	0.0328	2.0034e-36	EPHA10;EPHA10	ENSG00000134690, ENSG00000183317
cg00095214	1	38272200	2.02e-20	2e-14	0.831	0.0298	0.8225	0.021	0.8289	0.0237	0.8167	0.0221	4.04e-34	C1orf122;YRDC;C1orf122	ENSG00000185090, ENSG00000196449
cg11136250	1	38273056	6.82e-33	2.79e-08	0.4631	0.0306	0.4164	0.0369	0.4135	0.0384	0.4103	0.0343	1.90278e-40	C1orf122;YRDC;C1orf122	ENSG00000196449
cg04299080	1	38274753	2.81e-141	2.45e-52	0.6478	0.0355	0.5152	0.0358	0.5277	0.0398	0.5007	0.0357	6.8845e-193	C1orf122;C1orf122;YRDC	ENSG00000196449
cg21278764	1	38481765	1.11e-66	9.09e-13	0.8283	0.024	0.7431	0.0355	0.7582	0.0388	0.7461	0.0409	1.00899e-78	UTP11L	ENSG00000185668, ENSG00000183520
cg12043952	1	39254897	2.69e-20	1.05e-09	0.6562	0.0301	0.6298	0.0317	0.629	0.0328	0.6217	0.0306	2.8245e-29		ENSG00000185668, ENSG00000116954
cg12065799	1	39324622	1.06e-75	5.39e-22	0.3026	0.0322	0.2029	0.0338	0.2071	0.0419	0.1979	0.0304	5.7134e-97	RRAGC	ENSG00000116954
cg10557460	1	39339683	2.09e-14	1.64e-08	0.2367	0.0472	0.2037	0.0457	0.2072	0.0499	0.2027	0.0452	3.4276e-22	MYCBP	ENSG00000214114
cg23093580	1	39491322	9.06e-62	1.87e-09	0.8364	0.0159	0.7929	0.0167	0.7991	0.0178	0.7891	0.0191	1.69422e-70	NDUFS5	ENSG00000168653
cg07388493	1	39491459	5.56e-84	6.53e-33	0.7755	0.0296	0.6733	0.0344	0.6731	0.0352	0.6545	0.0332	3.63068e-116	NDUFS5	ENSG00000168653
cg08876103	1	39572323	2.86e-56	6.98e-14	0.62	0.0386	0.5484	0.0485	0.5649	0.0506	0.5581	0.0512	1.99628e-69	MACF1	ENSG00000127603, ENSG00000168653
cg27292099	1	39853529	1.7e-20	1.1e-09	0.8828	0.0139	0.8649	0.0147	0.8659	0.0151	0.8587	0.0157	1.87e-29	MACF1;MACF1	ENSG00000183682, ENSG00000127603
cg19379178	1	40019240	1.37e-12	8.67e-08	0.7574	0.0278	0.7321	0.0355	0.734	0.0389	0.7301	0.0429	1.18779e-19	LOC728448
cg13457165	1	40105079	1.01e-21	2.56e-08	0.1782	0.0301	0.1446	0.0219	0.1499	0.0319	0.1438	0.022	2.5856e-29	HEYL	ENSG00000163909
cg12160637	1	40105706	3.79e-08	3.28e-09	0.1876	0.0285	0.1722	0.0367	0.1714	0.0386	0.173	0.0349	1.24312e-16	HEYL	ENSG00000163909
cg27173717	1	40420503	6.35e-21	1.01e-12	0.5142	0.0387	0.468	0.0439	0.4732	0.0454	0.4695	0.0455	6.4135e-33	MFSD2A;MFSD2A	ENSG00000168389
cg23962483	1	40420537	8.03e-10	7.03e-08	0.2176	0.0279	0.197	0.027	0.201	0.0313	0.1956	0.025	5.64509e-17	MFSD2A;MFSD2A	ENSG00000168389
cg23639565	1	40507857	1.94e-124	2.17e-33	0.6307	0.0356	0.4489	0.0489	0.455	0.0565	0.4359	0.0451	4.2098e-157	CAP1;CAP1	ENSG00000131236, ENSG00000131238
cg01763916	1	40849202	3.41e-44	1.3e-10	0.5788	0.0587	0.5527	0.0696	0.6019	0.0901	0.5872	0.0946	4.433e-54	SMAP2	ENSG00000084070, ENSG00000187801, ENSG00000084070
cg15962197	1	41704561	1.44e-102	1.52e-16	0.5723	0.0232	0.4616	0.0298	0.4705	0.0408	0.461	0.0266	2.1888e-118	SCMH1	ENSG00000171790, ENSG00000010803
cg11674448	1	41711766	4.55e-59	9.36e-13	0.8469	0.0247	0.7889	0.0386	0.7969	0.036	0.7919	0.0354	4.2588e-71		ENSG00000010803
cg04673737	1	41830161	5.6e-37	3.25e-17	0.7651	0.0349	0.7423	0.0276	0.7478	0.0278	0.7283	0.0325	1.82e-53		ENSG00000010803, ENSG00000127129
cg01193554	1	41846683	9.73e-60	6.82e-13	0.2956	0.0396	0.2394	0.0424	0.2441	0.0502	0.2421	0.0439	6.63586e-72		ENSG00000010803, ENSG00000127129
cg00596048	1	41847267	3.98e-11	4.73e-14	0.1779	0.0457	0.1521	0.0342	0.1531	0.0441	0.1428	0.034	1.88254e-24		ENSG00000010803, ENSG00000127129
cg21862529	1	41948212	4.46e-94	1.76e-21	0.8314	0.0287	0.7329	0.0324	0.7463	0.0345	0.7226	0.0343	7.8496e-115	EDN2	ENSG00000010803, ENSG00000127129
cg08460875	1	41950362	1.32e-20	5.66e-15	0.6823	0.0486	0.6701	0.0483	0.6746	0.0437	0.657	0.0461	7.4712e-35	EDN2	ENSG00000127129
cg09160123	1	41981735	5.11e-119	1.73e-20	0.6111	0.0369	0.5546	0.0402	0.5903	0.0561	0.5697	0.0554	8.8403e-139	HIVEP3;HIVEP3	ENSG00000127124, ENSG00000127129
cg20165402	1	42079623	1.15e-14	4.88e-12	0.6385	0.0643	0.6247	0.0645	0.6369	0.0502	0.6282	0.0475	5.612e-26	HIVEP3;HIVEP3
cg24351658	1	42126724	9.49e-91	3.72e-38	0.5058	0.0367	0.3786	0.0417	0.3582	0.0598	0.3541	0.0485	3.53028e-128	HIVEP3;HIVEP3	ENSG00000127124, ENSG00000127129
cg06793600	1	42127247	1.02e-10	8.52e-16	0.1419	0.0252	0.1141	0.027	0.1125	0.0353	0.1086	0.0224	8.6904e-26	HIVEP3;HIVEP3	ENSG00000127124, ENSG00000127129
cg01594290	1	42611386	9.89e-11	2.63e-08	0.1008	0.0187	0.0922	0.0176	0.104	0.0414	0.0951	0.0179	2.60107e-18		ENSG00000044012, ENSG00000127124
cg10443237	1	42621342	6.23e-29	1.8e-08	0.8403	0.0221	0.8179	0.0179	0.8181	0.0187	0.8082	0.0234	1.1214e-36	GUCA2B	ENSG00000044012, ENSG00000197273
cg05262877	1	42631835	4.24e-96	8.71e-14	0.8148	0.0295	0.7545	0.0346	0.7677	0.0375	0.7511	0.0346	3.69304e-109	GUCA2A	ENSG00000197273
cg23839159	1	43281794	2.48e-99	2.18e-08	0.5563	0.0429	0.3855	0.0581	0.3782	0.0589	0.3812	0.0447	5.4064e-107	CCDC23;ERMAP	ENSG00000164010, ENSG00000117385
cg06094523	1	43398103	1.07e-27	8.47e-11	0.2585	0.0348	0.2107	0.0401	0.2013	0.0421	0.2063	0.0348	9.0629e-38	SLC2A1	ENSG00000164011, ENSG00000117394
cg09502149	1	43406792	1.39e-114	2.99e-24	0.7116	0.0308	0.6074	0.0361	0.6394	0.0412	0.6125	0.0374	4.1561e-138	SLC2A1	ENSG00000164011, ENSG00000117394
cg16738646	1	43409193	5.2e-73	1.24e-19	0.4911	0.0607	0.3838	0.0702	0.4088	0.0783	0.3847	0.0784	6.448e-92	SLC2A1	ENSG00000164011, ENSG00000117394
cg04355435	1	43736290	1.04e-07	1.15e-12	0.1738	0.0289	0.165	0.0306	0.1697	0.031	0.1671	0.033	1.196e-19	TMEM125	ENSG00000179178
cg19234495	1	43748663	8.38e-17	7.37e-08	0.8471	0.024	0.829	0.0244	0.8268	0.0268	0.8145	0.0332	6.17606e-24	C1orf210;C1orf210	ENSG00000179178, ENSG00000253313
cg18178715	1	43795999	3.17e-09	1.59e-12	0.1465	0.0245	0.135	0.0232	0.144	0.0292	0.1348	0.0234	5.0403e-21		ENSG00000117400, ENSG00000066056
cg18936620	1	43811019	4.62e-37	8.65e-22	0.5777	0.0331	0.5398	0.0431	0.5565	0.046	0.5325	0.0359	3.9963e-58	MPL	ENSG00000117400, ENSG00000117399
cg09934326	1	43832826	1.18e-08	2.44e-09	0.0904	0.0137	0.08	0.0177	0.0833	0.022	0.0791	0.013	2.8792e-17	ELOVL1	ENSG00000066322
cg18345219	1	43919084	1.56e-38	7.35e-08	0.2923	0.0358	0.2411	0.0433	0.2391	0.0457	0.2421	0.0379	1.1466e-45	HYI	ENSG00000178922
cg13433951	1	44087800	9.41e-20	3.32e-09	0.8387	0.0184	0.8151	0.0208	0.8167	0.0223	0.8053	0.0264	3.12412e-28	PTPRF;PTPRF	ENSG00000066135, ENSG00000142949
cg12441919	1	44483099	5.04e-45	1.19e-10	0.8456	0.0189	0.8023	0.0237	0.8069	0.0248	0.7921	0.0293	5.9976e-55	SLC6A9;SLC6A9;SLC6A9	ENSG00000196517
cg04682775	1	44495089	3.17e-43	1.11e-15	0.6398	0.0281	0.6007	0.0278	0.609	0.033	0.5991	0.0307	3.5187e-58	SLC6A9	ENSG00000171872, ENSG00000196517
cg00002837	1	44513358	5.87e-14	3.4e-11	0.4554	0.0388	0.4323	0.0402	0.4449	0.0482	0.4268	0.047	1.9958e-24		ENSG00000171872, ENSG00000196517
cg07569994	1	44513877	3.7e-36	1.07e-15	0.2744	0.0347	0.2335	0.0434	0.2447	0.0461	0.2341	0.0374	3.959e-51
cg15830864	1	44877749	1.48e-41	1.65e-09	0.8804	0.0321	0.7602	0.0809	0.7747	0.0746	0.7603	0.0758	2.442e-50	RNF220	ENSG00000126106, ENSG00000187147
cg11519930	1	44977246	6.55e-71	4.34e-11	0.729	0.032	0.6312	0.0476	0.6292	0.0465	0.6225	0.0449	2.8427e-81	RNF220	ENSG00000126106, ENSG00000187147
cg00162064	1	44998151	2.4e-130	1.36e-15	0.4836	0.0497	0.2993	0.0525	0.2996	0.0519	0.2907	0.0444	3.264e-145	RNF220	ENSG00000126106, ENSG00000187147
cg23274824	1	45079966	2.06e-49	5.05e-20	0.7597	0.0207	0.7106	0.0274	0.7109	0.0322	0.6942	0.0381	1.0403e-68	RNF220	ENSG00000126106, ENSG00000187147
cg00003858	1	45080600	2.62e-16	1.52e-09	0.8616	0.0182	0.8407	0.019	0.8378	0.02	0.8297	0.0226	3.9824e-25	RNF220	ENSG00000126106, ENSG00000187147
cg03163343	1	45118395	2.57e-30	3e-17	0.5647	0.0219	0.5424	0.0209	0.547	0.0217	0.5352	0.0215	7.71e-47		ENSG00000126106, ENSG00000187147
cg14960316	1	45120521	1.7e-15	5.97e-08	0.796	0.035	0.7823	0.0348	0.7917	0.0266	0.7781	0.0238	1.0149e-22	TMEM53	ENSG00000126106, ENSG00000187147
cg01048810	1	45142815	5.71e-64	7.42e-15	0.6815	0.0245	0.6434	0.0228	0.6626	0.0277	0.6468	0.0229	4.23682e-78	C1orf228	ENSG00000198520, ENSG00000126106
cg07780762	1	45193615	7.66e-73	2.51e-48	0.7715	0.0336	0.7118	0.0329	0.7323	0.0359	0.7036	0.0358	1.92266e-120		ENSG00000198520, ENSG00000142945
cg02072975	1	45249541	2.47e-66	1.46e-11	0.7367	0.026	0.6916	0.0285	0.706	0.0306	0.6916	0.0287	3.6062e-77	BEST4	ENSG00000142937, ENSG00000142959
cg03434029	1	45274048	1.31e-116	4.63e-11	0.4428	0.0322	0.3525	0.0427	0.3654	0.047	0.3577	0.0456	6.0653e-127	TCTEX1D4;BTBD19	ENSG00000117425, ENSG00000173846
cg14565781	1	45274513	2.69e-75	3.85e-18	0.7435	0.0308	0.6658	0.0407	0.6705	0.0302	0.6565	0.0303	1.03565e-92	BTBD19	ENSG00000117425, ENSG00000173846
cg17093466	1	45276537	3.3e-63	2.56e-19	0.6909	0.033	0.6262	0.0284	0.6243	0.0297	0.6102	0.0301	8.448e-82	BTBD19	ENSG00000117425, ENSG00000173846
cg24144893	1	45480507	3.88e-30	9.66e-08	0.5609	0.052	0.4794	0.0451	0.4859	0.0434	0.4744	0.0485	3.74808e-37	UROD	ENSG00000126088, ENSG00000126107
cg24332710	1	46016173	1.46e-36	1.29e-13	0.5808	0.0384	0.5285	0.0494	0.5404	0.0474	0.5301	0.0482	1.8834e-49	AKR1A1;AKR1A1	ENSG00000117448
cg08644498	1	46502608	8.86e-124	1.33e-37	0.6008	0.0254	0.5151	0.0218	0.5267	0.0213	0.5097	0.0191	1.17838e-160		ENSG00000117461, ENSG00000086015
cg06974930	1	46633153	1.7e-57	4.48e-09	0.4042	0.0519	0.2929	0.0492	0.2809	0.0499	0.2761	0.0436	7.616e-66		ENSG00000117472, ENSG00000117461
cg19321695	1	46646158	6.54e-73	5.03e-20	0.6179	0.0329	0.5945	0.0287	0.6151	0.0342	0.5972	0.0326	3.28962e-92	TSPAN1	ENSG00000117472
cg25369262	1	46649132	3.65e-142	5.96e-40	0.7582	0.0512	0.6219	0.052	0.6456	0.0605	0.6205	0.0595	2.1754e-181	TSPAN1	ENSG00000117472
cg22112435	1	46664449	9.18e-62	2.32e-26	0.3016	0.039	0.2063	0.0363	0.2204	0.0511	0.2038	0.0358	2.12976e-87	POMGNT1;POMGNT1
cg23431851	1	46668822	2.85e-09	1.3e-13	0.1391	0.0276	0.1248	0.0223	0.1253	0.03	0.1202	0.0224	3.705e-22	C1orf190;POMGNT1
cg05965334	1	47082767	1.81e-28	8.96e-09	0.1444	0.0195	0.1194	0.0171	0.1227	0.0227	0.1177	0.016	1.62176e-36	MOBKL2C	ENSG00000142961
cg07347511	1	47082831	1.09e-16	1.14e-11	0.1063	0.0212	0.0905	0.0238	0.0927	0.0311	0.0888	0.0206	1.2426e-27	MOBKL2C	ENSG00000142961
cg00950809	1	47082851	1.99e-33	1.02e-09	0.252	0.0295	0.2183	0.0326	0.2222	0.0361	0.2236	0.0308	2.0298e-42	MOBKL2C	ENSG00000142961
cg05376185	1	47082869	1.88e-81	2.55e-28	0.3313	0.0441	0.2494	0.0408	0.2633	0.0472	0.2505	0.0453	4.794e-109	MOBKL2C	ENSG00000142961
cg02991727	1	47646024	4.78e-31	5.67e-19	0.8175	0.0407	0.7891	0.0323	0.8008	0.0342	0.7818	0.0322	2.71026e-49		ENSG00000162365, ENSG00000162366
cg01074797	1	47655599	2.52e-35	5.46e-09	0.8283	0.1044	0.7804	0.1094	0.795	0.1028	0.7782	0.0872	1.37592e-43	PDZK1IP1	ENSG00000162366
cg09258479	1	47655861	9.81e-159	9.16e-131	0.7045	0.0265	0.3681	0.0448	0.3926	0.0476	0.3514	0.0413	8.98596e-289	PDZK1IP1	ENSG00000162366
cg06619077	1	47656003	1.46e-68	4.5e-09	0.7121	0.0384	0.6108	0.0487	0.6394	0.0539	0.6205	0.056	6.57e-77	PDZK1IP1	ENSG00000162366
cg11399254	1	47694517	3.92e-112	7.97e-23	0.753	0.0533	0.6131	0.0488	0.6274	0.0549	0.6098	0.0511	3.12424e-134	TAL1	ENSG00000162367
cg26881761	1	47698493	1.99e-52	6.3e-24	0.7922	0.0286	0.7007	0.0377	0.7106	0.0426	0.6864	0.0453	1.2537e-75		ENSG00000162367
cg10622911	1	47998776	2.62e-51	1.9e-15	0.6127	0.0305	0.5692	0.0292	0.5859	0.0329	0.5724	0.0322	4.978e-66		ENSG00000186564
cg14911856	1	47999856	2.66e-39	2.33e-11	0.7913	0.0294	0.7621	0.0399	0.7736	0.0366	0.7609	0.0362	6.1978e-50		ENSG00000186564
cg06961354	1	48506255	1.31e-11	1.71e-08	0.8559	0.0155	0.8437	0.0133	0.845	0.0148	0.8369	0.0167	2.2401e-19		ENSG00000117834
cg08871545	1	48559803	2.18e-147	4.37e-12	0.5564	0.0448	0.2442	0.055	0.2499	0.0559	0.2446	0.0532	9.5266e-159		ENSG00000117834
cg05042706	1	48703955	8.65e-41	1.35e-14	0.7834	0.0198	0.7449	0.0212	0.742	0.0282	0.7332	0.0284	1.16775e-54	SLC5A9;SLC5A9	ENSG00000117834, ENSG00000132122
cg26108416	1	49226683	3.42e-51	3.09e-22	0.7303	0.0292	0.6966	0.026	0.7028	0.0277	0.6837	0.0306	1.05678e-72	BEND5;AGBL4	ENSG00000132122, ENSG00000162373
cg26301690	1	50569610	9e-27	9.03e-12	0.8508	0.0185	0.8277	0.0198	0.8303	0.0205	0.8213	0.0218	8.127e-38	ELAVL4;ELAVL4;ELAVL4	ENSG00000162374
cg01710361	1	51769687	4.39e-64	3.6e-12	0.3386	0.039	0.2756	0.0445	0.2935	0.0523	0.2891	0.0538	1.5804e-75	TTC39A;TTC39A
cg04542977	1	51982669	4.65e-138	3.52e-11	0.6833	0.0396	0.4494	0.0564	0.4709	0.0565	0.4624	0.0641	1.6368e-148	EPS15	ENSG00000085832, ENSG00000085831
cg01970336	1	51986254	3.64e-49	3.05e-11	0.7102	0.039	0.6601	0.0313	0.6717	0.0342	0.6519	0.0361	1.1102e-59	EPS15	ENSG00000085832
cg00714309	1	52422674	4.65e-31	3.18e-20	0.6871	0.0338	0.6312	0.0379	0.628	0.04	0.6159	0.0376	1.4787e-50	RAB3B	ENSG00000169213, ENSG00000078618
cg24535918	1	52429399	2.67e-38	8.48e-08	0.626	0.0285	0.5897	0.0259	0.5817	0.0329	0.5806	0.0296	2.26416e-45	RAB3B	ENSG00000169213, ENSG00000078618
cg05232215	1	53393825	8.7e-17	3.03e-20	0.4055	0.0488	0.39	0.0516	0.3934	0.0534	0.3827	0.0529	2.6361e-36	SCP2;SCP2	ENSG00000116171
cg12689055	1	53541670	4.4e-48	4.78e-08	0.7019	0.0258	0.6425	0.0287	0.6404	0.0302	0.6259	0.0308	2.1032e-55	PODN	ENSG00000174348, ENSG00000162383
cg10529401	1	53587046	1.02e-28	5.64e-18	0.8028	0.0296	0.7889	0.0279	0.7948	0.0288	0.7786	0.028	5.7528e-46	SLC1A7	ENSG00000174348, ENSG00000162383
cg23207412	1	53638985	3.06e-60	4.22e-15	0.6515	0.0374	0.5842	0.0407	0.5825	0.0508	0.5725	0.0409	1.29132e-74		ENSG00000162383, ENSG00000157184
cg11576166	1	53984743	3.28e-29	1.1e-10	0.8754	0.0152	0.8534	0.0167	0.8571	0.0158	0.8495	0.0175	3.608e-39	GLIS1	ENSG00000174332, ENSG00000143006
cg21785067	1	54587182	5.97e-122	2.09e-21	0.4993	0.0296	0.3673	0.0431	0.3884	0.05	0.3753	0.0495	1.24773e-142		ENSG00000116205, ENSG00000157211
cg19587237	1	54797076	3.55e-59	4.33e-13	0.4337	0.0452	0.354	0.0509	0.3689	0.0568	0.3602	0.058	1.53715e-71	SSBP3;SSBP3;SSBP3	ENSG00000116221, ENSG00000157216
cg01715745	1	54930156	1.19e-12	1.97e-12	0.5026	0.0397	0.5097	0.0481	0.5389	0.059	0.5232	0.0611	2.3443e-24		ENSG00000157216, ENSG00000162390
cg04605287	1	54953486	3.63e-100	4.43e-17	0.627	0.0647	0.506	0.0779	0.5337	0.0749	0.5185	0.0783	1.60809e-116		ENSG00000157216, ENSG00000162390
cg18755543	1	54953632	1.67e-34	6.46e-24	0.3835	0.0415	0.3339	0.053	0.3453	0.0551	0.3316	0.0546	1.07882e-57		ENSG00000157216, ENSG00000162390
cg25340098	1	54964905	2.05e-25	1.64e-19	0.2205	0.0367	0.1748	0.0342	0.1751	0.0381	0.164	0.0308	3.362e-44		ENSG00000157216, ENSG00000162390
cg02905900	1	55013517	1.99e-50	7.06e-08	0.3843	0.0405	0.3731	0.0429	0.3967	0.0528	0.3893	0.0523	1.40494e-57	ACOT11;ACOT11	ENSG00000162390
cg21448423	1	55013956	3.52e-91	2.17e-42	0.829	0.0599	0.6843	0.0692	0.6928	0.0731	0.6754	0.071	7.6384e-133	ACOT11;ACOT11;ACOT11;ACOT11	ENSG00000162390
cg11837749	1	55047332	2.41e-34	1.15e-09	0.7795	0.0392	0.7685	0.0269	0.7764	0.0293	0.7631	0.0293	2.7715e-43	ACOT11;ACOT11	ENSG00000162391, ENSG00000162390
cg10210690	1	55138059	1.82e-31	2.84e-09	0.7431	0.0388	0.7152	0.0318	0.7168	0.0357	0.7015	0.0412	5.1688e-40	C1orf175;C1orf175	ENSG00000184313, ENSG00000243725, ENSG00000243725
cg24697184	1	55266578	7.94e-11	1.66e-08	0.1447	0.0295	0.117	0.0277	0.1164	0.0364	0.1138	0.0296	1.31804e-18	TTC22;TTC22	ENSG00000006555
cg20569588	1	55267285	1.35e-70	9.36e-17	0.2209	0.0393	0.116	0.0272	0.1173	0.0359	0.1093	0.0239	1.2636e-86	TTC22;TTC22	ENSG00000006555
cg02935904	1	55267293	1.05e-81	1.1e-08	0.2117	0.0332	0.1049	0.0143	0.107	0.0154	0.1034	0.0152	1.155e-89	TTC22;TTC22	ENSG00000006555
cg14089067	1	55442785	1.87e-15	8.59e-18	0.8649	0.0223	0.8543	0.0153	0.8563	0.0177	0.8458	0.0173	1.60633e-32		ENSG00000143001
cg07808712	1	55868004	6.36e-16	9.57e-16	0.8134	0.0221	0.7949	0.0204	0.7961	0.0221	0.7859	0.023	6.08652e-31		ENSG00000162402
cg12628061	1	56453730	3.85e-79	2.05e-145	0.8674	0.0343	0.6164	0.08	0.6593	0.0761	0.5551	0.0865	7.8925e-224		ENSG00000162407
cg06949673	1	56463319	1.36e-69	2.93e-42	0.6819	0.0606	0.5375	0.0637	0.5723	0.0638	0.5122	0.0585	3.9848e-111		ENSG00000162407
cg26837800	1	56842338	1.46e-97	5.48e-30	0.2921	0.0393	0.1817	0.0359	0.1895	0.0478	0.1827	0.0372	8.0008e-127		ENSG00000162407
cg00072675	1	56942628	2.17e-29	9.71e-11	0.8517	0.029	0.8339	0.0201	0.8311	0.0244	0.8188	0.0305	2.10707e-39		ENSG00000162407
cg11959316	1	57001742	2.38e-20	1.97e-10	0.8551	0.0234	0.8184	0.0312	0.8016	0.0408	0.7917	0.0418	4.6886e-30	PPAP2B;PPAP2B	ENSG00000162407
cg18287310	1	58018699	1.12e-26	2.81e-09	0.6965	0.0265	0.6741	0.0244	0.677	0.0281	0.6659	0.0261	3.1472e-35	DAB1	ENSG00000173406, ENSG00000021852
cg00944580	1	58333307	1.12e-27	1.9e-08	0.8066	0.0217	0.776	0.0242	0.779	0.0249	0.7706	0.0259	2.128e-35	DAB1;MIR548D2	ENSG00000173406, ENSG00000021852
cg19306368	1	59235016	1.86e-12	1.39e-24	0.3297	0.0336	0.306	0.0328	0.3158	0.039	0.2939	0.0298	2.5854e-36		ENSG00000177606, ENSG00000162601
cg10880902	1	59278781	1.62e-23	1e-17	0.5803	0.0388	0.506	0.0499	0.4777	0.0758	0.4752	0.066	1.62e-40		ENSG00000177606, ENSG00000172456
cg19520452	1	59369156	1.08e-27	7.13e-19	0.2344	0.0411	0.2118	0.0441	0.2366	0.0533	0.2201	0.049	7.7004e-46		ENSG00000177606, ENSG00000172456
cg16264035	1	59369954	8.55e-08	7.99e-10	0.2434	0.0326	0.239	0.036	0.2541	0.0449	0.2436	0.0459	6.83145e-17		ENSG00000177606, ENSG00000172456
cg17171539	1	59398690	4.73e-20	4.21e-10	0.3777	0.0554	0.3868	0.0646	0.428	0.0834	0.4116	0.0808	1.99133e-29		ENSG00000177606, ENSG00000172456
cg21422871	1	60196706	1.63e-41	8e-10	0.2314	0.0316	0.1782	0.0226	0.1953	0.0398	0.1847	0.0316	1.304e-50	FGGY;FGGY	ENSG00000134709, ENSG00000172456
cg14044461	1	60242958	1.34e-13	1.21e-11	0.8603	0.0151	0.846	0.0177	0.8466	0.0176	0.8401	0.0184	1.6214e-24		ENSG00000134709, ENSG00000172456
cg26815229	1	60392933	2.21e-104	1.2e-11	0.4533	0.0465	0.2836	0.0431	0.2907	0.0469	0.272	0.0431	2.652e-115	CYP2J2	ENSG00000134716
cg07813031	1	61298421	3.11e-161	3.79e-27	0.6287	0.0551	0.2037	0.0487	0.2221	0.0594	0.2004	0.0462	1.17869e-187		ENSG00000162598, ENSG00000162599
cg10628205	1	61547131	1.74e-91	2.85e-47	0.6958	0.0282	0.5993	0.0414	0.604	0.044	0.5854	0.0422	4.959e-138	NFIA;NFIA;NFIA;NFIA	ENSG00000162599
cg12079303	1	61547163	6.5e-101	2.93e-30	0.7314	0.0344	0.5919	0.0456	0.5926	0.0452	0.5713	0.0452	1.9045e-130	NFIA;NFIA;NFIA;NFIA	ENSG00000162599
cg20013688	1	62123940	2.78e-19	6.41e-09	0.8681	0.021	0.8496	0.0171	0.8513	0.0192	0.8431	0.0218	1.78198e-27		ENSG00000162599, ENSG00000162604
cg04914562	1	62207459	2.47e-57	3.56e-10	0.5413	0.0593	0.4243	0.049	0.4337	0.0579	0.4273	0.0621	8.7932e-67	INADL	ENSG00000132849
cg09809806	1	63833010	2.29e-20	1.04e-14	0.1525	0.0256	0.1244	0.0287	0.1274	0.0389	0.1199	0.0199	2.3816e-34	ALG6	ENSG00000088035
cg02068356	1	64197478	4.01e-24	4.27e-15	0.783	0.0214	0.7601	0.0277	0.7668	0.0284	0.7563	0.0248	1.71227e-38		ENSG00000185483, ENSG00000079739
cg04885825	1	64538523	7.33e-30	8.78e-11	0.819	0.0213	0.7967	0.0242	0.8027	0.0192	0.7906	0.038	6.43574e-40	ROR1;ROR1	ENSG00000177414, ENSG00000185483
cg20876010	1	64971752	9.9e-33	1.67e-27	0.2595	0.0435	0.212	0.0445	0.2164	0.0504	0.2121	0.0448	1.6533e-59	CACHD1	ENSG00000162437, ENSG00000158966
cg11795488	1	65038492	4.43e-38	1.77e-09	0.8208	0.031	0.8013	0.0234	0.8054	0.0222	0.7913	0.0275	7.8411e-47	CACHD1	ENSG00000162437, ENSG00000158966
cg25210796	1	65089808	5.55e-15	1.43e-08	0.84	0.0171	0.8235	0.0184	0.8243	0.0191	0.8166	0.0218	7.9365e-23	CACHD1	ENSG00000162437, ENSG00000158966
cg24735226	1	65096537	5.42e-32	7.79e-08	0.8392	0.027	0.7632	0.0446	0.7373	0.0501	0.7347	0.0506	4.22218e-39	CACHD1	ENSG00000162437, ENSG00000158966
cg00153395	1	65327523	1.33e-103	3.15e-24	0.6671	0.0308	0.5577	0.0326	0.5798	0.0382	0.5666	0.0377	4.1895e-127	JAK1	ENSG00000162434, ENSG00000162437
cg00257455	1	65530538	4.37e-87	3.69e-09	0.2596	0.0312	0.1561	0.0286	0.1601	0.0282	0.1527	0.0225	1.61253e-95		ENSG00000162434, ENSG00000162433
cg13390284	1	65531864	7.81e-88	2.21e-14	0.6432	0.0359	0.55	0.0485	0.5815	0.0607	0.568	0.0639	1.72601e-101		ENSG00000162434, ENSG00000162433
cg24049468	1	65615281	2.41e-70	6.04e-32	0.5381	0.073	0.3915	0.0558	0.3988	0.0601	0.378	0.0533	1.45564e-101	AK3L1;AK3L1;AK3L1	ENSG00000116675, ENSG00000162433
cg26918808	1	67950349	1.62e-12	8.75e-16	0.795	0.024	0.7797	0.0218	0.782	0.0241	0.7706	0.0275	1.4175e-27		ENSG00000116717, ENSG00000142864
cg26804772	1	68084465	2.58e-20	1.09e-12	0.7312	0.0657	0.6778	0.0725	0.702	0.065	0.677	0.0652	2.8122e-32		ENSG00000116717, ENSG00000142864
cg01810953	1	68150400	6.91e-31	1.3e-08	0.1231	0.0197	0.0872	0.0153	0.0901	0.0274	0.0852	0.0117	8.983e-39	GADD45A	ENSG00000116717
cg13784017	1	68166689	2.12e-57	1.04e-09	0.7906	0.0205	0.7309	0.0263	0.7315	0.0289	0.72	0.0296	2.2048e-66		ENSG00000172380, ENSG00000116717
cg09354294	1	68188118	1.38e-20	1.05e-13	0.7635	0.0268	0.7398	0.0227	0.7386	0.0279	0.7259	0.0326	1.449e-33	GNG12	ENSG00000172380, ENSG00000116717
cg17168836	1	68256161	3.86e-44	2.66e-61	0.594	0.0361	0.5224	0.0417	0.5299	0.0428	0.5018	0.0408	1.02676e-104	GNG12	ENSG00000172380, ENSG00000116717
cg19114595	1	68515977	3.82e-26	2.89e-08	0.615	0.0268	0.5831	0.0268	0.5898	0.0273	0.5802	0.025	1.10398e-33	DIRAS3	ENSG00000162595
cg23078123	1	68577796	3.28e-56	1.93e-22	0.8048	0.0192	0.7566	0.024	0.762	0.0229	0.7471	0.0241	6.3304e-78	GPR177	ENSG00000116729, ENSG00000162595
cg22482700	1	68594186	1.36e-08	1.04e-07	0.7936	0.0318	0.7676	0.0338	0.7575	0.0358	0.7498	0.0349	1.4144e-15	GPR177;GPR177	ENSG00000116729, ENSG00000162595
cg16165575	1	68824389	2.65e-98	2.44e-15	0.5293	0.0517	0.2953	0.0531	0.3001	0.0667	0.291	0.0517	6.466e-113		ENSG00000116729, ENSG00000116745
cg00170796	1	76251537	1.81e-10	2.61e-09	0.1627	0.038	0.1405	0.0309	0.1402	0.0432	0.1365	0.0315	4.7241e-19	SNORD45C;RABGGTB	ENSG00000137955
cg17826956	1	77230619	4.38e-12	9.35e-12	0.557	0.0687	0.5247	0.0736	0.5214	0.0811	0.5091	0.0807	4.0953e-23		ENSG00000184005, ENSG00000117069
cg11338128	1	77492835	2.55e-16	3.57e-09	0.8345	0.0261	0.8259	0.0256	0.8293	0.0146	0.8226	0.017	9.1035e-25	ST6GALNAC5	ENSG00000117069, ENSG00000142892
cg22075924	1	78005352	8.87e-98	3.63e-27	0.8606	0.0187	0.7982	0.0219	0.8097	0.0256	0.79	0.0221	3.21981e-124	AK5;AK5	ENSG00000154027, ENSG00000036549
cg08110488	1	82136224	1.63e-135	2.97e-18	0.6079	0.0711	0.2975	0.0548	0.3118	0.0592	0.2865	0.0561	4.8411e-153		ENSG00000117114
cg17010394	1	84464224	4.9e-43	2.93e-11	0.2999	0.0308	0.2482	0.0393	0.2558	0.0458	0.2519	0.042	1.4357e-53	TTLL7	ENSG00000137941
cg17142950	1	84766782	8.99e-55	1.01e-13	0.4773	0.0424	0.3885	0.0427	0.4102	0.0501	0.3943	0.0506	9.0799e-68	SAMD13;SAMD13	ENSG00000137976, ENSG00000142875
cg05791506	1	84864609	1.11e-09	6.63e-08	0.85	0.0427	0.8434	0.0403	0.8507	0.023	0.8442	0.0215	7.3593e-17	UOX;DNASE2B	ENSG00000137976
cg15876968	1	85086322	2.29e-20	6.67e-10	0.2227	0.0413	0.2057	0.0414	0.2229	0.0463	0.2148	0.0458	1.52743e-29		ENSG00000117151, ENSG00000117155
cg07110659	1	85313079	3.29e-91	1.9e-23	0.4584	0.0452	0.3155	0.0555	0.3242	0.055	0.3104	0.0536	6.251e-114	LPAR3	ENSG00000117155, ENSG00000171517
cg10230190	1	85405081	1.92e-97	6.51e-30	0.8758	0.024	0.6837	0.075	0.7174	0.0738	0.6823	0.0789	1.24992e-126	MCOLN2	ENSG00000153898, ENSG00000171517
cg01413809	1	85462483	5.65e-24	2.57e-36	0.3636	0.0495	0.3199	0.065	0.3291	0.0665	0.3129	0.0656	1.45205e-59	MCOLN2	ENSG00000153898
cg06143087	1	85665883	1.43e-12	9.36e-35	0.1452	0.0183	0.1329	0.0237	0.1423	0.0432	0.1245	0.0221	1.33848e-46	SYDE2	ENSG00000097096
cg22670572	1	85690767	7.13e-29	1.51e-16	0.7517	0.036	0.6721	0.0593	0.676	0.053	0.658	0.0541	1.07663e-44		ENSG00000097096, ENSG00000142867
cg06913958	1	85744641	6.29e-135	5.76e-72	0.3741	0.0462	0.1962	0.0423	0.2149	0.048	0.1886	0.0388	3.62304e-206	BCL10	ENSG00000142867
cg23665568	1	85745053	2.07e-118	3.05e-70	0.76	0.0318	0.6676	0.0285	0.6848	0.0318	0.651	0.0296	6.3135e-188	BCL10	ENSG00000142867
cg11345352	1	86085258	7.34e-08	7.8e-09	0.8326	0.0181	0.8233	0.0195	0.8226	0.0197	0.8148	0.0205	5.7252e-16		ENSG00000117174, ENSG00000142871
cg14540297	1	87597473	5.69e-10	5.36e-17	0.1231	0.022	0.1069	0.0204	0.111	0.0319	0.103	0.0143	3.04984e-26	LOC339524;LOC339524;LOC339524;LOC339524;LOC339524
cg14509271	1	87797862	7.4e-23	1.11e-21	0.143	0.0282	0.1081	0.0243	0.11	0.0311	0.1021	0.0212	8.214e-44	LMO4	ENSG00000143013
cg10436414	1	87797883	4.13e-20	5.93e-13	0.0891	0.021	0.0669	0.0124	0.0706	0.0181	0.0639	0.0114	2.44909e-32	LMO4	ENSG00000143013
cg24400630	1	89728035	2.04e-115	4.27e-28	0.8956	0.0179	0.7912	0.0322	0.8104	0.0319	0.7899	0.0314	8.7108e-143	GBP5;GBP5	ENSG00000154451, ENSG00000162654
cg13938909	1	89873226	1e-147	2.11e-15	0.5706	0.0748	0.186	0.0448	0.2079	0.0639	0.1906	0.0465	2.11e-162	LOC400759
cg14254720	1	90097981	5.09e-48	2.76e-09	0.393	0.0391	0.3161	0.0436	0.3228	0.0497	0.3209	0.0454	1.40484e-56	LRRC8C	ENSG00000171488
cg00606914	1	90229063	5.09e-08	2.13e-09	0.0908	0.0146	0.0807	0.0197	0.0818	0.0301	0.0777	0.0126	1.08417e-16		ENSG00000171492, ENSG00000171488
cg04550950	1	90299895	1.49e-61	2.69e-13	0.8646	0.0148	0.8042	0.0248	0.8105	0.0248	0.8038	0.026	4.0081e-74	LRRC8D;LRRC8D	ENSG00000171492, ENSG00000162664
cg03117079	1	91488015	8.92e-88	1.89e-22	0.3721	0.0409	0.2582	0.0441	0.2694	0.0463	0.2569	0.0485	1.68588e-109	ZNF644;ZNF644;ZNF644	ENSG00000122482
cg21382567	1	92263858	2.05e-26	3.68e-09	0.7554	0.0261	0.7448	0.0302	0.7689	0.039	0.7533	0.0371	7.544e-35	TGFBR3	ENSG00000203914, ENSG00000069702
cg17298516	1	94131533	1.07e-10	2.49e-16	0.7694	0.0382	0.7693	0.031	0.7817	0.0267	0.7635	0.0308	2.6643e-26	BCAR3	ENSG00000137936, ENSG00000137942
cg24504423	1	94374268	8.48e-54	4.03e-17	0.1866	0.0303	0.1163	0.0285	0.119	0.0253	0.1089	0.0187	3.41744e-70	GCLM	ENSG00000023909
cg12869058	1	94587872	1.69e-11	2.57e-09	0.8186	0.022	0.8123	0.0175	0.8159	0.0195	0.8075	0.0195	4.3433e-20	ABCA4	ENSG00000198691
cg09360041	1	94587905	7.23e-25	5.99e-11	0.8323	0.0238	0.8109	0.0196	0.8172	0.0263	0.8051	0.0222	4.33077e-35	ABCA4	ENSG00000198691
cg13088902	1	94730656	2.39e-56	1.3e-15	0.7624	0.0493	0.6956	0.0458	0.691	0.0604	0.677	0.0594	3.107e-71		ENSG00000137962, ENSG00000117528
cg14097568	1	94792942	5.15e-110	4.99e-31	0.5369	0.0421	0.4079	0.0601	0.4354	0.0673	0.4178	0.0608	2.56985e-140		ENSG00000137962, ENSG00000117528
cg09549015	1	95008041	5.95e-18	1.35e-18	0.1437	0.0249	0.1174	0.0189	0.1269	0.0326	0.1175	0.0195	8.0325e-36	F3	ENSG00000117525
cg27514730	1	95027075	1.31e-11	1.41e-14	0.8196	0.0242	0.8046	0.0212	0.8057	0.0247	0.794	0.0277	1.8471e-25		ENSG00000143036, ENSG00000117525
cg21436544	1	95249289	6.29e-77	5.31e-26	0.6225	0.0305	0.5401	0.0294	0.5536	0.0304	0.5437	0.0286	3.33999e-102		ENSG00000143036, ENSG00000117525
cg00505133	1	95320459	4.57e-34	1.87e-10	0.1087	0.0213	0.077	0.0166	0.0839	0.0256	0.077	0.0152	8.5459e-44	SLC44A3;SLC44A3	ENSG00000143036, ENSG00000117519
cg26537280	1	95699037	3.9e-12	2.56e-24	0.4947	0.0593	0.4829	0.061	0.4877	0.0601	0.4717	0.0576	9.984e-36	RWDD3;RWDD3	ENSG00000122481
cg06440946	1	95699313	3.19e-15	1.73e-23	0.2378	0.0467	0.2112	0.0511	0.2035	0.0524	0.1969	0.0445	5.5187e-38	RWDD3;RWDD3	ENSG00000122481
cg14200127	1	97604182	1.61e-121	1.9e-16	0.7261	0.0485	0.4921	0.0763	0.4951	0.0696	0.4835	0.0693	3.059e-137	DPYD	ENSG00000117569, ENSG00000188641
cg10772169	1	100315213	2.77e-17	4.26e-08	0.5819	0.0258	0.5648	0.0309	0.5749	0.0375	0.5645	0.0355	1.18002e-24	AGL;AGL;AGL;AGL;AGL	ENSG00000162688
cg14832954	1	100731266	2.3e-102	3.24e-25	0.4492	0.0455	0.2574	0.0365	0.2572	0.0396	0.2345	0.0346	7.452e-127	RTCD1;RTCD1
cg25150721	1	100826388	1.42e-48	1.5e-22	0.7387	0.0299	0.6907	0.034	0.6954	0.0342	0.6815	0.0342	2.13e-70	CDC14A;CDC14A;CDC14A	ENSG00000079335, ENSG00000181656
cg26063904	1	101313199	5.22e-128	1.12e-60	0.8528	0.0242	0.5868	0.059	0.6102	0.0618	0.5635	0.0656	5.8464e-188		ENSG00000162692, ENSG00000162694
cg11406453	1	101602562	1.23e-11	4.03e-09	0.4215	0.0537	0.3508	0.0516	0.3375	0.0516	0.3293	0.0473	4.9569e-20		ENSG00000170989, ENSG00000117543
cg09222982	1	107224529	2.02e-23	6.77e-11	0.8438	0.0168	0.821	0.0175	0.8205	0.0193	0.812	0.0202	1.36754e-33		ENSG00000198890
cg00944433	1	107599041	4.17e-50	2.23e-10	0.6135	0.0342	0.5489	0.0431	0.5494	0.0457	0.5443	0.045	9.2991e-60	PRMT6	ENSG00000198890
cg21805788	1	109134372	4.96e-68	7.16e-12	0.6424	0.0372	0.5924	0.047	0.632	0.068	0.6179	0.0659	3.55136e-79	FAM102B	ENSG00000162639, ENSG00000186086
cg19695867	1	109585390	1.42e-89	2.76e-09	0.3532	0.0502	0.2282	0.0355	0.2436	0.048	0.2359	0.0454	3.9192e-98	WDR47;WDR47;WDR47	ENSG00000197780, ENSG00000121940
cg08655800	1	109735314	1.34e-29	1.13e-09	0.7733	0.0454	0.7481	0.0498	0.767	0.0446	0.7527	0.049	1.5142e-38	KIAA1324	ENSG00000031698, ENSG00000116299
cg04619882	1	109741037	4.87e-24	2.12e-11	0.7984	0.0342	0.7741	0.0314	0.7777	0.0303	0.7698	0.0302	1.03244e-34	KIAA1324	ENSG00000031698, ENSG00000116299
cg03725309	1	109757585	1.44e-49	1.5e-10	0.4352	0.0526	0.3945	0.0568	0.4276	0.072	0.4111	0.0703	2.16e-59	SARS	ENSG00000031698, ENSG00000143126
cg23639374	1	109792925	3.42e-22	1.58e-08	0.5789	0.0243	0.5615	0.0227	0.564	0.0254	0.5571	0.0231	5.4036e-30	CELSR2	ENSG00000143126
cg07833104	1	109797333	1.87e-41	7.34e-10	0.7559	0.0459	0.7262	0.0507	0.7285	0.0605	0.7134	0.0504	1.37258e-50	CELSR2	ENSG00000143126, ENSG00000134222
cg12597839	1	110036141	3.01e-20	1.16e-11	0.8	0.0203	0.7833	0.0184	0.7865	0.0195	0.777	0.0171	3.4916e-31	CYB561D1;CYB561D1;CYB561D1;CYB561D1;CYB561D1	ENSG00000174151
cg17034109	1	110036417	1.19e-14	2.44e-15	0.5822	0.0189	0.5686	0.0207	0.5711	0.0218	0.5623	0.0224	2.9036e-29	CYB561D1;CYB561D1;CYB561D1;CYB561D1;CYB561D1	ENSG00000174151
cg18933331	1	110186418	5.17e-71	1.12e-50	0.7025	0.0241	0.6522	0.0226	0.6679	0.0231	0.6422	0.0237	5.7904e-121		ENSG00000168765, ENSG00000116337
cg21451998	1	110198240	2.38e-48	8.03e-15	0.2673	0.0441	0.1872	0.0323	0.185	0.0405	0.1711	0.0319	1.91114e-62	GSTM4;GSTM4;GSTM4	ENSG00000168765
cg22247664	1	110199126	7.63e-51	3.11e-25	0.212	0.0615	0.1579	0.0482	0.1566	0.0552	0.1438	0.0425	2.37293e-75	GSTM4;GSTM4;GSTM4	ENSG00000168765
cg07050011	1	110284540	8.62e-11	1.85e-11	0.8418	0.0233	0.8363	0.0162	0.8389	0.0161	0.8292	0.0201	1.5947e-21	GSTM3;GSTM3	ENSG00000134202
cg02361903	1	110452616	1.18e-24	1.67e-10	0.6205	0.0339	0.5914	0.037	0.6053	0.0453	0.5977	0.044	1.9706e-34	CSF1;CSF1;CSF1;CSF1	ENSG00000184371
cg02085805	1	110527112	6.49e-28	1.91e-19	0.1284	0.0244	0.0992	0.0217	0.1026	0.0294	0.0951	0.0175	1.23959e-46	AHCYL1	ENSG00000168710
cg23667749	1	110631389	1.03e-26	4.87e-11	0.5919	0.11	0.553	0.1005	0.5677	0.0836	0.5517	0.0794	5.0161e-37		ENSG00000186150, ENSG00000156150
cg05929755	1	110663559	6.39e-90	9.02e-08	0.5898	0.0548	0.4306	0.063	0.4166	0.0702	0.4167	0.0617	5.76378e-97		ENSG00000186150, ENSG00000197106
cg13080606	1	110999462	1.61e-19	4.27e-10	0.8382	0.0235	0.8208	0.022	0.8233	0.0249	0.8079	0.0268	6.8747e-29	PROK1	ENSG00000143125, ENSG00000143105
cg10514714	1	111015299	3.6e-13	1.77e-08	0.8574	0.0168	0.8397	0.0171	0.8398	0.0168	0.8332	0.0164	6.372e-21		ENSG00000143125, ENSG00000143105
cg17901858	1	111062586	9.25e-17	7.01e-19	0.83	0.0191	0.8057	0.0191	0.8079	0.0202	0.7957	0.0179	6.48425e-35	KCNA10	ENSG00000143105
cg24660640	1	112161834	7.78e-38	3.42e-12	0.8059	0.0248	0.7712	0.0299	0.7731	0.0298	0.7611	0.0305	2.66076e-49	RAP1A;RAP1A	ENSG00000116473
cg17711754	1	112521200	4.56e-28	3.4e-14	0.7787	0.0233	0.7433	0.0256	0.7436	0.0272	0.731	0.0255	1.5504e-41	KCND3;KCND3	ENSG00000064703, ENSG00000171385
cg11835347	1	113248232	1.58e-69	8.15e-33	0.6238	0.0399	0.5168	0.0472	0.5108	0.0536	0.4943	0.0483	1.2877e-101	RHOC;RHOC;RHOC	ENSG00000155366, ENSG00000155363
cg23010346	1	113250386	2.09e-18	6.05e-17	0.3323	0.029	0.3079	0.0378	0.3068	0.039	0.3028	0.0308	1.26445e-34	RHOC;RHOC;RHOC	ENSG00000155366
cg02631189	1	113421910	3.54e-19	1.05e-12	0.7472	0.0297	0.7402	0.0215	0.7445	0.0249	0.7301	0.0237	3.717e-31		ENSG00000155380, ENSG00000184599
cg04872610	1	114448489	1.95e-21	1.02e-07	0.4222	0.0315	0.3913	0.0382	0.3947	0.0487	0.3934	0.0359	1.989e-28	AP4B1;DCLRE1B	ENSG00000134262, ENSG00000118655
cg22079827	1	114656043	6.1e-58	6.24e-12	0.8691	0.0196	0.8307	0.0223	0.8359	0.0269	0.8228	0.0214	3.8064e-69	SYT6	ENSG00000116774, ENSG00000134207
cg16008966	1	114761794	4.27e-86	9.25e-72	0.8083	0.0261	0.7503	0.0247	0.7684	0.0274	0.7358	0.0239	3.94975e-157		ENSG00000197323, ENSG00000134207
cg11395799	1	115213248	1.75e-14	8.8e-22	0.2278	0.0317	0.2082	0.035	0.2182	0.0435	0.2055	0.0343	1.54e-35	DENND2C	ENSG00000116752, ENSG00000116748
cg13906069	1	115213259	2.57e-10	1.85e-13	0.1183	0.0216	0.11	0.0207	0.1136	0.0237	0.1063	0.0152	4.7545e-23	DENND2C	ENSG00000116752, ENSG00000116748
cg15897102	1	115677211	9.46e-40	1.42e-13	0.8165	0.0261	0.7884	0.0212	0.7913	0.0249	0.7779	0.0275	1.34332e-52		ENSG00000134259, ENSG00000134198
cg17750109	1	115844232	4.21e-11	8.44e-09	0.8141	0.0198	0.7992	0.0184	0.7988	0.02	0.7944	0.0205	3.55324e-19	NGF	ENSG00000134259, ENSG00000134198
cg20678800	1	115857431	8.21e-26	3.67e-20	0.6435	0.0389	0.6017	0.0372	0.6028	0.0325	0.5897	0.0289	3.01307e-45	NGF	ENSG00000134259, ENSG00000134198
cg27291710	1	115866441	2.68e-44	2.58e-08	0.7265	0.0297	0.6469	0.0401	0.632	0.0513	0.6313	0.0433	6.9144e-52	NGF	ENSG00000134259, ENSG00000134198
cg25599129	1	116022006	7.77e-15	2.47e-15	0.5462	0.0475	0.5249	0.0423	0.5183	0.0442	0.5116	0.0394	1.91919e-29		ENSG00000173218, ENSG00000134259
cg05190718	1	116310712	9.14e-53	5.69e-10	0.8499	0.0153	0.8072	0.0214	0.8041	0.0238	0.7971	0.0256	5.20066e-62	CASQ2	ENSG00000118729
cg24682551	1	116519623	1.19e-23	2.08e-12	0.3135	0.049	0.2962	0.0508	0.3129	0.0559	0.3091	0.0539	2.4752e-35	SLC22A15	ENSG00000163393
cg26313955	1	117112616	4.21e-85	7.94e-12	0.4462	0.0548	0.3022	0.0402	0.3272	0.0547	0.2989	0.0421	3.34274e-96	CD58;CD58;CD58	ENSG00000116815, ENSG00000163399
cg09584521	1	117112727	2.69e-116	5.04e-19	0.2758	0.0387	0.1616	0.0356	0.172	0.0409	0.1607	0.0386	1.35576e-134	CD58;CD58;CD58	ENSG00000116815, ENSG00000163399
cg21039631	1	117112854	2.83e-18	9.45e-19	0.1381	0.0269	0.1218	0.0466	0.1242	0.0345	0.1195	0.0287	2.67435e-36	CD58;CD58;CD58	ENSG00000116815
cg17215278	1	117114263	3.32e-102	2.18e-10	0.6647	0.0334	0.6087	0.0427	0.6406	0.0515	0.6265	0.0556	7.2376e-112	CD58;CD58;CD58	ENSG00000116815
cg11258381	1	117350694	9.72e-70	2.8e-08	0.8971	0.0172	0.8238	0.0316	0.821	0.0342	0.8071	0.0396	2.7216e-77		ENSG00000134247, ENSG00000116824
cg25744552	1	117368140	1.4e-114	7.84e-25	0.7075	0.0416	0.4993	0.0486	0.5085	0.0531	0.4937	0.0487	1.0976e-138		ENSG00000134247, ENSG00000116824
cg04878826	1	117398001	2.06e-120	4.27e-41	0.6767	0.0315	0.5029	0.0621	0.545	0.0734	0.5209	0.0732	8.7962e-161		ENSG00000134247, ENSG00000116824
cg27055365	1	117689356	1.9e-48	8.16e-11	0.8097	0.02	0.7734	0.0227	0.7764	0.0258	0.7644	0.028	1.5504e-58	VTCN1	ENSG00000134253, ENSG00000134258
cg27446185	1	117753965	7.94e-23	1.54e-09	0.816	0.019	0.7856	0.0221	0.784	0.0234	0.7747	0.0277	1.22276e-31	VTCN1	ENSG00000134258
cg04720592	1	118165724	2.45e-29	2.42e-28	0.8093	0.022	0.7729	0.0266	0.7874	0.0263	0.7672	0.0277	5.929e-57	FAM46C	ENSG00000198162, ENSG00000196505
cg25767870	1	118188756	4.11e-124	4.19e-10	0.7676	0.0356	0.6408	0.0457	0.6787	0.0602	0.6633	0.0606	1.72209e-133		ENSG00000198162, ENSG00000196505
cg13375718	1	118296792	4.05e-09	1.33e-12	0.09	0.0134	0.0782	0.0139	0.0829	0.0313	0.0758	0.0117	5.3865e-21		ENSG00000198162, ENSG00000196505
cg25216580	1	120173989	4.66e-97	8.4e-28	0.411	0.039	0.2787	0.0446	0.281	0.0468	0.2716	0.0441	3.9144e-124	ZNF697	ENSG00000203857, ENSG00000143067
cg10827253	1	120253477	1.96e-57	4.16e-14	0.4019	0.0519	0.3239	0.0504	0.3505	0.0537	0.3323	0.0541	8.1536e-71	PHGDH	ENSG00000092621
cg02854922	1	144930964	4.37e-82	3.26e-14	0.4346	0.0652	0.333	0.0593	0.349	0.0645	0.3447	0.0626	1.42462e-95	PDE4DIP;PDE4DIP;PDE4DIP	ENSG00000255963, ENSG00000178104, ENSG00000264708, ENSG00000263353
cg02912379	1	145054067	1.91e-141	1.95e-13	0.8202	0.021	0.68	0.0335	0.694	0.0386	0.6881	0.0391	3.7245e-154	PDE4DIP	ENSG00000223380, ENSG00000178104, ENSG00000264708, ENSG00000265808
cg23933216	1	145059467	1.32e-26	2.21e-33	0.5731	0.0332	0.536	0.0329	0.5392	0.0341	0.525	0.0297	2.9172e-59	PDE4DIP	ENSG00000223380, ENSG00000178104, ENSG00000264708, ENSG00000265808
cg26935102	1	145470946	1.16e-78	1.38e-31	0.7287	0.0223	0.6564	0.0221	0.6649	0.0236	0.6471	0.0214	1.6008e-109	POLR3GL;ANKRD34A	ENSG00000117289, ENSG00000152022, ENSG00000265972, ENSG00000152022
cg08916374	1	145471727	5.98e-30	2.27e-29	0.5995	0.0449	0.5223	0.0492	0.4951	0.0695	0.4829	0.0553	1.35746e-58	POLR3GL;ANKRD34A	ENSG00000117289, ENSG00000152022, ENSG00000265972, ENSG00000152022
cg10976961	1	145474899	2.12e-15	1.11e-23	0.7145	0.0255	0.6904	0.0301	0.6945	0.0299	0.6826	0.0332	2.3532e-38	ANKRD34A	ENSG00000152022
cg22026450	1	145476687	1.52e-54	8.75e-15	0.3976	0.0366	0.293	0.0391	0.2907	0.0319	0.2823	0.0349	1.33e-68	LIX1L	ENSG00000152022
cg07572770	1	146713916	2.34e-54	7.82e-18	0.4053	0.0511	0.3168	0.0543	0.3208	0.0573	0.3014	0.0505	1.82988e-71	CHD1L	ENSG00000131778, ENSG00000264980
cg21917976	1	146713959	4.33e-65	4.38e-17	0.6001	0.0445	0.5168	0.0534	0.5214	0.0529	0.5093	0.0531	1.89654e-81	CHD1L	ENSG00000131778, ENSG00000264980
cg11120551	1	146713996	2.46e-57	5.71e-12	0.692	0.0358	0.6443	0.0386	0.6642	0.0446	0.6481	0.0433	1.40466e-68	CHD1L	ENSG00000131778, ENSG00000264980
cg11983977	1	146714019	2.3e-16	2.21e-11	0.2098	0.04	0.175	0.0385	0.1787	0.0426	0.1705	0.032	5.083e-27	CHD1L	ENSG00000131778, ENSG00000264980
cg20607293	1	147112703	3.71e-57	8.72e-17	0.4994	0.0377	0.4214	0.0394	0.4273	0.0438	0.4132	0.0432	3.23512e-73		ENSG00000116128, ENSG00000162836, ENSG00000265277, ENSG00000266095
cg13476072	1	149908313	3.95e-08	2.82e-34	0.7902	0.0386	0.7917	0.0291	0.796	0.0281	0.7782	0.0305	1.1139e-41	MTMR11;MTMR11	ENSG00000014914, ENSG00000264524
cg00777271	1	149908524	1.1e-13	3.82e-18	0.7908	0.0198	0.7706	0.0277	0.7751	0.0273	0.7626	0.029	4.202e-31	MTMR11;MTMR11	ENSG00000014914, ENSG00000264524
cg24620905	1	149908781	2.04e-18	8.82e-10	0.8459	0.0173	0.832	0.0251	0.8383	0.0255	0.8275	0.0257	1.79928e-27	MTMR11;MTMR11;MTMR11	ENSG00000014914, ENSG00000264524
cg02340851	1	150206137	2.36e-62	6.6e-20	0.2367	0.0449	0.1716	0.0347	0.1943	0.0482	0.1798	0.0379	1.5576e-81	ANP32E;ANP32E;ANP32E	ENSG00000023902, ENSG00000143401, ENSG00000265346, ENSG00000272207
cg06738889	1	150208936	5.52e-14	2.96e-10	0.1245	0.0177	0.1076	0.0144	0.1088	0.0284	0.1032	0.0143	1.63392e-23	ANP32E;ANP32E	ENSG00000143401, ENSG00000265346
cg12974394	1	150522266	3.89e-25	2.87e-10	0.6977	0.0303	0.6695	0.0339	0.6831	0.0337	0.669	0.034	1.11643e-34	ADAMTSL4;ADAMTSL4	ENSG00000143382
cg15151059	1	150936875	6.92e-50	4.48e-17	0.8225	0.0226	0.7894	0.0297	0.8056	0.0347	0.7924	0.0384	3.10016e-66	SETDB1;SETDB1	ENSG00000143379, ENSG00000143418
cg07422880	1	150945861	3.31e-15	3.2e-08	0.7526	0.0271	0.7461	0.0277	0.7548	0.0292	0.7417	0.0247	1.0592e-22	LASS2;LASS2	ENSG00000143379, ENSG00000143418
cg26058502	1	150946023	1.52e-51	4.83e-15	0.502	0.036	0.4718	0.0331	0.4848	0.0386	0.4735	0.0363	7.3416e-66	LASS2;LASS2	ENSG00000143379, ENSG00000143418
cg18611122	1	150947896	9.01e-09	2.72e-16	0.2838	0.0432	0.2553	0.0455	0.2572	0.0505	0.244	0.0408	2.45072e-24	LASS2;LASS2	ENSG00000143418
cg22012583	1	150947949	2.49e-19	2.36e-12	0.605	0.0502	0.5588	0.0576	0.5503	0.0564	0.5439	0.0567	5.8764e-31	LASS2;LASS2	ENSG00000143418
cg13073141	1	150948024	1.61e-10	1.44e-23	0.6517	0.0459	0.6426	0.0499	0.6545	0.0501	0.6376	0.0497	2.3184e-33	LASS2;LASS2	ENSG00000143418
cg00653615	1	151029327	1.59e-111	4.61e-35	0.5084	0.0289	0.3649	0.0397	0.3575	0.0481	0.3437	0.0374	7.3299e-146	CDC42SE1;CDC42SE1	ENSG00000213190, ENSG00000197622
cg18660898	1	151030968	8.82e-97	3.27e-23	0.3809	0.0336	0.2799	0.046	0.3045	0.0542	0.2868	0.0519	2.88414e-119	CDC42SE1;CDC42SE1;MLLT11	ENSG00000213190, ENSG00000197622
cg07139440	1	151030981	3.01e-60	1.47e-16	0.1704	0.0277	0.1126	0.0232	0.1278	0.0299	0.1136	0.0257	4.4247e-76	CDC42SE1;CDC42SE1;MLLT11	ENSG00000213190, ENSG00000197622
cg10401367	1	151031295	1.33e-51	4.63e-10	0.1468	0.0269	0.0874	0.0218	0.0895	0.0294	0.0824	0.014	6.1579e-61	CDC42SE1;CDC42SE1;MLLT11	ENSG00000213190, ENSG00000197622
cg17720233	1	151128310	3.02e-37	2.4e-10	0.7076	0.0207	0.6809	0.0228	0.6819	0.0239	0.6741	0.0214	7.248e-47	TNFAIP8L2	ENSG00000163154
cg11205312	1	151137619	6.44e-55	1.02e-20	0.7348	0.0329	0.6928	0.0395	0.7054	0.0407	0.6911	0.0384	6.5688e-75	SCNM1;LYSMD1;LYSMD1	ENSG00000163155, ENSG00000163156
cg06902698	1	151137676	1.05e-63	8.88e-17	0.7981	0.0416	0.7419	0.0482	0.759	0.0506	0.7451	0.0494	9.324e-80	SCNM1;LYSMD1;LYSMD1	ENSG00000163155, ENSG00000163156
cg14149172	1	151298905	2.19e-38	1.42e-27	0.6496	0.0324	0.5982	0.0358	0.5986	0.0406	0.5855	0.0348	3.1098e-65	PI4KB	ENSG00000143393, ENSG00000143373
cg01974375	1	151298954	4.4e-80	1.21e-31	0.5052	0.0353	0.4094	0.0414	0.4137	0.0485	0.3978	0.0365	5.324e-111	PI4KB	ENSG00000143393, ENSG00000143373
cg23106844	1	151371309	4.89e-77	3.53e-11	0.6447	0.0328	0.5346	0.0452	0.5128	0.0648	0.5088	0.0525	1.72617e-87	PSMB4	ENSG00000159377
cg02959609	1	151693503	2.88e-77	2.12e-15	0.2694	0.043	0.1715	0.0353	0.1806	0.0512	0.1706	0.0294	6.1056e-92	C1orf230	ENSG00000159409, ENSG00000178796
cg03005293	1	151805241	1.83e-48	1.08e-11	0.4382	0.0508	0.4105	0.0545	0.449	0.0719	0.4323	0.0686	1.9764e-59	RORC	ENSG00000143365
cg09036468	1	151806893	1.11e-13	1.27e-15	0.357	0.0432	0.3547	0.0533	0.3929	0.0642	0.3661	0.0635	1.4097e-28		ENSG00000143365
cg02493846	1	151809534	2.09e-108	2.03e-14	0.5447	0.0391	0.4384	0.0499	0.4648	0.0619	0.4574	0.0628	4.2427e-122	LOC100132111	ENSG00000196407, ENSG00000143365
cg08529744	1	151818922	1.86e-54	1.56e-10	0.6379	0.0268	0.6115	0.024	0.6247	0.0246	0.6076	0.026	2.9016e-64		ENSG00000196407, ENSG00000143365
cg16817070	1	152020284	1.71e-65	5.62e-14	0.2332	0.0339	0.1619	0.0321	0.1682	0.0296	0.1533	0.0236	9.6102e-79		ENSG00000163191, ENSG00000182898
cg26135325	1	152595322	1.02e-87	3.46e-30	0.5366	0.0809	0.3909	0.085	0.4153	0.0808	0.3914	0.077	3.5292e-117	LCE3A	ENSG00000185962
cg20634798	1	152595351	4.91e-75	1.84e-32	0.5254	0.0771	0.39	0.0827	0.4143	0.0787	0.3894	0.077	9.0344e-107	LCE3A	ENSG00000185962
cg11950860	1	152730231	4.29e-36	9.7e-12	0.7538	0.026	0.7002	0.0359	0.6983	0.0331	0.6902	0.0326	4.1613e-47	KPRP	ENSG00000203786
cg14792160	1	152758632	1.37e-12	1.7e-12	0.4476	0.0778	0.4177	0.0808	0.3895	0.0827	0.3901	0.081	2.329e-24	LCE1E
cg00298977	1	153175842	1.52e-12	6.55e-12	0.6389	0.0412	0.6142	0.0378	0.6116	0.0408	0.6061	0.0359	9.956e-24	LELP1	ENSG00000203782, ENSG00000159516
cg20449670	1	153498959	8.66e-108	1.4e-10	0.7662	0.0383	0.5824	0.0757	0.6243	0.0934	0.6038	0.0962	1.2124e-117		ENSG00000143556, ENSG00000197956
cg01910639	1	153507779	3.55e-110	9.21e-55	0.8273	0.0185	0.7616	0.0196	0.7698	0.0236	0.7445	0.0245	3.26955e-164	S100A6	ENSG00000197956
cg10959711	1	153509096	1.15e-142	1.05e-36	0.2808	0.0292	0.1749	0.0272	0.1843	0.0265	0.1652	0.0233	1.2075e-178	S100A6	ENSG00000197956
cg24375627	1	153509284	8.59e-70	1.84e-29	0.5722	0.0335	0.5292	0.0446	0.5631	0.0563	0.5426	0.0589	1.58056e-98	S100A6	ENSG00000197956
cg08106792	1	153509323	3.6e-36	1e-09	0.4815	0.0316	0.4812	0.0457	0.5224	0.0648	0.5056	0.0636	3.6e-45	S100A6	ENSG00000197956
cg17250929	1	153513810	7.74e-57	3.77e-11	0.6591	0.0357	0.5606	0.0453	0.5404	0.0625	0.5359	0.0533	2.91798e-67	S100A5	ENSG00000196420
cg23048494	1	153517384	2.71e-24	4.31e-15	0.7201	0.0299	0.6956	0.0264	0.6973	0.0284	0.6824	0.0304	1.16801e-38	S100A4;S100A4	ENSG00000196420, ENSG00000196154
cg13997435	1	153538406	2.61e-39	1.82e-13	0.6404	0.0257	0.6043	0.0253	0.6064	0.0309	0.6011	0.027	4.7502e-52	S100A2	ENSG00000196754
cg23627828	1	153540698	2.86e-31	3.16e-24	0.77	0.0235	0.7457	0.0215	0.7517	0.0218	0.735	0.0232	9.0376e-55		ENSG00000196754
cg23499956	1	153584920	5.39e-33	2.27e-08	0.8464	0.0275	0.8266	0.0245	0.83	0.0258	0.8145	0.0339	1.22353e-40	S100A16	ENSG00000188643
cg13946767	1	153599671	1.33e-12	2.42e-08	0.5574	0.127	0.5219	0.1255	0.5142	0.1264	0.4969	0.1292	3.2186e-20	S100A13;S100A13;S100A13;S100A13;S100A1;S100A13;S100A13	ENSG00000189171, ENSG00000160678
cg11343894	1	153599704	1.48e-26	3.04e-11	0.6031	0.1536	0.5536	0.1556	0.536	0.1671	0.5188	0.1643	4.4992e-37	S100A13;S100A13;S100A13;S100A13;S100A1;S100A13;S100A13	ENSG00000189171, ENSG00000160678
cg02331910	1	153599831	1.47e-33	1.14e-08	0.6083	0.1316	0.5641	0.1261	0.5549	0.1335	0.5408	0.1317	1.6758e-41	S100A13;S100A13;S100A1;S100A13;S100A13;S100A13	ENSG00000189171, ENSG00000160678
cg26359488	1	153606037	5.24e-10	1.69e-08	0.7327	0.0468	0.7202	0.051	0.728	0.0503	0.7148	0.0517	8.8556e-18	C1orf77;S100A13	ENSG00000160679
cg24315913	1	153631633	3.31e-21	6.08e-08	0.1351	0.023	0.1049	0.0238	0.1045	0.0327	0.1029	0.0199	2.01248e-28	SNAPIN	ENSG00000143553
cg27586207	1	153666106	1.36e-25	1.32e-09	0.7751	0.0303	0.764	0.0261	0.7701	0.0263	0.7534	0.0316	1.7952e-34	NPR1	ENSG00000169418, ENSG00000143624, ENSG00000169418, ENSG00000262826
cg07688613	1	153700021	6.15e-14	3.98e-10	0.1201	0.0198	0.0987	0.0224	0.0966	0.0252	0.0937	0.0167	2.4477e-23	INTS3	ENSG00000143624, ENSG00000262826
cg07591620	1	153721986	4.67e-10	1.77e-09	0.1181	0.0223	0.1124	0.0244	0.1193	0.0261	0.1142	0.0267	8.2659e-19	INTS3	ENSG00000143624, ENSG00000143554, ENSG00000263163, ENSG00000262826
cg26904702	1	153746899	7.83e-51	4.64e-09	0.81	0.0205	0.7666	0.0253	0.7749	0.0346	0.7665	0.0372	3.63312e-59	SLC27A3	ENSG00000143554, ENSG00000263163
cg21279955	1	153747551	2.37e-13	1.3e-09	0.4068	0.0327	0.397	0.0407	0.4026	0.0454	0.4006	0.042	3.081e-22	SLC27A3	ENSG00000143554, ENSG00000263163
cg24408896	1	153747658	4.71e-35	1.65e-09	0.4508	0.0448	0.4121	0.0551	0.4273	0.0556	0.416	0.0558	7.7715e-44	SLC27A3	ENSG00000143554, ENSG00000263163
cg07567724	1	153777721	3e-73	2.54e-13	0.5366	0.0391	0.4477	0.0448	0.4536	0.0542	0.4425	0.0426	7.62e-86	GATAD2B	ENSG00000143614, ENSG00000143554, ENSG00000263163, ENSG00000261992
cg00950004	1	154165673	1.81e-09	2.78e-08	0.8569	0.0173	0.8472	0.0151	0.8495	0.0153	0.8413	0.0184	5.0318e-17	TPM3	ENSG00000143549
cg27313201	1	154165904	8.53e-10	5.77e-16	0.8371	0.019	0.831	0.0152	0.8352	0.0159	0.8259	0.0157	4.92181e-25	TPM3	ENSG00000143549
cg12640942	1	154166633	1.02e-13	5.27e-08	0.7372	0.0336	0.7334	0.023	0.7408	0.0242	0.7284	0.0244	5.3754e-21	MIR190B	ENSG00000143549
cg24880818	1	154167100	1.71e-90	7.68e-13	0.6046	0.0303	0.5153	0.0322	0.53	0.0391	0.5177	0.0342	1.31328e-102	MIR190B	ENSG00000143549
cg27442164	1	154304252	1.45e-10	6.8e-13	0.638	0.0321	0.6342	0.0297	0.646	0.0286	0.6352	0.0252	9.86e-23	ATP8B2;ATP8B2	ENSG00000143515, ENSG00000160712
cg06980173	1	154376344	1.16e-36	9e-12	0.4766	0.0375	0.4279	0.0414	0.4354	0.0488	0.4289	0.0508	1.044e-47	IL6R;IL6R	ENSG00000160712
cg00791854	1	154392070	2.4e-32	1.1e-12	0.3848	0.0532	0.3602	0.056	0.3811	0.0691	0.3772	0.0711	2.64e-44	IL6R;IL6R	ENSG00000163239, ENSG00000160712
cg25135018	1	154435948	2.1e-170	1.56e-32	0.7542	0.0416	0.3034	0.047	0.3363	0.0614	0.2919	0.0533	3.276e-202	IL6R;IL6R	ENSG00000163239, ENSG00000160712
cg22128197	1	154529357	1.66e-57	3.43e-24	0.5027	0.0302	0.4281	0.0395	0.436	0.042	0.4261	0.0371	5.6938e-81	UBE2Q1	ENSG00000163239, ENSG00000160714
cg20324858	1	154529936	1.96e-72	7.61e-32	0.7357	0.032	0.6302	0.0405	0.6368	0.0393	0.62	0.0391	1.49156e-103	UBE2Q1	ENSG00000163239, ENSG00000160714
cg01963297	1	154841980	1.29e-41	4.32e-31	0.5682	0.0506	0.5366	0.0468	0.5364	0.0503	0.5212	0.0457	5.5728e-72	KCNN3	ENSG00000143603
cg23803022	1	154908781	6.38e-37	3.6e-19	0.4508	0.037	0.3846	0.0412	0.386	0.048	0.3769	0.039	2.2968e-55	PMVK	ENSG00000163344
cg12473916	1	154943651	7.46e-89	2.26e-28	0.4874	0.0327	0.4338	0.0443	0.4608	0.0555	0.4424	0.0517	1.68596e-116	SHC1;SHC1;SHC1;SHC1	ENSG00000160691, ENSG00000173207, ENSG00000268942, ENSG00000160691, ENSG00000268942
cg16254756	1	154943676	1.08e-122	1.14e-22	0.7657	0.0237	0.6378	0.0311	0.6596	0.0405	0.6377	0.0403	1.2312e-144	SHC1;SHC1;SHC1;SHC1	ENSG00000160691, ENSG00000173207, ENSG00000268942, ENSG00000160691, ENSG00000268942
cg16618493	1	154978980	1.47e-44	1.04e-11	0.4745	0.0351	0.4576	0.0422	0.4902	0.061	0.4768	0.0592	1.5288e-55	ZBTB7B	ENSG00000160685, ENSG00000163354
cg10249703	1	155025301	1.1e-71	3.42e-09	0.6634	0.0345	0.5914	0.0318	0.5976	0.0337	0.5925	0.0319	3.762e-80	ADAM15;ADAM15;ADAM15;ADAM15;ADAM15;ADAM15	ENSG00000143537, ENSG00000251246, ENSG00000143590, ENSG00000143537, ENSG00000251246
cg08185345	1	155055102	6.03e-11	2.47e-08	0.2119	0.0315	0.1897	0.0321	0.1881	0.036	0.1873	0.0284	1.48941e-18	EFNA3	ENSG00000169242, ENSG00000251246, ENSG00000143590, ENSG00000169242, ENSG00000251246
cg10317026	1	155056636	1.42e-29	1.33e-09	0.182	0.0354	0.1459	0.0326	0.1539	0.0393	0.1499	0.0329	1.8886e-38	EFNA3	ENSG00000169242, ENSG00000251246, ENSG00000143590, ENSG00000169242, ENSG00000251246
cg01745448	1	155232379	3.19e-09	2.32e-14	0.1344	0.0261	0.1157	0.0313	0.1133	0.0355	0.1109	0.0257	7.4008e-23	SCAMP3;SCAMP3	ENSG00000116521
cg25446086	1	155829549	4.59e-18	1.51e-12	0.1722	0.0287	0.1562	0.0282	0.1623	0.0323	0.1583	0.0308	6.9309e-30	SYT11;SYT11	ENSG00000116580, ENSG00000132718
cg13921921	1	155931763	1.99e-55	1.66e-15	0.3429	0.0493	0.3128	0.059	0.3565	0.0737	0.3377	0.0695	3.3034e-70	ARHGEF2;ARHGEF2;ARHGEF2	ENSG00000116584, ENSG00000173080
cg00246451	1	155949012	5.19e-48	7.41e-15	0.2357	0.034	0.1784	0.0337	0.1937	0.0402	0.1758	0.0334	3.84579e-62	ARHGEF2;ARHGEF2;ARHGEF2	ENSG00000116584
cg06869171	1	155949839	2.24e-11	4.2e-16	0.1347	0.0231	0.118	0.0283	0.1179	0.0325	0.1174	0.0262	9.408e-27		ENSG00000116584
cg05308819	1	155959156	2.69e-116	1.99e-59	0.7711	0.0215	0.6883	0.0278	0.7071	0.0323	0.6777	0.0295	5.3531e-175		ENSG00000163479, ENSG00000116584
cg06208270	1	156046344	6.91e-77	5.38e-15	0.6355	0.0364	0.5597	0.049	0.5679	0.0497	0.5535	0.0493	3.71758e-91	MEX3A	ENSG00000132698, ENSG00000254726
cg18923051	1	156053080	4.54e-43	1.17e-14	0.448	0.0227	0.4188	0.0257	0.4278	0.0299	0.4209	0.0269	5.3118e-57	MEX3A	ENSG00000254726
cg22820188	1	156086004	1.08e-53	1.84e-85	0.5661	0.0297	0.5152	0.0307	0.5261	0.031	0.4991	0.0285	1.9872e-138	LMNA;LMNA;LMNA	ENSG00000160789, ENSG00000196189
cg19238380	1	156093948	1.71e-129	4.5e-64	0.7711	0.0285	0.5649	0.0466	0.5797	0.0452	0.5487	0.0413	7.695e-193	LMNA;LMNA;LMNA	ENSG00000160789, ENSG00000196189
cg17453456	1	156094519	2.3e-112	7.87e-86	0.7223	0.1013	0.5441	0.0814	0.5633	0.0724	0.5252	0.0643	1.8101e-197	LMNA;LMNA;LMNA	ENSG00000160789, ENSG00000196189
cg24843609	1	156211434	9.12e-100	1.02e-38	0.6797	0.0393	0.548	0.0531	0.5782	0.0601	0.5452	0.059	9.3024e-138	BGLAP	ENSG00000242252
cg14500718	1	156251456	1.9e-63	1.51e-12	0.5573	0.0317	0.4965	0.0326	0.4932	0.0384	0.4883	0.0341	2.869e-75	TMEM79;SMG5	ENSG00000198952, ENSG00000163472
cg07234388	1	156261841	6.63e-25	5.57e-11	0.7732	0.0272	0.7612	0.0244	0.7716	0.0249	0.7585	0.0223	3.69291e-35	TMEM79;TMEM79	ENSG00000198715, ENSG00000163472
cg13423770	1	156338775	2.06e-126	8.26e-60	0.6845	0.0303	0.5738	0.0284	0.5917	0.0301	0.5681	0.0286	1.70156e-185	RHBG;RHBG	ENSG00000132677
cg07702888	1	156338793	7.41e-81	2.94e-43	0.6735	0.0355	0.6086	0.031	0.6248	0.0354	0.6021	0.032	2.17854e-123	RHBG;RHBG	ENSG00000132677
cg17935233	1	156338826	3.72e-74	1.12e-33	0.4905	0.0225	0.4411	0.0243	0.4467	0.0258	0.4357	0.0222	4.1664e-107	RHBG;RHBG	ENSG00000132677
cg11845387	1	156354946	9.56e-13	3.8e-10	0.7707	0.032	0.768	0.019	0.771	0.0217	0.7577	0.0225	3.6328e-22	RHBG;RHBG	ENSG00000125462, ENSG00000132677
cg07794409	1	156473988	1.36e-58	1.94e-10	0.4281	0.0313	0.3566	0.0385	0.3547	0.0418	0.3496	0.0355	2.6384e-68		ENSG00000116604
cg12656815	1	156629000	4.14e-24	1.25e-09	0.6511	0.0308	0.63	0.047	0.6521	0.0426	0.6297	0.0389	5.175e-33	BCAN	ENSG00000132688, ENSG00000132692
cg10221746	1	156629412	2.99e-61	3.81e-25	0.804	0.0264	0.7653	0.0265	0.7746	0.0243	0.7542	0.0249	1.13919e-85		ENSG00000132688, ENSG00000132692
cg15934095	1	156630343	1.48e-73	7.01e-15	0.8349	0.0245	0.7693	0.0288	0.7788	0.0302	0.7664	0.0322	1.03748e-87		ENSG00000132688, ENSG00000132692
cg00392257	1	156696747	8.8e-62	1.42e-09	0.8264	0.0171	0.7747	0.0194	0.7813	0.0231	0.7687	0.0232	1.2496e-70	ISG20L2
cg14991358	1	156767203	6.33e-13	1.29e-08	0.2474	0.0315	0.2193	0.0296	0.2256	0.0383	0.2143	0.0251	8.1657e-21	PRCC;PRCC	ENSG00000027869, ENSG00000143294
cg22808351	1	156783633	3.28e-17	2.54e-09	0.2327	0.0345	0.2071	0.0389	0.2093	0.0396	0.2092	0.037	8.3312e-26	SH2D2A;SH2D2A;SH2D2A;SH2D2A;SH2D2A	ENSG00000027869, ENSG00000143294
cg00577202	1	156784152	2.37e-23	1.06e-17	0.2803	0.0328	0.2437	0.0337	0.2433	0.037	0.2357	0.0292	2.5122e-40	SH2D2A;SH2D2A;NTRK1;SH2D2A;SH2D2A;SH2D2A	ENSG00000027869, ENSG00000143294
cg25630380	1	156784869	2.31e-50	1.57e-08	0.7072	0.0234	0.6592	0.0251	0.6747	0.0266	0.6558	0.0262	3.6267e-58	SH2D2A;SH2D2A;NTRK1;SH2D2A;SH2D2A;SH2D2A	ENSG00000027869, ENSG00000143294
cg10811945	1	156784913	1.45e-55	3.31e-12	0.838	0.0188	0.7961	0.0258	0.7987	0.0285	0.7831	0.0324	4.7995e-67	SH2D2A;SH2D2A;NTRK1;SH2D2A;SH2D2A;SH2D2A	ENSG00000027869, ENSG00000143294
cg16596889	1	156891327	1.9e-13	8.17e-08	0.7488	0.0333	0.7206	0.0371	0.7199	0.0399	0.7102	0.0377	1.5523e-20	C1orf92	ENSG00000187800, ENSG00000132694
cg01960096	1	157012966	2e-38	1.57e-12	0.8651	0.0144	0.8404	0.017	0.8427	0.017	0.8352	0.0187	3.14e-50	ARHGEF11;ARHGEF11	ENSG00000187800, ENSG00000132694
cg05118587	1	157062170	5.13e-44	6.57e-08	0.7468	0.0269	0.7037	0.023	0.7065	0.0259	0.6945	0.0311	3.37041e-51	ETV3L	ENSG00000253831, ENSG00000132694
cg00083262	1	157125526	2.36e-129	1.49e-10	0.3302	0.0269	0.2063	0.0366	0.2105	0.0404	0.2081	0.0329	3.5164e-139		ENSG00000117036, ENSG00000143297
cg09340639	1	157789662	1.59e-45	4.81e-23	0.3245	0.0544	0.2623	0.0407	0.2845	0.0528	0.269	0.0535	7.6479e-68	FCRL1;FCRL1;FCRL1	ENSG00000163534
cg26365254	1	157952118	1.65e-20	3.27e-08	0.844	0.0211	0.8187	0.0211	0.8171	0.0226	0.8088	0.0218	5.3955e-28		ENSG00000073754, ENSG00000183853
cg11825436	1	157961169	4.55e-20	5.54e-15	0.8839	0.0219	0.8769	0.0157	0.878	0.0169	0.8667	0.0198	2.5207e-34		ENSG00000183853
cg22730004	1	158656718	3.39e-99	7e-26	0.7451	0.0432	0.5548	0.0549	0.5798	0.0564	0.5389	0.0548	2.373e-124	SPTA1	ENSG00000163554
cg16109680	1	159161344	8.68e-19	7.06e-18	0.802	0.0268	0.7743	0.0247	0.7719	0.0257	0.76	0.0282	6.12808e-36	CADM3;CADM3	ENSG00000162706, ENSG00000213088
cg27232482	1	159174001	5.08e-28	8.76e-29	0.682	0.0439	0.6696	0.025	0.6839	0.0258	0.6613	0.025	4.45008e-56	DARC;DARC	ENSG00000213088
cg07202479	1	159174162	2.84e-08	1.48e-11	0.6607	0.0479	0.6649	0.027	0.6732	0.0282	0.6583	0.026	4.2032e-19	DARC;DARC	ENSG00000213088
cg18552413	1	159174610	6.35e-41	3.63e-09	0.5134	0.0311	0.4939	0.0321	0.513	0.0397	0.4988	0.0357	2.30505e-49	DARC;DARC;DARC	ENSG00000213088
cg21415060	1	159277295	1.06e-110	1.42e-71	0.6793	0.0478	0.5277	0.0577	0.5593	0.0611	0.5291	0.062	1.5052e-181	FCER1A	ENSG00000196266, ENSG00000179639
cg25076881	1	159409836	7.78e-29	4.65e-14	0.7469	0.0319	0.6952	0.0333	0.6896	0.044	0.6824	0.0431	3.6177e-42	OR10J1	ENSG00000196184
cg08548748	1	159750361	2.91e-30	2.2e-20	0.2412	0.0288	0.1859	0.0272	0.1848	0.0279	0.1716	0.0233	6.402e-50	DUSP23	ENSG00000158716
cg09471611	1	159753902	9.75e-46	4.52e-17	0.8055	0.0257	0.7753	0.0224	0.7862	0.0247	0.7675	0.0284	4.407e-62		ENSG00000181036, ENSG00000158716
cg07961479	1	159825173	1.09e-69	7.73e-22	0.3666	0.0207	0.3278	0.0246	0.3418	0.0299	0.3328	0.0286	8.4257e-91	VSIG8;C1orf204	ENSG00000243284, ENSG00000158714
cg21571466	1	159895591	9.1e-09	1.59e-12	0.1572	0.0251	0.1367	0.0402	0.135	0.0375	0.1314	0.0229	1.4469e-20	TAGLN2	ENSG00000158710
cg26104196	1	159914191	5.68e-114	1.43e-09	0.4891	0.0289	0.4073	0.0285	0.4211	0.037	0.4147	0.0353	8.1224e-123	IGSF9;IGSF9	ENSG00000158710, ENSG00000085552
cg11077026	1	159915970	2.71e-14	1.89e-15	0.4952	0.0373	0.4652	0.0401	0.4655	0.044	0.4624	0.0402	5.1219e-29	IGSF9;IGSF9	ENSG00000085552
cg07175301	1	159916034	1.16e-102	5.34e-10	0.5219	0.0374	0.4163	0.0424	0.4252	0.0494	0.4226	0.0459	6.1944e-112	IGSF9;IGSF9	ENSG00000085552
cg06808585	1	160051087	1.57e-10	2.09e-13	0.3697	0.0515	0.3375	0.0445	0.3406	0.051	0.3316	0.0474	3.2813e-23	KCNJ9	ENSG00000162728
cg06956052	1	160121201	3.36e-60	4.17e-21	0.77	0.0276	0.7411	0.0233	0.7515	0.0248	0.7348	0.0236	1.40112e-80	ATP1A4	ENSG00000132681
cg11194994	1	160175974	1.83e-137	5.17e-23	0.5445	0.0279	0.3782	0.0339	0.3753	0.0345	0.3666	0.0296	9.4611e-160	PEA15	ENSG00000162734
cg07349663	1	160261619	5.51e-55	1.69e-09	0.6837	0.0345	0.6366	0.0463	0.6611	0.0577	0.6482	0.063	9.3119e-64	COPA;COPA	ENSG00000132716, ENSG00000162736, ENSG00000258465, ENSG00000162736
cg10382814	1	160312182	3.06e-09	4.24e-10	0.5269	0.0427	0.4926	0.0525	0.4799	0.057	0.4809	0.0511	1.29744e-18	COPA;COPA;NCSTN	ENSG00000162736
cg19639427	1	160342957	2.64e-15	8.62e-09	0.8352	0.0294	0.8263	0.0264	0.8302	0.0186	0.8194	0.0228	2.27568e-23		ENSG00000162738, ENSG00000171786
cg12662929	1	160368823	4.69e-86	4.42e-09	0.6953	0.0255	0.6515	0.0284	0.6716	0.0385	0.661	0.0376	2.07298e-94		ENSG00000162738
cg24688563	1	160388964	4.34e-41	1.88e-08	0.7172	0.0276	0.6958	0.0276	0.7066	0.0264	0.69	0.0275	8.1592e-49	VANGL2	ENSG00000162739, ENSG00000162738
cg21454485	1	160546243	1.19e-90	8.09e-10	0.6148	0.0526	0.4618	0.0601	0.4886	0.0654	0.4696	0.0723	9.6271e-100	CD84	ENSG00000066294, ENSG00000162739
cg16776350	1	160549158	2.23e-53	2.88e-24	0.2709	0.0332	0.1868	0.0254	0.1948	0.0302	0.1783	0.0252	6.4224e-77	CD84	ENSG00000066294
cg03950000	1	160617327	2.41e-103	1.45e-09	0.6834	0.0248	0.5799	0.0337	0.5689	0.0434	0.5635	0.036	3.4945e-112	SLAMF1	ENSG00000117090
cg04222933	1	160783181	4.94e-57	1.32e-08	0.544	0.0413	0.4633	0.0478	0.4724	0.0524	0.4649	0.0475	6.5208e-65	LY9	ENSG00000122223, ENSG00000122224
cg21476940	1	160854954	9.38e-118	2.68e-30	0.6824	0.0608	0.4444	0.0669	0.4515	0.0571	0.4372	0.0519	2.51384e-147	ITLN1;ITLN1	ENSG00000179914
cg11578532	1	161008127	2.16e-65	1.74e-38	0.638	0.1021	0.5162	0.0906	0.5355	0.081	0.5201	0.0791	3.7584e-103	TSTD1;TSTD1;TSTD1	ENSG00000158773, ENSG00000158769
cg24411043	1	161008297	1.99e-22	3.33e-11	0.1845	0.0408	0.1462	0.0401	0.1435	0.0371	0.1436	0.0381	6.6267e-33	TSTD1;TSTD1;TSTD1	ENSG00000158773, ENSG00000158769
cg01774645	1	161040044	5.27e-58	2.67e-11	0.6818	0.0373	0.5902	0.0405	0.5673	0.0602	0.563	0.0561	1.40709e-68	ARHGAP30;ARHGAP30	ENSG00000186517
cg01447427	1	161128567	3.66e-103	4.47e-16	0.536	0.0433	0.3543	0.0471	0.3672	0.0481	0.3459	0.0476	1.63602e-118	USP21;UFC1;USP21	ENSG00000143258
cg17017284	1	161128717	9.95e-82	1.79e-13	0.6909	0.0324	0.6071	0.0422	0.6205	0.0494	0.6064	0.0512	1.78105e-94	USP21;USP21	ENSG00000143258
cg18176482	1	161128720	1.21e-60	1.3e-14	0.6838	0.0338	0.6206	0.039	0.6267	0.0454	0.6182	0.0452	1.573e-74	USP21;USP21	ENSG00000143258
cg24847046	1	161135079	3.89e-70	4.89e-15	0.7379	0.0272	0.6957	0.0322	0.7105	0.0371	0.6961	0.038	1.90221e-84	PPOX;USP21;USP21;PPOX	ENSG00000143224
cg17010827	1	161141572	4.38e-28	1.88e-11	0.7375	0.0306	0.7108	0.0257	0.7199	0.025	0.7019	0.027	8.2344e-39	B4GALT3	ENSG00000158850, ENSG00000143224
cg17904988	1	161168451	8.15e-30	7.42e-08	0.3991	0.0453	0.3928	0.0548	0.4182	0.0688	0.4081	0.0629	6.0473e-37	NDUFS2;ADAMTS4;ADAMTS4	ENSG00000158864, ENSG00000158859
cg17166812	1	161169574	2.51e-57	1.01e-08	0.4083	0.0362	0.3737	0.0492	0.3937	0.0548	0.3867	0.0515	2.5351e-65	NDUFS2;ADAMTS4	ENSG00000158864, ENSG00000158859
cg07580762	1	161171810	4.71e-62	4.99e-29	0.627	0.0306	0.5586	0.0382	0.5656	0.0383	0.5474	0.0398	2.35029e-90	NDUFS2;NDUFS2	ENSG00000158864, ENSG00000158859
cg21691116	1	161171819	2.81e-68	2.51e-35	0.6176	0.0324	0.5415	0.0381	0.5495	0.0386	0.5315	0.0392	7.0531e-103	NDUFS2;NDUFS2	ENSG00000158864, ENSG00000158859
cg08716396	1	161283845	3.12e-72	1.52e-16	0.186	0.0349	0.1002	0.0263	0.1032	0.0248	0.0941	0.0175	4.7424e-88	SDHC;SDHC;LOC642502;SDHC;SDHC	ENSG00000158887, ENSG00000143252
cg05033369	1	161676469	4.36e-40	1.87e-13	0.7672	0.0302	0.7062	0.037	0.6803	0.0597	0.689	0.051	8.1532e-53	FCRLA	ENSG00000132185
cg00714874	1	161679461	2.83e-23	1.38e-10	0.6769	0.0356	0.6484	0.0301	0.6406	0.0382	0.6388	0.0375	3.9054e-33	FCRLA	ENSG00000132185, ENSG00000162746
cg13688312	1	162339673	3.53e-12	3.45e-09	0.7628	0.0241	0.7519	0.0269	0.758	0.0261	0.7473	0.0246	1.21785e-20	NOS1AP;NOS1AP;NOS1AP	ENSG00000198929, ENSG00000198574
cg07807219	1	163289415	4.82e-69	8.14e-20	0.8671	0.0138	0.8175	0.0212	0.8266	0.0226	0.8164	0.023	3.92348e-88		ENSG00000143228
cg11155784	1	164572163	8.63e-116	7.1e-20	0.498	0.0399	0.3888	0.0466	0.4022	0.0508	0.3976	0.0509	6.1273e-135	PBX1	ENSG00000162761, ENSG00000185630
cg10758824	1	164606935	7.23e-28	8.79e-12	0.8095	0.022	0.7787	0.0234	0.7774	0.0271	0.766	0.0305	6.35517e-39	PBX1	ENSG00000162761, ENSG00000185630
cg21853707	1	164676874	1.81e-153	2.09e-61	0.789	0.0301	0.6339	0.0389	0.649	0.0426	0.6238	0.0369	3.7829e-214	PBX1	ENSG00000162761, ENSG00000185630
cg15391651	1	165132273	1.51e-17	8.69e-28	0.6412	0.0372	0.6	0.0412	0.6022	0.0431	0.58	0.0431	1.31219e-44		ENSG00000162761, ENSG00000185630
cg16509443	1	165513253	4.7e-22	4.48e-23	0.2093	0.0343	0.1672	0.0326	0.1635	0.0372	0.1541	0.0257	2.1056e-44	LOC400794;LRRC52	ENSG00000162763
cg14153737	1	166136630	1.93e-20	1.32e-18	0.4252	0.0303	0.3886	0.0374	0.3904	0.0389	0.384	0.0396	2.5476e-38	FAM78B	ENSG00000143179, ENSG00000143157
cg19708554	1	166136816	2.22e-99	1.22e-77	0.6182	0.0417	0.45	0.0579	0.4581	0.0538	0.4215	0.0542	2.7084e-176	FAM78B	ENSG00000143179, ENSG00000143157
cg11236550	1	167090757	1.36e-54	9.32e-15	0.2415	0.0454	0.1706	0.0356	0.1689	0.0377	0.1659	0.0361	1.26752e-68	DUSP27	ENSG00000143190, ENSG00000198842
cg19622662	1	167090972	5.35e-66	1.47e-13	0.2295	0.0399	0.1603	0.0326	0.1598	0.0348	0.1589	0.0361	7.8645e-79	DUSP27	ENSG00000143190, ENSG00000198842
cg17801546	1	167090974	7.64e-61	2.48e-09	0.2772	0.042	0.1962	0.0341	0.196	0.0376	0.1941	0.0385	1.89472e-69	DUSP27	ENSG00000143190, ENSG00000198842
cg26904049	1	167091094	1.5e-62	3.55e-08	0.8778	0.0154	0.8369	0.0199	0.8381	0.021	0.8287	0.0184	5.325e-70	DUSP27	ENSG00000143190, ENSG00000198842
cg05969378	1	167091161	1.19e-112	9.11e-36	0.7188	0.0291	0.5719	0.0361	0.5721	0.034	0.5535	0.0354	1.08409e-147	DUSP27	ENSG00000143190, ENSG00000198842
cg13089335	1	167203243	4.88e-115	6.72e-21	0.7718	0.0289	0.5745	0.055	0.597	0.0625	0.5833	0.0634	3.27936e-135	POU2F1	ENSG00000143190, ENSG00000198821
cg17936236	1	167520305	3.88e-66	8.85e-12	0.7323	0.0256	0.6762	0.0352	0.6931	0.0466	0.6754	0.0477	3.4338e-77	CREG1	ENSG00000143162, ENSG00000198821
cg21783847	1	167522422	1.38e-50	1.74e-08	0.2956	0.0431	0.2604	0.0453	0.2744	0.0496	0.274	0.0485	2.4012e-58	CREG1	ENSG00000143162
cg15676719	1	167598521	8.67e-107	1.04e-10	0.5585	0.042	0.4017	0.0429	0.3965	0.0442	0.3937	0.0382	9.0168e-117	RCSD1	ENSG00000143162, ENSG00000197965
cg04275362	1	167598560	3.42e-97	2.66e-10	0.8155	0.0308	0.6879	0.0412	0.6861	0.0425	0.6796	0.0402	9.0972e-107	RCSD1	ENSG00000143162, ENSG00000197965
cg22012476	1	168664941	7.81e-26	9.53e-10	0.8172	0.0328	0.8023	0.019	0.804	0.0215	0.7964	0.0226	7.44293e-35	DPT	ENSG00000143184, ENSG00000143196
cg24541193	1	169433715	9.15e-71	7.1e-16	0.8602	0.0276	0.6874	0.057	0.6886	0.0613	0.6639	0.0529	6.4965e-86	SLC19A2	ENSG00000117475, ENSG00000117479
cg25256723	1	169555944	1.95e-55	7.75e-26	0.8182	0.0202	0.7876	0.0197	0.7938	0.0196	0.7777	0.0205	1.51125e-80	F5	ENSG00000198734
cg16054275	1	169556022	7.24e-86	1.73e-65	0.7325	0.0228	0.6472	0.033	0.6544	0.0296	0.6276	0.0267	1.25252e-150	F5	ENSG00000198734
cg04157201	1	170634177	5.36e-23	3.46e-15	0.1781	0.0479	0.1309	0.0323	0.1297	0.0393	0.1241	0.0267	1.85456e-37	PRRX1;PRRX1	ENSG00000116132
cg04106076	1	171621279	4.77e-27	5.88e-08	0.8616	0.0205	0.841	0.02	0.8409	0.0202	0.8326	0.0245	2.80476e-34	MYOC	ENSG00000034971
cg20598894	1	171756153	1.3e-55	9.11e-27	0.8223	0.0374	0.723	0.0646	0.7305	0.0709	0.7026	0.0766	1.1843e-81	METTL13;METTL13;METTL13	ENSG00000010165, ENSG00000197959
cg26368228	1	171770825	1.38e-54	3.9e-39	0.3348	0.0394	0.2586	0.0464	0.2662	0.0516	0.2486	0.0465	5.382e-93		ENSG00000010165, ENSG00000197959
cg01017147	1	171810105	3.43e-22	2.87e-12	0.4142	0.0415	0.395	0.0417	0.404	0.0439	0.3958	0.0398	9.8441e-34	DNM3;DNM3	ENSG00000197959
cg10622825	1	172413349	5.92e-82	1.55e-10	0.2292	0.0255	0.1526	0.0247	0.1555	0.0314	0.1489	0.0227	9.176e-92	PIGC;PIGC;C1orf105	ENSG00000135845
cg08587864	1	172413612	4.44e-46	6.58e-12	0.7268	0.0227	0.6724	0.0269	0.6689	0.0316	0.6615	0.0305	2.92152e-57	C1orf105;PIGC;PIGC	ENSG00000135845
cg06191357	1	172714273	2.14e-84	3.11e-20	0.159	0.0219	0.0909	0.0171	0.0974	0.0203	0.0876	0.016	6.6554e-104		ENSG00000120337, ENSG00000117560
cg18855080	1	172748189	9.73e-150	1.08e-10	0.6558	0.0471	0.2791	0.0541	0.2885	0.0639	0.2747	0.051	1.05084e-159		ENSG00000120337, ENSG00000117560
cg24633390	1	173159746	4.6e-110	2.79e-12	0.7935	0.0271	0.6583	0.0422	0.6704	0.0481	0.6639	0.0487	1.2834e-121	TNFSF4	ENSG00000120337, ENSG00000117586
ch.1.171672612F	1	173405989	6.93e-08	7.29e-08	0.159	0.0365	0.1633	0.0388	0.1761	0.0436	0.1746	0.0431	5.05197e-15		ENSG00000117586, ENSG00000117592
cg11142333	1	173840261	3.61e-84	2.23e-10	0.8759	0.0158	0.8101	0.0206	0.8171	0.0216	0.8054	0.0214	8.0503e-94	ZBTB37;ZBTB37	ENSG00000117601, ENSG00000185278
cg20240091	1	175044916	2.13e-81	4.48e-15	0.8248	0.0233	0.7431	0.0348	0.7573	0.0379	0.7435	0.0393	9.5424e-96	TNN	ENSG00000120332, ENSG00000116147
cg01787798	1	175474437	3.27e-96	1.62e-23	0.6267	0.0514	0.5054	0.0553	0.5148	0.0601	0.4955	0.0548	5.2974e-119	TNR	ENSG00000120332, ENSG00000116147
cg20164016	1	175474471	5.55e-81	9.01e-28	0.7049	0.0574	0.614	0.0629	0.6298	0.0699	0.6047	0.066	5.00055e-108	TNR	ENSG00000120332, ENSG00000116147
cg24861859	1	175474533	7.11e-18	2.89e-09	0.8383	0.0269	0.8098	0.037	0.8151	0.0404	0.8013	0.0399	2.05479e-26	TNR	ENSG00000120332, ENSG00000116147
cg08263205	1	175854934	1.26e-31	1.58e-31	0.6408	0.0298	0.6144	0.0259	0.6254	0.025	0.6032	0.023	1.9908e-62		ENSG00000143207, ENSG00000116147
cg08104310	1	176831160	1.04e-27	7.18e-10	0.7315	0.0224	0.7061	0.0203	0.7053	0.0248	0.6955	0.0239	7.4672e-37	ASTN1	ENSG00000152092, ENSG00000116183
cg16144864	1	177244231	5.46e-20	1.86e-10	0.8708	0.0141	0.8515	0.0146	0.8518	0.0158	0.8438	0.0161	1.01556e-29	FAM5B	ENSG00000120341, ENSG00000198797, ENSG00000120341
cg19020666	1	178452552	1.49e-26	8.99e-10	0.7876	0.0249	0.7742	0.0324	0.7836	0.0355	0.7759	0.0382	1.33951e-35		ENSG00000075391
cg22430565	1	178482328	8.01e-36	1.69e-11	0.8034	0.0286	0.7865	0.0234	0.7918	0.0236	0.7775	0.0281	1.35369e-46	C1orf49;C1orf49;C1orf49;C1orf49
cg06057398	1	179048483	1.4e-12	3.42e-08	0.2081	0.0383	0.1787	0.0284	0.1881	0.0387	0.1795	0.0313	4.788e-20		ENSG00000186283
cg02275294	1	179262462	4.3e-25	1.62e-21	0.226	0.0335	0.1887	0.0364	0.1912	0.0381	0.1833	0.0351	6.966e-46	SOAT1	ENSG00000057252
cg19936954	1	180148192	2e-08	2.9e-21	0.4305	0.0371	0.4051	0.0477	0.4045	0.0552	0.3953	0.042	5.8e-29	QSOX1;QSOX1	ENSG00000116260, ENSG00000121454
cg26815395	1	180485043	1.33e-40	1.71e-12	0.4735	0.0396	0.4046	0.0468	0.4117	0.0445	0.4048	0.0447	2.2743e-52		ENSG00000135847, ENSG00000143324
cg06837040	1	180530353	2.34e-55	1.01e-11	0.8083	0.0225	0.7681	0.0251	0.7705	0.0273	0.7563	0.0313	2.3634e-66		ENSG00000135847, ENSG00000143324
cg01040850	1	181002669	2.47e-26	1.23e-11	0.8309	0.0186	0.7907	0.0238	0.7853	0.0278	0.7767	0.0287	3.0381e-37	MR1	ENSG00000153029
cg07969646	1	181057452	1.16e-49	6.18e-16	0.618	0.0243	0.5904	0.0255	0.6065	0.0294	0.5925	0.0263	7.1688e-65	IER5	ENSG00000153029, ENSG00000198216
cg22622057	1	182053203	1.93e-17	7.39e-17	0.3599	0.0557	0.3529	0.0549	0.3843	0.0716	0.3692	0.0686	1.42627e-33		ENSG00000179930, ENSG00000135821
cg07820189	1	183149515	6.35e-111	3.97e-11	0.8597	0.0224	0.7023	0.0445	0.7078	0.0449	0.7013	0.0421	2.52095e-121		ENSG00000135862, ENSG00000058085
cg21606956	1	184211934	5.17e-32	1.39e-16	0.8113	0.0191	0.7923	0.0183	0.7982	0.0231	0.7886	0.0246	7.1863e-48		ENSG00000116406, ENSG00000198860
cg21118367	1	184460875	9.23e-38	4.11e-14	0.1445	0.0207	0.1241	0.0182	0.1399	0.0354	0.1299	0.0226	3.79353e-51	C1orf21	ENSG00000116406, ENSG00000198860
cg24162801	1	184504284	5.55e-25	2.46e-11	0.7523	0.0247	0.7255	0.0264	0.728	0.0324	0.7282	0.0254	1.3653e-35	C1orf21	ENSG00000116406, ENSG00000198860
cg24806066	1	184633039	4.74e-68	4.89e-10	0.6675	0.0414	0.5741	0.0487	0.5747	0.0516	0.5708	0.0476	2.31786e-77		ENSG00000116406, ENSG00000198860
cg11320084	1	185014181	1.54e-69	3.57e-18	0.4171	0.0248	0.3551	0.0318	0.3655	0.0335	0.3538	0.0332	5.4978e-87	RNF2	ENSG00000121481
cg26542888	1	185014264	3.81e-43	3.78e-12	0.0898	0.0159	0.0598	0.0166	0.0632	0.0151	0.0585	0.0125	1.44018e-54	RNF2	ENSG00000121481
cg17423650	1	185218725	5.9e-08	4.38e-08	0.7177	0.0302	0.7028	0.0298	0.7005	0.032	0.7005	0.0309	2.5842e-15	C1orf26;C1orf26	ENSG00000116679, ENSG00000121486
cg19155599	1	186649153	2.14e-09	1.69e-09	0.1668	0.0189	0.1524	0.026	0.1562	0.0235	0.1488	0.0196	3.6166e-18	PTGS2	ENSG00000073756
cg16101346	1	186650479	3.22e-36	1.61e-26	0.5272	0.0592	0.4361	0.0604	0.4525	0.0596	0.4219	0.0618	5.1842e-62	PTGS2	ENSG00000073756
cg18150280	1	192776859	3.19e-79	1.68e-12	0.5621	0.0436	0.4444	0.0467	0.454	0.0544	0.4395	0.0498	5.3592e-91	RGS2	ENSG00000116741
cg15711508	1	193432241	1.89e-27	3.92e-09	0.8056	0.0291	0.7665	0.0352	0.7775	0.0417	0.7614	0.0394	7.4088e-36		ENSG00000162630
cg13441112	1	196844364	4.65e-36	1.82e-13	0.8213	0.0201	0.7828	0.0236	0.7835	0.0251	0.7747	0.0264	8.463e-49		ENSG00000080910, ENSG00000244414
cg17723299	1	197744929	5.2e-30	4.78e-08	0.1535	0.0205	0.1277	0.02	0.1281	0.0225	0.1238	0.0168	2.4856e-37	DENND1B;DENND1B	ENSG00000213047
cg17611742	1	197745238	8.37e-47	4.23e-16	0.5099	0.042	0.4033	0.0514	0.382	0.0638	0.3705	0.0559	3.54051e-62	DENND1B;DENND1B	ENSG00000213047
cg22810423	1	200272180	5.78e-10	1.69e-11	0.7358	0.063	0.701	0.0776	0.7038	0.0704	0.6943	0.0755	9.7682e-21		ENSG00000162702, ENSG00000233827
cg19694404	1	200306620	2.77e-42	4.58e-16	0.8094	0.0224	0.756	0.0299	0.7457	0.0362	0.7431	0.0318	1.26866e-57		ENSG00000162702, ENSG00000233827
cg16564156	1	200859871	1.48e-32	2.84e-08	0.5532	0.035	0.5445	0.0414	0.5676	0.0482	0.557	0.0511	4.2032e-40	C1orf106	ENSG00000116852, ENSG00000170128
cg01523881	1	200985689	5.73e-92	2.08e-35	0.4465	0.0426	0.3583	0.051	0.3823	0.0608	0.3696	0.0631	1.19184e-126	KIF21B	ENSG00000116852, ENSG00000170128
cg24731111	1	201012098	2.08e-14	2.95e-20	0.1803	0.0299	0.1506	0.0266	0.1516	0.0286	0.1423	0.0202	6.136e-34	CACNA1S	ENSG00000081248, ENSG00000116852
cg09554300	1	201123894	5.25e-32	3.79e-15	0.3075	0.0467	0.2629	0.0391	0.2758	0.0391	0.2618	0.0384	1.98975e-46	TMEM9	ENSG00000116857
cg05391486	1	201123919	8.3e-45	2.62e-09	0.3016	0.0501	0.239	0.0429	0.2419	0.0423	0.2334	0.0428	2.1746e-53	TMEM9	ENSG00000116857
cg23929317	1	201123992	4.39e-78	3.2e-22	0.3337	0.0435	0.2363	0.04	0.2361	0.0421	0.2243	0.0329	1.4048e-99	TMEM9	ENSG00000116857
cg02589576	1	201344793	5.13e-17	2.41e-11	0.7267	0.0318	0.7117	0.0304	0.7114	0.0325	0.6993	0.0341	1.23633e-27	TNNT2;TNNT2;TNNT2;TNNT2	ENSG00000118194, ENSG00000081277
cg04772818	1	201475805	3.46e-25	1.39e-14	0.177	0.0251	0.1389	0.0184	0.1439	0.0316	0.1339	0.0207	4.8094e-39	CSRP1;CSRP1	ENSG00000159176
cg10482632	1	201476606	1.08e-112	4.57e-27	0.3646	0.0359	0.2074	0.0393	0.2123	0.0495	0.1996	0.0385	4.9356e-139	CSRP1;CSRP1	ENSG00000159176
cg24155190	1	201476619	2.2e-104	1.24e-30	0.3539	0.0332	0.2317	0.0436	0.2325	0.0511	0.2235	0.0385	2.728e-134	CSRP1;CSRP1	ENSG00000159176
cg22942576	1	201476775	9.16e-100	3.82e-11	0.7932	0.0202	0.7287	0.0203	0.7365	0.0258	0.7233	0.0241	3.49912e-110	CSRP1;CSRP1	ENSG00000159176
cg04158698	1	201523041	5.39e-71	8.16e-17	0.8095	0.0168	0.7455	0.0258	0.7566	0.0262	0.7436	0.0277	4.39824e-87		ENSG00000134369, ENSG00000159176
cg05779441	1	201574716	2.46e-22	1.54e-30	0.6341	0.0284	0.6144	0.0295	0.6225	0.0334	0.6038	0.0292	3.7884e-52		ENSG00000134369, ENSG00000159176
cg00502062	1	201578212	5.29e-89	1.41e-23	0.885	0.012	0.8259	0.0207	0.8271	0.026	0.8144	0.0282	7.4589e-112		ENSG00000134369, ENSG00000159176
cg17036164	1	201608445	2.21e-36	7.79e-10	0.8324	0.0364	0.8134	0.0346	0.8159	0.0282	0.801	0.0337	1.72159e-45		ENSG00000134369, ENSG00000159176
cg08703808	1	201613458	1.97e-08	9.15e-10	0.8522	0.0212	0.8435	0.0163	0.841	0.0181	0.8309	0.0211	1.80255e-17		ENSG00000134369
cg10975391	1	201632478	4.63e-16	2.22e-09	0.8696	0.017	0.8499	0.0185	0.8499	0.0194	0.8398	0.0237	1.02786e-24	NAV1	ENSG00000198700, ENSG00000134369
cg24253904	1	201644923	8.79e-54	6.14e-10	0.5575	0.0402	0.4601	0.0485	0.4629	0.0491	0.4514	0.043	5.39706e-63	NAV1	ENSG00000198700, ENSG00000134369
cg19317258	1	201662881	3.06e-38	2.71e-10	0.8236	0.0334	0.7973	0.03	0.8001	0.0321	0.7854	0.0357	8.2926e-48	NAV1	ENSG00000198700, ENSG00000134369
cg22677858	1	201797722	3.58e-27	1.38e-08	0.5567	0.0302	0.5279	0.0334	0.5388	0.0401	0.5317	0.0345	4.9404e-35	IPO9	ENSG00000198700
cg03254916	1	201978949	5.78e-10	2.52e-16	0.3051	0.0375	0.2799	0.0314	0.2874	0.0357	0.2723	0.0318	1.45656e-25	ELF3;ELF3	ENSG00000163435
cg00921097	1	202090980	9.5e-53	2.72e-27	0.7473	0.0371	0.7125	0.031	0.7151	0.0313	0.6956	0.0355	2.584e-79	GPR37L1	ENSG00000170075
cg13385220	1	202250453	6.31e-85	1.3e-62	0.8732	0.0175	0.8111	0.0219	0.8197	0.0209	0.7916	0.0237	8.203e-147	LGR6;LGR6;LGR6	ENSG00000077152, ENSG00000133067
cg08534181	1	202858826	3.71e-27	5.89e-08	0.7872	0.0268	0.7587	0.0255	0.7564	0.0304	0.7524	0.0249	2.18519e-34	RABIF	ENSG00000183155
cg22126171	1	203047830	2.65e-20	9.88e-08	0.901	0.0193	0.8773	0.02	0.8758	0.0223	0.8668	0.0275	2.6182e-27	PPFIA4	ENSG00000122180, ENSG00000143847
cg23371584	1	203275927	1.44e-43	1.06e-09	0.3118	0.0983	0.1959	0.1162	0.1839	0.0967	0.1824	0.0983	1.5264e-52	BTG2	ENSG00000122176, ENSG00000159388
cg22372709	1	203296289	1.1e-39	1.55e-11	0.2031	0.0308	0.1476	0.0308	0.1472	0.0358	0.1446	0.0282	1.705e-50		ENSG00000122176, ENSG00000159388
cg26894354	1	203311314	1.81e-107	4.41e-57	0.6323	0.0277	0.565	0.0264	0.574	0.0322	0.5449	0.0277	7.9821e-164	FMOD	ENSG00000122176, ENSG00000159388
cg04704856	1	203320190	1.06e-12	1.55e-30	0.5097	0.0388	0.4963	0.0441	0.5062	0.0439	0.4894	0.0411	1.643e-42	FMOD;FMOD	ENSG00000122176
cg10574566	1	203377808	7.62e-36	3.73e-09	0.6013	0.0321	0.561	0.0382	0.5719	0.0418	0.5623	0.0371	2.84226e-44		ENSG00000188783, ENSG00000122176
cg25143508	1	203449947	1.08e-37	3.38e-25	0.5765	0.0273	0.5533	0.0235	0.5624	0.026	0.548	0.0213	3.6504e-62	PRELP;PRELP	ENSG00000188783, ENSG00000188770
cg00762397	1	203454010	2.52e-13	3.13e-14	0.8568	0.0208	0.8447	0.0156	0.8424	0.0182	0.8331	0.0202	7.8876e-27	PRELP;PRELP	ENSG00000188783, ENSG00000188770
cg10144598	1	203619607	3.65e-22	4.99e-12	0.2907	0.0413	0.2515	0.0403	0.2414	0.0442	0.2418	0.0371	1.82135e-33	ATP2B4;ATP2B4	ENSG00000058668, ENSG00000122188
cg12736206	1	203787773	1.34e-71	8.99e-08	0.8079	0.0281	0.7667	0.0308	0.7868	0.0331	0.7838	0.0359	1.20466e-78	ZC3H11A
cg27428520	1	204100192	4.27e-38	4.12e-09	0.8407	0.0237	0.8178	0.0212	0.8232	0.0228	0.811	0.0231	1.75924e-46	ETNK2	ENSG00000143842, ENSG00000143845
cg14218629	1	204156575	3.31e-21	1.04e-10	0.7641	0.0348	0.7578	0.0213	0.7644	0.0217	0.7492	0.0255	3.4424e-31		ENSG00000143839, ENSG00000170498
cg04791601	1	204159016	3.67e-26	8.98e-09	0.7959	0.0272	0.7872	0.0203	0.7944	0.022	0.7857	0.0223	3.29566e-34		ENSG00000143839, ENSG00000170498
cg26825650	1	204182957	6.44e-88	2.47e-26	0.4689	0.0269	0.3977	0.0282	0.4037	0.0318	0.3958	0.0273	1.59068e-113	GOLT1A	ENSG00000174567
cg18222590	1	204290972	1.42e-33	3.24e-41	0.8182	0.0199	0.7943	0.0215	0.8032	0.0209	0.7824	0.0245	4.6008e-74	PLEKHA6	ENSG00000158615, ENSG00000174567
cg07010486	1	204301350	2.68e-36	4.16e-14	0.7355	0.028	0.7193	0.0235	0.7282	0.0238	0.7113	0.0239	1.11488e-49	PLEKHA6	ENSG00000158615, ENSG00000174567
cg20002843	1	204338373	1.84e-79	4.51e-10	0.4942	0.0301	0.4281	0.0478	0.4512	0.0573	0.4438	0.056	8.2984e-89	LOC127841	ENSG00000158615, ENSG00000174567
cg20271330	1	204338515	6.73e-132	2.84e-38	0.63	0.0226	0.4841	0.0314	0.5109	0.0391	0.4893	0.0377	1.91132e-169	LOC127841	ENSG00000158615, ENSG00000174567
cg16488065	1	204656750	3.87e-25	3.9e-08	0.8515	0.0186	0.8171	0.0218	0.8169	0.0217	0.8094	0.0238	1.5093e-32		ENSG00000170382
cg08915824	1	204911863	1.84e-84	1.86e-17	0.6014	0.0519	0.4608	0.0586	0.4853	0.064	0.4668	0.0711	3.4224e-101	NFASC;NFASC;NFASC;NFASC;NFASC;NFASC	ENSG00000163531, ENSG00000184144
cg03936955	1	205030980	3.56e-10	1.29e-09	0.1743	0.0294	0.1512	0.0349	0.1485	0.0361	0.1491	0.0277	4.5924e-19	CNTN2	ENSG00000174529, ENSG00000184144
cg23225103	1	205040765	5.25e-16	6.79e-10	0.8442	0.0313	0.8297	0.0301	0.829	0.0279	0.8192	0.0298	3.56475e-25	CNTN2	ENSG00000174529, ENSG00000184144
cg06912830	1	205197460	2.5e-10	1.38e-11	0.1558	0.0266	0.1322	0.0351	0.1301	0.0379	0.1296	0.0284	3.45e-21	TMCC2	ENSG00000133069
cg11703745	1	205199293	1.86e-73	6.15e-18	0.7711	0.0232	0.7157	0.0284	0.7283	0.0291	0.712	0.0277	1.1439e-90	TMCC2	ENSG00000133069, ENSG00000163545
cg10529555	1	205254523	8.85e-92	8.85e-21	0.77	0.0328	0.6225	0.0492	0.5971	0.063	0.585	0.0604	7.83225e-112		ENSG00000133069, ENSG00000163545
cg02295992	1	205255619	2.91e-63	1.23e-18	0.8269	0.0276	0.7759	0.0264	0.7738	0.0305	0.7598	0.0337	3.5793e-81		ENSG00000133069, ENSG00000163545
cg05699921	1	205286927	7.75e-146	2.66e-29	0.816	0.0198	0.5771	0.0334	0.5936	0.0353	0.5743	0.033	2.0615e-174	NUAK2	ENSG00000133069, ENSG00000163545
cg01012936	1	205289384	1.41e-28	1.07e-10	0.8005	0.1006	0.7253	0.1065	0.7005	0.1082	0.7011	0.1057	1.5087e-38	NUAK2	ENSG00000133069, ENSG00000163545
cg27511824	1	205470209	5.68e-36	7.59e-10	0.7393	0.031	0.7208	0.0254	0.7273	0.0267	0.7135	0.0302	4.31112e-45		ENSG00000117266
cg07570537	1	205482924	2.66e-22	2.63e-08	0.8112	0.0267	0.798	0.0229	0.8009	0.0238	0.7857	0.0289	6.9958e-30	CDK18;CDK18;CDK18	ENSG00000117266, ENSG00000174514
cg24315209	1	205494299	3.65e-75	1.08e-14	0.7172	0.0301	0.682	0.026	0.6835	0.0322	0.6673	0.034	3.942e-89	CDK18;CDK18;CDK18	ENSG00000117266, ENSG00000174514
cg13474414	1	205500676	1.39e-17	8.68e-12	0.8538	0.0295	0.8444	0.02	0.8477	0.0443	0.8369	0.0212	1.20652e-28	CDK18;CDK18;CDK18	ENSG00000117266, ENSG00000174514
cg16013349	1	205512521	3.09e-10	2.17e-08	0.0966	0.0156	0.0843	0.0123	0.086	0.0265	0.0826	0.012	6.7053e-18		ENSG00000117266, ENSG00000174514
cg25600410	1	205550669	6.24e-34	2.04e-08	0.7937	0.0284	0.77	0.0226	0.7716	0.0328	0.7571	0.0372	1.27296e-41	MFSD4	ENSG00000174514, ENSG00000158715
cg03374976	1	205630722	7.55e-42	3.92e-10	0.7908	0.0259	0.7755	0.0221	0.7797	0.0218	0.7651	0.0249	2.9596e-51	SLC45A3	ENSG00000174514, ENSG00000158715
cg09790270	1	205774639	1.75e-12	9.1e-12	0.3756	0.0409	0.3131	0.0512	0.2868	0.0639	0.2906	0.0578	1.5925e-23	SLC41A1	ENSG00000117280, ENSG00000133065
cg03046812	1	205781722	2.61e-28	2.05e-09	0.2354	0.0384	0.1827	0.0407	0.1735	0.0493	0.1735	0.038	5.3505e-37	SLC41A1	ENSG00000133065
cg16003790	1	205909935	2.02e-18	1.8e-19	0.5995	0.0316	0.5743	0.0268	0.5773	0.0332	0.5642	0.0243	3.636e-37	SLC26A9;SLC26A9	ENSG00000174502, ENSG00000162877
cg02912371	1	205913859	1.7e-34	2.87e-28	0.8358	0.0266	0.8085	0.0218	0.8104	0.0228	0.7895	0.031	4.879e-62	SLC26A9;SLC26A9	ENSG00000174502
cg10818339	1	206223499	1.35e-10	4.88e-13	0.1529	0.0237	0.1277	0.0231	0.1292	0.0399	0.1242	0.0215	6.588e-23	AVPR1B	ENSG00000198049, ENSG00000265027
cg08709672	1	206224334	1.33e-64	3.92e-47	0.754	0.0308	0.711	0.0296	0.7315	0.0291	0.7035	0.0307	5.2136e-111	AVPR1B;AVPR1B	ENSG00000198049, ENSG00000265027
cg20295214	1	206226794	1.9e-18	3.86e-09	0.8654	0.0159	0.853	0.0169	0.8577	0.018	0.8489	0.0173	7.334e-27	AVPR1B	ENSG00000196533, ENSG00000198049, ENSG00000265027, ENSG00000263961
cg16292333	1	206857717	7.06e-54	7.63e-15	0.2196	0.0333	0.1639	0.0248	0.1787	0.0424	0.1644	0.0278	5.38678e-68	MAPKAPK2;MAPKAPK2	ENSG00000162889, ENSG00000266641
cg07175580	1	206971605	1.06e-13	8.98e-13	0.369	0.0385	0.3548	0.0455	0.3689	0.0565	0.3617	0.0465	9.5188e-26	IL19	ENSG00000142224
cg05721773	1	207083336	5.56e-121	2.48e-58	0.7085	0.0273	0.6055	0.0261	0.6246	0.0296	0.5995	0.0272	1.37888e-178	FAIM3;FAIM3;FAIM3	ENSG00000162892, ENSG00000162894
cg12430618	1	207085966	2.66e-40	6.17e-16	0.2914	0.0325	0.2214	0.0319	0.2215	0.0323	0.2141	0.0333	1.64122e-55	FAIM3;FAIM3;FAIM3	ENSG00000162892, ENSG00000162894
cg00961792	1	207120407	5.46e-30	3.11e-12	0.7208	0.0239	0.7014	0.025	0.7138	0.0288	0.6957	0.0264	1.69806e-41	PIGR	ENSG00000162896
cg22032961	1	207152909	1.3e-52	9.91e-11	0.7876	0.0192	0.7509	0.0186	0.7623	0.0221	0.7539	0.0205	1.2883e-62		ENSG00000162897, ENSG00000182795
cg21110645	1	207815933	1.85e-62	1.16e-55	0.7939	0.0244	0.6876	0.0516	0.7006	0.0532	0.6779	0.052	2.146e-117		ENSG00000197721
cg23729020	1	207925081	2.27e-46	2.84e-15	0.1677	0.0305	0.1204	0.0295	0.1193	0.0272	0.1109	0.0189	6.4468e-61	CD46;CD46;CD46;CD46;CD46;CD46;CD46;CD46;CD46;CD46;CD46;CD46;CD46;CD46	ENSG00000117335
cg10779981	1	207925104	6.7e-24	2.22e-23	0.1785	0.0304	0.1411	0.0311	0.1403	0.0319	0.1305	0.0249	1.4874e-46	CD46;CD46;CD46;CD46;CD46;CD46;CD46;CD46;CD46;CD46;CD46;CD46;CD46;CD46	ENSG00000117335
cg21868031	1	207925112	2.07e-48	2.85e-13	0.2604	0.037	0.2005	0.0472	0.1973	0.0452	0.1897	0.0365	5.8995e-61	CD46;CD46;CD46;CD46;CD46;CD46;CD46;CD46;CD46;CD46;CD46;CD46;CD46;CD46	ENSG00000117335
cg22159815	1	207975264	9.31e-121	1.79e-09	0.5113	0.0385	0.3637	0.0519	0.3784	0.0594	0.3764	0.0561	1.66649e-129	MIR29C	ENSG00000117335, ENSG00000174059
cg04845871	1	207996319	1.43e-157	2.86e-88	0.7301	0.0306	0.4306	0.0292	0.444	0.0297	0.4168	0.0295	4.0898e-245		ENSG00000117335, ENSG00000174059
cg15393490	1	207996459	1.22e-29	4.63e-18	0.8736	0.0176	0.8462	0.0225	0.8528	0.0244	0.8371	0.0226	5.6486e-47		ENSG00000117335, ENSG00000174059
cg10501210	1	207997020	8.45e-18	1.76e-16	0.9414	0.015	0.9231	0.0226	0.9278	0.0162	0.9154	0.0162	1.4872e-33		ENSG00000117335, ENSG00000174059
cg24536146	1	207997166	1.64e-127	6.69e-47	0.5676	0.0356	0.3416	0.0495	0.3519	0.048	0.3313	0.0523	1.09716e-173		ENSG00000117335, ENSG00000174059
cg00085493	1	208040203	3.66e-39	1.73e-10	0.2938	0.0469	0.2539	0.0478	0.2686	0.0566	0.2647	0.0555	6.3318e-49		ENSG00000117335, ENSG00000174059
cg24315421	1	208040253	8.89e-13	6.17e-09	0.3112	0.0604	0.2843	0.0513	0.3043	0.0641	0.293	0.0695	5.48513e-21		ENSG00000117335, ENSG00000174059
cg16290275	1	208042910	2.78e-90	1.13e-40	0.4643	0.0318	0.3712	0.027	0.3773	0.0325	0.3535	0.0293	3.1414e-130		ENSG00000117335, ENSG00000174059
cg17439800	1	208056493	1.27e-86	4.41e-66	0.6457	0.0504	0.426	0.0655	0.4148	0.071	0.3824	0.0629	5.6007e-152		ENSG00000117335, ENSG00000174059
cg10210594	1	208132787	4.04e-10	3.15e-08	0.242	0.0873	0.1946	0.0817	0.2042	0.0793	0.1875	0.0761	1.2726e-17		ENSG00000076356, ENSG00000174059
cg15112910	1	208171413	1.26e-41	5.16e-11	0.8101	0.0253	0.7504	0.0357	0.7512	0.0301	0.7414	0.0331	6.5016e-52		ENSG00000076356, ENSG00000174059
cg02736746	1	208263446	1.38e-59	8.15e-12	0.7188	0.0296	0.6689	0.0366	0.6966	0.0476	0.6827	0.0485	1.1247e-70	PLXNA2	ENSG00000076356, ENSG00000174059
cg21144009	1	208281523	9.26e-59	2.26e-13	0.8447	0.017	0.8048	0.019	0.8099	0.0189	0.7982	0.0194	2.09276e-71	PLXNA2	ENSG00000076356, ENSG00000174059
cg10587082	1	208293478	4.06e-31	1.1e-22	0.8141	0.0262	0.7757	0.0288	0.7763	0.0251	0.764	0.0239	4.466e-53	PLXNA2	ENSG00000076356, ENSG00000174059
cg01876531	1	208405868	1.06e-45	9e-09	0.8559	0.023	0.8103	0.0267	0.8068	0.0274	0.7961	0.0325	9.54e-54	PLXNA2	ENSG00000076356, ENSG00000174059
cg12446246	1	208418552	2.43e-10	1.71e-17	0.4432	0.0329	0.414	0.0394	0.412	0.0475	0.4098	0.0423	4.1553e-27	PLXNA2	ENSG00000076356
cg23843022	1	208444590	4.42e-14	2.62e-08	0.8756	0.0165	0.8612	0.0154	0.8616	0.0191	0.8527	0.0171	1.15804e-21		ENSG00000076356
cg16728934	1	209478862	8.86e-30	1e-25	0.7852	0.0263	0.7628	0.0212	0.7688	0.0305	0.7522	0.0284	8.86e-55		ENSG00000008118
cg22787719	1	209570949	5.49e-108	2.23e-08	0.5372	0.0516	0.3763	0.052	0.3961	0.0622	0.3918	0.0608	1.22427e-115		ENSG00000008118
cg12697139	1	209571889	4.05e-147	1.63e-28	0.514	0.069	0.1823	0.0318	0.2085	0.0441	0.1806	0.0368	6.6015e-175		ENSG00000008118
cg22789976	1	209801479	6.36e-22	3.6e-14	0.5885	0.0319	0.5407	0.0376	0.5357	0.04	0.5261	0.0355	2.2896e-35	LAMB3;LAMB3;LAMB3	ENSG00000008118, ENSG00000196878
cg20941184	1	209878178	2.11e-75	2.07e-09	0.6747	0.0321	0.6285	0.0433	0.6553	0.0531	0.6428	0.0547	4.3677e-84	HSD11B1;HSD11B1	ENSG00000117594
cg09802688	1	209942066	4.18e-18	4.61e-10	0.3199	0.0446	0.2448	0.0483	0.2199	0.0596	0.2233	0.053	1.92698e-27	TRAF3IP3	ENSG00000009790, ENSG00000117595
cg00638574	1	209956565	1.06e-09	7.24e-09	0.8105	0.0178	0.7961	0.0183	0.7956	0.0171	0.7862	0.0197	7.6744e-18	C1orf74	ENSG00000009790, ENSG00000117595
cg10122434	1	209963087	5.27e-08	7.43e-08	0.7304	0.0279	0.7166	0.0277	0.713	0.0296	0.7054	0.0269	3.91561e-15	IRF6	ENSG00000009790, ENSG00000117595
cg05785348	1	211555829	1.09e-31	1.94e-10	0.1711	0.0355	0.1362	0.0357	0.1469	0.0446	0.1394	0.0342	2.1146e-41	C1orf97	ENSG00000082512, ENSG00000198570
cg19234983	1	211688020	1.91e-112	4.47e-50	0.7575	0.0375	0.6156	0.0472	0.6347	0.0489	0.6029	0.0483	8.5377e-162		ENSG00000170385, ENSG00000198570
cg17043722	1	211688462	1.61e-87	6.48e-14	0.3521	0.0453	0.2159	0.043	0.2237	0.0429	0.214	0.0443	1.04328e-100		ENSG00000170385, ENSG00000198570
cg03763950	1	211750839	2.53e-24	1.11e-12	0.2108	0.0352	0.1611	0.0214	0.1666	0.0438	0.155	0.0195	2.8083e-36	SLC30A1	ENSG00000170385, ENSG00000198570
cg25467833	1	212335061	1.38e-45	5.14e-10	0.9042	0.0119	0.8726	0.0162	0.8725	0.0192	0.8639	0.0203	7.0932e-55		ENSG00000066027, ENSG00000143493
cg23909343	1	212457915	2.99e-09	4.72e-09	0.2075	0.0268	0.1837	0.0218	0.1878	0.0292	0.1808	0.022	1.41128e-17	PPP2R5A	ENSG00000066027
cg11836829	1	212605702	6.6e-50	3.34e-17	0.4689	0.0369	0.3861	0.0505	0.3844	0.0532	0.3771	0.0425	2.2044e-66	NENF;NENF	ENSG00000117691
cg04894705	1	212606756	1.12e-23	1.24e-09	0.1237	0.0185	0.097	0.0174	0.0978	0.027	0.0959	0.0224	1.3888e-32	NENF;NENF	ENSG00000117691
cg22236626	1	212606819	1.9e-92	1.37e-26	0.3154	0.0328	0.1982	0.0379	0.194	0.0385	0.1894	0.0336	2.603e-118	NENF;NENF	ENSG00000117691
cg23534142	1	212739113	1.72e-18	5.62e-08	0.7732	0.0753	0.7532	0.0726	0.767	0.0554	0.7524	0.0563	9.6664e-26	ATF3	ENSG00000117691, ENSG00000162772
cg01966974	1	212830395	4.03e-129	2.03e-17	0.464	0.0527	0.2551	0.0424	0.265	0.0465	0.2462	0.0378	8.1809e-146		ENSG00000162772, ENSG00000123685
cg13371740	1	212839233	1.3e-64	4.53e-24	0.4975	0.0234	0.4365	0.0352	0.4493	0.0415	0.4391	0.0402	5.889e-88		ENSG00000162772, ENSG00000123685
cg15718594	1	212874742	4.6e-08	6.83e-08	0.3941	0.0325	0.3656	0.0354	0.3582	0.0433	0.3576	0.0354	3.1418e-15	BATF3	ENSG00000123685
cg10090568	1	217241497	1.56e-47	3.21e-08	0.8199	0.0245	0.7395	0.0344	0.7357	0.036	0.7257	0.0369	5.0076e-55	ESRRG;ESRRG;ESRRG	ENSG00000196482, ENSG00000092978
cg07810039	1	218524558	4.15e-181	9.32e-16	0.6671	0.0517	0.1988	0.0302	0.2118	0.0438	0.1977	0.0371	3.8678e-196	TGFB2;TGFB2	ENSG00000143353, ENSG00000092969
cg03988297	1	219060547	2.01e-37	4.29e-11	0.7262	0.0264	0.6716	0.0351	0.6697	0.0379	0.6622	0.0365	8.6229e-48		ENSG00000143353, ENSG00000092969
cg07906688	1	219347887	3.94e-89	3.68e-09	0.3474	0.0323	0.2306	0.0288	0.2379	0.0334	0.23	0.0345	1.44992e-97	LYPLAL1	ENSG00000143353
cg14166846	1	220268091	4.23e-17	9.81e-12	0.1864	0.0245	0.163	0.0251	0.1654	0.0331	0.1569	0.024	4.14963e-28	IARS2	ENSG00000162813, ENSG00000067704
cg18113803	1	220977858	1.84e-47	6.39e-10	0.8477	0.021	0.7865	0.0293	0.7771	0.0367	0.7706	0.0383	1.17576e-56	MOSC1	ENSG00000186205, ENSG00000136630
cg03536711	1	221509067	2.12e-15	3.24e-73	0.5483	0.0814	0.4953	0.1041	0.5084	0.0971	0.4628	0.0957	6.8688e-88	LOC400804	ENSG00000143507, ENSG00000136630
cg19865770	1	221510889	3.99e-32	8.12e-08	0.8098	0.0167	0.7715	0.0224	0.7705	0.0248	0.7666	0.0239	3.23988e-39	LOC400804	ENSG00000143507, ENSG00000136630
cg05365199	1	221604887	1.31e-32	3.37e-12	0.6585	0.0412	0.5891	0.0425	0.588	0.0465	0.5699	0.0428	4.4147e-44
cg07824636	1	221967245	1.06e-28	2.02e-35	0.4902	0.0371	0.4498	0.0395	0.4622	0.0415	0.4485	0.0361	2.1412e-63		ENSG00000143507, ENSG00000143512
cg03970900	1	222440048	1.2e-40	4.31e-17	0.8005	0.0295	0.7533	0.0394	0.7609	0.0434	0.7515	0.0434	5.172e-57		ENSG00000143507, ENSG00000143512
cg14972271	1	223899736	8.92e-43	7.91e-08	0.6085	0.0336	0.5568	0.0381	0.5655	0.0459	0.5535	0.043	7.05572e-50	CAPN2;CAPN2	ENSG00000162909
cg22697825	1	223899853	7.81e-105	2.65e-18	0.6657	0.0267	0.6055	0.0295	0.6211	0.0289	0.6043	0.0252	2.06965e-122	CAPN2;CAPN2	ENSG00000162909
cg07395969	1	223900822	6.67e-23	7.94e-11	0.1144	0.021	0.0906	0.0241	0.0947	0.0331	0.0866	0.0177	5.29598e-33	CAPN2;CAPN2	ENSG00000162909
cg18310639	1	223904225	4.62e-101	3.05e-32	0.7308	0.0225	0.6312	0.0278	0.6393	0.0282	0.6149	0.0293	1.4091e-132	CAPN2;CAPN2	ENSG00000143514, ENSG00000162909
cg02923485	1	223959609	2.75e-66	6.53e-24	0.8642	0.0232	0.8099	0.0284	0.8119	0.0271	0.7963	0.0298	1.79575e-89	CAPN2;CAPN2	ENSG00000143514, ENSG00000162909
cg06092869	1	225642746	2.84e-60	2.47e-10	0.6507	0.0323	0.6012	0.0356	0.5982	0.0464	0.5881	0.0463	7.0148e-70		ENSG00000143815, ENSG00000154380
cg16516405	1	225655154	1.5e-108	1.28e-25	0.4095	0.0492	0.2603	0.0549	0.242	0.0597	0.2356	0.0557	1.92e-133		ENSG00000143815, ENSG00000154380
cg21524899	1	225662606	6.44e-48	6.67e-09	0.8192	0.0211	0.7926	0.0201	0.801	0.0206	0.7887	0.0207	4.29548e-56		ENSG00000143815, ENSG00000154380
cg02365739	1	225662675	4.31e-08	1.16e-08	0.0956	0.0173	0.0845	0.0195	0.0869	0.0302	0.0841	0.018	4.9996e-16		ENSG00000143815, ENSG00000154380
cg24043628	1	225960108	5.43e-55	2.52e-10	0.5369	0.0414	0.5152	0.0331	0.5363	0.0449	0.5219	0.0453	1.36836e-64		ENSG00000143742, ENSG00000154380
cg07193504	1	225964856	5.1e-39	4.54e-14	0.6425	0.0331	0.5958	0.0354	0.5987	0.0439	0.5882	0.0376	2.3154e-52	SRP9;SRP9	ENSG00000143742
cg24361896	1	226112363	3.3e-09	5.88e-11	0.0798	0.0241	0.0648	0.0195	0.0644	0.0209	0.0614	0.0115	1.9404e-19	PYCR2	ENSG00000143811
cg20661303	1	226129561	6.55e-58	3.65e-23	0.7223	0.0288	0.693	0.0273	0.7047	0.0255	0.6831	0.0255	2.39075e-80	LEFTY2	ENSG00000143768
cg00609227	1	226307233	3.81e-44	2.33e-13	0.7032	0.0215	0.6706	0.021	0.6733	0.0263	0.6706	0.0236	8.8773e-57		ENSG00000132475, ENSG00000182827
cg11678610	1	226313167	9.66e-44	8.54e-12	0.2707	0.0273	0.2211	0.026	0.2259	0.0267	0.2177	0.0219	8.24964e-55		ENSG00000132475, ENSG00000182827
cg03312427	1	226778381	3.42e-17	7.89e-19	0.7306	0.0343	0.7198	0.0292	0.7271	0.035	0.707	0.0386	2.69838e-35	C1orf95	ENSG00000143772, ENSG00000203685
cg04213163	1	226905595	2.45e-92	5.18e-10	0.6393	0.0303	0.5595	0.0304	0.5718	0.0343	0.5598	0.0318	1.2691e-101	ITPKB	ENSG00000143772, ENSG00000203685
cg20000641	1	227058046	3.21e-15	2.26e-09	0.1542	0.0208	0.1397	0.0259	0.1454	0.0266	0.1388	0.0243	7.2546e-24	PSEN2;PSEN2	ENSG00000143801
cg24860534	1	227506868	1.21e-20	9.33e-30	0.5584	0.0661	0.5307	0.0697	0.5447	0.0675	0.5308	0.0682	1.12893e-49	CDC42BPA;CDC42BPA	ENSG00000143776
cg11520395	1	227924115	9.26e-20	4.47e-09	0.8429	0.0189	0.8245	0.0191	0.8276	0.021	0.8182	0.0198	4.13922e-28	JMJD4;SNAP47;JMJD4	ENSG00000185888, ENSG00000143740
cg01097408	1	228073635	7.25e-147	5.76e-84	0.7454	0.0381	0.4779	0.0547	0.5066	0.0573	0.4684	0.0527	4.176e-230		ENSG00000185888, ENSG00000143816
cg21934230	1	228202608	1.28e-113	4.11e-72	0.8531	0.018	0.6986	0.0417	0.7241	0.0414	0.6843	0.0434	5.2608e-185	WNT3A	ENSG00000143761, ENSG00000154342
cg22163199	1	228297864	9.44e-99	1.25e-13	0.4964	0.0496	0.377	0.0509	0.3884	0.0482	0.3707	0.0484	1.18e-111	MRPL55;MRPL55;MRPL55;MRPL55;MRPL55;MRPL55;MRPL55;MRPL55	ENSG00000162910
cg09462576	1	228297873	6.6e-151	7.28e-26	0.7848	0.0372	0.6491	0.0468	0.6623	0.0445	0.646	0.0453	4.8048e-176	MRPL55;MRPL55;MRPL55;MRPL55;MRPL55;MRPL55;MRPL55;MRPL55	ENSG00000162910
cg08158976	1	228297975	2.06e-104	2.07e-23	0.5076	0.0448	0.3793	0.0536	0.3864	0.0547	0.3765	0.0567	4.2642e-127	MRPL55;MRPL55;MRPL55;MRPL55;MRPL55;MRPL55;MRPL55;MRPL55	ENSG00000162910
cg06769377	1	228350860	3.51e-12	3.4e-11	0.2658	0.0798	0.2416	0.0499	0.2485	0.0565	0.2445	0.0551	1.1934e-22		ENSG00000181873
cg00251125	1	228395450	1.37e-67	3.87e-13	0.6795	0.0239	0.6196	0.0242	0.6179	0.025	0.6045	0.028	5.3019e-80	OBSCN;OBSCN	ENSG00000154358
cg26575914	1	228397977	3.69e-42	2.56e-11	0.72	0.0284	0.7028	0.0295	0.7111	0.0261	0.6935	0.0244	9.4464e-53	OBSCN;OBSCN	ENSG00000154358, ENSG00000154370
cg19261426	1	228560439	8.24e-71	8.88e-21	0.7672	0.0316	0.7059	0.0391	0.7156	0.0346	0.6962	0.0383	7.31712e-91	OBSCN	ENSG00000154358, ENSG00000154370
cg00146645	1	228644750	1.99e-11	4.16e-08	0.2718	0.0445	0.2267	0.0572	0.2315	0.0537	0.2183	0.0401	8.2784e-19	HIST3H2BB	ENSG00000196890, ENSG00000181218
cg25272655	1	228644958	6.93e-08	1.43e-09	0.1684	0.0225	0.1541	0.0191	0.1594	0.0247	0.1512	0.0174	9.9099e-17	HIST3H2BB	ENSG00000196890, ENSG00000181218
cg17515024	1	228644963	8.1e-11	1.8e-21	0.275	0.0423	0.2441	0.0517	0.2542	0.0565	0.2389	0.0472	1.458e-31	HIST3H2BB	ENSG00000196890, ENSG00000181218
cg17866373	1	228651353	1.81e-10	2.96e-16	0.2747	0.0351	0.242	0.0424	0.2405	0.0499	0.2369	0.0366	5.3576e-26		ENSG00000196890, ENSG00000168159
cg11229399	1	228689056	5.35e-130	3.12e-22	0.4099	0.0306	0.2035	0.0446	0.2085	0.0472	0.1968	0.0427	1.6692e-151
cg11431126	1	228870709	2.56e-25	1.73e-09	0.1773	0.0283	0.1444	0.0207	0.1491	0.0315	0.1431	0.0211	4.4288e-34	RHOU	ENSG00000116574
cg20940675	1	229714785	1.41e-101	1.37e-13	0.4356	0.0568	0.3049	0.0527	0.3215	0.0661	0.3194	0.0657	1.9317e-114		ENSG00000135801, ENSG00000135776
cg03424127	1	230466073	2.67e-23	9.84e-09	0.7426	0.0254	0.718	0.0276	0.7248	0.026	0.7171	0.0279	2.62728e-31	PGBD5	ENSG00000143641, ENSG00000177614
cg03432338	1	231176985	4.43e-10	2.5e-11	0.3405	0.0479	0.3062	0.0433	0.3012	0.0414	0.2953	0.0409	1.1075e-20	FAM89A	ENSG00000173409, ENSG00000119283
cg17199320	1	231177008	5.94e-11	2.57e-09	0.2688	0.0683	0.2341	0.0634	0.2421	0.0614	0.2293	0.0573	1.52658e-19	FAM89A	ENSG00000173409, ENSG00000119283
cg16516400	1	231177201	2.59e-99	3.39e-25	0.4993	0.0591	0.3289	0.0538	0.3442	0.0615	0.317	0.0545	8.7801e-124	FAM89A	ENSG00000173409, ENSG00000119283
cg24865132	1	231376483	1.27e-12	8.52e-09	0.2754	0.0353	0.2413	0.0399	0.2341	0.0421	0.2331	0.0399	1.08204e-20	GNPAT;C1orf131	ENSG00000116906
cg24430578	1	231761688	2.62e-72	3.38e-30	0.5458	0.0248	0.4911	0.0318	0.5	0.0381	0.4875	0.0346	8.8556e-102	TSNAX-DISC1;DISC1;DISC1;DISC1;DISC1;TSNAX-DISC1;DISC1;DISC1;TSNAX-DISC1;DISC1;TSNAX-DISC1;DISC1;DISC1;TSNAX-DISC1;DISC1;DISC1;DISC1;DISC1;DISC1;DISC1;DISC1;DISC1;DISC1;TSNAX-DISC1;TSNAX-DISC1;DISC1;DISC1;DISC1;TSNAX-DISC1;DISC1;DISC1	ENSG00000162946
cg00346898	1	231761721	4.9e-53	1.41e-10	0.5958	0.0353	0.5685	0.0425	0.5924	0.0563	0.5817	0.0571	6.909e-63	TSNAX-DISC1;DISC1;DISC1;DISC1;DISC1;TSNAX-DISC1;DISC1;DISC1;TSNAX-DISC1;DISC1;TSNAX-DISC1;DISC1;DISC1;TSNAX-DISC1;DISC1;DISC1;DISC1;DISC1;DISC1;DISC1;DISC1;DISC1;DISC1;TSNAX-DISC1;TSNAX-DISC1;DISC1;DISC1;DISC1;TSNAX-DISC1;DISC1;DISC1	ENSG00000162946
cg13782866	1	231761845	2.67e-92	5.52e-12	0.5115	0.0306	0.381	0.0448	0.3741	0.0516	0.3723	0.0412	1.47384e-103	TSNAX-DISC1;DISC1;DISC1;DISC1;DISC1;TSNAX-DISC1;DISC1;DISC1;TSNAX-DISC1;DISC1;TSNAX-DISC1;DISC1;DISC1;TSNAX-DISC1;DISC1;DISC1;DISC1;DISC1;DISC1;DISC1;DISC1;DISC1;DISC1;TSNAX-DISC1;TSNAX-DISC1;DISC1;DISC1;DISC1;TSNAX-DISC1;DISC1;DISC1	ENSG00000162946
cg24152264	1	232820610	4.56e-81	8.71e-08	0.7425	0.0295	0.688	0.0239	0.6892	0.0273	0.6738	0.0291	3.97176e-88		ENSG00000135778, ENSG00000116991
cg21690725	1	233086060	8.15e-10	2.34e-11	0.0952	0.0294	0.0769	0.0182	0.0787	0.0245	0.0748	0.015	1.9071e-20	C1orf57	ENSG00000135778
cg02298525	1	233596023	1.06e-07	2.36e-09	0.7786	0.0264	0.7784	0.0206	0.7848	0.0209	0.7726	0.022	2.5016e-16		ENSG00000135750
cg24042923	1	234019447	1.55e-15	2.05e-15	0.7493	0.029	0.7264	0.0279	0.7275	0.0312	0.715	0.0296	3.1775e-30		ENSG00000183780, ENSG00000135750
cg11137277	1	234615236	3.32e-21	6.41e-11	0.179	0.0289	0.1467	0.0263	0.1487	0.0367	0.1405	0.0252	2.12812e-31	TARBP1	ENSG00000059588
cg20848218	1	234623575	5.26e-45	3.29e-17	0.6078	0.0516	0.4838	0.0561	0.4697	0.0578	0.464	0.0525	1.73054e-61		ENSG00000059588, ENSG00000168264
cg13420364	1	234857659	3e-88	3.71e-177	0.8172	0.0234	0.7045	0.0359	0.7198	0.032	0.6549	0.041	1.113e-264		ENSG00000173726, ENSG00000168264
cg13229078	1	234998769	1.66e-114	2.07e-28	0.6605	0.0494	0.4984	0.0513	0.5174	0.055	0.4963	0.057	3.4362e-142		ENSG00000173726, ENSG00000168264
cg13677741	1	236031096	1.04e-19	3.55e-09	0.3101	0.066	0.2398	0.0552	0.2307	0.0574	0.2231	0.0512	3.692e-28	LYST	ENSG00000143669
cg02829654	1	236046939	5.99e-140	3.25e-12	0.8796	0.0189	0.6935	0.0502	0.7226	0.0515	0.7042	0.0482	1.94675e-151		ENSG00000116962, ENSG00000143669
cg12167564	1	236047034	1.94e-126	9.03e-12	0.8079	0.0215	0.6654	0.0425	0.692	0.0441	0.6768	0.0465	1.75182e-137		ENSG00000116962, ENSG00000143669
cg19811148	1	236273181	8.42e-15	9.55e-12	0.8821	0.0139	0.8656	0.0163	0.8679	0.0158	0.8577	0.0173	8.0411e-26		ENSG00000116962, ENSG00000077585
cg16240480	1	236557473	3.09e-20	4.34e-09	0.1515	0.018	0.1332	0.0204	0.1388	0.0271	0.1357	0.0237	1.34106e-28	EDARADD;EDARADD	ENSG00000186197
cg09809672	1	236557682	1.88e-118	1.83e-106	0.8737	0.0154	0.7317	0.0333	0.7484	0.0344	0.7143	0.0369	3.4404e-224	EDARADD;EDARADD;EDARADD	ENSG00000186197
cg04031361	1	236557758	5.1e-82	2.26e-35	0.4859	0.055	0.3259	0.0481	0.3458	0.0477	0.3185	0.0546	1.1526e-116	EDARADD;EDARADD	ENSG00000186197
cg01030476	1	236686564	8.73e-37	5.28e-11	0.7574	0.0365	0.7213	0.0479	0.7316	0.0485	0.7225	0.0506	4.60944e-47	LGALS8;LGALS8;LGALS8;LGALS8	ENSG00000116977
cg18322510	1	236686618	1.37e-46	2.67e-10	0.837	0.0582	0.7859	0.0714	0.8045	0.0729	0.7875	0.0749	3.6579e-56	LGALS8;LGALS8;LGALS8;LGALS8	ENSG00000116977
cg22700220	1	237247258	8.63e-13	1.81e-16	0.7301	0.0317	0.7174	0.0315	0.7239	0.0321	0.7109	0.0351	1.56203e-28	RYR2	ENSG00000116996, ENSG00000198626
cg16110704	1	242224772	1.32e-34	9.1e-13	0.6506	0.0302	0.6066	0.0355	0.6024	0.0327	0.5925	0.0313	1.2012e-46		ENSG00000180287, ENSG00000197769
cg23166773	1	243659016	4.22e-140	2.5e-52	0.8095	0.0267	0.6341	0.0438	0.6644	0.052	0.6343	0.0567	1.055e-191	SDCCAG8;AKT3	ENSG00000117020, ENSG00000054282
cg16908123	1	244486252	8.93e-52	1.02e-09	0.7832	0.0425	0.7173	0.0629	0.7301	0.0647	0.716	0.0686	9.1086e-61		ENSG00000179456, ENSG00000035687, ENSG00000035687
cg09033006	1	244517177	2.27e-23	3.73e-13	0.6111	0.1048	0.5632	0.1132	0.5765	0.1134	0.5633	0.111	8.4671e-36	C1orf100	ENSG00000179456, ENSG00000035687, ENSG00000035687
cg01905102	1	244815677	6.72e-47	7.54e-12	0.6564	0.0328	0.617	0.0341	0.6362	0.0404	0.6265	0.0424	5.06688e-58	PPPDE1	ENSG00000179397
cg09368188	1	245330018	6.67e-80	1.55e-16	0.4939	0.0553	0.362	0.0619	0.3644	0.0554	0.357	0.0546	1.03385e-95	KIF26B	ENSG00000162849
cg25683662	1	245771036	1.41e-96	7.18e-14	0.7245	0.0389	0.6148	0.0523	0.6265	0.0562	0.6144	0.0555	1.01238e-109	KIF26B	ENSG00000185420, ENSG00000162849
cg09638704	1	247654260	6.77e-11	1.49e-10	0.8667	0.0197	0.8604	0.0131	0.8622	0.0127	0.854	0.0151	1.00873e-20	OR2W5	ENSG00000203664
cg09259409	1	247654811	3.52e-60	1.56e-08	0.8729	0.0228	0.7732	0.0516	0.7826	0.0498	0.7693	0.0537	5.4912e-68	OR2W5	ENSG00000203664
cg27573991	1	247712512	1.12e-24	1.19e-19	0.7565	0.0996	0.6772	0.1405	0.684	0.1374	0.6709	0.1433	1.3328e-43	C1orf150	ENSG00000196242, ENSG00000177489
cg05767404	1	247712591	2.54e-37	7.83e-21	0.591	0.1251	0.5139	0.131	0.5257	0.1349	0.5134	0.1256	1.98882e-57	C1orf150	ENSG00000196242, ENSG00000177489
cg02148612	1	248018816	1.32e-124	1.14e-35	0.6121	0.0407	0.4244	0.0416	0.4406	0.0475	0.4214	0.0428	1.5048e-159		ENSG00000162722
cg02856842	1	249105687	6.55e-105	9.72e-24	0.7696	0.0267	0.6809	0.0379	0.7146	0.0488	0.6899	0.0478	6.3666e-128	SH3BP5L	ENSG00000171161
cg16479674	1	249131947	2.22e-23	1e-11	0.1344	0.0198	0.1113	0.017	0.1165	0.0346	0.1088	0.016	2.22e-34	ZNF672	ENSG00000171161
cg16126747	1	249131957	1.09e-33	1.48e-10	0.0959	0.0144	0.0764	0.0129	0.0815	0.0284	0.0756	0.0131	1.6132e-43	ZNF672	ENSG00000171161
cg01438286	1	249200039	5.52e-32	1.96e-08	0.1491	0.0307	0.1148	0.0304	0.1207	0.0272	0.1132	0.0175	1.08192e-39	PGBD2;PGBD2	ENSG00000171163
cg11539351	2	65925	5.59e-13	5.17e-12	0.6106	0.0382	0.5832	0.0424	0.577	0.0441	0.5715	0.0397	2.89003e-24
cg03579107	2	867791	1.32e-57	8.2e-19	0.7758	0.0308	0.7322	0.0232	0.7375	0.026	0.7196	0.0262	1.0824e-75		ENSG00000151353, ENSG00000172554
cg11912215	2	1377931	1.11e-34	3.88e-16	0.718	0.033	0.6962	0.0251	0.7003	0.0284	0.6845	0.0278	4.3068e-50		ENSG00000172554, ENSG00000115705
cg09996777	2	1682068	3.26e-23	2.06e-10	0.7826	0.03	0.774	0.0267	0.7814	0.0256	0.7661	0.028	6.7156e-33	PXDN	ENSG00000130508, ENSG00000115705
cg18148375	2	1926535	4.47e-26	1.24e-10	0.8391	0.0234	0.8143	0.0234	0.8205	0.0237	0.8086	0.0234	5.5428e-36	MYT1L	ENSG00000186487, ENSG00000130508
cg06552160	2	1926724	1.15e-18	3.41e-08	0.86	0.0179	0.8413	0.0179	0.8424	0.0217	0.8349	0.0205	3.9215e-26	MYT1L	ENSG00000186487, ENSG00000130508
cg21484315	2	2712669	1.25e-51	1.76e-13	0.8184	0.0282	0.7888	0.0231	0.791	0.0248	0.7767	0.0284	2.2e-64		ENSG00000171853, ENSG00000186487
cg06546469	2	2736144	3.18e-09	5.72e-08	0.7936	0.0442	0.7728	0.0401	0.7734	0.035	0.7655	0.033	1.81896e-16		ENSG00000171853, ENSG00000186487
cg02105481	2	2853515	8.9e-80	2.8e-09	0.8033	0.0203	0.7373	0.0262	0.7444	0.0281	0.7313	0.0281	2.492e-88		ENSG00000171853, ENSG00000186487
cg25705390	2	3522243	1.75e-08	1.04e-07	0.0917	0.0152	0.0773	0.0122	0.0788	0.0176	0.0748	0.0107	1.82e-15	ADI1	ENSG00000171853, ENSG00000182551
cg20302414	2	3627214	2.55e-34	2.48e-14	0.8418	0.0629	0.8032	0.0599	0.8089	0.0531	0.8014	0.0518	6.324e-48	RPS7	ENSG00000118004, ENSG00000171863
cg15955046	2	3643682	4.65e-64	6.29e-09	0.5685	0.0369	0.4954	0.0382	0.4866	0.0421	0.4833	0.0378	2.92485e-72	COLEC11;COLEC11	ENSG00000118004, ENSG00000151360
cg18583702	2	3700907	1.13e-18	1.81e-08	0.6924	0.0311	0.6959	0.0281	0.7158	0.0321	0.6996	0.028	2.0453e-26		ENSG00000151360
cg19764066	2	3819033	1.08e-16	9.1e-08	0.8314	0.0172	0.8155	0.0175	0.816	0.0171	0.8096	0.0179	9.828e-24		ENSG00000151360
cg23851558	2	6121420	8.64e-100	3.03e-25	0.8001	0.0317	0.678	0.0469	0.6859	0.0443	0.6626	0.0411	2.61792e-124	LOC400940	ENSG00000134326, ENSG00000176887
cg10844760	2	7017723	4.32e-17	8.6e-11	0.1861	0.0461	0.1435	0.0453	0.1447	0.0573	0.1406	0.0406	3.7152e-27	RSAD2	ENSG00000134321
cg21566771	2	7169401	2.36e-53	2.4e-15	0.7387	0.0369	0.7046	0.0377	0.7341	0.0478	0.7164	0.0541	5.664e-68	RNF144A	ENSG00000151692
cg05087455	2	7171869	1.16e-76	5.82e-13	0.3939	0.0471	0.3558	0.0485	0.3879	0.0641	0.3798	0.0618	6.7512e-89	RNF144A	ENSG00000151692
cg18854004	2	8444004	3.33e-19	8.6e-08	0.4012	0.0541	0.3799	0.0595	0.3952	0.0661	0.3888	0.0644	2.8638e-26		ENSG00000115738
cg10646145	2	9235600	1.72e-68	3.21e-14	0.7768	0.0207	0.7354	0.0262	0.751	0.0304	0.7378	0.0319	5.5212e-82		ENSG00000143797, ENSG00000151693
cg05991902	2	9385082	2.33e-25	8.96e-14	0.9	0.0121	0.88	0.0168	0.88	0.0151	0.8693	0.021	2.08768e-38	ASAP2;ASAP2	ENSG00000119185, ENSG00000151693
cg06701500	2	9771671	8.51e-11	5.17e-11	0.186	0.0323	0.1747	0.0374	0.1805	0.0445	0.1767	0.0386	4.39967e-21	YWHAQ	ENSG00000134308
cg08035323	2	9843525	4.13e-113	1.17e-63	0.6064	0.0357	0.4655	0.0329	0.4719	0.0333	0.4465	0.0341	4.8321e-176		ENSG00000134308, ENSG00000115750
cg08145144	2	9954357	1.29e-51	5.66e-13	0.6593	0.0246	0.6307	0.0253	0.6443	0.0313	0.6308	0.0321	7.3014e-64		ENSG00000134308, ENSG00000115750
cg17214023	2	10176748	5.94e-104	9.82e-129	0.7952	0.0232	0.6563	0.0399	0.6943	0.0395	0.6488	0.0391	5.83308e-232		ENSG00000134317, ENSG00000172059
cg09464137	2	10444574	2.68e-71	9.18e-16	0.179	0.0269	0.1084	0.023	0.1121	0.0283	0.103	0.0182	2.46024e-86	HPCAL1;HPCAL1	ENSG00000115758, ENSG00000115756
cg16246488	2	10444921	4.65e-140	6.58e-18	0.6799	0.0452	0.559	0.0464	0.5569	0.0491	0.549	0.0509	3.0597e-157	HPCAL1;HPCAL1	ENSG00000115758, ENSG00000115756
cg18969008	2	10445016	5.99e-107	1.37e-08	0.8393	0.0243	0.7307	0.0393	0.7351	0.0409	0.729	0.0428	8.2063e-115	HPCAL1;HPCAL1	ENSG00000115758, ENSG00000115756
cg23452752	2	10572946	1.17e-30	2.66e-08	0.2838	0.1074	0.2252	0.0885	0.2073	0.0853	0.1984	0.0809	3.1122e-38		ENSG00000115758, ENSG00000115756
cg26976908	2	11065167	5.29e-27	3.24e-09	0.732	0.0346	0.7254	0.0268	0.7359	0.0269	0.7191	0.0281	1.71396e-35		ENSG00000162976, ENSG00000162975
cg08123256	2	11074083	3.5e-29	8.17e-11	0.8205	0.0214	0.7926	0.0208	0.7939	0.0203	0.7828	0.0257	2.8595e-39		ENSG00000162976, ENSG00000162975
cg24744014	2	11113304	5.08e-61	1.41e-10	0.8109	0.0331	0.7711	0.0289	0.7749	0.029	0.7587	0.036	7.1628e-71		ENSG00000162976, ENSG00000162975
cg17517458	2	11205980	6.49e-19	8.43e-10	0.572	0.036	0.5445	0.0333	0.543	0.0383	0.5378	0.0304	5.47107e-28		ENSG00000162976, ENSG00000162975
cg22495058	2	11752373	1.26e-35	1.83e-09	0.3569	0.0413	0.3345	0.0443	0.3517	0.0499	0.3425	0.0467	2.3058e-44	GREB1	ENSG00000196208, ENSG00000169006
cg17488937	2	11878864	3.33e-28	4.67e-12	0.5195	0.0402	0.4808	0.0471	0.493	0.0525	0.4856	0.0496	1.55511e-39		ENSG00000169006, ENSG00000134324
cg17211562	2	11886253	4.92e-93	3.33e-16	0.7111	0.0349	0.5945	0.042	0.611	0.0421	0.5892	0.0419	1.63836e-108	LPIN1	ENSG00000134324
cg00523161	2	11888753	1.43e-39	1.05e-08	0.2901	0.1107	0.2379	0.0902	0.2593	0.0959	0.2568	0.095	1.5015e-47	LPIN1	ENSG00000071575, ENSG00000134324
cg02560388	2	11969958	5.73e-36	1.47e-09	0.3462	0.0387	0.3025	0.041	0.3041	0.0492	0.3095	0.0464	8.4231e-45		ENSG00000071575, ENSG00000134324
cg16474118	2	12760191	6.39e-29	7.21e-14	0.8748	0.0332	0.8491	0.0311	0.8534	0.0163	0.8439	0.0171	4.60719e-42		ENSG00000071575, ENSG00000134324
cg12888861	2	15731646	1.34e-16	8.11e-10	0.3617	0.0575	0.3078	0.0635	0.2945	0.0589	0.2961	0.0551	1.08674e-25	DDX1	ENSG00000079785
cg21029761	2	16689821	6.08e-19	4.41e-13	0.1884	0.0261	0.1629	0.0323	0.168	0.0344	0.1579	0.0262	2.68128e-31		ENSG00000197872, ENSG00000134323
cg10106284	2	16847988	2.69e-24	5.24e-10	0.7414	0.0434	0.704	0.0426	0.7155	0.0423	0.7099	0.0417	1.40956e-33	FAM49A	ENSG00000197872
cg05417035	2	18150633	5.82e-34	1.21e-09	0.7719	0.0233	0.7396	0.034	0.7439	0.0334	0.7381	0.0318	7.0422e-43		ENSG00000170745, ENSG00000250741
cg18254183	2	18353182	5.37e-16	7.76e-15	0.7608	0.022	0.7417	0.0246	0.7456	0.0255	0.7353	0.025	4.16712e-30		ENSG00000170745, ENSG00000250741
cg14444650	2	19406301	7.56e-14	7.86e-08	0.8276	0.0169	0.8094	0.0192	0.8104	0.0198	0.8058	0.0189	5.94216e-21		ENSG00000143867, ENSG00000250741
cg07866909	2	19849829	1.97e-13	5.18e-08	0.7774	0.02	0.7577	0.0212	0.7577	0.0221	0.7501	0.0209	1.02046e-20		ENSG00000143867, ENSG00000183891
cg27426835	2	19963298	1.42e-30	1.43e-12	0.6726	0.0337	0.6377	0.0328	0.6362	0.0305	0.628	0.0344	2.0306e-42		ENSG00000143867, ENSG00000183891
cg09596131	2	19986567	2.48e-82	5.55e-10	0.6937	0.033	0.5812	0.0458	0.58	0.0489	0.5739	0.0462	1.3764e-91		ENSG00000143867, ENSG00000183891
cg23349517	2	20064988	3.63e-48	2.57e-16	0.7551	0.0282	0.7291	0.0246	0.7366	0.0263	0.7187	0.0283	9.3291e-64		ENSG00000143867, ENSG00000183891
cg00484122	2	20579065	4.23e-103	3.44e-16	0.7228	0.0264	0.6633	0.0307	0.683	0.0367	0.666	0.0357	1.45512e-118		ENSG00000055917, ENSG00000143878
cg24426483	2	20738271	6.26e-40	2.87e-08	0.8109	0.0252	0.7749	0.03	0.7625	0.0371	0.7642	0.0382	1.79662e-47		ENSG00000143878, ENSG00000118960
cg00221794	2	20776620	1.22e-87	7.49e-11	0.675	0.0427	0.554	0.0468	0.5408	0.0565	0.54	0.0513	9.1378e-98		ENSG00000143878, ENSG00000118960
cg23119026	2	20776830	3.61e-119	1.47e-62	0.7883	0.0279	0.7041	0.0303	0.7154	0.0276	0.6863	0.0276	5.3067e-181		ENSG00000143878, ENSG00000118960
cg11415156	2	20779199	1.15e-49	1.16e-22	0.7945	0.0493	0.7649	0.0359	0.7789	0.0332	0.761	0.0328	1.334e-71		ENSG00000143878, ENSG00000118960
cg17288471	2	20804947	1.26e-22	8.85e-13	0.5796	0.0266	0.5637	0.0313	0.5765	0.0318	0.565	0.0291	1.1151e-34		ENSG00000143878, ENSG00000118960
cg00792123	2	20850523	2.3e-19	1.19e-21	0.157	0.0262	0.1252	0.0298	0.1245	0.0335	0.1187	0.0239	2.737e-40	HS1BP3	ENSG00000118960
cg23006163	2	24715094	3.58e-13	1.4e-12	0.2186	0.0268	0.1943	0.0278	0.2034	0.0344	0.1887	0.027	5.012e-25		ENSG00000084676, ENSG00000198399
cg11380327	2	24715213	2.35e-89	4.16e-28	0.4533	0.0332	0.3602	0.0442	0.3797	0.0487	0.3562	0.0444	9.776e-117		ENSG00000084676, ENSG00000198399
cg11532433	2	24735298	1.52e-102	1.27e-54	0.8966	0.0248	0.659	0.0612	0.6909	0.0602	0.6266	0.0557	1.9304e-156		ENSG00000084676, ENSG00000198399
cg16888658	2	25142117	1.24e-62	3.08e-08	0.5437	0.0564	0.3982	0.061	0.3908	0.062	0.3818	0.0585	3.8192e-70	ADCY3	ENSG00000138031
cg17644208	2	25142391	3.53e-78	8.47e-11	0.3326	0.0415	0.2125	0.0378	0.2125	0.0422	0.2065	0.034	2.98991e-88	ADCY3	ENSG00000138031
cg20442994	2	25143872	3.9e-28	1.68e-18	0.1936	0.0417	0.1589	0.0345	0.1731	0.0356	0.1627	0.0328	6.552e-46		ENSG00000138031
cg19139589	2	25149093	1.75e-74	9.53e-08	0.6225	0.0339	0.5839	0.0399	0.6057	0.0509	0.5927	0.049	1.66775e-81		ENSG00000138031, ENSG00000115137
cg15423357	2	25149977	4.11e-18	3.82e-10	0.172	0.0528	0.145	0.0481	0.1524	0.0533	0.1394	0.0479	1.57002e-27		ENSG00000138031, ENSG00000115137
cg01884057	2	25150051	4.36e-31	3.66e-11	0.3762	0.073	0.327	0.0774	0.3359	0.0842	0.329	0.0823	1.59576e-41		ENSG00000138031, ENSG00000115137
cg06643951	2	25352777	2.79e-24	8.24e-12	0.784	0.0255	0.7713	0.0207	0.7746	0.0206	0.7623	0.0262	2.29896e-35	EFR3B	ENSG00000115138, ENSG00000084710
cg09259843	2	25452362	4.12e-111	3.71e-09	0.7504	0.0282	0.6488	0.0386	0.6664	0.0436	0.6524	0.0403	1.52852e-119		ENSG00000115138, ENSG00000119772
cg22708818	2	26538435	5.12e-51	8.89e-08	0.8539	0.0171	0.8082	0.0228	0.8195	0.0233	0.8104	0.0224	4.55168e-58	GPR113;GPR113;GPR113	ENSG00000138029, ENSG00000173567
cg19764540	2	26782423	1.32e-15	4.21e-13	0.7553	0.0292	0.738	0.0275	0.7353	0.0268	0.7219	0.0317	5.5572e-28	OTOF	ENSG00000115155
cg15398497	2	26787764	1.44e-27	1.58e-16	0.6997	0.0263	0.669	0.0256	0.6689	0.0267	0.6563	0.0256	2.2752e-43	C2orf70	ENSG00000157884, ENSG00000115155
cg10356210	2	26946568	1.77e-45	6.93e-24	0.7884	0.0308	0.7594	0.028	0.7663	0.0304	0.748	0.0304	1.22661e-68	KCNK3	ENSG00000213699, ENSG00000171303, ENSG00000171303
cg06854842	2	26947187	2.96e-30	5.68e-14	0.7177	0.0305	0.6974	0.0274	0.7057	0.0293	0.6871	0.0307	1.68128e-43	KCNK3	ENSG00000213699, ENSG00000171303, ENSG00000171303
cg23005057	2	27170308	4.1e-21	7.98e-33	0.1778	0.0317	0.1477	0.0324	0.1527	0.036	0.1416	0.0281	3.2718e-53	DPYSL5	ENSG00000084764, ENSG00000157851
cg20297907	2	27256285	4.05e-10	3.62e-15	0.1403	0.0224	0.1216	0.0361	0.1211	0.0314	0.116	0.0223	1.4661e-24	TMEM214;TMEM214	ENSG00000119777
cg02602010	2	27372132	1.05e-29	4.03e-10	0.5596	0.0219	0.5433	0.0181	0.5464	0.0193	0.5365	0.0197	4.2315e-39	TCF23	ENSG00000163792
cg17206420	2	27482803	1.15e-18	9.19e-32	0.6343	0.0267	0.6166	0.0204	0.6187	0.0223	0.6005	0.0222	1.05685e-49	SLC30A3	ENSG00000084774, ENSG00000115194
cg19101417	2	27504695	6.27e-37	4.15e-20	0.8289	0.0195	0.8007	0.0193	0.7995	0.0239	0.7864	0.0268	2.60205e-56	TRIM54;TRIM54	ENSG00000138100
cg19141644	2	27601088	7.08e-53	6.01e-10	0.7176	0.0269	0.6742	0.0263	0.6834	0.0213	0.6708	0.0209	4.25508e-62	ZNF513	ENSG00000115234, ENSG00000163795
cg00719165	2	27603886	3.51e-40	2.14e-10	0.3269	0.0375	0.2835	0.0451	0.2886	0.047	0.2886	0.0461	7.5114e-50	ZNF513	ENSG00000163795
cg23401251	2	27683905	1.09e-108	6.58e-09	0.8401	0.0244	0.6665	0.0483	0.6845	0.0545	0.6761	0.0539	7.1722e-117	IFT172	ENSG00000157992, ENSG00000138002
cg01744354	2	27712243	3.76e-09	8.06e-09	0.1351	0.0262	0.1241	0.0206	0.135	0.0318	0.1262	0.0247	3.03056e-17	IFT172	ENSG00000138002
cg08787988	2	27713044	6.8e-52	4.95e-18	0.6355	0.0425	0.52	0.0452	0.524	0.0501	0.5073	0.0485	3.366e-69	IFT172	ENSG00000138002
cg06975196	2	27886066	6.89e-20	1.09e-19	0.2336	0.0303	0.1961	0.0292	0.1983	0.0412	0.1889	0.0283	7.5101e-39	SLC4A1AP;SUPT7L	ENSG00000119760, ENSG00000163798
cg08364093	2	28114164	1.13e-49	3.31e-25	0.2887	0.0422	0.2364	0.0436	0.2548	0.0459	0.2409	0.0462	3.7403e-74	BRE;RBKS;BRE;BRE;BRE;BRE;LOC100302650	ENSG00000171174, ENSG00000158019
cg11535839	2	28582676	5.05e-10	9.33e-08	0.6216	0.0421	0.6091	0.0415	0.6292	0.0539	0.6044	0.0525	4.71165e-17		ENSG00000158019, ENSG00000075426
cg17952719	2	28612965	2.52e-08	1.83e-49	0.6519	0.0347	0.6378	0.0333	0.6469	0.0396	0.6257	0.0419	4.6116e-57		ENSG00000075426
cg15294607	2	28613033	8.33e-16	4.76e-19	0.1625	0.0225	0.1463	0.0239	0.1561	0.0261	0.1429	0.0245	3.96508e-34		ENSG00000075426
cg23370589	2	28817140	1.76e-30	2.01e-15	0.3827	0.0372	0.3255	0.0442	0.3242	0.0465	0.3166	0.0372	3.5376e-45	PLB1;PLB1	ENSG00000213639, ENSG00000163803
cg04011474	2	28904455	3.84e-79	1.75e-09	0.8609	0.019	0.8034	0.0235	0.807	0.0289	0.7965	0.0299	6.72e-88		ENSG00000213639, ENSG00000163803
cg06142740	2	28973577	2.11e-27	1.65e-09	0.428	0.0383	0.3784	0.045	0.3773	0.0525	0.3787	0.0443	3.4815e-36	PPP1CB;PPP1CB	ENSG00000213639
cg04304121	2	29236134	2.24e-56	4.15e-08	0.54	0.0442	0.4947	0.0581	0.5268	0.0695	0.5192	0.0723	9.296e-64	FAM179A	ENSG00000179270, ENSG00000189350
cg01777397	2	29337946	2.18e-102	1.34e-40	0.3635	0.0333	0.2288	0.0342	0.2321	0.0416	0.2125	0.0312	2.9212e-142	CLIP4	ENSG00000171094, ENSG00000179270
cg07285673	2	29337984	4.59e-97	1.93e-30	0.2747	0.0329	0.1776	0.0336	0.1853	0.0382	0.1736	0.0313	8.8587e-127	CLIP4	ENSG00000171094, ENSG00000179270
cg09695033	2	29337988	1.06e-57	2.07e-12	0.1652	0.0224	0.1243	0.0224	0.1302	0.0237	0.1239	0.0176	2.1942e-69	CLIP4	ENSG00000171094, ENSG00000179270
cg21972382	2	29339076	1.84e-127	1.1e-21	0.2723	0.0401	0.1074	0.0188	0.1123	0.0215	0.0997	0.0189	2.024e-148	CLIP4	ENSG00000171094, ENSG00000179270
cg05038216	2	29339091	3.96e-139	5.06e-33	0.3863	0.0492	0.1292	0.0282	0.1335	0.0275	0.1165	0.022	2.00376e-171	CLIP4	ENSG00000171094, ENSG00000179270
cg20954219	2	29745303	4.83e-20	8.36e-08	0.7051	0.0372	0.6784	0.0395	0.6867	0.0408	0.676	0.0408	4.03788e-27	ALK	ENSG00000171094, ENSG00000179270
cg19743666	2	30371484	5.8e-56	4.89e-12	0.7059	0.0443	0.581	0.0741	0.6131	0.075	0.5972	0.0808	2.8362e-67	YPEL5;YPEL5;YPEL5;YPEL5	ENSG00000119801, ENSG00000213626
cg16783186	2	30516374	2.35e-35	3.75e-09	0.5784	0.0437	0.5332	0.0514	0.5516	0.0583	0.5465	0.0617	8.8125e-44		ENSG00000172954, ENSG00000213626
ch.2.30415474F	2	30561970	1.81e-11	1.76e-20	0.1837	0.0392	0.186	0.0488	0.2099	0.0631	0.2006	0.0493	3.1856e-31		ENSG00000172954, ENSG00000213626
cg10991454	2	30834674	2.32e-29	4.91e-08	0.5903	0.0509	0.5706	0.0566	0.609	0.0779	0.5965	0.081	1.13912e-36	LCLAT1;LCLAT1	ENSG00000172954, ENSG00000162949
cg23550429	2	31020802	1.67e-21	2.23e-13	0.8018	0.0195	0.7782	0.0208	0.779	0.0211	0.7677	0.022	3.7241e-34	CAPN13	ENSG00000172954, ENSG00000162949
cg03442269	2	31182061	6.38e-20	1.01e-08	0.3051	0.0475	0.2904	0.0434	0.3163	0.0535	0.3057	0.0476	6.4438e-28	GALNT14	ENSG00000158089, ENSG00000162949
cg03065107	2	31497155	5.09e-52	3.1e-16	0.8278	0.0168	0.7677	0.0262	0.7626	0.0287	0.7513	0.0305	1.5779e-67		ENSG00000013016, ENSG00000158125
cg23371680	2	31511030	4.17e-42	6.9e-09	0.8058	0.0194	0.7699	0.0257	0.7748	0.0255	0.7685	0.0256	2.8773e-50		ENSG00000013016, ENSG00000158125
cg09239591	2	31638511	1.46e-46	3.87e-15	0.7593	0.025	0.7259	0.0209	0.7321	0.0219	0.7198	0.0213	5.6502e-61	XDH	ENSG00000158125
cg08357990	2	33359550	4.25e-41	3.15e-24	0.3816	0.0673	0.323	0.0624	0.3528	0.076	0.3363	0.0766	1.33875e-64	LTBP1;LTBP1;LTBP1;LTBP1;LTBP1	ENSG00000152689, ENSG00000049323
cg01154283	2	36603543	4.67e-132	3.63e-14	0.7169	0.0385	0.5596	0.0424	0.5923	0.0561	0.5782	0.0559	1.69521e-145	CRIM1	ENSG00000171055, ENSG00000150938
cg19570155	2	36765605	7.38e-93	7.33e-18	0.8877	0.0393	0.7908	0.0357	0.8089	0.034	0.7918	0.0353	5.40954e-110	CRIM1	ENSG00000171055, ENSG00000150938
cg17960629	2	36877454	5.61e-45	3.19e-10	0.8342	0.0211	0.7966	0.0248	0.7954	0.0304	0.7844	0.0348	1.78959e-54		ENSG00000171055, ENSG00000205221
cg00314660	2	37312231	6.98e-39	6.25e-08	0.4512	0.0376	0.3717	0.0449	0.3661	0.0464	0.3606	0.0417	4.3625e-46	CCDC75;HEATR5B	ENSG00000152133, ENSG00000008869, ENSG00000008869
cg16795804	2	37384523	4.01e-71	4.28e-09	0.4102	0.0569	0.3069	0.0495	0.3039	0.0501	0.303	0.0481	1.71628e-79	EIF2AK2;EIF2AK2	ENSG00000055332
cg25932386	2	37459326	1.49e-14	4.23e-09	0.1513	0.0278	0.1283	0.0235	0.1334	0.0352	0.1224	0.0208	6.3027e-23	CEBPZ;C2orf56;C2orf56	ENSG00000115816
cg20091297	2	37572423	1.19e-13	4.35e-16	0.124	0.0274	0.1036	0.0269	0.1027	0.0318	0.0972	0.0243	5.1765e-29	QPCT	ENSG00000115828
cg07902749	2	37813553	8.18e-16	5.13e-12	0.3291	0.0549	0.2628	0.055	0.2596	0.0568	0.253	0.0519	4.19634e-27		ENSG00000163171, ENSG00000115828
cg08215788	2	37898101	3.12e-55	5.4e-17	0.2479	0.0429	0.1636	0.0304	0.1731	0.0404	0.1559	0.0292	1.6848e-71	CDC42EP3	ENSG00000163171, ENSG00000115828
cg24047736	2	39006193	6.06e-16	1.48e-09	0.7578	0.0237	0.733	0.0298	0.7287	0.0316	0.7258	0.0296	8.9688e-25	GEMIN6	ENSG00000152147
cg11491749	2	39665186	4.14e-37	3.91e-14	0.2359	0.0431	0.1749	0.0354	0.1799	0.0416	0.1714	0.0369	1.61874e-50	MAP4K3	ENSG00000011566
cg02880380	2	39821177	8.26e-26	1.92e-17	0.3287	0.0324	0.2923	0.0463	0.3015	0.0495	0.2942	0.0385	1.58592e-42		ENSG00000011566
cg20224517	2	40006561	3.81e-08	1e-18	0.144	0.0212	0.1304	0.022	0.1321	0.0302	0.1259	0.0199	3.81e-26	THUMPD2;THUMPD2	ENSG00000138050
cg05136531	2	40006891	1.72e-65	9.51e-13	0.4183	0.0544	0.3271	0.0508	0.3491	0.0621	0.3351	0.0643	1.63572e-77	THUMPD2;THUMPD2	ENSG00000138050
cg12498094	2	40356782	3.04e-30	2.38e-14	0.8605	0.0215	0.8447	0.0164	0.8495	0.0164	0.8378	0.0212	7.2352e-44	SLC8A1;SLC8A1;SLC8A1;SLC8A1	ENSG00000183023, ENSG00000138050
cg19302979	2	40436843	1.07e-28	3.09e-14	0.8344	0.0363	0.8152	0.0249	0.8206	0.0275	0.8012	0.0312	3.3063e-42	SLC8A1;SLC8A1;SLC8A1;SLC8A1	ENSG00000183023, ENSG00000138050
cg10103850	2	40658891	1.15e-18	5.81e-10	0.3624	0.0678	0.3413	0.0553	0.3681	0.0716	0.3522	0.0793	6.6815e-28	SLC8A1;SLC8A1;SLC8A1;SLC8A1	ENSG00000183023
cg02402637	2	43054840	1.41e-14	4.57e-11	0.1257	0.0209	0.1094	0.0255	0.1125	0.0323	0.108	0.0211	6.4437e-25		ENSG00000162882, ENSG00000152518
cg26424147	2	43055984	7e-27	2.74e-23	0.515	0.0293	0.4776	0.0328	0.4791	0.0364	0.4684	0.0314	1.918e-49		ENSG00000162882, ENSG00000152518
cg17156491	2	43259508	4.03e-107	1.61e-36	0.6499	0.0437	0.4779	0.0499	0.4941	0.0551	0.4656	0.0505	6.4883e-143		ENSG00000162882, ENSG00000152518
cg24601559	2	43328536	1.05e-14	9.7e-29	0.7504	0.0495	0.7411	0.0563	0.7532	0.0561	0.7255	0.057	1.0185e-42		ENSG00000162882, ENSG00000152518
cg01243072	2	43398171	6.23e-135	1.26e-30	0.8083	0.0387	0.6325	0.0377	0.6424	0.0491	0.6126	0.0466	7.8498e-165		ENSG00000162882, ENSG00000152518
cg09446583	2	43398271	7.65e-87	6.39e-16	0.5402	0.0274	0.4414	0.0244	0.4379	0.0289	0.4266	0.0259	4.88835e-102		ENSG00000162882, ENSG00000152518
cg07502661	2	43398339	4.87e-97	3e-41	0.8115	0.0226	0.7071	0.0287	0.7021	0.0328	0.6819	0.0342	1.461e-137		ENSG00000162882, ENSG00000152518
cg25343280	2	44314198	1.19e-38	8.22e-13	0.6652	0.0321	0.624	0.0353	0.625	0.0358	0.6126	0.035	9.7818e-51		ENSG00000138095, ENSG00000138032
cg10801607	2	44518930	8.84e-81	6.79e-22	0.3951	0.0364	0.3021	0.0465	0.3138	0.0545	0.3038	0.0516	6.00236e-102	SLC3A1	ENSG00000138078, ENSG00000138079
cg13414270	2	45465395	2.9e-17	5.15e-12	0.1547	0.0302	0.1403	0.0294	0.1508	0.04	0.1442	0.0353	1.4935e-28		ENSG00000068784, ENSG00000170577
cg10107473	2	46566094	1.61e-44	2.99e-36	0.8376	0.0197	0.7867	0.0245	0.7923	0.0225	0.77	0.0228	4.8139e-80	EPAS1	ENSG00000116016
cg05290658	2	46613024	3.29e-97	1.98e-08	0.8209	0.0238	0.777	0.0248	0.795	0.0345	0.7814	0.0326	6.5142e-105	EPAS1	ENSG00000116016
cg11253886	2	47039669	4.22e-48	9.62e-21	0.8083	0.0343	0.7576	0.0339	0.7694	0.0345	0.7491	0.034	4.05964e-68		ENSG00000171150, ENSG00000180398
cg02315315	2	47055138	6.05e-58	3.28e-09	0.8208	0.0287	0.7865	0.0291	0.7887	0.0313	0.7735	0.0359	1.9844e-66	LOC100134259	ENSG00000171150, ENSG00000180398
cg19326244	2	47075777	3.25e-22	7.84e-16	0.3583	0.1199	0.2639	0.059	0.2844	0.0666	0.2688	0.0587	2.548e-37	LOC100134259	ENSG00000171150, ENSG00000180398
cg12258344	2	47550528	4.28e-85	1.19e-29	0.6125	0.0208	0.5557	0.0218	0.5678	0.0221	0.5517	0.023	5.0932e-114		ENSG00000119888, ENSG00000143933
cg03936870	2	47561578	7.49e-40	3.38e-73	0.798	0.0255	0.7266	0.0379	0.7358	0.0378	0.7068	0.0441	2.53162e-112		ENSG00000119888, ENSG00000143933
cg25653638	2	47562335	4.68e-13	4.74e-29	0.2473	0.0609	0.2017	0.0472	0.2098	0.0413	0.1872	0.0434	2.21832e-41		ENSG00000119888, ENSG00000143933
cg03266686	2	47716097	7.19e-150	4.37e-75	0.7081	0.0304	0.392	0.0504	0.4033	0.0592	0.3765	0.0493	3.14203e-224		ENSG00000184261, ENSG00000095002
cg25061755	2	48808114	1.02e-11	5.16e-09	0.8468	0.0325	0.8462	0.0157	0.8511	0.0178	0.8438	0.0198	5.2632e-20	STON1-GTF2A1L;STON1	ENSG00000068781
cg26837192	2	48813184	2.73e-66	3.42e-19	0.8488	0.0239	0.7264	0.0524	0.7319	0.0497	0.7212	0.0479	9.3366e-85	STON1;STON1-GTF2A1L	ENSG00000068781, ENSG00000138039
cg23279261	2	48927520	6.27e-22	7e-08	0.8411	0.0269	0.8191	0.0242	0.8183	0.0287	0.8075	0.0316	4.389e-29	GTF2A1L;LHCGR	ENSG00000068781, ENSG00000138039
cg06481517	2	49084769	5.07e-13	1.1e-07	0.7063	0.045	0.6735	0.0444	0.6563	0.0476	0.6545	0.0443	5.577e-20		ENSG00000138039, ENSG00000170820
cg12884814	2	50718584	7.36e-08	7.78e-12	0.5725	0.0236	0.5564	0.0277	0.5596	0.0328	0.5527	0.0234	5.72608e-19	NRXN1;NRXN1	ENSG00000179915
cg14794655	2	54558352	3.81e-21	5.71e-22	0.7404	0.0247	0.7247	0.0247	0.7381	0.0287	0.7227	0.0267	2.17551e-42	C2orf73	ENSG00000178021, ENSG00000115306
cg22480459	2	55395888	7.09e-27	8.32e-10	0.2287	0.0343	0.1984	0.0326	0.2032	0.0374	0.1982	0.0347	5.89888e-36		ENSG00000115310, ENSG00000143947
cg05084827	2	55402999	8.01e-110	6.39e-45	0.4703	0.0907	0.2504	0.0786	0.2627	0.0737	0.2328	0.0688	5.11839e-154	C2orf63;C2orf63	ENSG00000115310, ENSG00000143947
cg22363368	2	59126860	3.46e-52	1.58e-14	0.8529	0.0194	0.8044	0.0249	0.8078	0.0262	0.7961	0.0292	5.4668e-66		ENSG00000115392
cg07469838	2	60703084	5.4e-28	5.32e-09	0.9031	0.0165	0.8762	0.0179	0.8772	0.0185	0.8672	0.019	2.8728e-36	BCL11A;BCL11A;BCL11A	ENSG00000119866
cg12972447	2	60714018	1.75e-50	1.78e-12	0.8478	0.0207	0.7979	0.0262	0.801	0.0275	0.7865	0.0318	3.115e-62	BCL11A;BCL11A;BCL11A	ENSG00000119866
cg26149739	2	60737387	6.73e-14	8.63e-08	0.7204	0.0228	0.7123	0.0252	0.7261	0.0267	0.7109	0.0256	5.80799e-21	BCL11A;BCL11A;BCL11A	ENSG00000119866
cg19306307	2	60809307	3.31e-50	1.17e-14	0.2781	0.0311	0.205	0.0278	0.208	0.0336	0.1976	0.0244	3.8727e-64		ENSG00000115421, ENSG00000119866
cg19275978	2	60983087	1.32e-91	1.55e-08	0.6409	0.0304	0.5311	0.0401	0.5309	0.0458	0.5288	0.0396	2.046e-99	PAPOLG	ENSG00000115421
cg14305711	2	62132430	1.43e-96	2.13e-38	0.442	0.0399	0.2969	0.0405	0.309	0.0408	0.2842	0.0442	3.0459e-134	COMMD1	ENSG00000173163
cg10855531	2	62702472	6.33e-134	2.74e-70	0.5214	0.0378	0.3405	0.0403	0.3592	0.0438	0.3369	0.0398	1.73442e-203		ENSG00000186889, ENSG00000170340
cg22737154	2	64631614	3.45e-124	2.73e-62	0.8624	0.0227	0.7192	0.0465	0.7544	0.0469	0.7194	0.0491	9.4185e-186		ENSG00000119862, ENSG00000197329
cg14209730	2	64632636	7.85e-124	3.11e-31	0.8555	0.018	0.7193	0.0513	0.7558	0.054	0.7311	0.0618	2.44135e-154		ENSG00000119862, ENSG00000197329
cg02598079	2	64834106	9.91e-90	8.23e-20	0.4661	0.0365	0.3848	0.051	0.4058	0.0574	0.3923	0.0555	8.15593e-109		ENSG00000119844, ENSG00000179833
cg18584067	2	64975916	8.07e-59	1.42e-08	0.413	0.0483	0.285	0.049	0.285	0.052	0.2747	0.0486	1.14594e-66		ENSG00000179833, ENSG00000115902
cg09704401	2	64996998	1.62e-36	3.66e-12	0.6674	0.0308	0.6399	0.0389	0.655	0.0425	0.6392	0.0441	5.9292e-48		ENSG00000179833, ENSG00000115902
cg03443986	2	65100572	3.59e-34	2.69e-30	0.2895	0.0313	0.2438	0.0389	0.2535	0.0525	0.2416	0.0396	9.6571e-64		ENSG00000179833, ENSG00000115902
cg05927830	2	65100670	6.83e-41	3.78e-30	0.1892	0.0288	0.1391	0.038	0.142	0.0308	0.1312	0.0246	2.58174e-70		ENSG00000179833, ENSG00000115902
cg03233656	2	65214625	9.22e-94	4.33e-20	0.5624	0.0683	0.4639	0.0686	0.4669	0.0648	0.4554	0.0553	3.99226e-113	SLC1A4	ENSG00000115902
cg08750534	2	65630259	9.78e-46	1.03e-07	0.8082	0.0235	0.7727	0.0264	0.7863	0.032	0.7782	0.0345	1.00734e-52	SPRED2	ENSG00000198369, ENSG00000138071
cg25413977	2	66651619	7.61e-31	6.79e-21	0.8098	0.0247	0.7665	0.0367	0.7715	0.0381	0.7569	0.0408	5.16719e-51		ENSG00000198369, ENSG00000143995
cg10835286	2	66657913	3.47e-19	4.89e-22	0.7824	0.0376	0.6993	0.0842	0.7015	0.0811	0.6739	0.0807	1.69683e-40		ENSG00000143995
cg12055515	2	66735203	7.95e-17	1.77e-11	0.4954	0.0439	0.4726	0.0557	0.486	0.0574	0.4819	0.0593	1.40715e-27	MEIS1	ENSG00000143995, ENSG00000143971
cg11241663	2	66810341	7.75e-09	2.67e-08	0.1548	0.0384	0.125	0.0368	0.1241	0.0385	0.1174	0.0252	2.06925e-16		ENSG00000143995, ENSG00000143971
cg15359093	2	66894360	1.01e-84	4.01e-12	0.8468	0.0239	0.7513	0.0364	0.7593	0.0339	0.7472	0.0329	4.0501e-96		ENSG00000143995, ENSG00000143971
cg02624836	2	67312537	6.54e-30	6.67e-08	0.7909	0.0229	0.7659	0.0171	0.7675	0.0203	0.7599	0.0219	4.36218e-37		ENSG00000143995, ENSG00000143971
cg06222012	2	67442562	1.31e-63	3.79e-29	0.4196	0.039	0.3325	0.0459	0.3382	0.0426	0.322	0.0403	4.9649e-92		ENSG00000143995, ENSG00000143971
cg06881421	2	67461943	2.92e-34	4.44e-21	0.7644	0.0287	0.7417	0.0224	0.7481	0.0253	0.731	0.0244	1.29648e-54		ENSG00000143995, ENSG00000143971
cg09360044	2	68557960	3.52e-107	1.15e-08	0.8754	0.0123	0.7976	0.0269	0.7945	0.0336	0.7833	0.0392	4.048e-115		ENSG00000115956, ENSG00000221823
cg03543319	2	68882249	2.91e-74	5.79e-16	0.4188	0.0391	0.3522	0.0482	0.3673	0.0504	0.3568	0.049	1.68489e-89	PROKR1	ENSG00000163219, ENSG00000169618
cg09364988	2	68971510	1.57e-108	3.68e-32	0.8202	0.0247	0.7051	0.04	0.7201	0.0404	0.7048	0.0448	5.7776e-140	ARHGAP25;ARHGAP25	ENSG00000163217, ENSG00000163219
cg13284470	2	69001115	2.19e-34	3.66e-18	0.6523	0.0272	0.6151	0.0293	0.6327	0.0371	0.6207	0.0342	8.0154e-52	ARHGAP25;ARHGAP25;ARHGAP25;ARHGAP25	ENSG00000163217, ENSG00000163219
cg07780630	2	69001665	9.07e-23	1.14e-10	0.3973	0.0403	0.3316	0.0389	0.3419	0.0414	0.3274	0.0379	1.03398e-32	ARHGAP25;ARHGAP25;ARHGAP25;ARHGAP25	ENSG00000163217, ENSG00000163219
cg05395210	2	69002378	1.59e-38	8.22e-21	0.3946	0.0361	0.3791	0.047	0.4084	0.0577	0.397	0.0585	1.30698e-58	ARHGAP25;ARHGAP25;ARHGAP25;ARHGAP25	ENSG00000163217, ENSG00000163219
cg01447660	2	69152678	5.05e-29	2.03e-15	0.5146	0.0401	0.435	0.0506	0.4314	0.0414	0.4209	0.0437	1.02515e-43		ENSG00000163217, ENSG00000183607
cg06912918	2	69171302	5.31e-24	1.47e-18	0.3754	0.0279	0.3361	0.0336	0.3367	0.036	0.3313	0.0286	7.8057e-42		ENSG00000163217, ENSG00000183607
cg02444957	2	69440951	1.32e-18	1.07e-09	0.8142	0.0831	0.7937	0.0798	0.8017	0.0601	0.7909	0.0619	1.4124e-27	ANTXR1	ENSG00000198380, ENSG00000169604
cg12833765	2	69470878	1.9e-47	3.31e-08	0.8488	0.0225	0.803	0.0272	0.7979	0.0322	0.7897	0.0375	6.289e-55	ANTXR1	ENSG00000198380, ENSG00000169604
cg20547295	2	69664869	1.34e-98	7.48e-11	0.4067	0.0293	0.3125	0.0387	0.3066	0.0421	0.3037	0.0363	1.00232e-108	NFU1;NFU1;NFU1;NFU1	ENSG00000169599
cg11644052	2	69665132	1.49e-107	1.05e-16	0.8239	0.0191	0.7202	0.0328	0.7301	0.0324	0.7172	0.0365	1.5645e-123	NFU1;NFU1;NFU1;NFU1	ENSG00000169599
cg17101703	2	69793701	4.54e-81	5.86e-33	0.642	0.0406	0.5306	0.047	0.5101	0.065	0.4944	0.0573	2.66044e-113	AAK1	ENSG00000169599, ENSG00000115977
cg18537085	2	70120936	1.75e-28	4.06e-08	0.1289	0.018	0.1019	0.0176	0.1027	0.0191	0.098	0.0138	7.105e-36	SNRNP27	ENSG00000124380
cg15705813	2	70297499	1.78e-128	1.62e-27	0.7566	0.0459	0.5448	0.0568	0.5275	0.074	0.5151	0.0622	2.8836e-155		ENSG00000244617, ENSG00000169564
cg15408734	2	70369140	7.83e-09	5.26e-12	0.2413	0.0361	0.2056	0.0386	0.1984	0.0407	0.1977	0.0345	4.11858e-20		ENSG00000116001, ENSG00000169564
cg26890101	2	70485637	1.52e-55	8.81e-39	0.1691	0.0259	0.1043	0.0174	0.1089	0.0311	0.0972	0.0159	1.33912e-93	PCYOX1	ENSG00000116005
cg06620837	2	70485756	2.19e-51	2.54e-21	0.2064	0.03	0.1521	0.034	0.1554	0.0379	0.1502	0.0312	5.5626e-72	PCYOX1	ENSG00000116005
cg22112832	2	71098542	2.19e-51	1.56e-25	0.5485	0.0248	0.5046	0.026	0.509	0.0257	0.4904	0.0244	3.4164e-76		ENSG00000116035, ENSG00000116031, ENSG00000272210, ENSG00000271772
cg08576304	2	71162693	8.93e-63	1.81e-11	0.4103	0.0287	0.3409	0.0332	0.343	0.0354	0.3404	0.0305	1.61633e-73	ATP6V1B1	ENSG00000116039, ENSG00000271809
cg04737087	2	71205052	5.55e-12	3.64e-14	0.4851	0.0447	0.4331	0.0476	0.4196	0.0561	0.4194	0.0483	2.0202e-25	ANKRD53;ANKRD53	ENSG00000144043, ENSG00000116039, ENSG00000271809, ENSG00000272125
cg24573743	2	71211981	1.31e-95	4.29e-25	0.2926	0.0497	0.1729	0.0412	0.1901	0.0469	0.1721	0.0435	5.6199e-120	ANKRD53;ANKRD53	ENSG00000144043, ENSG00000116039, ENSG00000271809, ENSG00000272125
cg19490001	2	71212056	1.53e-66	1.73e-22	0.2521	0.0548	0.1759	0.0572	0.1834	0.0598	0.173	0.0596	2.6469e-88	ANKRD53;ANKRD53	ENSG00000144043, ENSG00000116039, ENSG00000271809, ENSG00000272125
cg24611351	2	71228551	4.26e-29	7.74e-16	0.5007	0.0332	0.463	0.0363	0.4739	0.0357	0.4544	0.0368	3.29724e-44		ENSG00000144043, ENSG00000124357, ENSG00000124357, ENSG00000272125
cg06869641	2	71947929	2.21e-43	2.97e-09	0.7211	0.0333	0.6869	0.0257	0.6807	0.0317	0.667	0.0349	6.5637e-52		ENSG00000003137, ENSG00000135636
cg06108254	2	72830705	2.58e-66	4.58e-34	0.6004	0.0408	0.4959	0.0585	0.5049	0.0512	0.4882	0.0522	1.18164e-99	EXOC6B	ENSG00000003137, ENSG00000144036
cg22911462	2	73162158	7.49e-17	4.11e-10	0.7562	0.0366	0.7571	0.0248	0.7637	0.0266	0.7488	0.0294	3.07839e-26		ENSG00000144040, ENSG00000135638
cg08357125	2	73404999	8.81e-48	1.29e-18	0.367	0.0278	0.3262	0.0296	0.3263	0.0343	0.3205	0.0306	1.13649e-65		ENSG00000214513, ENSG00000135631
cg19565262	2	73869966	1.29e-20	4.74e-08	0.5263	0.0711	0.4956	0.0707	0.5049	0.0724	0.5018	0.0724	6.1146e-28	NAT8
cg10066188	2	73927710	1.01e-11	1.69e-20	0.5368	0.0494	0.5275	0.0536	0.5537	0.0697	0.5343	0.0739	1.7069e-31	NAT8B;NAT8B
cg17176609	2	74135217	7.58e-38	2.17e-22	0.5461	0.049	0.4322	0.0508	0.4296	0.056	0.3998	0.0497	1.64486e-59	ACTG2	ENSG00000163017, ENSG00000114956
cg20011983	2	74347215	4.07e-42	4.29e-09	0.2928	0.0672	0.2487	0.0627	0.2565	0.0685	0.2489	0.0615	1.74603e-50		ENSG00000163170, ENSG00000187605
cg25811526	2	74570564	8.03e-22	1.09e-07	0.7822	0.0196	0.7511	0.0255	0.7531	0.0234	0.7427	0.0277	8.7527e-29	SLC4A5	ENSG00000204843, ENSG00000188687
cg00043800	2	74612144	7.16e-10	2.13e-10	0.693	0.0297	0.6901	0.03	0.6987	0.0342	0.6834	0.0331	1.52508e-19	LOC100189589	ENSG00000204843
cg00610692	2	74668072	1.98e-51	4.1e-24	0.7232	0.0265	0.7007	0.033	0.7165	0.0376	0.6972	0.0341	8.118e-75	RTKN;RTKN;RTKN	ENSG00000114993
cg03309722	2	74681805	5.86e-50	9.25e-08	0.2675	0.0455	0.1983	0.0433	0.2065	0.0435	0.1981	0.033	5.4205e-57	INO80B	ENSG00000115274, ENSG00000239779
cg00218409	2	74963008	1.58e-33	2.68e-12	0.2107	0.0299	0.1727	0.028	0.1817	0.0331	0.1748	0.0264	4.2344e-45		ENSG00000135622, ENSG00000159399
cg09591830	2	74975236	1.01e-33	1.24e-10	0.8395	0.0357	0.8148	0.0253	0.8181	0.0255	0.8058	0.0296	1.2524e-43		ENSG00000135622, ENSG00000159399
cg05595692	2	75059313	1.05e-32	1.05e-10	0.2669	0.0453	0.2382	0.0482	0.2538	0.0583	0.2503	0.056	1.1025e-42	HK2	ENSG00000159399
cg00416386	2	75149526	3.5e-29	4.55e-17	0.6662	0.0323	0.6378	0.0288	0.6443	0.0344	0.632	0.0301	1.5925e-45		ENSG00000115350, ENSG00000159399
cg15091337	2	75185439	9.31e-16	4.09e-21	0.1728	0.0271	0.1508	0.0283	0.1559	0.0348	0.1448	0.0271	3.80779e-36	POLE4	ENSG00000115350
cg26033710	2	75426249	4.46e-18	1.18e-13	0.5163	0.0351	0.4686	0.0453	0.4629	0.048	0.4606	0.0429	5.2628e-31	TACR1;TACR1;TACR1;TACR1	ENSG00000115353
cg14975547	2	75827618	2.83e-28	1.35e-09	0.8612	0.0169	0.8314	0.0206	0.8305	0.0197	0.8232	0.0216	3.8205e-37		ENSG00000115364
cg00689213	2	79366964	2.48e-28	3.2e-27	0.8184	0.0276	0.7814	0.0359	0.7824	0.0392	0.76	0.0313	7.936e-55	REG1P	ENSG00000172016, ENSG00000115386
cg22242842	2	85167149	1.74e-137	4.88e-47	0.6463	0.0378	0.3385	0.0469	0.3644	0.053	0.325	0.0487	8.4912e-184		ENSG00000034510, ENSG00000176407
cg11770815	2	85410792	2.93e-29	1.49e-12	0.8337	0.0214	0.8245	0.0191	0.835	0.0182	0.8257	0.0155	4.3657e-41	TCF7L1	ENSG00000152284, ENSG00000152291
cg08493581	2	85472279	3.26e-30	1.39e-25	0.8107	0.0308	0.792	0.0203	0.7959	0.0237	0.7793	0.0257	4.5314e-55	TCF7L1	ENSG00000152284, ENSG00000152291
cg08903069	2	85500887	8.04e-26	3.98e-09	0.8135	0.0226	0.7831	0.0224	0.7811	0.0258	0.7739	0.026	3.19992e-34	TCF7L1	ENSG00000152284, ENSG00000152291
cg16791210	2	85581378	7.81e-89	5.46e-15	0.5666	0.0249	0.4598	0.0337	0.4526	0.0355	0.4441	0.0328	4.26426e-103	ELMOD3;ELMOD3;ELMOD3;RETSAT;ELMOD3	ENSG00000115459, ENSG00000042445
cg08950745	2	85582299	1.19e-41	3e-18	0.4566	0.0323	0.385	0.0414	0.3781	0.0519	0.3739	0.0394	3.57e-59	ELMOD3;ELMOD3;ELMOD3;RETSAT;ELMOD3	ENSG00000115459, ENSG00000042445
cg27139457	2	85637739	2.27e-56	5.6e-11	0.7095	0.0257	0.6685	0.0289	0.6798	0.0307	0.6648	0.0307	1.2712e-66	CAPG	ENSG00000042493
cg07215695	2	85637834	3.36e-50	5.07e-16	0.6092	0.0264	0.5793	0.0274	0.5971	0.0312	0.5819	0.0302	1.70352e-65	CAPG	ENSG00000042493
cg26476820	2	85637851	8.92e-46	9.08e-28	0.7258	0.0302	0.6855	0.0357	0.6929	0.0363	0.6733	0.0359	8.09936e-73	CAPG	ENSG00000042493
cg10203483	2	85646239	2.2e-101	3.17e-20	0.6559	0.0308	0.5767	0.0299	0.5875	0.0334	0.571	0.0303	6.974e-121		ENSG00000042493, ENSG00000168906
cg11651615	2	85667381	3.87e-17	1.08e-09	0.7089	0.0328	0.6446	0.0439	0.621	0.0599	0.6138	0.0565	4.1796e-26		ENSG00000042493, ENSG00000168906
cg02493740	2	85810744	5.8e-09	4.69e-12	0.7271	0.0446	0.6746	0.0526	0.6498	0.0657	0.6516	0.0576	2.7202e-20	VAMP5	ENSG00000168899
cg23902361	2	85810844	1.51e-20	4.91e-16	0.5175	0.0326	0.4668	0.0388	0.4543	0.0482	0.4465	0.0412	7.4141e-36	VAMP5	ENSG00000168899
cg02652597	2	85811292	3.62e-46	1.11e-08	0.3013	0.037	0.2427	0.0439	0.2334	0.0461	0.2326	0.0357	4.0182e-54	VAMP5	ENSG00000168899
cg00684075	2	85969661	1.75e-157	2.2e-83	0.7019	0.0374	0.5095	0.0412	0.5274	0.0426	0.4975	0.0395	3.85e-240		ENSG00000168874, ENSG00000115523
cg21512179	2	85971548	4.48e-23	9.78e-10	0.8467	0.0222	0.8159	0.0251	0.8148	0.028	0.8024	0.0299	4.38144e-32		ENSG00000168874, ENSG00000115523
cg06567855	2	85977911	2.69e-23	2.07e-32	0.2894	0.0336	0.2452	0.0398	0.2447	0.0417	0.2351	0.0361	5.5683e-55		ENSG00000168874
cg05318142	2	85999498	1.83e-125	2.2e-121	0.5149	0.052	0.3249	0.0532	0.3418	0.0537	0.307	0.0522	4.026e-246	ATOH8	ENSG00000168874, ENSG00000115525
cg08079596	2	85999628	3.35e-138	4.95e-107	0.5517	0.0429	0.3196	0.0468	0.3391	0.0505	0.3075	0.0479	1.65825e-244	ATOH8	ENSG00000168874, ENSG00000115525
cg26337070	2	85999873	3.27e-96	4.01e-74	0.9564	0.0077	0.8151	0.0467	0.845	0.0408	0.8099	0.0483	1.31127e-169	ATOH8	ENSG00000168874, ENSG00000115525
cg21946195	2	86012225	3.34e-155	9.01e-51	0.7906	0.0283	0.6024	0.0309	0.6161	0.0324	0.5942	0.0346	3.00934e-205	ATOH8	ENSG00000168874, ENSG00000115525
cg05584950	2	86012847	2.42e-153	4.66e-124	0.6725	0.0485	0.3478	0.0445	0.3683	0.0449	0.3306	0.0411	1.12772e-276	ATOH8	ENSG00000168874, ENSG00000115525
cg06909254	2	86092937	3.18e-105	8.84e-08	0.8698	0.0137	0.7806	0.0294	0.7745	0.0377	0.7709	0.0362	2.81112e-112	ST3GAL5;ST3GAL5	ENSG00000168874, ENSG00000115525
cg09113070	2	86114036	1.6e-32	5.7e-14	0.5213	0.04	0.4708	0.0513	0.4922	0.0558	0.4896	0.0639	9.12e-46	ST3GAL5	ENSG00000168874, ENSG00000115525
cg11223252	2	86851318	2.81e-71	1.35e-08	0.2994	0.0354	0.2129	0.0362	0.2203	0.0358	0.2121	0.03	3.7935e-79	RNF103	ENSG00000239305
cg13858455	2	87445161	4.19e-15	9.34e-09	0.3256	0.0372	0.2651	0.0371	0.2479	0.0477	0.2473	0.0384	3.91346e-23
cg04928670	2	89128459	4.63e-61	1.17e-18	0.859	0.0168	0.8158	0.0238	0.8274	0.0236	0.8144	0.025	5.4171e-79		ENSG00000153574
cg18428542	2	91787196	7.95e-15	2.47e-09	0.6793	0.0261	0.66	0.023	0.6532	0.032	0.6475	0.0263	1.96365e-23		ENSG00000226481
cg08468732	2	95722029	3.35e-11	7.61e-09	0.7315	0.0343	0.6853	0.0428	0.6664	0.0526	0.6535	0.0537	2.54935e-19		ENSG00000144029, ENSG00000172005
cg06909469	2	96990800	5.32e-22	9.88e-12	0.1576	0.027	0.1215	0.0238	0.1257	0.0336	0.1214	0.0243	5.25616e-33	ITPRIPL1;ITPRIPL1;ITPRIPL1;ITPRIPL1	ENSG00000198885
cg03147185	2	97008030	1.57e-100	6.25e-16	0.7104	0.035	0.6207	0.0276	0.6205	0.0344	0.6037	0.0298	9.8125e-116	NCAPH	ENSG00000121152, ENSG00000163121
cg13556639	2	97173735	1.42e-31	5.64e-09	0.551	0.0339	0.5128	0.0366	0.5104	0.0399	0.5047	0.0396	8.0088e-40	NEURL3	ENSG00000163121
cg13362112	2	97174246	4.35e-41	1.42e-13	0.2767	0.0447	0.2287	0.0377	0.2289	0.0415	0.2151	0.0395	6.177e-54	NEURL3	ENSG00000163121
cg05194300	2	97177071	2.39e-08	2.91e-11	0.7159	0.0306	0.7245	0.0252	0.737	0.0276	0.721	0.0245	6.9549e-19		ENSG00000163121, ENSG00000196843
cg04131799	2	97193006	2.84e-24	6.89e-11	0.3197	0.0311	0.278	0.0364	0.2849	0.0396	0.2774	0.0378	1.95676e-34		ENSG00000163121, ENSG00000196843
cg14692854	2	97198126	1.88e-14	2.02e-09	0.1827	0.0228	0.1605	0.0222	0.1646	0.0324	0.1575	0.0198	3.7976e-23		ENSG00000196843
cg02085953	2	97202260	2.34e-67	1.84e-36	0.5906	0.0192	0.5282	0.0225	0.5379	0.0221	0.5206	0.0225	4.3056e-103	ARID5A	ENSG00000196843
cg03856178	2	97202314	1.11e-25	3.4e-18	0.1215	0.0206	0.0996	0.0156	0.1072	0.0305	0.0996	0.0182	3.774e-43	ARID5A	ENSG00000196843
cg09304357	2	97220596	8.16e-24	8.29e-15	0.3136	0.0337	0.2721	0.0384	0.2709	0.0388	0.2625	0.0343	6.76464e-38		ENSG00000196843, ENSG00000249715
cg26085987	2	97230376	6.09e-13	2.63e-10	0.8516	0.0226	0.8371	0.0202	0.8379	0.0218	0.8282	0.025	1.60167e-22		ENSG00000196843, ENSG00000249715
cg12927730	2	97260774	3.78e-85	2.12e-23	0.7085	0.0448	0.5859	0.0488	0.5719	0.0581	0.5534	0.0551	8.0136e-108	KIAA1310;KIAA1310	ENSG00000196843, ENSG00000249715
cg15241758	2	97426158	1.36e-17	9.51e-21	0.1954	0.0253	0.1654	0.021	0.1691	0.0349	0.1584	0.0201	1.29336e-37	CNNM4	ENSG00000158158
cg11158729	2	97427027	4.61e-76	9.04e-29	0.2679	0.0385	0.1627	0.0344	0.1665	0.0385	0.1602	0.0333	4.16744e-104	CNNM4	ENSG00000158158
cg00099835	2	97427033	5.29e-79	1.3e-29	0.2074	0.0372	0.1105	0.0212	0.1209	0.0318	0.1084	0.0254	6.877e-108	CNNM4	ENSG00000158158
cg06442723	2	97484665	2.36e-112	7.56e-27	0.6423	0.0384	0.4781	0.0458	0.4992	0.0524	0.4798	0.0474	1.78416e-138	CNNM3;CNNM3	ENSG00000163126, ENSG00000168763
cg01666654	2	97523237	5.77e-15	1.02e-09	0.1153	0.024	0.0939	0.0224	0.0966	0.0296	0.0918	0.0165	5.8854e-24	ANKRD39	ENSG00000168758, ENSG00000163126
cg02717339	2	97524767	2.75e-13	1.69e-12	0.6017	0.0357	0.6051	0.0423	0.6271	0.0498	0.6094	0.0469	4.6475e-25	ANKRD39	ENSG00000168758, ENSG00000163126
cg25564535	2	98329463	8.67e-92	2.35e-13	0.8122	0.0248	0.7392	0.0324	0.7361	0.0346	0.7238	0.04	2.03745e-104	ZAP70	ENSG00000115085
cg05772104	2	98340425	3.66e-49	3.95e-09	0.7323	0.0498	0.6997	0.0549	0.7059	0.0537	0.6898	0.0516	1.4457e-57	ZAP70	ENSG00000115085, ENSG00000075568
cg14131536	2	98340921	2.81e-53	2.68e-08	0.8705	0.0438	0.8123	0.0586	0.8166	0.0574	0.8028	0.0583	7.5308e-61	ZAP70	ENSG00000115085, ENSG00000075568
cg14537825	2	98344873	8.94e-116	9.01e-19	0.7193	0.0371	0.6001	0.0401	0.5929	0.0506	0.5766	0.0495	8.05494e-134	ZAP70	ENSG00000115085, ENSG00000075568
cg18077307	2	98377791	1.15e-63	1.88e-34	0.7395	0.0399	0.6677	0.0458	0.6857	0.0444	0.6553	0.046	2.162e-97	TMEM131	ENSG00000115085, ENSG00000075568
cg05289022	2	98377864	2.26e-64	1.23e-29	0.7895	0.0367	0.7152	0.0416	0.7338	0.0426	0.7059	0.0392	2.7798e-93	TMEM131	ENSG00000115085, ENSG00000075568
cg13006424	2	98377939	4.27e-86	2.23e-43	0.782	0.042	0.684	0.0434	0.703	0.0456	0.6713	0.043	9.5221e-129	TMEM131	ENSG00000115085, ENSG00000075568
cg20535646	2	99001627	1.3e-15	2.59e-16	0.2048	0.0302	0.1849	0.032	0.1953	0.0353	0.1841	0.0292	3.367e-31	CNGA3;CNGA3	ENSG00000144191, ENSG00000040933
cg03403093	2	99132041	1.86e-92	2.11e-13	0.8558	0.0158	0.7783	0.0273	0.7896	0.0283	0.7749	0.0311	3.9246e-105	INPP4A;INPP4A;INPP4A;INPP4A	ENSG00000183513, ENSG00000040933
cg11636504	2	99439883	2.95e-38	1.14e-09	0.4814	0.0442	0.4609	0.0512	0.486	0.0653	0.4767	0.0663	3.363e-47	C2orf55	ENSG00000135951, ENSG00000071073
cg06240854	2	99771011	1.78e-125	2.36e-31	0.7414	0.0256	0.5774	0.0388	0.5676	0.0438	0.5549	0.0422	4.2008e-156	LIPT1;LIPT1;LIPT1;LIPT1;TSGA10;LIPT1	ENSG00000135951, ENSG00000144182
cg12126990	2	100588044	1.84e-78	1.86e-12	0.8487	0.0194	0.8017	0.0241	0.8148	0.026	0.8073	0.0274	3.4224e-90	AFF3;AFF3	ENSG00000144218, ENSG00000135945
cg21988972	2	100759623	4.48e-38	6.67e-08	0.6788	0.0303	0.6553	0.0256	0.6573	0.0304	0.6507	0.0282	2.98816e-45	AFF3	ENSG00000144218, ENSG00000170500
cg13758186	2	101959136	7.51e-48	3.46e-08	0.786	0.0229	0.7431	0.0278	0.7483	0.0275	0.7371	0.0269	2.59846e-55		ENSG00000175874, ENSG00000163162
cg23719516	2	102870456	1.11e-26	2.83e-08	0.4494	0.1604	0.3679	0.1423	0.4123	0.1457	0.4018	0.1369	3.1413e-34		ENSG00000115598, ENSG00000115602
cg09999582	2	103352711	9.44e-61	8.1e-36	0.3637	0.0387	0.2818	0.0414	0.2908	0.0485	0.2734	0.043	7.6464e-96	MFSD9	ENSG00000135953
cg19075787	2	105372087	1.47e-167	8.29e-62	0.7724	0.0414	0.4513	0.0564	0.4921	0.0698	0.4536	0.0698	1.21863e-228		ENSG00000198914
cg04667538	2	105372176	8.15e-79	7.28e-32	0.9544	0.01	0.8653	0.04	0.8829	0.0378	0.8588	0.0425	5.9332e-110		ENSG00000198914
cg06770878	2	105372265	1.04e-122	1.36e-28	0.7792	0.0348	0.6493	0.0507	0.679	0.0565	0.6509	0.0561	1.4144e-150		ENSG00000198914
cg22365240	2	105374995	5.01e-52	2.61e-11	0.5623	0.0436	0.4551	0.0479	0.4479	0.0473	0.4399	0.0448	1.30761e-62		ENSG00000198914
cg06320277	2	105980029	2.31e-74	7.2e-14	0.3223	0.06	0.2387	0.0569	0.2506	0.0617	0.2464	0.0627	1.6632e-87	FHL2;FHL2;FHL2;FHL2	ENSG00000115641, ENSG00000135974
cg23367358	2	106043523	6.05e-60	1.09e-07	0.4545	0.0573	0.2864	0.0418	0.281	0.0491	0.2712	0.0417	6.5945e-67	FHL2	ENSG00000071051, ENSG00000115641
ch.2.105901354F	2	106534922	2.48e-11	2.95e-12	0.1978	0.0451	0.2123	0.0498	0.2403	0.0576	0.2267	0.0587	7.316e-23		ENSG00000071051, ENSG00000119147
cg07992484	2	106724161	2.72e-90	4.98e-18	0.77	0.0248	0.6876	0.0284	0.6872	0.0324	0.6735	0.0352	1.35456e-107	UXS1	ENSG00000115652, ENSG00000119147
cg24751773	2	107192564	8.79e-19	2.78e-11	0.7496	0.0419	0.7143	0.0578	0.7302	0.0585	0.7211	0.0614	2.44362e-29		ENSG00000144057, ENSG00000153165
cg19825856	2	107501733	3.87e-13	2.37e-127	0.2566	0.0414	0.219	0.0375	0.2335	0.0484	0.1843	0.0278	9.1719e-140	ST6GAL2;ST6GAL2;ST6GAL2	ENSG00000144057, ENSG00000153165
cg25725843	2	107504169	2.47e-59	8.25e-27	0.4036	0.0319	0.3336	0.0427	0.3459	0.0443	0.3327	0.0438	2.03775e-85	ST6GAL2;ST6GAL2	ENSG00000144057
cg24936095	2	109204230	4.68e-50	9.56e-26	0.614	0.0325	0.5827	0.0451	0.6169	0.0612	0.5995	0.068	4.47408e-75	LIMS1	ENSG00000257207, ENSG00000169756, ENSG00000135968, ENSG00000169756, ENSG00000135968
cg09019916	2	109335672	1.15e-11	2.44e-14	0.1431	0.026	0.1244	0.0314	0.1232	0.0302	0.1184	0.0223	2.806e-25	RANBP2	ENSG00000153201
cg01124420	2	109605518	1.12e-58	1.98e-19	0.6085	0.0296	0.5458	0.0324	0.5298	0.0438	0.5216	0.0413	2.2176e-77	EDAR;EDAR	ENSG00000135960
cg07338715	2	109649281	6.8e-114	2.54e-14	0.6683	0.0314	0.5224	0.0347	0.5191	0.0384	0.5155	0.0346	1.7272e-127		ENSG00000135960, ENSG00000172985
cg01119374	2	109742964	6.87e-35	1.57e-11	0.8221	0.0272	0.8058	0.0244	0.8107	0.0234	0.7964	0.0258	1.07859e-45		ENSG00000172985
cg10363926	2	109921282	1.63e-20	7.25e-10	0.7644	0.0303	0.7446	0.0242	0.7488	0.0239	0.7337	0.0265	1.18175e-29	SH3RF3	ENSG00000172985, ENSG00000186522
cg25164996	2	109993234	1.63e-27	9.45e-12	0.833	0.0253	0.8099	0.024	0.8129	0.0245	0.8002	0.0283	1.54035e-38	SH3RF3	ENSG00000172985, ENSG00000186522
cg17837492	2	110092156	2.21e-38	5.75e-11	0.8226	0.0182	0.7915	0.0195	0.7946	0.0239	0.7836	0.0264	1.27075e-48	SH3RF3	ENSG00000172985, ENSG00000186522
cg22740489	2	110706159	3.63e-76	1.41e-24	0.4748	0.0259	0.4123	0.0326	0.4217	0.0376	0.4131	0.0346	5.1183e-100	LIMS3-LOC440895;LIMS3-LOC440895;LOC440895
cg02894944	2	110859091	7.18e-34	5.32e-11	0.2134	0.0357	0.176	0.0367	0.1807	0.0381	0.1759	0.0376	3.81976e-44	MALL	ENSG00000240428, ENSG00000256977, ENSG00000144063, ENSG00000257207, ENSG00000144063
cg18900271	2	110863886	9.32e-34	4e-15	0.3053	0.0375	0.2386	0.0343	0.2355	0.0353	0.2275	0.0323	3.728e-48	MALL	ENSG00000240428, ENSG00000256977, ENSG00000144063, ENSG00000257207, ENSG00000144063
cg23198623	2	111433128	6.45e-82	1.85e-17	0.6066	0.0487	0.4465	0.0577	0.4276	0.0639	0.4309	0.0594	1.19325e-98	BUB1	ENSG00000169679, ENSG00000183054
cg05826458	2	111875031	1.96e-32	5.65e-09	0.2966	0.031	0.2513	0.0395	0.249	0.0417	0.2498	0.0351	1.1074e-40	ACOXL	ENSG00000153094
cg06682024	2	112664134	6.52e-86	3.97e-78	0.7144	0.0305	0.6108	0.0412	0.6208	0.0379	0.5934	0.037	2.58844e-163	MERTK	ENSG00000153214, ENSG00000153208
cg13369332	2	112811586	9.24e-55	3.14e-08	0.1942	0.0266	0.1418	0.0295	0.1498	0.0317	0.1402	0.0247	2.90136e-62	TMEM87B	ENSG00000153214
cg02109766	2	113402680	3.22e-16	6.69e-08	0.078	0.0132	0.0641	0.0149	0.0667	0.027	0.063	0.0091	2.15418e-23	SLC20A1	ENSG00000144136
cg22971153	2	113825302	9.42e-18	2.36e-08	0.8286	0.0346	0.8223	0.0309	0.825	0.0327	0.8161	0.0368	2.22312e-25	IL1F10	ENSG00000136697
cg26666228	2	113930819	5.68e-53	2.08e-15	0.6563	0.0197	0.6334	0.0246	0.6509	0.0323	0.634	0.0283	1.18144e-67	PSD4;LOC440839	ENSG00000125637
cg21350349	2	113933807	2.23e-19	2.58e-15	0.1287	0.0233	0.0925	0.0163	0.0912	0.0246	0.0872	0.0139	5.7534e-34	LOC440839;PSD4	ENSG00000125637, ENSG00000125618
cg10536276	2	113956344	1.26e-153	1.62e-17	0.7093	0.0424	0.588	0.0517	0.6094	0.0532	0.5883	0.05	2.0412e-170	PSD4;LOC440839	ENSG00000125637, ENSG00000125618
cg02160608	2	113956634	1.33e-98	4.05e-11	0.5375	0.0357	0.4538	0.0283	0.4639	0.0293	0.4576	0.0299	5.3865e-109	PSD4;LOC440839	ENSG00000125637, ENSG00000125618
cg11464438	2	113957041	4.83e-110	1.6e-13	0.4719	0.0528	0.3646	0.0581	0.384	0.064	0.3794	0.0685	7.728e-123	PSD4;LOC440839	ENSG00000125637, ENSG00000125618
cg13301733	2	114050884	1.41e-23	2.48e-09	0.8428	0.0162	0.8253	0.0141	0.8234	0.0184	0.8155	0.0206	3.4968e-32	LOC440839	ENSG00000125618, ENSG00000136682
cg15696973	2	114359188	2.59e-73	1.31e-14	0.7504	0.0306	0.6785	0.0346	0.679	0.0377	0.6712	0.0359	3.3929e-87	MGC13005;MGC13005
cg23636099	2	114359251	8.62e-74	2.83e-08	0.7205	0.0279	0.6479	0.0259	0.6578	0.0282	0.6473	0.0295	2.43946e-81	MGC13005;MGC13005	ENSG00000146556, ENSG00000144134
cg00724015	2	119145086	7.45e-18	6.75e-15	0.7654	0.0252	0.7511	0.0238	0.7545	0.0208	0.7432	0.0249	5.02875e-32		ENSG00000163064, ENSG00000125629
cg11715474	2	119977813	3.24e-42	6.16e-10	0.9015	0.0135	0.8684	0.0204	0.8674	0.0205	0.8589	0.0234	1.99584e-51		ENSG00000115107
cg25713625	2	120022835	6.45e-75	6.26e-09	0.5396	0.0264	0.4777	0.0305	0.4856	0.0337	0.4766	0.0308	4.0377e-83	STEAP3;STEAP3;STEAP3	ENSG00000155368, ENSG00000115107
cg17529152	2	120125452	5.03e-14	5.02e-08	0.5511	0.0235	0.5309	0.0239	0.5303	0.0256	0.5237	0.023	2.52506e-21	C2orf76;DBI;DBI;DBI;DBI	ENSG00000155368
cg10944063	2	120233706	1.02e-47	9.82e-27	0.7666	0.0239	0.7206	0.0332	0.7276	0.0327	0.7099	0.0319	1.00164e-73	SCTR	ENSG00000080293, ENSG00000171227
cg25936380	2	120981591	1.78e-42	2.88e-08	0.6583	0.0333	0.6134	0.0334	0.6154	0.0361	0.6101	0.0356	5.1264e-50	TMEM185B	ENSG00000226479
cg27457925	2	121009855	1.77e-23	2.96e-20	0.1322	0.0241	0.1083	0.0181	0.1137	0.0261	0.1047	0.0169	5.2392e-43	RALB	ENSG00000144118
cg06545490	2	121071092	3.49e-45	3.42e-10	0.3552	0.0418	0.3033	0.0449	0.3023	0.0557	0.2993	0.0427	1.19358e-54		ENSG00000144118, ENSG00000163083
cg04363281	2	121224648	2.67e-16	2.85e-08	0.8392	0.0333	0.8103	0.0377	0.8097	0.0399	0.8022	0.0378	7.6095e-24	LOC84931	ENSG00000074047, ENSG00000163083
cg10754002	2	121276805	2.2e-10	4.48e-18	0.6688	0.0296	0.6562	0.0262	0.6598	0.0266	0.6411	0.0284	9.856e-28		ENSG00000074047, ENSG00000163083
cg21697667	2	121298039	2.23e-10	1.44e-10	0.8086	0.0274	0.8055	0.021	0.8088	0.0242	0.7946	0.0248	3.2112e-20		ENSG00000074047, ENSG00000163083
cg04738237	2	121622953	3.18e-57	1.74e-20	0.8341	0.0279	0.7921	0.0281	0.7954	0.0223	0.7808	0.0272	5.5332e-77	GLI2	ENSG00000115112, ENSG00000074047
cg00579706	2	121981866	1.19e-42	5.5e-12	0.8035	0.0245	0.7726	0.0223	0.7722	0.0232	0.7606	0.028	6.545e-54	TFCP2L1	ENSG00000115112, ENSG00000074047
cg22034269	2	122046496	3.35e-23	8.67e-08	0.8272	0.0199	0.8144	0.0179	0.8139	0.021	0.8067	0.021	2.90445e-30		ENSG00000115112
cg00542975	2	122392291	1.64e-45	4.43e-08	0.6128	0.0375	0.5257	0.0418	0.5161	0.0517	0.5124	0.0418	7.2652e-53	CLASP1;CLASP1;CLASP1	ENSG00000074054, ENSG00000115112
cg00499524	2	122732669	8.16e-26	2e-08	0.1211	0.0207	0.0974	0.0155	0.0995	0.0199	0.0959	0.0151	1.632e-33		ENSG00000211460
cg06866375	2	122757127	4.11e-17	2.3e-09	0.2273	0.0312	0.1907	0.0266	0.1957	0.0354	0.1891	0.0269	9.453e-26		ENSG00000211460
cg22540067	2	125305001	2.15e-26	7.97e-08	0.7694	0.0264	0.7437	0.0244	0.743	0.029	0.7364	0.0273	1.71355e-33	CNTNAP5	ENSG00000155052
cg10962805	2	125672110	3.62e-36	6.44e-23	0.803	0.0173	0.7636	0.0215	0.7677	0.0221	0.7528	0.023	2.33128e-58	CNTNAP5	ENSG00000155052
cg01919567	2	127533123	6.29e-34	3.75e-11	0.6705	0.0465	0.6447	0.0445	0.6591	0.0427	0.6467	0.0425	2.35875e-44		ENSG00000136717, ENSG00000136732
cg09152259	2	128156114	7.36e-145	4.83e-68	0.6744	0.0454	0.4731	0.0548	0.503	0.0507	0.4732	0.049	3.55488e-212		ENSG00000169967, ENSG00000115718
cg13700939	2	128166166	1e-30	2.6e-24	0.5744	0.0325	0.5538	0.04	0.5771	0.0446	0.5547	0.0446	2.6e-54		ENSG00000169967, ENSG00000115718
cg06202737	2	128166279	3.86e-47	5.96e-10	0.6954	0.0465	0.6396	0.0589	0.6695	0.0669	0.644	0.0638	2.30056e-56
cg08425187	2	128173432	8.55e-87	2.39e-21	0.5148	0.0272	0.4309	0.0337	0.4308	0.036	0.4223	0.0366	2.04345e-107		ENSG00000115718
cg09681043	2	128293239	2.37e-34	9.41e-15	0.5544	0.0374	0.5122	0.0459	0.5256	0.0496	0.5158	0.0497	2.23017e-48	MYO7B	ENSG00000169994
cg06197616	2	128348899	4.46e-16	9.63e-18	0.6864	0.0315	0.6347	0.0384	0.6228	0.0395	0.6121	0.0364	4.29498e-33	MYO7B	ENSG00000169994, ENSG00000144230
cg00778928	2	128380062	4.25e-64	7.43e-18	0.7806	0.0358	0.741	0.03	0.7466	0.0311	0.7244	0.0383	3.15775e-81	MYO7B	ENSG00000169994, ENSG00000144230
cg03555157	2	128439171	5.58e-60	1.08e-12	0.7114	0.0382	0.6532	0.0429	0.655	0.0433	0.6423	0.0412	6.0264e-72	LIMS2;LIMS2	ENSG00000072163, ENSG00000173349
cg03689092	2	128439345	8.14e-28	2.49e-12	0.915	0.0121	0.8932	0.016	0.897	0.017	0.8882	0.0166	2.02686e-39	LIMS2;LIMS2	ENSG00000072163, ENSG00000173349
cg01200177	2	128616082	8.15e-54	1.57e-13	0.5902	0.0442	0.5206	0.0492	0.5227	0.0529	0.5099	0.0485	1.27955e-66	POLR2D	ENSG00000144231
cg19124521	2	128990465	1.95e-17	2.41e-18	0.2817	0.0347	0.2458	0.0323	0.2526	0.0419	0.2421	0.0374	4.6995e-35		ENSG00000136720, ENSG00000136731
cg19578183	2	128991530	1.73e-35	1.36e-15	0.7405	0.0202	0.7122	0.0214	0.7216	0.023	0.709	0.0231	2.3528e-50		ENSG00000136720, ENSG00000136731
cg20346503	2	128994402	7.88e-25	1.48e-12	0.8832	0.0109	0.8627	0.0157	0.8661	0.0153	0.8576	0.0157	1.16624e-36		ENSG00000136720, ENSG00000136731
cg02886528	2	129066114	9.17e-78	4.49e-14	0.3264	0.043	0.2743	0.0552	0.2853	0.0481	0.2826	0.0443	4.11733e-91	HS6ST1	ENSG00000136720, ENSG00000136731
cg11014740	2	129079223	2.48e-14	2.4e-11	0.4808	0.0236	0.4676	0.0237	0.474	0.0243	0.4629	0.0221	5.952e-25		ENSG00000136720
cg15112747	2	129120791	1.09e-50	2.56e-08	0.747	0.0308	0.7251	0.0231	0.7363	0.0228	0.7219	0.0229	2.7904e-58		ENSG00000136720
cg08735716	2	129126375	1.69e-44	1.64e-14	0.805	0.027	0.783	0.0258	0.7928	0.0264	0.7755	0.0252	2.7716e-58		ENSG00000136720
cg06974672	2	129397288	2.7e-31	2.04e-11	0.8544	0.0258	0.8278	0.0295	0.8313	0.02	0.8226	0.0209	5.508e-42		ENSG00000136720
cg17588294	2	129548156	2.71e-40	4.38e-12	0.7619	0.0235	0.7253	0.0213	0.7249	0.026	0.7119	0.0277	1.18698e-51		ENSG00000136720
cg01150918	2	130348025	9.07e-28	3.06e-12	0.6766	0.0311	0.649	0.0301	0.6542	0.0339	0.6445	0.0288	2.77542e-39		ENSG00000222014
cg16637224	2	130538947	1.89e-87	8.7e-17	0.7535	0.0255	0.6957	0.0272	0.7085	0.0268	0.6919	0.0275	1.6443e-103		ENSG00000222014
cg00056074	2	131485150	7.66e-08	4.52e-08	0.1417	0.0242	0.128	0.029	0.1306	0.0319	0.1285	0.0237	3.46232e-15		ENSG00000173302
cg15196820	2	131486606	6.02e-93	1.23e-12	0.7654	0.0272	0.684	0.0228	0.6853	0.0248	0.6721	0.0245	7.4046e-105	GPR148	ENSG00000173302
cg00455467	2	131593162	1.31e-32	9.24e-14	0.7667	0.0184	0.7411	0.0202	0.7394	0.0226	0.7256	0.0242	1.21044e-45		ENSG00000173302, ENSG00000136002
cg17932849	2	131651417	2.56e-18	3.43e-17	0.7421	0.0345	0.7336	0.0276	0.7362	0.0294	0.7182	0.0325	8.7808e-35		ENSG00000173302, ENSG00000136002
cg18754629	2	131688506	6.05e-16	6.44e-10	0.7933	0.0231	0.767	0.0237	0.7634	0.0245	0.7545	0.0256	3.8962e-25	ARHGEF4;ARHGEF4	ENSG00000136002, ENSG00000115762
cg04876407	2	134781671	8.59e-30	6.79e-12	0.7092	0.0283	0.6711	0.0274	0.6713	0.0366	0.6619	0.0307	5.83261e-41		ENSG00000176771, ENSG00000152127
cg05014837	2	135059316	6.7e-08	5.75e-08	0.8808	0.0141	0.8711	0.0134	0.8727	0.0135	0.8665	0.0167	3.8525e-15	MGAT5	ENSG00000152127, ENSG00000152128
cg12500956	2	135428796	6.16e-91	7.25e-49	0.7814	0.0313	0.6265	0.058	0.6101	0.0542	0.5821	0.0563	4.466e-139	TMEM163	ENSG00000152127, ENSG00000152128
cg20854539	2	135475426	4e-17	1.86e-10	0.2832	0.0332	0.2495	0.0318	0.2505	0.0398	0.2441	0.0349	7.44e-27	TMEM163	ENSG00000152127, ENSG00000152128
cg15297650	2	135477056	1.38e-150	1.68e-60	0.6849	0.0279	0.5758	0.0277	0.592	0.0294	0.567	0.0287	2.3184e-210	TMEM163	ENSG00000152128
cg02812142	2	135595323	6.28e-71	1.91e-10	0.8524	0.0164	0.7852	0.0267	0.7795	0.0278	0.7719	0.026	1.19948e-80	ACMSD	ENSG00000153086
cg15123519	2	136567270	1.07e-22	6.42e-18	0.8259	0.024	0.7968	0.0282	0.8064	0.0261	0.7922	0.0275	6.8694e-40	LCT	ENSG00000144224, ENSG00000115850
cg06162038	2	138727217	1.41e-146	4.7e-119	0.7329	0.0404	0.3718	0.0628	0.4107	0.0684	0.3218	0.0586	6.627e-265	HNMT;HNMT	ENSG00000150540, ENSG00000144228
cg03252605	2	141662876	2.21e-61	9.3e-09	0.7504	0.0351	0.6904	0.0327	0.6998	0.0339	0.692	0.0279	2.0553e-69	LRP1B
cg00573770	2	145278485	1.73e-27	8.78e-31	0.7318	0.0407	0.6822	0.0494	0.7035	0.0498	0.6631	0.0497	1.51894e-57	ZEB2;ZEB2;ZEB2	ENSG00000169554
cg00602811	2	145278564	7.05e-11	5.74e-09	0.7324	0.0361	0.7111	0.0431	0.7266	0.0539	0.7126	0.0492	4.0467e-19	ZEB2;ZEB2;ZEB2	ENSG00000169554
cg05318210	2	145780010	1.43e-83	1.53e-14	0.779	0.0255	0.6586	0.0438	0.6609	0.041	0.6657	0.0427	2.1879e-97		ENSG00000169554
cg07679370	2	145795797	9.79e-48	2.07e-10	0.8452	0.0231	0.7992	0.024	0.799	0.0248	0.7861	0.029	2.02653e-57		ENSG00000169554
cg00066942	2	149401448	3.71e-39	6e-08	0.2719	0.0372	0.2201	0.0331	0.2262	0.0361	0.2151	0.0303	2.226e-46	EPC2	ENSG00000135999
cg21303039	2	149793681	1.42e-67	1.89e-21	0.7628	0.0281	0.683	0.0354	0.6932	0.0339	0.684	0.036	2.6838e-88	KIF5C	ENSG00000150556, ENSG00000168280, ENSG00000150556, ENSG00000262907
cg00133811	2	149793702	2.56e-48	4.53e-08	0.8305	0.0254	0.7879	0.0272	0.798	0.0249	0.7933	0.0274	1.15968e-55	KIF5C	ENSG00000150556, ENSG00000168280, ENSG00000150556, ENSG00000262907
cg20360286	2	150222839	8.94e-89	1.01e-95	0.7665	0.0281	0.6389	0.0447	0.6555	0.042	0.6146	0.0441	9.0294e-184	LYPD6	ENSG00000187123, ENSG00000168288
cg05360774	2	151838548	1.7e-58	2.04e-23	0.3011	0.0393	0.2114	0.0371	0.2217	0.0403	0.2066	0.0326	3.468e-81		ENSG00000115963, ENSG00000184898
cg23482132	2	153415027	6.82e-44	1.63e-10	0.7463	0.0492	0.6229	0.067	0.6208	0.0761	0.5907	0.0658	1.11166e-53	FMNL2	ENSG00000196504, ENSG00000157827
cg18311633	2	155309539	5.8e-56	3.88e-18	0.4619	0.0392	0.358	0.0489	0.3544	0.0467	0.3474	0.0407	2.2504e-73	GALNT13	ENSG00000144278, ENSG00000162989
cg02276944	2	157291826	6.13e-63	1.56e-08	0.5705	0.0256	0.5398	0.0431	0.5629	0.0514	0.5512	0.0513	9.5628e-71	GPD2;GPD2	ENSG00000115159
cg21563471	2	158184535	4.53e-46	4.47e-14	0.6567	0.0293	0.5859	0.0393	0.5748	0.0452	0.5676	0.039	2.02491e-59	ERMN	ENSG00000136541
cg00495036	2	158733490	8.17e-20	1.59e-17	0.1611	0.0235	0.1258	0.0197	0.1312	0.0359	0.121	0.0188	1.29903e-36	ACVR1	ENSG00000115170
cg21992932	2	159651813	8.08e-27	3.04e-08	0.5631	0.0571	0.4736	0.0671	0.4562	0.0673	0.4499	0.0692	2.45632e-34	DAPL1	ENSG00000163331
cg09357934	2	159651918	2.53e-38	3.43e-10	0.6303	0.0449	0.5455	0.0594	0.5274	0.0648	0.5224	0.0598	8.6779e-48	DAPL1	ENSG00000163331
cg23560546	2	159652019	8.05e-13	2.08e-08	0.4782	0.05	0.4207	0.0564	0.4122	0.0555	0.4028	0.0562	1.6744e-20	DAPL1	ENSG00000163331
cg15007548	2	159950276	3.25e-31	2.68e-09	0.492	0.0622	0.4037	0.0542	0.4061	0.058	0.3934	0.0601	8.71e-40	TANC1;TANC1	ENSG00000196151, ENSG00000115183
cg08384239	2	160041968	7.14e-88	7.83e-17	0.5735	0.0349	0.4683	0.0373	0.4711	0.0421	0.4654	0.036	5.59062e-104	TANC1;TANC1	ENSG00000196151, ENSG00000115183
cg09643312	2	160655081	6.59e-58	2.55e-09	0.5266	0.0574	0.4545	0.0654	0.4781	0.073	0.4729	0.0831	1.68045e-66	CD302	ENSG00000248672, ENSG00000136536
cg04737150	2	161077747	1.22e-39	1.26e-11	0.8777	0.021	0.8329	0.0273	0.8343	0.0255	0.8213	0.0306	1.5372e-50		ENSG00000153250, ENSG00000115221
cg17654970	2	163027484	5.21e-102	7.66e-10	0.3489	0.0386	0.1774	0.0279	0.1834	0.0334	0.1749	0.0249	3.99086e-111	FAP	ENSG00000078098, ENSG00000115263
cg21639287	2	165698949	1.03e-13	1.2e-09	0.3738	0.0465	0.3268	0.0552	0.3242	0.0565	0.3272	0.0497	1.236e-22	COBLL1	ENSG00000115290, ENSG00000169507
cg23808213	2	166948291	1.73e-62	1.5e-11	0.7314	0.0426	0.6238	0.058	0.6272	0.0622	0.6141	0.0634	2.595e-73		ENSG00000169432, ENSG00000144285
cg03331300	2	169102866	1.08e-09	4.13e-08	0.2258	0.0308	0.202	0.0366	0.2004	0.0402	0.1993	0.0315	4.4604e-17	STK39	ENSG00000198648, ENSG00000172318
cg20074031	2	169630423	4.33e-145	6.12e-17	0.5252	0.0449	0.2804	0.04	0.3007	0.0471	0.2814	0.0341	2.64996e-161	LASS6	ENSG00000172292, ENSG00000163072
cg16960758	2	169658992	3.23e-72	1.32e-49	0.8321	0.0168	0.7662	0.0298	0.771	0.0274	0.7523	0.0277	4.2636e-121	NOSTRIN;NOSTRIN;NOSTRIN;NOSTRIN	ENSG00000163072
cg16780603	2	169659047	5.33e-29	2e-08	0.8971	0.0161	0.8729	0.0185	0.8765	0.0183	0.8681	0.0174	1.066e-36	NOSTRIN;NOSTRIN;NOSTRIN;NOSTRIN	ENSG00000163072
cg00174992	2	169659121	5.78e-125	1.74e-42	0.8728	0.0138	0.797	0.0237	0.8112	0.0217	0.7922	0.0223	1.00572e-166	NOSTRIN;NOSTRIN;NOSTRIN;NOSTRIN;NOSTRIN;NOSTRIN;NOSTRIN	ENSG00000163072
cg11269166	2	172203847	1.28e-22	1.26e-09	0.5269	0.0398	0.4773	0.0498	0.48	0.0539	0.4829	0.0426	1.6128e-31	METTL8	ENSG00000198586, ENSG00000115827
cg21335378	2	173150101	1.2e-69	2.98e-12	0.739	0.0265	0.6812	0.0323	0.6997	0.0337	0.6871	0.0362	3.576e-81		ENSG00000115844, ENSG00000091409
cg21249091	2	173204540	8.08e-86	1.14e-22	0.6716	0.0422	0.4939	0.0608	0.4968	0.056	0.4809	0.0561	9.2112e-108		ENSG00000115844, ENSG00000091409
cg16793781	2	173558030	1.76e-77	5.02e-31	0.2237	0.0427	0.1416	0.0234	0.1609	0.0355	0.1425	0.0277	8.8352e-108		ENSG00000152256, ENSG00000091428
cg22900476	2	173647945	4.01e-111	7e-11	0.7864	0.0325	0.6133	0.0506	0.6308	0.049	0.6131	0.0529	2.807e-121	RAPGEF4	ENSG00000091428
cg26035892	2	174855415	2.1e-33	2.92e-10	0.8053	0.0252	0.7844	0.028	0.7904	0.0266	0.7783	0.0281	6.132e-43		ENSG00000172845, ENSG00000138430
cg14510926	2	174877357	2.24e-59	2.24e-09	0.4911	0.029	0.4486	0.0296	0.4509	0.0337	0.4395	0.0323	5.0176e-68		ENSG00000172845, ENSG00000138430
cg27337902	2	175581955	1.71e-37	4.2e-18	0.7995	0.0243	0.7458	0.0309	0.7424	0.0364	0.7324	0.0337	7.182e-55		ENSG00000138435, ENSG00000115935
cg18862005	2	177940863	2.69e-20	9.28e-26	0.7072	0.0245	0.6734	0.0271	0.6744	0.0274	0.6605	0.0252	2.49632e-45		ENSG00000170144, ENSG00000128654
cg02625481	2	183667124	1.69e-41	2.91e-13	0.7777	0.0301	0.7478	0.0266	0.7577	0.028	0.7439	0.0283	4.9179e-54		ENSG00000077232, ENSG00000162998
cg02561726	2	183943938	1.06e-57	2.1e-08	0.2451	0.0572	0.1524	0.0415	0.1613	0.0502	0.154	0.047	2.226e-65	DUSP19;DUSP19	ENSG00000162999
cg20348746	2	188128809	5.13e-27	9.25e-27	0.8638	0.015	0.8237	0.0355	0.8263	0.043	0.8111	0.0444	4.74525e-53		ENSG00000163012, ENSG00000064989
cg14898223	2	190447407	2.4e-70	1.03e-23	0.8492	0.032	0.7087	0.0495	0.7274	0.052	0.6986	0.0517	2.472e-93		ENSG00000138449
cg05969591	2	191044915	1.03e-114	7.89e-38	0.7636	0.0224	0.6501	0.0345	0.6745	0.0414	0.6534	0.0446	8.1267e-152	C2orf88;C2orf88;C2orf88;C2orf88	ENSG00000198130, ENSG00000138379
cg15635368	2	191208116	2.27e-64	5.15e-24	0.2973	0.036	0.2309	0.044	0.2486	0.0472	0.2379	0.0455	1.16905e-87	INPP1;INPP1	ENSG00000151689
cg25753817	2	191208232	6.35e-12	1.33e-10	0.2228	0.0337	0.2049	0.0395	0.2155	0.0453	0.213	0.0403	8.4455e-22	INPP1;INPP1;INPP1;INPP1	ENSG00000151689
cg11778001	2	191512851	6.19e-100	1.98e-18	0.4228	0.0489	0.3046	0.0476	0.3113	0.0578	0.3082	0.0505	1.22562e-117	NAB1	ENSG00000138386
cg26191447	2	191656418	1.37e-57	7.99e-36	0.445	0.0582	0.3637	0.0676	0.3745	0.0681	0.3484	0.0615	1.09463e-92		ENSG00000138386, ENSG00000115419
cg03661409	2	191812319	4.41e-95	5.06e-18	0.8576	0.0172	0.7687	0.032	0.7827	0.0343	0.7712	0.0377	2.23146e-112	GLS	ENSG00000115415, ENSG00000115419
cg07488576	2	192711481	1.86e-26	8e-10	0.1359	0.0309	0.1101	0.0177	0.1145	0.0298	0.1105	0.0211	1.488e-35	SDPR	ENSG00000168497
cg01836906	2	192792315	1.53e-63	2.26e-34	0.7856	0.1119	0.7077	0.1052	0.7245	0.1012	0.7044	0.0991	3.4578e-97		ENSG00000144339, ENSG00000168497
cg07969684	2	195154914	3.57e-14	5.42e-12	0.8179	0.0282	0.7912	0.0318	0.7974	0.0321	0.7877	0.0284	1.93494e-25
cg02489219	2	197676272	3.49e-35	3.64e-15	0.8073	0.0237	0.7873	0.0181	0.7905	0.0237	0.7764	0.0228	1.27036e-49	C2orf66	ENSG00000187944
cg22450991	2	198171770	9.43e-48	7.76e-08	0.5388	0.0471	0.4105	0.0506	0.397	0.0592	0.3832	0.0547	7.31768e-55		ENSG00000197121, ENSG00000065413
cg09565806	2	198492976	3.07e-32	9.45e-09	0.4291	0.0648	0.3881	0.064	0.4156	0.0655	0.4063	0.0687	2.90115e-40	RFTN2	ENSG00000162944, ENSG00000162944, ENSG00000270757
cg24914185	2	200663789	4.09e-127	1.73e-25	0.783	0.0339	0.5528	0.0443	0.5662	0.0477	0.5582	0.0464	7.0757e-152		ENSG00000119042
cg03035167	2	201336269	5.6e-97	1.05e-15	0.7999	0.0212	0.711	0.0276	0.7107	0.0336	0.6981	0.0342	5.88e-112	SPATS2L;SPATS2L;SPATS2L;SPATS2L	ENSG00000155729, ENSG00000196141
cg22109240	2	201374010	5.24e-106	3.47e-23	0.6261	0.042	0.4728	0.0461	0.4808	0.0495	0.4645	0.0475	1.81828e-128	KCTD18	ENSG00000155729
cg22444610	2	201375087	6.83e-45	2.96e-09	0.1383	0.0247	0.1023	0.0173	0.1058	0.0236	0.101	0.0155	2.02168e-53	KCTD18	ENSG00000155729
cg09643151	2	201981873	1.16e-27	7.31e-12	0.1145	0.0206	0.0975	0.0182	0.1121	0.0271	0.1009	0.0191	8.4796e-39	CFLAR;CFLAR	ENSG00000003402, ENSG00000003400
cg22007809	2	202278709	9.58e-108	6.91e-41	0.8774	0.0176	0.7518	0.0358	0.7618	0.0337	0.7429	0.0323	6.61978e-148	TRAK2	ENSG00000115993, ENSG00000155749
cg22706505	2	202563406	6.57e-09	1.44e-09	0.6462	0.0309	0.6231	0.0346	0.6278	0.0382	0.6212	0.0341	9.4608e-18	MPP4;MPP4	ENSG00000082126
cg24407086	2	202820266	1.12e-21	1.77e-11	0.8432	0.0225	0.8353	0.015	0.8414	0.0165	0.8316	0.0165	1.9824e-32		ENSG00000138395, ENSG00000155760
cg20924825	2	202837296	5.29e-36	2.01e-10	0.8356	0.0304	0.8113	0.0304	0.8158	0.0201	0.805	0.0257	1.06329e-45		ENSG00000138395, ENSG00000155760
cg23320965	2	202850601	9.16e-28	1.54e-31	0.8699	0.0165	0.7862	0.0714	0.8023	0.0638	0.7842	0.0663	1.41064e-58		ENSG00000138395, ENSG00000155760
cg10590964	2	202929157	4.94e-74	2.11e-106	0.842	0.027	0.7694	0.0322	0.7837	0.0354	0.7483	0.0374	1.04234e-179		ENSG00000155760, ENSG00000116030
cg17534916	2	202949183	7.05e-09	1.66e-11	0.8414	0.0227	0.8269	0.0298	0.8259	0.0291	0.8167	0.0321	1.1703e-19		ENSG00000155760, ENSG00000116030
cg25149218	2	205411524	1.79e-65	6.58e-11	0.8098	0.0202	0.7432	0.03	0.7489	0.0331	0.7402	0.0297	1.17782e-75	PARD3B;PARD3B;PARD3B	ENSG00000116117
cg02185666	2	206549667	4.73e-24	2.84e-09	0.4827	0.0405	0.4266	0.0393	0.4286	0.0423	0.4191	0.04	1.34332e-32	NRP2;NRP2;NRP2;NRP2;NRP2;NRP2	ENSG00000114933, ENSG00000118257
cg06285439	2	206613589	1.64e-47	9.26e-12	0.8966	0.0146	0.8656	0.0182	0.865	0.0177	0.859	0.0198	1.51864e-58	NRP2;NRP2;NRP2;NRP2;NRP2	ENSG00000114933, ENSG00000118257
cg25320169	2	206641630	1.22e-70	5.52e-12	0.6527	0.0331	0.6027	0.0307	0.6174	0.0325	0.6006	0.0306	6.7344e-82	NRP2;NRP2;NRP2;NRP2;NRP2	ENSG00000114933, ENSG00000118257
cg01026233	2	206713941	3.38e-40	6.08e-17	0.7497	0.0377	0.7266	0.0264	0.728	0.0277	0.712	0.0338	2.05504e-56		ENSG00000114933, ENSG00000118257
cg01491071	2	206789816	7.22e-18	5.75e-13	0.8036	0.0236	0.7661	0.0319	0.7573	0.0384	0.7483	0.0313	4.1515e-30		ENSG00000114933, ENSG00000118257
cg09113420	2	207027298	9.67e-13	6.23e-14	0.6045	0.0242	0.5889	0.0229	0.5912	0.0295	0.585	0.0247	6.02441e-26	EEF1B2;EEF1B2;EEF1B2
cg17519156	2	207873436	1.27e-57	7.31e-12	0.748	0.0247	0.6688	0.0355	0.6621	0.0345	0.6586	0.0337	9.2837e-69		ENSG00000118263, ENSG00000144410
cg10723020	2	208393829	3.19e-26	1.12e-12	0.1162	0.0236	0.0801	0.0144	0.0798	0.0227	0.0756	0.011	3.5728e-38	CREB1;CREB1	ENSG00000118260
cg03065139	2	209169833	5.55e-44	2.96e-15	0.7623	0.0198	0.7368	0.0245	0.748	0.0295	0.7357	0.0211	1.6428e-58	PIKFYVE;PIKFYVE	ENSG00000115020, ENSG00000144407
cg05609159	2	210187995	3.3e-53	4.28e-35	0.855	0.017	0.7839	0.0288	0.7924	0.0298	0.7702	0.0337	1.4124e-87		ENSG00000078018, ENSG00000144407
cg23546106	2	216764063	1.12e-96	6.3e-09	0.7319	0.0483	0.6419	0.0571	0.675	0.0638	0.6621	0.0689	7.056e-105		ENSG00000115414, ENSG00000118242
cg06857921	2	217530276	2.61e-18	2e-08	0.8209	0.0202	0.8123	0.0193	0.8179	0.021	0.8087	0.0198	5.22e-26		ENSG00000115457, ENSG00000115461
cg04526104	2	217839249	4.74e-20	1.25e-14	0.7867	0.0223	0.7595	0.0231	0.7578	0.0259	0.7483	0.0291	5.925e-34		ENSG00000118245, ENSG00000079308
cg24980995	2	218219798	7.45e-33	1.24e-20	0.8011	0.035	0.7825	0.0248	0.7846	0.028	0.7712	0.0306	9.238e-53	DIRC3	ENSG00000118245, ENSG00000079308
cg26501046	2	218466307	5.26e-16	2.85e-14	0.7855	0.0342	0.7864	0.0233	0.7933	0.0276	0.7784	0.029	1.4991e-29	DIRC3	ENSG00000118245, ENSG00000079308
cg07492051	2	218734017	1.2e-16	6.98e-09	0.8275	0.0288	0.8186	0.026	0.8243	0.025	0.8099	0.0276	8.376e-25	TNS1	ENSG00000079308
cg12004641	2	218750749	1.89e-51	3.48e-16	0.8301	0.0219	0.7872	0.0255	0.7899	0.0253	0.7742	0.0326	6.5772e-67	TNS1	ENSG00000079308
cg13419986	2	218769406	2.39e-140	2.71e-50	0.7577	0.0336	0.6488	0.0349	0.6651	0.0381	0.6372	0.0379	6.4769e-190	TNS1	ENSG00000079308
cg21023831	2	218769784	1.3e-95	2.98e-65	0.8821	0.016	0.7665	0.0378	0.7808	0.0412	0.7482	0.0432	3.874e-160	TNS1	ENSG00000079308
cg06320380	2	218770208	2.91e-25	3.34e-10	0.1811	0.0335	0.1429	0.0361	0.139	0.0345	0.1366	0.028	9.7194e-35	TNS1	ENSG00000079308
cg09548780	2	218770270	2e-23	2.72e-11	0.1292	0.0239	0.1007	0.0201	0.1027	0.0351	0.0974	0.0157	5.44e-34	TNS1	ENSG00000079308
cg15160524	2	218771426	1.01e-117	5.07e-25	0.8318	0.025	0.7751	0.0234	0.79	0.0262	0.7668	0.0272	5.1207e-142	TNS1	ENSG00000079308
cg26047334	2	218785909	1.49e-49	1.41e-09	0.6953	0.0386	0.6403	0.0284	0.638	0.0372	0.628	0.036	2.1009e-58	TNS1	ENSG00000079308
cg15476790	2	218786102	8.05e-29	1.99e-15	0.8272	0.0259	0.8045	0.0229	0.8043	0.0263	0.7903	0.0325	1.60195e-43	TNS1	ENSG00000079308
cg18328334	2	218808652	2.79e-81	3.65e-30	0.7141	0.0392	0.5971	0.0662	0.608	0.0694	0.5859	0.0686	1.01835e-110	TNS1;TNS1	ENSG00000079308
cg00786685	2	218842585	2.66e-46	5.17e-10	0.7999	0.0266	0.7563	0.0243	0.7565	0.0271	0.745	0.0295	1.37522e-55		ENSG00000188282, ENSG00000079308
cg04738464	2	218868754	4.66e-26	8.38e-13	0.4408	0.0485	0.4418	0.053	0.4822	0.0661	0.4625	0.0629	3.90508e-38		ENSG00000188282, ENSG00000079308
cg10540573	2	218869684	5e-38	7.79e-08	0.8071	0.033	0.7888	0.029	0.7912	0.0268	0.7758	0.0334	3.895e-45		ENSG00000188282, ENSG00000079308
cg15577126	2	218932178	1.61e-37	4.01e-15	0.5253	0.0335	0.4976	0.0405	0.506	0.038	0.4898	0.0372	6.4561e-52		ENSG00000188282
cg20316538	2	218937982	1.62e-44	1.32e-08	0.8456	0.0237	0.818	0.0245	0.8183	0.0242	0.8063	0.0292	2.1384e-52	RUFY4	ENSG00000180871, ENSG00000188282
cg01173650	2	218938006	7.16e-28	7.75e-09	0.8395	0.0201	0.8144	0.0222	0.8135	0.021	0.803	0.0254	5.549e-36	RUFY4	ENSG00000180871, ENSG00000188282
cg22929506	2	219137490	3.66e-38	9.84e-14	0.5805	0.0388	0.5029	0.04	0.5075	0.0428	0.4912	0.0413	3.60144e-51	PNKD;PNKD	ENSG00000127838, ENSG00000127837
cg13835894	2	219148914	1.35e-40	2.58e-15	0.8157	0.0288	0.7723	0.0303	0.7847	0.0278	0.7621	0.0328	3.483e-55	PNKD;TMBIM1	ENSG00000127838, ENSG00000135926
cg02657760	2	219157083	5.87e-12	9.71e-08	0.1436	0.0394	0.1178	0.0406	0.1119	0.0354	0.1061	0.0347	5.69977e-19	PNKD;TMBIM1	ENSG00000135926
cg18357696	2	219157111	5.69e-23	3.98e-18	0.2546	0.0506	0.2022	0.0591	0.1923	0.0492	0.1833	0.0476	2.26462e-40	PNKD;TMBIM1	ENSG00000135926
cg27367952	2	219221586	1.24e-13	1.94e-15	0.1443	0.0197	0.1284	0.0288	0.1338	0.032	0.1267	0.0266	2.4056e-28	C2orf62;C2orf62	ENSG00000018280, ENSG00000135926
cg14450238	2	219262134	5.89e-09	4.28e-08	0.104	0.0184	0.0929	0.0212	0.095	0.0272	0.0912	0.0153	2.52092e-16		ENSG00000144579
cg27291385	2	219266135	1.6e-44	9.16e-10	0.5239	0.0348	0.4808	0.041	0.4935	0.0453	0.4876	0.0449	1.4656e-53	CTDSP1;MIR26B;CTDSP1	ENSG00000144579, ENSG00000127831
cg15616915	2	219266163	9.84e-63	5.73e-11	0.6034	0.0291	0.5489	0.0308	0.5623	0.0378	0.5507	0.0355	5.63832e-73	CTDSP1;MIR26B;CTDSP1	ENSG00000144579, ENSG00000127831
cg21044572	2	219766752	2.16e-13	2e-14	0.7954	0.0335	0.77	0.0352	0.7762	0.0302	0.7661	0.029	4.32e-27		ENSG00000135925, ENSG00000171450
cg03225109	2	219773473	1.34e-26	5.04e-11	0.3034	0.0383	0.2535	0.0471	0.2538	0.0526	0.2525	0.0498	6.7536e-37		ENSG00000135925, ENSG00000171450
cg19153133	2	219773547	1.9e-29	1.07e-09	0.314	0.0348	0.2719	0.0431	0.2717	0.0453	0.2723	0.0392	2.033e-38		ENSG00000135925, ENSG00000171450
cg06921464	2	219844617	5.14e-17	4.95e-08	0.1682	0.0268	0.1434	0.0181	0.1466	0.032	0.1414	0.0178	2.5443e-24		ENSG00000163497, ENSG00000171450
cg04955914	2	220040571	1.35e-21	4.26e-10	0.754	0.0218	0.715	0.0239	0.7102	0.0257	0.7018	0.0258	5.751e-31	C2orf24	ENSG00000144567, ENSG00000115649
cg03878190	2	220047358	1.09e-35	4.47e-16	0.3469	0.0773	0.3126	0.0643	0.3395	0.0727	0.334	0.0703	4.8723e-51	FAM134A	ENSG00000158552, ENSG00000144567
cg22385231	2	220119398	5.55e-61	8.34e-21	0.2585	0.0392	0.1768	0.034	0.1794	0.0389	0.1691	0.0309	4.6287e-81	TUBA4B;TUBA4A	ENSG00000127824
cg03922748	2	220142903	1.46e-71	4.06e-12	0.37	0.0519	0.2553	0.0514	0.2635	0.0442	0.246	0.0442	5.9276e-83	DNAJB2;DNAJB2	ENSG00000135924
cg13388731	2	220143225	1.67e-33	1.08e-07	0.8023	0.0378	0.7586	0.0251	0.754	0.0306	0.7517	0.0262	1.8036e-40	DNAJB2;DNAJB2	ENSG00000135924
cg00557069	2	220144582	2.79e-16	3.38e-12	0.1159	0.0256	0.0902	0.0212	0.0913	0.0305	0.0876	0.0178	9.4302e-28	DNAJB2;DNAJB2	ENSG00000135924
cg20437892	2	220267748	2.18e-47	1.09e-16	0.3115	0.0319	0.2572	0.0346	0.2642	0.0346	0.2542	0.0328	2.3762e-63		ENSG00000123992, ENSG00000175084
cg03298700	2	220295753	2.12e-46	6.11e-67	0.5805	0.0426	0.5045	0.0531	0.5166	0.0536	0.4858	0.0471	1.29532e-112		ENSG00000072195
cg20456243	2	220352476	4.15e-09	1.29e-32	0.7118	0.0302	0.6954	0.0261	0.699	0.0285	0.676	0.0299	5.3535e-41	SPEG	ENSG00000072195, ENSG00000144591
cg11248254	2	220378659	1.57e-10	5.15e-08	0.2905	0.028	0.2715	0.0498	0.2676	0.0373	0.2692	0.031	8.0855e-18	ACCN4;ACCN4
cg02629976	2	220411924	8.48e-17	1.61e-17	0.6922	0.039	0.6763	0.0357	0.6844	0.0401	0.6693	0.0433	1.36528e-33	TMEM198	ENSG00000188760, ENSG00000123989
cg10601821	2	221009048	9.79e-59	3.81e-29	0.8001	0.0226	0.7552	0.0228	0.7605	0.0268	0.7428	0.0242	3.72999e-87		ENSG00000114923
cg25822369	2	222237362	9e-20	3.55e-25	0.6103	0.0439	0.5817	0.0453	0.598	0.0471	0.5745	0.0471	3.195e-44		ENSG00000116106
cg01420215	2	224821720	4.49e-37	5.95e-13	0.2622	0.0355	0.1988	0.0259	0.2083	0.0372	0.1995	0.0275	2.67155e-49	MRPL44	ENSG00000135900
cg16116321	2	225244609	2.69e-105	3.24e-90	0.826	0.0312	0.6972	0.0445	0.7072	0.0419	0.6748	0.0433	8.7156e-195	FAM124B;FAM124B	ENSG00000124019, ENSG00000135919
cg15756114	2	227515220	2.79e-50	2.41e-24	0.5298	0.0397	0.4635	0.0464	0.4717	0.0516	0.4616	0.0476	6.7239e-74		ENSG00000169047
cg00214970	2	229047701	1.3e-30	2.4e-13	0.7248	0.03	0.6727	0.035	0.6702	0.0383	0.6632	0.0362	3.12e-43	SPHKAP;SPHKAP	ENSG00000153820
cg22016779	2	230452311	1.26e-68	6.86e-74	0.5185	0.0367	0.4166	0.0432	0.4222	0.0495	0.3919	0.0422	8.6436e-142	DNER	ENSG00000187957, ENSG00000153823
cg20924136	2	230808359	1.41e-87	6.23e-17	0.5696	0.0345	0.479	0.0341	0.4903	0.037	0.4816	0.0334	8.7843e-104	FBXO36	ENSG00000163053, ENSG00000153827
cg24044052	2	231191662	1.02e-82	4.23e-21	0.2553	0.0488	0.1377	0.0326	0.1458	0.0396	0.1324	0.0288	4.3146e-103	SP140L	ENSG00000185404
cg23539753	2	231280698	2.52e-34	3.74e-15	0.1607	0.0294	0.1209	0.0232	0.128	0.0319	0.1201	0.0206	9.4248e-49	SP100;SP100	ENSG00000067066
cg17755610	2	231688740	1.36e-51	2.04e-15	0.6099	0.0247	0.5797	0.0223	0.5874	0.0239	0.5753	0.022	2.7744e-66		ENSG00000135932, ENSG00000135916
cg23081357	2	231710048	4.75e-19	4.18e-08	0.7915	0.0318	0.7827	0.0209	0.7872	0.022	0.7757	0.0251	1.9855e-26		ENSG00000135932, ENSG00000135916
cg04042861	2	231989824	1.4e-09	5.01e-08	0.5065	0.0543	0.4377	0.0495	0.433	0.0525	0.4148	0.0466	7.014e-17	HTR2B;PSMD1	ENSG00000135914
cg26530942	2	232110727	4.05e-51	2.15e-19	0.7942	0.0208	0.7305	0.031	0.7328	0.0296	0.7204	0.0302	8.7075e-70	ARMC9	ENSG00000156966, ENSG00000135931
cg06745030	2	232260139	8.88e-74	4.52e-12	0.3944	0.0505	0.3336	0.0449	0.3605	0.06	0.3448	0.0589	4.01376e-85	B3GNT7	ENSG00000156966
cg06574960	2	232265084	5.45e-21	9.71e-09	0.6806	0.0282	0.6795	0.03	0.7001	0.0451	0.6838	0.0438	5.29195e-29	B3GNT7	ENSG00000115053, ENSG00000156966
cg06281680	2	232347922	7.12e-76	2.41e-10	0.3153	0.042	0.2506	0.0432	0.2435	0.0439	0.2414	0.0416	1.71592e-85		ENSG00000115053, ENSG00000171596
cg03727500	2	232348334	5.93e-14	1.37e-15	0.5768	0.0636	0.5598	0.0626	0.5562	0.0634	0.541	0.0582	8.1241e-29		ENSG00000115053, ENSG00000171596
cg07301105	2	232379665	2.48e-09	1.98e-23	0.5202	0.0431	0.4938	0.0517	0.4935	0.0498	0.4857	0.0481	4.9104e-32	C2orf52	ENSG00000115053, ENSG00000171596
cg09980686	2	232379717	3.85e-41	3.31e-11	0.2094	0.042	0.1459	0.0303	0.1458	0.0339	0.1349	0.0264	1.27435e-51	C2orf52	ENSG00000115053, ENSG00000171596
cg26796670	2	232469021	1.33e-37	2.41e-30	0.3698	0.0436	0.2935	0.0511	0.2825	0.0558	0.281	0.0453	3.2053e-67		ENSG00000171596, ENSG00000187514
cg03238981	2	232469148	8.24e-12	3.79e-29	0.2747	0.0601	0.2462	0.0664	0.2491	0.0629	0.2461	0.0546	3.12296e-40		ENSG00000171596, ENSG00000187514
cg17490196	2	232507842	3.01e-20	9.8e-09	0.4668	0.0485	0.4566	0.0507	0.4813	0.061	0.4776	0.0622	2.9498e-28		ENSG00000171596, ENSG00000187514
cg01397521	2	232546381	1.64e-17	2.44e-13	0.5492	0.0261	0.5443	0.0272	0.5531	0.0313	0.5432	0.0299	4.0016e-30		ENSG00000171596, ENSG00000187514
cg09112476	2	232580215	1.54e-66	2.88e-17	0.2748	0.0272	0.22	0.0333	0.227	0.0388	0.2248	0.0336	4.4352e-83		ENSG00000156973, ENSG00000187514
cg07328664	2	233125062	4.59e-23	1.48e-08	0.8029	0.0236	0.7815	0.0251	0.7726	0.0337	0.7766	0.0286	6.7932e-31	DIS3L2	ENSG00000163283, ENSG00000144535
cg22403782	2	233246136	2.26e-27	1.68e-10	0.4771	0.0426	0.442	0.0418	0.441	0.0438	0.4321	0.0419	3.7968e-37	ALPP
cg12001357	2	233410852	3.1e-84	3.44e-08	0.845	0.0292	0.7712	0.0384	0.7897	0.0432	0.7791	0.0446	1.0664e-91	CHRNG	ENSG00000221944, ENSG00000135930
cg07230446	2	233561722	8.53e-30	1.19e-10	0.1271	0.0228	0.0973	0.0169	0.1029	0.022	0.0954	0.0169	1.01507e-39	GIGYF2;GIGYF2;GIGYF2;GIGYF2	ENSG00000204120
cg14342532	2	233916534	3.9e-60	4.14e-09	0.4581	0.0532	0.3681	0.0611	0.3963	0.0765	0.385	0.0796	1.6146e-68		ENSG00000168918, ENSG00000115488
cg26204079	2	234262348	9.79e-48	1.56e-11	0.7047	0.0359	0.6071	0.0466	0.593	0.0477	0.5908	0.0453	1.52724e-58	DGKD	ENSG00000077044
cg06191495	2	234264163	2.17e-43	4.21e-19	0.4274	0.0387	0.3688	0.0408	0.3639	0.0474	0.3635	0.0378	9.1357e-62	DGKD	ENSG00000077044
cg17934130	2	234686268	1.1e-12	9.05e-11	0.7939	0.0241	0.7764	0.0238	0.7739	0.0271	0.7678	0.026	9.955e-23		ENSG00000241635, ENSG00000185038, ENSG00000242366
cg04621728	2	234934131	5.76e-92	9.44e-08	0.5403	0.043	0.3909	0.0439	0.3863	0.0438	0.3739	0.0429	5.43744e-99		ENSG00000072080, ENSG00000144481
cg15016771	2	235403218	2.22e-09	1.02e-16	0.3889	0.0764	0.3172	0.0677	0.3001	0.0624	0.2747	0.0578	2.2644e-25	ARL4C;ARL4C	ENSG00000072080, ENSG00000188042
cg15326297	2	235464680	1.29e-41	6.87e-10	0.7218	0.0353	0.6793	0.0507	0.6871	0.0469	0.6767	0.0473	8.8623e-51		ENSG00000130147, ENSG00000188042
cg07653326	2	235529129	7.27e-97	9.06e-12	0.4707	0.0679	0.2683	0.0561	0.2812	0.0715	0.2665	0.0621	6.58662e-108		ENSG00000130147, ENSG00000188042
cg10005565	2	235578952	2.99e-39	6.95e-08	0.8371	0.0182	0.8065	0.0222	0.8148	0.0259	0.8076	0.0272	2.07805e-46		ENSG00000130147, ENSG00000188042
cg09304397	2	235580461	5.02e-11	7.67e-22	0.7115	0.0425	0.6995	0.0272	0.7005	0.0312	0.6844	0.0339	3.85034e-32		ENSG00000130147, ENSG00000188042
cg00978848	2	235680305	1.7e-20	3.29e-08	0.8012	0.0304	0.7908	0.0217	0.7973	0.0228	0.7852	0.0237	5.593e-28		ENSG00000130147, ENSG00000188042
cg08036121	2	235859442	3.62e-30	2.53e-12	0.407	0.0342	0.3723	0.0367	0.3745	0.0417	0.3677	0.039	9.1586e-42	SH3BP4	ENSG00000130147
cg12214003	2	235859792	7.87e-14	1.49e-11	0.2438	0.0367	0.2173	0.0347	0.2174	0.0407	0.2126	0.038	1.17263e-24	SH3BP4	ENSG00000130147
cg25591888	2	235890080	1.33e-34	1.61e-18	0.5893	0.0367	0.5758	0.0501	0.6172	0.0638	0.5924	0.063	2.1413e-52	SH3BP4	ENSG00000157985, ENSG00000130147
cg14096415	2	235891856	2.63e-40	3.46e-24	0.4552	0.0466	0.4209	0.0559	0.4493	0.0643	0.4359	0.0633	9.0998e-64	SH3BP4	ENSG00000157985, ENSG00000130147
cg04330597	2	235907735	9.16e-15	3.94e-08	0.9078	0.0117	0.8929	0.0151	0.8913	0.0154	0.8856	0.0177	3.60904e-22	SH3BP4	ENSG00000157985, ENSG00000130147
cg10926413	2	235940023	5.69e-19	4.08e-09	0.8248	0.0237	0.8086	0.0207	0.8131	0.0205	0.8016	0.0214	2.32152e-27	SH3BP4	ENSG00000157985, ENSG00000130147
cg01297806	2	235949554	9.23e-40	4.77e-10	0.5535	0.048	0.5343	0.0518	0.5724	0.0782	0.5565	0.0769	4.40271e-49	SH3BP4	ENSG00000157985, ENSG00000130147
cg07163480	2	236007482	6.98e-13	7.62e-14	0.8138	0.0184	0.7979	0.018	0.7977	0.0188	0.7891	0.0186	5.31876e-26		ENSG00000157985, ENSG00000130147
cg07546943	2	236523362	1.24e-21	4.78e-08	0.6701	0.0442	0.6293	0.036	0.6202	0.0519	0.6136	0.0478	5.9272e-29	AGAP1;AGAP1	ENSG00000168505, ENSG00000157985
cg26496293	2	237412439	1.47e-64	4.11e-09	0.8404	0.0166	0.7771	0.022	0.7783	0.0219	0.7729	0.0207	6.0417e-73	IQCA1	ENSG00000132321, ENSG00000182177
cg05363903	2	237415899	1.23e-119	1.66e-08	0.7581	0.0285	0.7082	0.0331	0.7186	0.0308	0.7085	0.0297	2.0418e-127	IQCA1	ENSG00000132321
cg15650509	2	237476609	7.54e-09	1.98e-09	0.1267	0.0353	0.1224	0.0344	0.1292	0.0384	0.1198	0.0332	1.49292e-17		ENSG00000144476
cg27367871	2	237478030	4.12e-75	7.81e-27	0.3407	0.0515	0.2485	0.0533	0.2458	0.0497	0.227	0.0468	3.21772e-101	CXCR7	ENSG00000144476
cg22393213	2	237478526	9.86e-08	2.07e-09	0.206	0.0417	0.1808	0.0405	0.1743	0.0361	0.1713	0.0335	2.04102e-16	CXCR7;CXCR7	ENSG00000144476
cg08940490	2	237514003	2.13e-13	4.45e-12	0.5982	0.0254	0.5931	0.0214	0.5975	0.0233	0.5844	0.0197	9.4785e-25		ENSG00000198612, ENSG00000144476, ENSG00000198612
cg10495160	2	237678157	1.27e-20	1.93e-08	0.8507	0.0283	0.8408	0.0221	0.8426	0.0228	0.8307	0.0271	2.4511e-28		ENSG00000198612, ENSG00000144476, ENSG00000198612
cg26236972	2	237921310	3.42e-71	4.22e-44	0.5972	0.0455	0.4621	0.0602	0.4701	0.0574	0.4426	0.0539	1.44324e-114		ENSG00000198612, ENSG00000144476, ENSG00000198612
cg12263377	2	237982246	2.97e-12	3.97e-11	0.8041	0.028	0.7948	0.0225	0.7964	0.0247	0.7853	0.0239	1.17909e-22		ENSG00000198612, ENSG00000144476, ENSG00000198612
cg21236182	2	238346568	3.71e-18	1.2e-12	0.7691	0.0204	0.7502	0.0258	0.7561	0.0247	0.7485	0.0294	4.452e-30		ENSG00000163359, ENSG00000115648
cg15121420	2	238490819	1e-35	8.15e-26	0.7039	0.0325	0.6743	0.0283	0.6804	0.0278	0.6614	0.0263	8.15e-61	RAB17	ENSG00000124839, ENSG00000071677
cg04044224	2	238499793	8.15e-08	9.16e-11	0.7868	0.0358	0.7791	0.0329	0.7931	0.0329	0.7832	0.0351	7.4654e-18	RAB17	ENSG00000124839
cg03892838	2	238599734	8.83e-09	9.95e-14	0.2482	0.0505	0.2543	0.0488	0.2803	0.067	0.2703	0.0647	8.78585e-22	LRRFIP1;LRRFIP1;LRRFIP1;LRRFIP1;LRRFIP1	ENSG00000124831
cg12251803	2	238639781	1.53e-101	2.93e-23	0.7268	0.0276	0.644	0.0345	0.6787	0.0489	0.6537	0.0462	4.4829e-124	LRRFIP1;LRRFIP1;LRRFIP1;LRRFIP1;LRRFIP1	ENSG00000124831, ENSG00000177483
cg15016481	2	238639819	1.3e-22	5.53e-16	0.8826	0.013	0.864	0.0133	0.8672	0.0244	0.857	0.0232	7.189e-38	LRRFIP1;LRRFIP1;LRRFIP1;LRRFIP1;LRRFIP1	ENSG00000124831, ENSG00000177483
cg20319698	2	238644099	5.83e-69	2.04e-11	0.8433	0.0262	0.7877	0.0339	0.8077	0.0381	0.793	0.0417	1.18932e-79	LRRFIP1;LRRFIP1;LRRFIP1;LRRFIP1;LRRFIP1	ENSG00000124831, ENSG00000177483
cg04011338	2	238777587	3.68e-18	5.89e-08	0.3286	0.0884	0.238	0.051	0.2351	0.0584	0.2344	0.0493	2.16752e-25	RAMP1	ENSG00000132329, ENSG00000258984, ENSG00000184182, ENSG00000132329, ENSG00000184182
cg20002901	2	238777656	1.19e-92	3.85e-11	0.5178	0.0793	0.3572	0.0707	0.3647	0.0713	0.3481	0.0662	4.5815e-103	RAMP1	ENSG00000132329, ENSG00000258984, ENSG00000184182, ENSG00000132329, ENSG00000184182
cg05317396	2	238777765	1.63e-67	7.81e-16	0.8565	0.0181	0.7828	0.036	0.7838	0.0369	0.7774	0.0339	1.27303e-82	RAMP1	ENSG00000132329, ENSG00000258984, ENSG00000184182, ENSG00000132329, ENSG00000184182
cg02888092	2	238865252	6.97e-10	8.35e-30	0.6784	0.0331	0.6705	0.0331	0.6784	0.036	0.66	0.0342	5.81995e-39		ENSG00000132329, ENSG00000258984, ENSG00000184182, ENSG00000132329, ENSG00000184182
cg05104080	2	239112693	1.68e-70	1.22e-08	0.5073	0.042	0.4707	0.0404	0.4826	0.0442	0.4733	0.0432	2.0496e-78	ILKAP	ENSG00000132323
cg01763057	2	239112731	6.2e-25	1.03e-09	0.2492	0.0304	0.218	0.0307	0.2203	0.0332	0.2125	0.0291	6.386e-34	ILKAP	ENSG00000132323
cg11010432	2	239540451	2.41e-14	1.56e-09	0.5789	0.0233	0.5614	0.0214	0.5641	0.0239	0.5554	0.0215	3.7596e-23		ENSG00000233608, ENSG00000065802
cg07924380	2	239693913	7.9e-14	7.96e-23	0.2655	0.0373	0.227	0.0353	0.2254	0.045	0.2139	0.0292	6.2884e-36		ENSG00000233608, ENSG00000065802
cg16640358	2	239892057	6.23e-67	4.17e-20	0.5314	0.025	0.4662	0.0259	0.4626	0.0288	0.4508	0.0267	2.59791e-86		ENSG00000233608, ENSG00000068024
cg00094744	2	239927431	4.69e-15	1.67e-15	0.693	0.0343	0.6464	0.0441	0.6398	0.0468	0.6295	0.0434	7.8323e-30		ENSG00000233608, ENSG00000068024
cg15058210	2	240196877	2.14e-86	1.2e-10	0.4167	0.0536	0.3457	0.0528	0.391	0.0707	0.3666	0.0705	2.568e-96	HDAC4	ENSG00000233608, ENSG00000068024
cg18476766	2	240529742	2.22e-19	2.13e-12	0.8133	0.0392	0.7843	0.0404	0.7993	0.0498	0.7834	0.0537	4.7286e-31		ENSG00000130414, ENSG00000068024
cg10429573	2	240746616	1.71e-09	4.88e-12	0.8268	0.0442	0.8063	0.0478	0.8162	0.044	0.8067	0.0461	8.3448e-21		ENSG00000130414, ENSG00000068024
cg18719170	2	240969975	1.18e-68	2.11e-35	0.4933	0.0267	0.4377	0.0301	0.4399	0.0305	0.4257	0.0275	2.4898e-103	OR6B2	ENSG00000182083
cg00439733	2	240970175	1.41e-10	1.7e-13	0.5185	0.0487	0.4864	0.0468	0.4891	0.0509	0.4807	0.0446	2.397e-23	OR6B2	ENSG00000182083
cg02117364	2	240972338	3.6e-40	2.99e-14	0.6085	0.0286	0.5681	0.0259	0.5673	0.0277	0.5567	0.0272	1.0764e-53		ENSG00000182083
cg10906826	2	240985618	1e-31	8.54e-14	0.723	0.027	0.6798	0.0277	0.6785	0.0325	0.6645	0.0333	8.54e-45	OR6B3	ENSG00000178586
cg19638398	2	241076131	4.16e-15	6.01e-15	0.1505	0.0321	0.1197	0.0297	0.1191	0.034	0.1133	0.0231	2.50016e-29	MYEOV2;MYEOV2	ENSG00000178602, ENSG00000178586
cg13749477	2	241076189	2.06e-39	3.13e-09	0.1951	0.0459	0.1523	0.0373	0.1506	0.0393	0.1435	0.035	6.4478e-48	MYEOV2;MYEOV2	ENSG00000178602, ENSG00000178586
cg19757382	2	241076313	3.71e-126	1.92e-19	0.3876	0.0431	0.2233	0.0361	0.2231	0.0344	0.2115	0.034	7.1232e-145	MYEOV2;MYEOV2	ENSG00000178602, ENSG00000178586
cg20221591	2	241076340	3.02e-123	3.34e-12	0.4607	0.0549	0.2749	0.0553	0.2708	0.0498	0.261	0.0568	1.00868e-134	MYEOV2;MYEOV2	ENSG00000178602, ENSG00000178586
cg17342071	2	241076416	8.78e-105	1.65e-08	0.5261	0.0501	0.3846	0.0579	0.3828	0.0509	0.3782	0.0507	1.4487e-112	MYEOV2;MYEOV2	ENSG00000178602, ENSG00000178586
cg21300895	2	241076441	5.84e-68	1.68e-13	0.272	0.0489	0.1937	0.0495	0.1915	0.0486	0.191	0.0461	9.8112e-81	MYEOV2;MYEOV2
cg22856834	2	241173620	3.18e-78	1.66e-17	0.4768	0.0458	0.391	0.0476	0.4145	0.0576	0.4012	0.0535	5.2788e-95		ENSG00000063660, ENSG00000178602
cg09690215	2	241216697	4.3e-11	3.56e-09	0.7027	0.0301	0.6722	0.0334	0.6685	0.0339	0.6605	0.0345	1.5308e-19		ENSG00000063660, ENSG00000178602
cg01223336	2	241262389	6.15e-22	1.18e-08	0.6616	0.0357	0.6293	0.0347	0.6318	0.0344	0.6208	0.0299	7.257e-30		ENSG00000063660, ENSG00000178602
cg00497251	2	241508725	1.18e-34	1.1e-09	0.2547	0.0375	0.1987	0.0536	0.193	0.0427	0.1929	0.0358	1.298e-43	RNPEPL1	ENSG00000142327
cg05058234	2	241526962	7.79e-19	7.04e-12	0.2013	0.0318	0.1606	0.0269	0.1591	0.0381	0.1551	0.0251	5.48416e-30	CAPN10;CAPN10;CAPN10;CAPN10	ENSG00000142330
cg26250154	2	241562424	1.14e-92	1.38e-12	0.4451	0.0739	0.2836	0.0733	0.2944	0.084	0.2935	0.0815	1.5732e-104		ENSG00000178623
cg09258553	2	241564827	1.84e-16	5.54e-16	0.2446	0.0563	0.2001	0.0538	0.2216	0.0665	0.2109	0.0638	1.01936e-31		ENSG00000178623
cg09499095	2	241564943	1.03e-25	4.48e-18	0.3323	0.0632	0.2711	0.0703	0.2982	0.0776	0.2864	0.0788	4.6144e-43		ENSG00000178623
cg13155490	2	241623510	1.25e-117	1.97e-10	0.7087	0.0396	0.5173	0.0591	0.5233	0.0537	0.5132	0.0522	2.4625e-127	AQP12B	ENSG00000185176
cg01476739	2	241853884	4.49e-18	1.81e-11	0.2171	0.0327	0.1864	0.0362	0.1839	0.0382	0.1837	0.0355	8.1269e-29		ENSG00000162804, ENSG00000172482
cg13135455	2	241860318	1.76e-22	8.28e-19	0.8046	0.0323	0.7903	0.0212	0.7915	0.0269	0.7753	0.03	1.45728e-40		ENSG00000162804, ENSG00000172482
cg14055004	2	241860995	5.47e-73	8.29e-12	0.7981	0.0249	0.736	0.0321	0.7399	0.0345	0.723	0.0408	4.53463e-84		ENSG00000162804, ENSG00000172482
cg18792364	2	241932552	3.7e-59	3.89e-25	0.6334	0.0467	0.5018	0.0645	0.5196	0.0648	0.499	0.0656	1.4393e-83		ENSG00000162804, ENSG00000172482
cg03785076	2	241936915	3.29e-117	1.8e-14	0.829	0.0332	0.7193	0.0254	0.7275	0.0267	0.7143	0.025	5.922e-131	SNED1	ENSG00000162804
cg21304158	2	241937034	1.15e-148	1.56e-24	0.7442	0.0379	0.5308	0.0257	0.5429	0.0267	0.5278	0.0247	1.794e-172	SNED1	ENSG00000162804
cg11821039	2	241937756	1.01e-08	7.25e-10	0.141	0.0256	0.1243	0.0276	0.1277	0.0352	0.126	0.03	7.3225e-18	SNED1	ENSG00000162804
cg20363891	2	241938818	2.64e-28	2.64e-20	0.3147	0.0309	0.274	0.0364	0.2739	0.0399	0.2704	0.0367	6.9696e-48	SNED1	ENSG00000162804
cg01305291	2	242003078	1.08e-84	4.83e-12	0.6366	0.0413	0.5169	0.0547	0.5093	0.0506	0.5021	0.0481	5.2164e-96	SNED1	ENSG00000162804, ENSG00000115687
cg00707741	2	242294482	6.82e-84	1.21e-11	0.5989	0.0409	0.5057	0.0533	0.513	0.0468	0.5051	0.0423	8.2522e-95	FARP2	ENSG00000006607
cg04122744	2	242642372	3.8e-21	2.26e-09	0.2005	0.0341	0.161	0.0291	0.1641	0.0426	0.1579	0.0284	8.588e-30	ING5	ENSG00000168395
cg15072976	2	242715549	6e-77	1.37e-11	0.7633	0.0385	0.7152	0.0402	0.7402	0.0462	0.7194	0.0451	8.22e-88	GAL3ST2	ENSG00000154252
cg17280514	2	242755302	9.96e-60	6.39e-12	0.7127	0.0257	0.6757	0.0255	0.6814	0.0263	0.666	0.03	6.36444e-71	NEU4;NEU4;NEU4;NEU4;NEU4	ENSG00000188389, ENSG00000204099
cg24984297	2	242797846	7.27e-21	3.22e-09	0.8135	0.052	0.7898	0.0547	0.787	0.0746	0.7813	0.0734	2.34094e-29	PDCD1	ENSG00000188389, ENSG00000204099
cg07329968	2	242887160	1.6e-78	8.8e-09	0.8562	0.0172	0.804	0.0262	0.8157	0.0294	0.8035	0.0265	1.408e-86		ENSG00000188011
cg18405719	3	153242	1.17e-35	5.63e-32	0.7823	0.0288	0.7082	0.0484	0.704	0.0451	0.6844	0.0487	6.5871e-67		ENSG00000134121
cg14961031	3	4344921	8.26e-28	1.97e-14	0.3065	0.0383	0.2431	0.0327	0.2456	0.0386	0.2317	0.0312	1.62722e-41	SETMAR;SETMAR	ENSG00000170364
cg10901633	3	4814459	1.12e-116	6.73e-15	0.7609	0.031	0.6271	0.0484	0.6502	0.057	0.64	0.0588	7.5376e-131	ITPR1;ITPR1;ITPR1	ENSG00000150995, ENSG00000134107
cg01832712	3	4910674	7.14e-11	3.6e-16	0.2191	0.0384	0.2234	0.0433	0.2488	0.0596	0.2257	0.0561	2.5704e-26		ENSG00000150995, ENSG00000134107
cg06709828	3	5028504	2.08e-42	4.38e-15	0.1011	0.014	0.082	0.0175	0.0907	0.0288	0.0821	0.0161	9.1104e-57		ENSG00000134108, ENSG00000134107
cg00874032	3	5095248	1.93e-93	1.01e-07	0.8104	0.0289	0.7191	0.0445	0.7378	0.0433	0.7234	0.0464	1.9493e-100		ENSG00000134108, ENSG00000134107
cg14209346	3	5625835	1.56e-45	1.2e-57	0.8152	0.0455	0.7107	0.0914	0.7366	0.09	0.7088	0.098	1.872e-102		ENSG00000134109
cg24259363	3	8525217	1.91e-53	6.37e-26	0.7994	0.0225	0.7538	0.0214	0.7565	0.0231	0.7418	0.024	1.21667e-78		ENSG00000071282
cg06266100	3	8564151	3.55e-22	3.43e-16	0.8525	0.018	0.8351	0.0163	0.8371	0.0169	0.8271	0.0207	1.21765e-37	LMCD1	ENSG00000182533, ENSG00000071282
cg01177100	3	9176211	3.34e-65	4.75e-08	0.5414	0.0377	0.5006	0.0465	0.5339	0.0665	0.5179	0.0634	1.5865e-72	SRGAP3;SRGAP3	ENSG00000070950, ENSG00000196220
cg08690412	3	9240454	5.61e-14	8.14e-17	0.7339	0.0324	0.7314	0.022	0.7416	0.0228	0.7268	0.0224	4.56654e-30	SRGAP3;SRGAP3	ENSG00000070950, ENSG00000196220
cg17763743	3	9343967	1.17e-12	4.46e-10	0.4399	0.0333	0.4174	0.0395	0.4165	0.046	0.4156	0.0379	5.2182e-22		ENSG00000196220, ENSG00000134077
cg00054472	3	9852352	1.85e-62	1.05e-13	0.3621	0.0449	0.2809	0.0434	0.2835	0.0473	0.2732	0.0473	1.9425e-75	TTLL3	ENSG00000214021
cg03375833	3	9859360	1.51e-21	3.62e-15	0.6508	0.0638	0.619	0.0634	0.6259	0.0668	0.6168	0.0671	5.4662e-36	TTLL3	ENSG00000156990, ENSG00000214021
cg09469667	3	9904687	5.75e-42	2.14e-24	0.4029	0.0384	0.3563	0.0447	0.3689	0.0527	0.3531	0.049	1.2305e-65		ENSG00000156990, ENSG00000187288
cg27513339	3	9904903	2.52e-45	1.62e-14	0.6767	0.0225	0.6448	0.0246	0.6545	0.0279	0.6391	0.0264	4.0824e-59
cg07705835	3	9959128	7.52e-144	4.91e-33	0.7246	0.0252	0.6218	0.0291	0.6421	0.0369	0.6241	0.0345	3.69232e-176	IL17RC;IL17RC;IL17RC	ENSG00000163702
cg01274625	3	9975870	3.98e-18	3.67e-20	0.1373	0.0259	0.1124	0.0263	0.1141	0.0327	0.1081	0.0204	1.46066e-37	CRELD1;CRELD1;CRELD1;CRELD1	ENSG00000163703
cg14583999	3	10019040	1.04e-84	6.61e-34	0.8777	0.0247	0.7672	0.0379	0.7819	0.048	0.7517	0.0453	6.8744e-118	TMEM111	ENSG00000163704
cg04733838	3	10206254	6.52e-90	5.51e-12	0.6676	0.0241	0.6078	0.026	0.6126	0.0274	0.6013	0.0273	3.59252e-101	IRAK2	ENSG00000134070
cg10106965	3	10206258	2.38e-92	8.12e-15	0.5166	0.0223	0.4336	0.0301	0.4331	0.0343	0.4257	0.0283	1.93256e-106	IRAK2	ENSG00000134070
cg06829852	3	11012958	5.82e-20	4.74e-18	0.825	0.0209	0.8048	0.0194	0.8042	0.02	0.7913	0.0223	2.75868e-37		ENSG00000157103, ENSG00000132164
cg20669012	3	11102341	2.73e-115	3.51e-55	0.5409	0.0204	0.4245	0.0288	0.4358	0.0309	0.4145	0.0302	9.5823e-170		ENSG00000157103, ENSG00000196639
cg17071731	3	11127293	8.09e-62	4.79e-29	0.7169	0.0288	0.6867	0.0281	0.7011	0.0276	0.6821	0.0252	3.87511e-90		ENSG00000157103, ENSG00000196639
cg13256912	3	11211081	1.08e-66	4.28e-10	0.7374	0.0229	0.6963	0.025	0.7059	0.0236	0.6922	0.0215	4.6224e-76	HRH1;HRH1	ENSG00000196639, ENSG00000197548
cg11277834	3	11323560	2.53e-58	2.69e-11	0.7661	0.0362	0.7264	0.0393	0.7512	0.0513	0.741	0.0548	6.8057e-69	ATG7;ATG7;ATG7	ENSG00000144560, ENSG00000197548
cg02571874	3	12799985	3.21e-155	2.02e-18	0.6623	0.0406	0.3589	0.0427	0.3682	0.0477	0.3639	0.043	6.4842e-173	TMEM40	ENSG00000088726
cg03772384	3	12851369	2.95e-18	2.34e-09	0.7808	0.0199	0.776	0.0218	0.7839	0.0222	0.7754	0.0198	6.903e-27	CAND2;CAND2	ENSG00000144712, ENSG00000144713
cg10761425	3	12988976	2.16e-95	1.2e-08	0.6692	0.0281	0.5751	0.0276	0.5812	0.0285	0.5664	0.0291	2.592e-103	IQSEC1;IQSEC1	ENSG00000144711, ENSG00000144713
cg02311364	3	13001256	5.06e-70	5e-14	0.7124	0.0268	0.6555	0.0304	0.6718	0.0311	0.6621	0.0337	2.53e-83	IQSEC1;IQSEC1	ENSG00000144711, ENSG00000144713
cg13878677	3	13060915	1.68e-08	2.07e-12	0.9066	0.0355	0.9138	0.0257	0.9201	0.0243	0.911	0.0294	3.4776e-20	IQSEC1	ENSG00000144711, ENSG00000144713
cg19779799	3	13520961	3.89e-41	1.6e-10	0.1877	0.0316	0.1293	0.0353	0.1259	0.0345	0.1255	0.028	6.224e-51	HDAC11;HDAC11	ENSG00000163517
cg27025856	3	13521023	5.9e-10	4.62e-08	0.2647	0.0313	0.2384	0.0423	0.235	0.0351	0.2293	0.0291	2.7258e-17	HDAC11;HDAC11	ENSG00000163517
cg11472786	3	13522261	3.28e-25	1.79e-15	0.2616	0.0299	0.2218	0.0403	0.2175	0.0381	0.2167	0.0332	5.8712e-40	HDAC11;HDAC11	ENSG00000163517
cg24006715	3	13568212	7.97e-46	6e-10	0.8151	0.0245	0.784	0.0255	0.7883	0.0273	0.7737	0.0295	4.782e-55		ENSG00000163517, ENSG00000163520
cg12886406	3	13579728	3.26e-18	1.52e-09	0.8687	0.0156	0.8576	0.0165	0.8609	0.0132	0.8523	0.0162	4.9552e-27		ENSG00000163517, ENSG00000163520
cg23080199	3	13594970	3.03e-49	1.29e-16	0.8145	0.0232	0.7643	0.0339	0.7678	0.0297	0.7494	0.0327	3.9087e-65	FBLN2;FBLN2	ENSG00000154764, ENSG00000163520
cg02832485	3	13595054	8.72e-100	2.78e-33	0.5929	0.0409	0.5081	0.0484	0.5091	0.0464	0.4925	0.0448	2.42416e-132	FBLN2;FBLN2	ENSG00000154764, ENSG00000163520
cg25221975	3	13663444	1.03e-95	2.19e-30	0.6967	0.0415	0.5753	0.0457	0.5943	0.046	0.5618	0.045	2.2557e-125	FBLN2;FBLN2;FBLN2	ENSG00000154764, ENSG00000163520
cg24632944	3	13664715	1.06e-103	3.08e-21	0.4854	0.0276	0.4133	0.0338	0.4311	0.0409	0.4193	0.0408	3.2648e-124	FBLN2;FBLN2;FBLN2	ENSG00000154764, ENSG00000163520
cg18252424	3	13862475	5.71e-15	3.48e-10	0.8276	0.0255	0.8118	0.0212	0.8109	0.0228	0.8029	0.0245	1.98708e-24	WNT7A	ENSG00000154764, ENSG00000163520
cg15084803	3	14160960	1.15e-20	1.96e-14	0.5559	0.0508	0.5064	0.0632	0.5122	0.0621	0.5	0.0652	2.254e-34	CHCHD4;CHCHD4	ENSG00000163528, ENSG00000154764
cg08468401	3	14303131	2.73e-70	1.13e-40	0.7035	0.0362	0.5848	0.0455	0.5869	0.0486	0.5554	0.0475	3.0849e-110		ENSG00000131389, ENSG00000170860
cg21139046	3	14339700	2.74e-68	2.87e-21	0.8425	0.0272	0.7892	0.0377	0.7972	0.036	0.781	0.0349	7.8638e-89
cg19001290	3	14602840	4.85e-33	2.82e-22	0.7906	0.0345	0.7683	0.0283	0.7733	0.0305	0.7541	0.0351	1.3677e-54		ENSG00000144596, ENSG00000131379
cg08003789	3	14630422	3.71e-23	2.36e-14	0.7033	0.0369	0.6878	0.0288	0.6916	0.0301	0.6757	0.0314	8.7556e-37		ENSG00000144596, ENSG00000131379
cg03788239	3	14699141	1.32e-81	8.7e-10	0.7985	0.0228	0.7085	0.0311	0.7088	0.0363	0.6969	0.0395	1.1484e-90	C3orf19	ENSG00000131379, ENSG00000144596
cg16922884	3	14825290	1.07e-17	4.85e-15	0.7416	0.0274	0.7262	0.0266	0.7315	0.0285	0.7152	0.0276	5.1895e-32		ENSG00000154783, ENSG00000131379
cg11902408	3	14859299	4.28e-31	4.39e-16	0.8513	0.0264	0.8282	0.0206	0.8295	0.02	0.8141	0.0269	1.87892e-46	FGD5	ENSG00000154783
cg12178431	3	14860764	1.64e-23	4.37e-09	0.9206	0.0222	0.9093	0.0162	0.9131	0.0182	0.9019	0.0216	7.1668e-32	FGD5	ENSG00000154783
cg00085013	3	14871570	1.31e-119	2.84e-38	0.7967	0.0376	0.555	0.0497	0.5683	0.0526	0.5418	0.0501	3.7204e-157	FGD5	ENSG00000177463, ENSG00000154783
cg15975427	3	14879372	1.07e-73	1.05e-07	0.7161	0.0305	0.6834	0.0238	0.6968	0.0267	0.6832	0.0252	1.1235e-80	FGD5	ENSG00000177463, ENSG00000154783
cg26712821	3	15244698	1.16e-20	1.14e-14	0.6879	0.0293	0.6511	0.0346	0.655	0.0373	0.6472	0.0364	1.3224e-34	DVWA	ENSG00000131375
cg08003402	3	15311021	6.59e-134	1.19e-14	0.6389	0.0324	0.4926	0.0409	0.5173	0.0441	0.5003	0.0484	7.8421e-148	SH3BP5;SH3BP5	ENSG00000131375, ENSG00000131370
cg11004284	3	15470105	1.19e-73	3.08e-12	0.4297	0.0469	0.3242	0.0489	0.332	0.058	0.3267	0.0467	3.6652e-85	METTL6;EAF1	ENSG00000206562, ENSG00000144597
cg02930866	3	15482580	2.11e-94	6.73e-31	0.4408	0.0675	0.3659	0.07	0.4047	0.0807	0.3811	0.0761	1.42003e-124	EAF1	ENSG00000206561, ENSG00000144597
cg27584135	3	15975501	6.86e-102	1.23e-59	0.7766	0.0364	0.5413	0.0714	0.5902	0.0784	0.522	0.0847	8.4378e-161		ENSG00000206560, ENSG00000131386, ENSG00000206560
cg05287437	3	16215248	5.89e-27	2.95e-10	0.7565	0.0344	0.7388	0.0267	0.7451	0.0263	0.7294	0.0304	1.73755e-36	GALNTL2	ENSG00000131386
cg16850150	3	16490241	5.53e-44	1.37e-13	0.7909	0.035	0.7317	0.0376	0.7303	0.0398	0.7204	0.0389	7.5761e-57	RFTN1	ENSG00000154814, ENSG00000131378
cg24171689	3	16491130	9.48e-93	8.53e-67	0.8546	0.0331	0.7481	0.0295	0.7658	0.0302	0.7428	0.0301	8.08644e-159	RFTN1	ENSG00000154814, ENSG00000131378
cg04381957	3	16550461	1.19e-106	2.62e-11	0.6071	0.0499	0.4142	0.0588	0.4474	0.075	0.429	0.0784	3.1178e-117	RFTN1	ENSG00000154814, ENSG00000131378
cg06213060	3	16577726	5.56e-133	6.43e-14	0.685	0.036	0.5087	0.0605	0.533	0.061	0.5207	0.0628	3.57508e-146		ENSG00000131378, ENSG00000092345
cg10790470	3	16592588	1.91e-26	6.14e-11	0.1517	0.0176	0.1255	0.0156	0.1309	0.0189	0.1218	0.0151	1.17274e-36		ENSG00000131378, ENSG00000092345
cg16503724	3	17130667	1.86e-46	6.59e-25	0.6753	0.0438	0.5713	0.0529	0.5471	0.0651	0.5307	0.0591	1.22574e-70	PLCL2;PLCL2	ENSG00000131374, ENSG00000154822
cg01373248	3	18480297	2.59e-76	3.98e-08	0.4945	0.0485	0.3326	0.0594	0.3043	0.0641	0.307	0.062	1.03082e-83	SATB1	ENSG00000182568
cg00390724	3	18484742	1.6e-43	5.32e-09	0.6731	0.0565	0.5093	0.0662	0.489	0.0752	0.4842	0.0761	8.512e-52		ENSG00000182568
cg09589308	3	19307629	1.5e-29	6.47e-14	0.8146	0.0267	0.7952	0.0195	0.7996	0.0214	0.7849	0.0234	9.705e-43	KCNH8	ENSG00000183960, ENSG00000163576
cg15693572	3	22412385	1.19e-11	2.13e-15	0.8438	0.0197	0.8179	0.0343	0.826	0.031	0.8087	0.0348	2.5347e-26		ENSG00000151789, ENSG00000182247
cg23480021	3	22412746	5.09e-09	1.71e-09	0.889	0.0189	0.87	0.0295	0.8775	0.0254	0.8614	0.0304	8.7039e-18		ENSG00000151789, ENSG00000182247
cg12405742	3	24535365	6.33e-09	1.55e-21	0.3156	0.0362	0.2695	0.0363	0.2805	0.0419	0.2617	0.0348	9.8115e-30	THRB;THRB;THRB	ENSG00000151090
cg26160218	3	24538388	5.39e-12	4.99e-20	0.6589	0.0575	0.634	0.0656	0.6473	0.0674	0.6244	0.0683	2.68961e-31		ENSG00000151090
cg12416080	3	26750855	6.78e-31	3.21e-10	0.8564	0.0184	0.8241	0.0211	0.824	0.0204	0.8146	0.0207	2.17638e-40	LRRC3B	ENSG00000163491, ENSG00000179796
cg06601774	3	26751684	1.2e-27	3.94e-14	0.8255	0.0172	0.7992	0.0181	0.8003	0.0211	0.7922	0.0195	4.728e-41	LRRC3B	ENSG00000163491, ENSG00000179796
cg13679679	3	28282245	1e-74	6.55e-31	0.7604	0.0271	0.6735	0.0424	0.685	0.045	0.6714	0.0491	6.55e-105	CMC1	ENSG00000187118
cg24837277	3	28721439	2.57e-76	9.65e-19	0.7662	0.0259	0.7252	0.0212	0.735	0.0194	0.7187	0.0209	2.48005e-94		ENSG00000144642, ENSG00000206559
cg26400275	3	29494928	4.82e-22	3.76e-09	0.909	0.0126	0.8923	0.0154	0.8977	0.0145	0.8906	0.0146	1.81232e-30	RBMS3;RBMS3;RBMS3	ENSG00000144642
cg12419522	3	30647670	6.14e-55	3.37e-08	0.62	0.039	0.5101	0.0426	0.5149	0.0425	0.499	0.0409	2.06918e-62	TGFBR2;TGFBR2	ENSG00000163513
cg12926720	3	30647773	1.55e-26	2.61e-11	0.2847	0.0335	0.2188	0.0331	0.2133	0.0359	0.2088	0.0266	4.0455e-37	TGFBR2;TGFBR2	ENSG00000163513
cg10336406	3	30893353	2.06e-14	9.72e-11	0.8334	0.0201	0.819	0.0199	0.8192	0.0199	0.8109	0.0199	2.00232e-24	GADL1	ENSG00000163513, ENSG00000144644
cg02914097	3	31118948	7.09e-42	3.37e-24	0.5342	0.0687	0.4856	0.0578	0.5064	0.0703	0.4862	0.0607	2.38933e-65		ENSG00000144644, ENSG00000163527
cg27246744	3	31746590	3.71e-79	2.18e-15	0.2855	0.0493	0.1681	0.0277	0.1828	0.033	0.1708	0.0326	8.0878e-94	OSBPL10	ENSG00000163527, ENSG00000197385
cg19915505	3	32147840	5.36e-08	4.18e-11	0.1225	0.0277	0.1124	0.0293	0.117	0.0364	0.11	0.025	2.24048e-18	GPD1L	ENSG00000152642
cg19143336	3	32148863	1.1e-25	1.14e-09	0.6662	0.034	0.6355	0.0388	0.6393	0.039	0.6322	0.0391	1.254e-34	GPD1L	ENSG00000152642
cg16277214	3	32434339	3.27e-39	2.03e-08	0.2359	0.0475	0.1632	0.0358	0.1676	0.0431	0.1632	0.0413	6.6381e-47	CMTM7;CMTM7	ENSG00000153551, ENSG00000091317
cg09329275	3	32509543	1.24e-31	1.69e-08	0.2552	0.0335	0.2119	0.039	0.2152	0.042	0.2149	0.0407	2.0956e-39		ENSG00000153551, ENSG00000091317
cg18113602	3	32544699	2.46e-81	8.38e-15	0.2932	0.0359	0.1867	0.0288	0.1983	0.0349	0.1822	0.0267	2.06148e-95	CMTM6	ENSG00000091317
cg08969925	3	33015641	7.15e-46	1.47e-18	0.5688	0.0499	0.4646	0.0528	0.4706	0.0512	0.4542	0.0496	1.05105e-63		ENSG00000188167, ENSG00000183813
cg20730966	3	33095886	2.34e-16	1.21e-09	0.4684	0.0412	0.4687	0.0506	0.4998	0.0619	0.4836	0.0622	2.8314e-25	GLB1;GLB1;GLB1	ENSG00000188167, ENSG00000183813
cg11236746	3	33096255	4.4e-46	1.39e-09	0.5018	0.0545	0.4806	0.0623	0.5214	0.0822	0.5063	0.0851	6.116e-55	GLB1;GLB1;GLB1	ENSG00000188167, ENSG00000183813
cg05120113	3	33140160	5.83e-98	4.5e-08	0.8124	0.0521	0.7211	0.0683	0.7468	0.0697	0.7321	0.0743	2.6235e-105	GLB1;GLB1	ENSG00000188167, ENSG00000170266
cg02341182	3	33480109	8.09e-12	3.33e-08	0.2228	0.0438	0.1887	0.0411	0.1856	0.0443	0.1857	0.0336	2.69397e-19	UBP1;UBP1;UBP1	ENSG00000153560, ENSG00000153558
cg12941369	3	33839389	1.52e-60	9e-24	0.6377	0.0751	0.5038	0.074	0.5002	0.0784	0.4887	0.0665	1.368e-83	PDCD6IP;PDCD6IP;PDCD6IP	ENSG00000170248
cg00252934	3	36782736	3.09e-10	2.28e-09	0.7856	0.0381	0.7224	0.0485	0.6914	0.0695	0.6882	0.0676	7.0452e-19	DCLK3	ENSG00000163673
cg06360956	3	37000235	1.01e-30	7.51e-12	0.208	0.0572	0.1443	0.06	0.1563	0.0931	0.1445	0.0979	7.5851e-42		ENSG00000178567, ENSG00000168016
cg05433805	3	37204814	7.74e-72	7.3e-23	0.7949	0.0474	0.6707	0.0734	0.6819	0.0691	0.6535	0.0725	5.6502e-94	LRRFIP2;LRRFIP2;LRRFIP2	ENSG00000076242, ENSG00000093167
cg06734169	3	37216510	2.47e-29	2.9e-10	0.1399	0.027	0.1141	0.024	0.1256	0.0381	0.1179	0.0244	7.163e-39	LRRFIP2;LRRFIP2;LRRFIP2	ENSG00000076242, ENSG00000093167
cg22985146	3	37219077	1.11e-101	6.07e-15	0.6945	0.0485	0.5227	0.0509	0.5463	0.0592	0.5142	0.0537	6.7377e-116	LRRFIP2;LRRFIP2;LRRFIP2	ENSG00000093167
cg12919119	3	37904293	9.36e-116	3.73e-76	0.6464	0.0385	0.5348	0.0381	0.5632	0.0453	0.5362	0.0434	3.49128e-191	CTDSPL;CTDSPL	ENSG00000144677
cg16665765	3	37934293	1.81e-19	4.72e-22	0.5027	0.0392	0.4814	0.0525	0.5032	0.0589	0.4971	0.0642	8.5432e-41	CTDSPL;CTDSPL	ENSG00000144677, ENSG00000136059
cg12605080	3	37966887	3.46e-25	2.38e-10	0.8329	0.0172	0.8088	0.0204	0.8169	0.0233	0.8093	0.0241	8.2348e-35	CTDSPL;CTDSPL	ENSG00000144677, ENSG00000136059
cg12902896	3	37987838	3.03e-106	1.23e-29	0.8108	0.0212	0.6883	0.0397	0.7091	0.0471	0.6894	0.051	3.7269e-135	CTDSPL;CTDSPL	ENSG00000144677, ENSG00000136059
cg01636650	3	38040315	7.7e-94	8.03e-33	0.2604	0.0379	0.1676	0.0274	0.1815	0.033	0.1611	0.0262	6.1831e-126	VILL	ENSG00000136059, ENSG00000187091
cg25767504	3	38040374	3e-12	1.75e-13	0.1105	0.0149	0.1001	0.0143	0.1072	0.0283	0.0979	0.0122	5.25e-25	VILL	ENSG00000136059, ENSG00000187091
cg14591123	3	38040395	1.3e-57	1.76e-24	0.2847	0.0338	0.2244	0.0434	0.2322	0.0361	0.2172	0.0329	2.288e-81	VILL	ENSG00000136059, ENSG00000187091
cg15681239	3	38080203	5.48e-35	3.91e-17	0.4965	0.0689	0.3766	0.0621	0.3607	0.0627	0.3421	0.0628	2.14268e-51	DLEC1;DLEC1	ENSG00000008226
cg05359028	3	38495016	1.71e-17	1.56e-14	0.1694	0.0253	0.1512	0.0282	0.1579	0.0361	0.1487	0.0254	2.6676e-31	LOC100128640;ACVR2B
cg07439618	3	38648988	8.04e-22	1.79e-21	0.6285	0.0474	0.6057	0.0421	0.6028	0.0459	0.5859	0.044	1.43916e-42	SCN5A;SCN5A;SCN5A;SCN5A;SCN5A;SCN5A	ENSG00000157036, ENSG00000183873
cg27329908	3	38671866	4.26e-21	1.19e-08	0.8086	0.0276	0.7981	0.025	0.8023	0.025	0.7893	0.0262	5.0694e-29	SCN5A;SCN5A;SCN5A;SCN5A;SCN5A;SCN5A	ENSG00000157036, ENSG00000183873
cg11595270	3	38765009	7.27e-44	4.18e-17	0.8735	0.015	0.8437	0.0177	0.8483	0.0171	0.8355	0.0176	3.03886e-60	SCN10A	ENSG00000183873, ENSG00000185313
cg01920536	3	39222754	5.41e-11	5.02e-10	0.3303	0.0346	0.3004	0.0324	0.3027	0.0356	0.291	0.0309	2.71582e-20		ENSG00000144655, ENSG00000168334
cg03447556	3	39230226	1.39e-41	8.86e-17	0.7764	0.0319	0.7532	0.0286	0.7672	0.0242	0.7473	0.0249	1.23154e-57	XIRP1	ENSG00000144655, ENSG00000168334
cg14769021	3	39231122	4.74e-13	6.35e-23	0.5529	0.0212	0.54	0.023	0.5464	0.0229	0.5329	0.0234	3.0099e-35	XIRP1	ENSG00000144655, ENSG00000168334
cg09026539	3	39237940	2.91e-43	3.66e-33	0.3992	0.0333	0.3593	0.0377	0.3686	0.0422	0.3583	0.036	1.06506e-75		ENSG00000168334
cg23024967	3	40150853	2.57e-25	4.29e-08	0.8363	0.019	0.8003	0.0223	0.7971	0.0264	0.7909	0.0303	1.10253e-32	MYRIP	ENSG00000114784, ENSG00000170011
cg05261596	3	40220519	7.06e-43	3.43e-23	0.6162	0.024	0.5807	0.0227	0.5907	0.0243	0.5778	0.0225	2.42158e-65	MYRIP	ENSG00000114784, ENSG00000170011
cg24678732	3	40889142	4.7e-28	8.66e-15	0.845	0.0258	0.8241	0.0196	0.8273	0.0191	0.816	0.0242	4.0702e-42		ENSG00000172888, ENSG00000168036
cg24901488	3	41121968	1.82e-29	1.08e-12	0.8656	0.0166	0.8472	0.016	0.8491	0.016	0.8392	0.0187	1.9656e-41		ENSG00000172888, ENSG00000168036
cg19230867	3	42103367	3.83e-105	7.37e-11	0.837	0.0219	0.697	0.0479	0.7138	0.0539	0.7064	0.0555	2.82271e-115		ENSG00000182606, ENSG00000168038
cg19028706	3	42158765	1.67e-145	1.19e-29	0.724	0.0365	0.513	0.0555	0.5327	0.0599	0.5153	0.0626	1.9873e-174	TRAK1	ENSG00000182606, ENSG00000187094
cg23715029	3	42201568	1.14e-122	5.32e-13	0.6846	0.0471	0.5464	0.0569	0.5443	0.0579	0.5346	0.0562	6.0648e-135	TRAK1;TRAK1	ENSG00000182606, ENSG00000187094
cg10960375	3	42694144	4.32e-88	1.41e-14	0.5822	0.0353	0.5277	0.0466	0.5592	0.0615	0.5464	0.0649	6.0912e-102	ZBTB47	ENSG00000114853
cg06399164	3	42695035	1.58e-57	7.18e-13	0.6776	0.0294	0.6385	0.0347	0.6636	0.0471	0.6455	0.0446	1.13444e-69	ZBTB47	ENSG00000114853
cg01802713	3	42695307	2.76e-85	1.38e-20	0.4479	0.0356	0.375	0.0445	0.3922	0.0517	0.3836	0.0509	3.8088e-105	ZBTB47;ZBTB47	ENSG00000114853
cg19606153	3	42733759	7.72e-26	2.85e-11	0.7093	0.0311	0.672	0.029	0.6694	0.0281	0.6605	0.0315	2.2002e-36	KBTBD5	ENSG00000114853, ENSG00000010282
cg26158023	3	42881414	7.15e-36	4.49e-12	0.3835	0.038	0.3297	0.041	0.3266	0.0529	0.3249	0.0382	3.21035e-47	CCBP2	ENSG00000180432, ENSG00000144648, ENSG00000180432
cg00109764	3	43811308	6.33e-107	1.28e-40	0.7138	0.0327	0.6388	0.0372	0.6702	0.0499	0.6427	0.0469	8.1024e-147		ENSG00000011198
cg13728394	3	44115791	1.23e-21	3.24e-11	0.7866	0.0247	0.7753	0.0192	0.7821	0.0199	0.769	0.0228	3.9852e-32		ENSG00000011198
cg14521134	3	44162215	3.1e-13	1.62e-11	0.8282	0.0292	0.823	0.0194	0.8277	0.0174	0.8153	0.023	5.022e-24		ENSG00000011198
cg02396676	3	45067564	4.55e-126	2.23e-55	0.4403	0.04	0.249	0.0455	0.2628	0.0481	0.2413	0.0415	1.01465e-180	CLEC3B	ENSG00000163815
cg22505962	3	45067627	1.5e-153	3.62e-55	0.6339	0.0381	0.3865	0.037	0.4042	0.0394	0.3797	0.0348	5.43e-208	CLEC3B	ENSG00000163815
cg10324158	3	45067713	2.8e-125	5.57e-47	0.647	0.0366	0.5199	0.0415	0.5487	0.0507	0.5251	0.0472	1.5596e-171	CLEC3B	ENSG00000163815
cg06117855	3	45067788	4.56e-90	3.4e-24	0.3921	0.0606	0.2609	0.0502	0.2742	0.0564	0.261	0.0473	1.5504e-113	CLEC3B;CLEC3B	ENSG00000163815
cg15779716	3	45188208	2.83e-92	5.24e-25	0.5641	0.0316	0.4661	0.0442	0.4837	0.0504	0.4706	0.0469	1.48292e-116	CDCP1;CDCP1	ENSG00000163814
cg22379463	3	45260330	6.29e-33	2.47e-28	0.7251	0.0229	0.6894	0.0259	0.6988	0.0274	0.682	0.0272	1.55363e-60		ENSG00000249992, ENSG00000163814
cg16362181	3	45390583	3.99e-25	1.25e-08	0.8458	0.0184	0.8214	0.0186	0.8263	0.0196	0.8179	0.0205	4.9875e-33		ENSG00000249992, ENSG00000011376
cg04459086	3	45429742	2.33e-14	1.13e-10	0.4828	0.0532	0.4605	0.0587	0.463	0.0615	0.4605	0.0587	2.6329e-24	LARS2	ENSG00000011376
cg26135172	3	45595231	8.83e-135	2.32e-18	0.5766	0.0364	0.3662	0.0541	0.3885	0.0619	0.3781	0.0585	2.04856e-152		ENSG00000144791, ENSG00000011376
cg09608765	3	45636137	8.19e-93	1.38e-22	0.4988	0.038	0.377	0.0418	0.3862	0.0419	0.3767	0.039	1.13022e-114	LIMD1	ENSG00000144791
cg18779283	3	45636154	2.03e-46	7.88e-17	0.311	0.0382	0.2328	0.0368	0.2383	0.04	0.2294	0.0352	1.59964e-62	LIMD1	ENSG00000144791
cg02336827	3	45636190	2.34e-114	6.52e-12	0.4483	0.0236	0.3699	0.0412	0.374	0.0303	0.3671	0.0273	1.52568e-125	LIMD1	ENSG00000144791
cg03534662	3	45636225	2.33e-105	9.07e-13	0.6211	0.0349	0.5217	0.0353	0.5264	0.0371	0.5222	0.0353	2.11331e-117	LIMD1	ENSG00000144791
cg22331294	3	45698299	2.39e-34	7.99e-09	0.3696	0.0451	0.3443	0.0656	0.3755	0.0725	0.364	0.0764	1.90961e-42	LIMD1	ENSG00000144791, ENSG00000211456
cg15576918	3	45834369	4.45e-30	5.25e-11	0.8325	0.0314	0.8191	0.0234	0.8211	0.0316	0.809	0.0326	2.33625e-40	SLC6A20;SLC6A20	ENSG00000163817, ENSG00000211456
cg08033130	3	45983597	4.76e-51	1.59e-09	0.8483	0.0402	0.6749	0.1211	0.6815	0.1185	0.6691	0.1212	7.5684e-60	CXCR6;FYCO1	ENSG00000172215
cg19145607	3	45983792	3.01e-62	9.8e-20	0.7827	0.0452	0.6686	0.0795	0.6851	0.0795	0.662	0.0819	2.9498e-81	CXCR6;FYCO1	ENSG00000172215
cg21759685	3	46400618	3.27e-17	3.98e-14	0.843	0.0229	0.8296	0.0166	0.8318	0.0171	0.824	0.0181	1.30146e-30	CCR2;CCR2	ENSG00000160791, ENSG00000121807
cg26557179	3	46538716	9.56e-20	2.59e-16	0.4468	0.0336	0.4231	0.0406	0.4309	0.0416	0.4211	0.0408	2.47604e-35	RTP3	ENSG00000163825
cg24690946	3	46607965	6.45e-09	6.11e-17	0.2385	0.0294	0.2268	0.0377	0.23	0.0426	0.2281	0.0395	3.94095e-25	LRRC2;LRRC2;LRRC2	ENSG00000163825, ENSG00000241186
cg25821245	3	46608056	2.36e-36	7.1e-33	0.5256	0.0381	0.4756	0.0476	0.4822	0.0513	0.4714	0.0454	1.6756e-68	LRRC2;LRRC2	ENSG00000163825, ENSG00000241186
cg11136751	3	46608069	1.88e-27	2.21e-23	0.4302	0.0428	0.3721	0.0463	0.3776	0.0516	0.3662	0.0508	4.1548e-50	LRRC2;LRRC2	ENSG00000163825, ENSG00000241186
cg02223905	3	46720206	2.97e-47	3.91e-09	0.8491	0.0183	0.8156	0.0216	0.8199	0.0215	0.8061	0.0272	1.16127e-55	ALS2CL;ALS2CL	ENSG00000178038, ENSG00000241186
cg03004985	3	46735695	4.55e-77	2.92e-20	0.6002	0.0388	0.4815	0.0354	0.4879	0.036	0.4756	0.0354	1.3286e-96	ALS2CL	ENSG00000178038
cg00153306	3	46741492	5.97e-53	3.05e-33	0.5617	0.0272	0.5352	0.0335	0.5583	0.0388	0.5339	0.0373	1.82085e-85	TMIE	ENSG00000181585
cg03324578	3	46887918	2.15e-122	1.06e-15	0.2167	0.0383	0.086	0.0176	0.0897	0.0169	0.0822	0.0176	2.279e-137		ENSG00000160808, ENSG00000178055
cg22147143	3	46887973	3.18e-125	8.73e-10	0.3318	0.0269	0.2184	0.0352	0.2249	0.0411	0.2211	0.0325	2.77614e-134		ENSG00000160808, ENSG00000178055
cg03391568	3	46918266	1.27e-15	3.19e-11	0.7456	0.0279	0.7407	0.0235	0.7455	0.0249	0.7328	0.0233	4.0513e-26	PTH1R	ENSG00000160808, ENSG00000160801
cg02527881	3	46936655	8.97e-25	4.43e-14	0.7238	0.084	0.6784	0.0898	0.6623	0.0829	0.6473	0.0902	3.97371e-38	PTH1R	ENSG00000160801, ENSG00000160796
cg00906812	3	47018657	8.64e-122	4.18e-48	0.4613	0.0242	0.3844	0.0331	0.3984	0.0385	0.381	0.0343	3.61152e-169	CCDC12	ENSG00000160796
cg27386529	3	47517807	3.58e-93	7.91e-35	0.6494	0.0332	0.5311	0.0346	0.538	0.0404	0.5186	0.0376	2.83178e-127	SCAP	ENSG00000114650
cg26614073	3	47517819	1.76e-105	9.75e-29	0.7661	0.0275	0.6482	0.0348	0.656	0.0367	0.6354	0.0363	1.716e-133	SCAP	ENSG00000114650
cg14758413	3	47843865	2.8e-12	6.44e-13	0.137	0.024	0.1191	0.0236	0.1223	0.0339	0.117	0.0191	1.8032e-24	DHX30;DHX30	ENSG00000132153
cg13052625	3	47865946	2.96e-109	1.45e-11	0.586	0.0366	0.4313	0.0507	0.4314	0.0607	0.4321	0.0404	4.292e-120	DHX30;DHX30	ENSG00000132153, ENSG00000047849
cg04035392	3	47866155	1.34e-104	2.15e-16	0.5921	0.0264	0.4918	0.0285	0.4999	0.036	0.4902	0.0271	2.881e-120	DHX30;DHX30	ENSG00000132153, ENSG00000047849
cg10257332	3	47869137	7.2e-66	5.72e-10	0.7784	0.0253	0.7167	0.0329	0.7218	0.0383	0.7078	0.0359	4.1184e-75	DHX30;DHX30	ENSG00000132153, ENSG00000047849
cg17631451	3	48507354	2.44e-98	2.63e-27	0.4263	0.034	0.3066	0.0422	0.3168	0.0433	0.3047	0.0406	6.4172e-125	TREX1;TREX1;TREX1;TREX1	ENSG00000213689
cg14494596	3	48542040	2.39e-73	2.73e-20	0.422	0.0271	0.3404	0.04	0.3499	0.0428	0.3418	0.0415	6.5247e-93	SHISA5	ENSG00000164054
cg10319474	3	48573819	8.05e-125	2.08e-09	0.7651	0.0297	0.6333	0.0349	0.6611	0.0484	0.6403	0.0468	1.6744e-133	PFKFB4	ENSG00000114268, ENSG00000164054
cg12309479	3	48647426	6.01e-23	3.37e-10	0.2242	0.0347	0.1904	0.0386	0.1881	0.0401	0.1876	0.0333	2.02537e-32	UQCRC1	ENSG00000010256
cg27421679	3	48788345	1.01e-20	6.4e-11	0.865	0.0254	0.8543	0.0131	0.854	0.0177	0.8473	0.0207	6.464e-31	PRKAR2A	ENSG00000068745, ENSG00000114302
cg15588941	3	48936565	7.59e-78	1.37e-10	0.7939	0.0197	0.7365	0.0208	0.7422	0.0227	0.7308	0.0225	1.03983e-87	SLC25A20	ENSG00000178537
cg16541026	3	49026934	3.4e-102	3.26e-09	0.6373	0.0281	0.5127	0.0349	0.5155	0.0376	0.5097	0.0374	1.1084e-110	P4HTM;P4HTM	ENSG00000178467
cg13432286	3	49027002	2.59e-14	4.82e-09	0.1421	0.025	0.1152	0.0268	0.1131	0.0316	0.1124	0.0216	1.24838e-22	P4HTM;P4HTM	ENSG00000178467
cg09610987	3	49028278	1.22e-41	9.96e-32	0.2242	0.0348	0.1702	0.0402	0.171	0.0409	0.1642	0.0363	1.21512e-72	P4HTM;P4HTM	ENSG00000178467
cg22508782	3	49028594	8.22e-87	8.15e-11	0.2421	0.0345	0.1427	0.0269	0.1441	0.0269	0.1415	0.0266	6.6993e-97	P4HTM;P4HTM	ENSG00000178252, ENSG00000178467
cg23437162	3	49067151	4.44e-38	9.67e-13	0.4782	0.0317	0.4079	0.0386	0.4088	0.0402	0.4019	0.0336	4.29348e-50	QRICH1;IMPDH2;QRICH1	ENSG00000178035
cg14507891	3	49208514	4.88e-49	1.45e-28	0.3086	0.0333	0.2387	0.036	0.2447	0.0398	0.2318	0.0358	7.076e-77	KLHDC8B	ENSG00000185909
cg10255761	3	49210029	6.24e-80	1.58e-27	0.8754	0.0155	0.8097	0.0283	0.8214	0.0281	0.8015	0.0261	9.8592e-107	KLHDC8B	ENSG00000185909
cg14798641	3	49314920	6.18e-77	1.62e-10	0.7133	0.0463	0.6552	0.05	0.6736	0.0527	0.6578	0.0513	1.00116e-86	USP4;USP4;C3orf62	ENSG00000185909, ENSG00000114316
cg18642234	3	49394622	2.72e-65	3.01e-16	0.6156	0.0325	0.5613	0.0339	0.5822	0.0406	0.5713	0.0395	8.1872e-81	GPX1;GPX1;GPX1	ENSG00000233276, ENSG00000114316
cg00174179	3	49450293	1.81e-105	4.01e-09	0.5663	0.0243	0.491	0.0223	0.4899	0.0233	0.483	0.0218	7.2581e-114	RHOA;TCTA	ENSG00000145022, ENSG00000067560
cg05767306	3	49459143	9.72e-103	3.85e-36	0.6352	0.0301	0.5791	0.0304	0.5987	0.0312	0.5766	0.0306	3.7422e-138	AMT;AMT;AMT;AMT;AMT	ENSG00000145020
cg17877071	3	49460177	2.54e-58	6.59e-11	0.5404	0.029	0.5111	0.0399	0.5293	0.0458	0.5206	0.0453	1.67386e-68	AMT;AMT;AMT;AMT;NICN1;AMT	ENSG00000145020
cg00076555	3	49705435	9.21e-63	1.45e-21	0.7771	0.0292	0.7232	0.0292	0.7246	0.0302	0.7076	0.0328	1.33545e-83	BSN	ENSG00000164061, ENSG00000164062
cg13033938	3	49824475	8.5e-131	9.98e-46	0.2805	0.0318	0.1541	0.0225	0.158	0.0279	0.1398	0.0202	8.483e-176	IP6K1;IP6K1	ENSG00000176095
cg24902842	3	49850507	6.18e-88	4.72e-12	0.7986	0.0261	0.7014	0.0312	0.7105	0.0339	0.6912	0.0342	2.91696e-99	UBA7	ENSG00000182179
cg19381811	3	49851713	4.63e-125	2.6e-18	0.5986	0.0395	0.4318	0.0447	0.4422	0.0494	0.4307	0.0565	1.2038e-142	UBA7	ENSG00000182179
cg18569182	3	49894380	3.22e-14	2.9e-11	0.5022	0.0216	0.4862	0.0224	0.4877	0.023	0.4834	0.0224	9.338e-25	TRAIP	ENSG00000183763
cg11839681	3	49940919	5.62e-34	2.16e-08	0.7708	0.0544	0.7128	0.0678	0.7369	0.0569	0.7169	0.0435	1.21392e-41	MST1R	ENSG00000164078
cg03484180	3	49967517	6.67e-82	9.57e-24	0.5478	0.0338	0.4741	0.0386	0.4859	0.0436	0.4666	0.0395	6.38319e-105	MON1A;MON1A	ENSG00000164077
cg13072940	3	49967521	8.89e-49	3.66e-20	0.5073	0.0263	0.4675	0.0341	0.4761	0.037	0.4654	0.034	3.25374e-68	MON1A;MON1A	ENSG00000164077
cg21813538	3	49967713	4.17e-12	4.13e-11	0.7175	0.0314	0.695	0.0322	0.7041	0.0307	0.6934	0.0321	1.72221e-22	MON1A;MON1A	ENSG00000164077
cg25336900	3	50202831	1.41e-19	1.76e-08	0.8314	0.0313	0.8232	0.0271	0.8254	0.0257	0.8128	0.0302	2.4816e-27	SEMA3F	ENSG00000114349, ENSG00000001617
cg00390253	3	50241300	1.33e-17	1.46e-10	0.8369	0.0279	0.8269	0.0172	0.8309	0.0189	0.8186	0.0203	1.9418e-27	SLC38A3	ENSG00000188338
cg10364905	3	50262408	7.34e-20	2.3e-11	0.8096	0.0333	0.7973	0.0265	0.7987	0.0267	0.7845	0.0315	1.6882e-30		ENSG00000188338, ENSG00000114353, ENSG00000188338, ENSG00000263156
cg22467301	3	50265698	1.43e-78	1.33e-11	0.4525	0.0225	0.3803	0.0322	0.3812	0.0374	0.3776	0.0322	1.9019e-89		ENSG00000188338, ENSG00000114353, ENSG00000188338, ENSG00000263156
cg06181697	3	50294603	1.08e-87	1.13e-25	0.6599	0.0403	0.55	0.042	0.5449	0.0429	0.5288	0.0368	1.2204e-112	GNAI2;GNAI2	ENSG00000012171, ENSG00000114353, ENSG00000262015, ENSG00000263156
cg20116935	3	50303757	6.1e-105	4.18e-42	0.6654	0.0288	0.5897	0.0248	0.5883	0.0317	0.5689	0.0305	2.5498e-146	SEMA3B;SEMA3B	ENSG00000012171, ENSG00000262015
cg12577320	3	50304179	2.51e-37	2.29e-11	0.8246	0.0194	0.7971	0.0203	0.7961	0.0208	0.7834	0.0244	5.7479e-48	SEMA3B;SEMA3B	ENSG00000012171, ENSG00000262015
cg02490920	3	50304406	1.73e-57	1.13e-13	0.7641	0.0398	0.7332	0.0256	0.7357	0.0277	0.7191	0.0302	1.9549e-70	SEMA3B;SEMA3B	ENSG00000012171, ENSG00000262015
cg22927302	3	50304463	2.05e-90	4.04e-33	0.7156	0.0335	0.654	0.0253	0.6606	0.0258	0.6375	0.0281	8.282e-123	SEMA3B;SEMA3B	ENSG00000012171, ENSG00000262015
cg20912205	3	50337305	6.46e-96	3.76e-42	0.4266	0.0285	0.3555	0.0392	0.3648	0.0424	0.3498	0.0379	2.42896e-137	NAT6;HYAL3	ENSG00000186792, ENSG00000261855
cg03655330	3	50337494	7.43e-14	1.98e-13	0.3247	0.0578	0.3054	0.0531	0.3332	0.0645	0.3192	0.0631	1.47114e-26	HYAL1;HYAL1;HYAL1;NAT6;HYAL1;HYAL1;HYAL1;HYAL3	ENSG00000186792, ENSG00000261855
cg02237172	3	50380958	1.86e-12	2.02e-16	0.6517	0.025	0.6497	0.0238	0.6669	0.0278	0.6499	0.03	3.7572e-28	ZMYND10	ENSG00000068028
cg23431721	3	50387780	1.85e-26	2.31e-19	0.3397	0.0511	0.272	0.0453	0.28	0.0427	0.2616	0.0391	4.2735e-45	TUSC4;CYB561D2	ENSG00000114395, ENSG00000114388, ENSG00000004838
cg12708802	3	50388878	1.96e-38	5.73e-13	0.7935	0.0441	0.7548	0.0403	0.7586	0.0393	0.7431	0.0387	1.12308e-50	TUSC4;CYB561D2	ENSG00000114395, ENSG00000114388
cg08207895	3	50388901	4.07e-53	3.89e-13	0.8406	0.0338	0.7936	0.0368	0.7955	0.0359	0.7807	0.0374	1.58323e-65	TUSC4;CYB561D2	ENSG00000114395, ENSG00000114388
cg02310103	3	50391305	5.32e-35	1.2e-08	0.4479	0.0456	0.432	0.0511	0.4541	0.0616	0.4473	0.0609	6.384e-43	CYB561D2	ENSG00000114388
cg23406136	3	50397379	4.67e-60	4.24e-35	0.6007	0.0223	0.5613	0.0215	0.5671	0.0224	0.5484	0.0233	1.98008e-94	TMEM115	ENSG00000126062
cg07129669	3	50403227	2.02e-121	5.5e-08	0.4347	0.0226	0.3411	0.0339	0.338	0.0361	0.3394	0.0307	1.111e-128	CACNA2D2;CACNA2D2	ENSG00000007402, ENSG00000126062
cg22670759	3	50487955	5.42e-117	4.71e-27	0.6317	0.0442	0.461	0.0573	0.464	0.0589	0.4492	0.0558	2.55282e-143	CACNA2D2;CACNA2D2	ENSG00000007402, ENSG00000126062
cg22120095	3	50488020	1.26e-137	1.37e-39	0.6745	0.0466	0.4425	0.0574	0.4496	0.0604	0.4183	0.0624	1.7262e-176	CACNA2D2;CACNA2D2	ENSG00000007402, ENSG00000126062
cg00383793	3	50488162	3.27e-66	1.67e-13	0.6362	0.0406	0.549	0.0468	0.5483	0.0472	0.5375	0.049	5.4609e-79	CACNA2D2;CACNA2D2	ENSG00000007402, ENSG00000126062
[truncated: 7,705 more rows]

## Sheet: ia-DMSs
ILMNID	Chr	Mapinfo	Pvalue_04	Pvalue_48	beta0.avg	beta0.sd	beta4_5.avg	beta4_5.sd	beta4.avg	beta4.sd	beta8.avg	beta8.sd	Sasha_pval	UCSC_RefGene_Name	GreatGene	replicated_in_Alisch27k
cg22398226	4	155662217	1.66e-149	5.09e-307	0.2164	0.0365	0.5984	0.0785	0.5398	0.0832	0.6863	0.0652	0		ENSG00000121207	NA
cg13224583	1	156883745	1.59e-127	1.45e-291	0.2738	0.0513	0.5139	0.0604	0.467	0.0618	0.572	0.0543	0	PEAR1	ENSG00000187800, ENSG00000132694	NA
cg08271909	4	155661691	6.86e-156	2.12e-253	0.4448	0.05	0.7692	0.0511	0.7309	0.0546	0.8212	0.0388	0		ENSG00000121207	NA
cg14918082	17	7833237	5.1e-150	1.19e-219	0.1287	0.0296	0.4724	0.0674	0.4402	0.0643	0.5323	0.0665	0	KCNAB3	ENSG00000170049, ENSG00000170037	yes
cg00135497	4	155661849	2.1e-155	6.39e-211	0.2099	0.0395	0.6144	0.0779	0.5541	0.0794	0.6849	0.0638	0		ENSG00000121207	NA
cg24718722	10	129536818	3.1e-102	3.31e-209	0.1116	0.0237	0.3646	0.0682	0.3151	0.0696	0.4074	0.0692	0	FOXI2	ENSG00000180745, ENSG00000186766	NA
cg19509778	10	129537308	3.61e-145	1.8e-178	0.0986	0.0186	0.4498	0.0639	0.4013	0.0653	0.4887	0.0653	0	FOXI2	ENSG00000180745, ENSG00000186766	NA
cg03065175	4	155661758	2.25e-168	1.95e-168	0.3746	0.054	0.7879	0.0534	0.7467	0.0643	0.8294	0.0438	0		ENSG00000121207	NA
cg27162435	17	7833163	1.37e-160	8.1e-163	0.1446	0.0366	0.5609	0.0673	0.5272	0.0659	0.6126	0.0618	0	KCNAB3	ENSG00000170049, ENSG00000170037	NA
cg21017569	17	7832769	6.46e-157	2.46e-160	0.2732	0.0552	0.7222	0.0663	0.6905	0.0664	0.7694	0.0596	0	KCNAB3	ENSG00000170049, ENSG00000170037	NA
cg12499872	16	58019893	1.01e-173	6.82e-141	0.3651	0.0454	0.7557	0.0342	0.7271	0.0354	0.7818	0.0282	0	TEPP;TEPP	ENSG00000159648, ENSG00000166188	NA
cg15645660	1	55247356	1.86e-176	4.48e-138	0.1872	0.0399	0.7953	0.0544	0.7737	0.0544	0.8253	0.0499	0	TTC22	ENSG00000162396, ENSG00000006555	NA
cg01511232	4	155661929	7.92e-148	< 2.25E-308	0.2758	0.0396	0.6312	0.0725	0.5778	0.0788	0.7131	0.0633	0		ENSG00000121207	NA
cg13407335	17	7832852	9.25e-136	2.81e-171	0.1257	0.0261	0.5236	0.083	0.4807	0.0837	0.5902	0.0807	2.59925e-306	KCNAB3	ENSG00000170049, ENSG00000170037	NA
cg01794929	22	31500940	5.15e-118	5.16e-186	0.5069	0.0481	0.7053	0.0564	0.6824	0.0569	0.7428	0.0529	2.6574e-303	SELM	ENSG00000183963, ENSG00000183963, ENSG00000198832	NA
cg16513459	17	7832932	4.51e-139	1.35e-161	0.1329	0.031	0.5232	0.0764	0.4827	0.0722	0.5767	0.0746	6.0885e-300	KCNAB3	ENSG00000170049, ENSG00000170037	NA
cg25460807	8	21908022	9.18e-125	3.85e-174	0.2572	0.0339	0.6021	0.0595	0.5819	0.0533	0.66	0.0594	3.5343e-298		ENSG00000158856	NA
cg01331772	2	131094827	6.68e-106	3.04e-188	0.117	0.0367	0.4315	0.0962	0.3859	0.0735	0.5053	0.085	2.03072e-293		ENSG00000136710, ENSG00000152086	NA
cg15089077	1	55246867	5.34e-160	1.74e-131	0.2782	0.0281	0.6336	0.047	0.615	0.0506	0.6557	0.0502	9.2916e-291	TTC22	ENSG00000162396, ENSG00000006555	NA
cg19022697	1	55247140	9.49e-141	3.74e-150	0.1202	0.0399	0.5526	0.0608	0.5295	0.0581	0.5969	0.0587	3.54926e-290	TTC22	ENSG00000162396, ENSG00000006555	NA
cg08119655	11	7595925	6.18e-126	6.31e-165	0.2571	0.0381	0.4925	0.0599	0.4558	0.0598	0.5381	0.0606	3.89958e-290	PPFIBP2	ENSG00000166387, ENSG00000166394	NA
cg15951188	17	7832680	1.65e-129	1.14e-159	0.3235	0.042	0.6057	0.0541	0.5821	0.0506	0.6417	0.0533	1.881e-288	KCNAB3	ENSG00000170049, ENSG00000170037	NA
cg12634306	1	40098811	1.62e-133	1.04e-154	0.107	0.0274	0.4179	0.0507	0.3812	0.0479	0.4578	0.046	1.6848e-287	HEYL	ENSG00000090621, ENSG00000163909	NA
cg11766468	19	7923041	1.33e-111	2.33e-176	0.32	0.0612	0.5762	0.0551	0.5438	0.056	0.6316	0.0541	3.0989e-287	EVI5L;EVI5L		NA
cg07547765	17	46685448	1.32e-112	9.27e-175	0.2549	0.0316	0.5013	0.072	0.4703	0.0742	0.5443	0.0753	1.22364e-286	HOXB7	ENSG00000108511	NA
cg04370442	16	58019866	4.31e-178	5.23e-105	0.2701	0.0494	0.7675	0.0556	0.7258	0.058	0.7998	0.0475	2.25413e-282	TEPP;TEPP	ENSG00000159648, ENSG00000166188	NA
cg01215511	16	2975552	3.53e-123	1.39e-157	0.4015	0.0642	0.6234	0.0664	0.6107	0.0701	0.6623	0.0625	4.9067e-280	FLYWCH1;FLYWCH1	ENSG00000131650, ENSG00000059122	NA
cg09991306	2	241975140	1.01e-148	5.9e-131	0.1109	0.0338	0.561	0.082	0.5067	0.0941	0.5655	0.096	5.959e-279	SNED1	ENSG00000162804, ENSG00000115687	NA
cg18091083	17	78819092	7.11e-133	5.51e-146	0.212	0.0372	0.4664	0.0596	0.4337	0.0574	0.5212	0.0566	3.91761e-278	RPTOR;RPTOR	ENSG00000141564, ENSG00000176108	NA
cg01323777	17	7832943	3.19e-138	3.54e-139	0.1334	0.0283	0.5794	0.0906	0.5229	0.0895	0.6437	0.087	1.12926e-276	KCNAB3	ENSG00000170049, ENSG00000170037	NA
cg02489552	19	15121531	2.56e-134	1.2e-135	0.2718	0.036	0.5129	0.0545	0.4756	0.0547	0.5299	0.0549	3.072e-269	CCDC105	ENSG00000160994	yes
cg25241559	2	241989379	1.3e-178	5.58e-90	0.1661	0.025	0.8257	0.0389	0.7959	0.0516	0.8421	0.0391	7.254e-268	SNED1	ENSG00000162804, ENSG00000115687	NA
cg01278041	4	184018527	7.9e-176	2.43e-89	0.2287	0.0386	0.5853	0.0577	0.5705	0.0602	0.6154	0.0542	1.9197e-264	C4orf38	ENSG00000151718	NA
cg00700412	12	58011837	3.04e-139	6.35e-126	0.3376	0.0559	0.6099	0.0632	0.5668	0.0677	0.6243	0.0618	1.9304e-264		ENSG00000135502	NA
cg18462381	10	129536718	1.57e-163	2.06e-100	0.3931	0.0321	0.8111	0.0383	0.7897	0.0439	0.8205	0.0418	3.2342e-263	FOXI2	ENSG00000180745, ENSG00000186766	NA
cg23365801	17	7832909	6.16e-136	9.51e-128	0.1281	0.0341	0.4632	0.0641	0.4265	0.0667	0.5046	0.0648	5.85816e-263	KCNAB3	ENSG00000170049, ENSG00000170037	NA
cg00034101	1	40098595	7.84e-154	5.28e-107	0.4121	0.0323	0.7093	0.0327	0.6915	0.0339	0.7284	0.0376	4.13952e-260	HEYL	ENSG00000090621, ENSG00000163909	NA
cg24550149	1	55246954	2.91e-160	2.57e-100	0.1561	0.0268	0.6635	0.0603	0.642	0.0593	0.6965	0.0649	7.4787e-260	TTC22	ENSG00000162396, ENSG00000006555	NA
cg11041817	17	46685327	2.14e-103	2.36e-156	0.165	0.0342	0.4852	0.0816	0.4485	0.0853	0.5303	0.0779	5.0504e-259	HOXB7		NA
cg21361322	22	31500896	3.6e-92	2.12e-166	0.6064	0.0581	0.7536	0.0565	0.7302	0.0592	0.7874	0.051	7.632e-258	SELM	ENSG00000183963, ENSG00000183963, ENSG00000198832	NA
cg08404702	16	2133388	1.13e-142	9.33e-116	0.5054	0.0563	0.8141	0.04	0.7916	0.0443	0.834	0.0396	1.05429e-257	TSC2;TSC2;TSC2	ENSG00000103197, ENSG00000008710	NA
cg00002033	19	39798481	1.81e-151	6.96e-107	0.1904	0.0619	0.645	0.0744	0.6362	0.0705	0.6941	0.0737	1.25976e-257	LRFN1	ENSG00000182393, ENSG00000128011, ENSG00000128011	NA
cg26058474	2	241975035	5.51e-169	2.64e-89	0.2194	0.0481	0.7368	0.0555	0.6988	0.0696	0.7343	0.0678	1.45464e-257	SNED1	ENSG00000162804, ENSG00000115687	NA
cg11199014	19	39798563	4.55e-147	2.15e-110	0.3935	0.0545	0.7685	0.0586	0.7607	0.0581	0.8013	0.0543	9.7825e-257	LRFN1	ENSG00000182393, ENSG00000128011, ENSG00000128011	NA
cg17453840	15	83317526	8.2e-171	1.74e-86	0.3329	0.0463	0.7693	0.041	0.7372	0.052	0.787	0.0416	1.4268e-256	CPEB1	ENSG00000214575	NA
cg13895343	17	26708773	2.83e-160	8.56e-97	0.1576	0.0339	0.4082	0.0439	0.3867	0.0477	0.4333	0.0421	2.42248e-256	SARM1	ENSG00000004139, ENSG00000076351, ENSG00000262186, ENSG00000267556	NA
cg00589617	1	230415343	1.88e-138	7.73e-118	0.4059	0.0699	0.6739	0.0625	0.6433	0.0713	0.7114	0.0679	1.45324e-255	GALNT2	ENSG00000143641, ENSG00000177614	NA
cg02532017	2	241974917	1.58e-173	6.96e-79	0.4663	0.0364	0.7823	0.0433	0.7618	0.049	0.7819	0.0495	1.09968e-251	SNED1	ENSG00000162804, ENSG00000115687	NA
cg23381646	7	44187310	4.76e-139	2.88e-111	0.4847	0.0416	0.7108	0.0446	0.7014	0.0497	0.7327	0.0438	1.37088e-249	GCK;GCK;GCK	ENSG00000106633, ENSG00000106631	NA
cg14644418	10	129536661	1.48e-166	1.72e-83	0.3602	0.0407	0.6905	0.042	0.6571	0.046	0.7034	0.0451	2.5456e-249	FOXI2	ENSG00000180745, ENSG00000186766	NA
cg11949335	1	55247408	2.22e-168	4.23e-80	0.4629	0.0506	0.8517	0.0293	0.8366	0.0337	0.8688	0.0275	9.3906e-248	TTC22	ENSG00000162396, ENSG00000006555	NA
cg24951886	10	13526236	1.9e-133	2.8e-108	0.3674	0.0463	0.5786	0.0646	0.5178	0.0745	0.5963	0.0654	5.32e-241	BEND7;BEND7	ENSG00000165626, ENSG00000086475	NA
cg02231404	20	62679635	2.22e-92	5.38e-149	0.1178	0.022	0.2837	0.0523	0.2552	0.0502	0.3387	0.0563	1.19436e-240	SOX18	ENSG00000203883, ENSG00000101161	NA
cg24466377	19	46268509	3.28e-154	3.97e-87	0.2728	0.0518	0.5491	0.0512	0.5292	0.0549	0.5704	0.0481	1.30216e-240	SIX5	ENSG00000177045, ENSG00000177051	NA
cg13924715	11	10750890	1.11e-185	9.97e-55	0.2243	0.0385	0.8646	0.0529	0.8446	0.0556	0.8829	0.0455	1.10667e-239		ENSG00000072952, ENSG00000198730	NA
cg13935577	12	107974897	3.18e-156	8.59e-84	0.3317	0.0751	0.7564	0.0515	0.7438	0.0584	0.7771	0.0473	2.73162e-239	BTBD11;BTBD11	ENSG00000136045, ENSG00000151136	NA
cg16980380	17	78417883	6.9e-126	4.76e-114	0.2383	0.0503	0.4835	0.0708	0.4591	0.0692	0.5032	0.0658	3.2844e-239		ENSG00000173818, ENSG00000171246	NA
cg23491743	2	241989271	8.12e-143	4.08e-97	0.305	0.0491	0.7295	0.099	0.6965	0.1066	0.7664	0.0667	3.31296e-239	SNED1	ENSG00000162804, ENSG00000115687	NA
cg13916835	17	2078431	2.8e-120	3.46e-118	0.4315	0.0423	0.6779	0.0485	0.6782	0.0492	0.7139	0.0464	9.688e-238	SMG6;SMG6	ENSG00000177374, ENSG00000070366	NA
cg24250902	1	230415547	3.32e-147	2.72e-89	0.3531	0.0761	0.6202	0.0704	0.5918	0.0839	0.6648	0.0809	9.0304e-236	GALNT2	ENSG00000143641, ENSG00000177614	NA
cg26910511	19	39799037	9.49e-133	1.13e-102	0.3303	0.0485	0.6694	0.0663	0.6561	0.0648	0.7088	0.0677	1.07237e-234	LRFN1	ENSG00000182393, ENSG00000128011, ENSG00000128011	NA
cg09470638	19	15121509	2.51e-129	1.83e-105	0.4724	0.0253	0.6675	0.0379	0.6475	0.0415	0.6806	0.0423	4.5933e-234	CCDC105	ENSG00000160994	NA
cg10040131	2	73178866	1.09e-147	3.24e-85	0.3765	0.0282	0.6248	0.0321	0.5986	0.0424	0.6322	0.0426	3.5316e-232	SFXN5	ENSG00000144040, ENSG00000135638	NA
cg25432738	13	21009861	1.75e-131	2.14e-100	0.4382	0.0554	0.7391	0.0637	0.708	0.0602	0.7529	0.0612	3.745e-231	CRYL1	ENSG00000121742, ENSG00000165475	NA
cg09490371	2	233253024	5.95e-140	1.12e-91	0.2347	0.0613	0.6847	0.0564	0.6609	0.0594	0.696	0.0592	6.664e-231	ECEL1P2	ENSG00000163283, ENSG00000163286	NA
cg07013148	8	146233339	1.65e-141	1.02e-88	0.3262	0.0558	0.6251	0.0614	0.6054	0.0566	0.6494	0.0569	1.683e-229			NA
cg06783429	7	127673038	3.71e-141	2.32e-88	0.295	0.0439	0.5495	0.0531	0.5498	0.0557	0.5946	0.0528	8.6072e-229	SND1	ENSG00000128594	NA
cg16084133	22	28074146	1.33e-188	6.66e-41	0.3875	0.057	0.7586	0.0428	0.7456	0.0457	0.7766	0.0394	8.8578e-229		ENSG00000169184	NA
cg10767662	19	13127729	4.36e-184	7.81e-45	0.3133	0.0378	0.8443	0.0228	0.8264	0.0293	0.849	0.0232	3.40516e-228	NFIX	ENSG00000104903, ENSG00000008441	NA
cg10760299	15	45669010	2.07e-137	2.04e-91	0.2223	0.0689	0.4522	0.0905	0.4158	0.0827	0.466	0.0915	4.2228e-228	GATM	ENSG00000171766, ENSG00000137860	NA
cg21244580	8	79934476	1.64e-30	2.72e-198	0.5372	0.0548	0.6212	0.0727	0.5782	0.0709	0.6949	0.0665	4.4608e-228		ENSG00000104432, ENSG00000104435	NA
cg25556035	19	13127873	8.63e-180	5.88e-49	0.106	0.0254	0.7923	0.0349	0.7598	0.0491	0.8016	0.0331	5.07444e-228	NFIX	ENSG00000104903, ENSG00000008441	NA
cg25447164	17	78417789	1.27e-113	7.03e-115	0.2592	0.0427	0.4712	0.0753	0.446	0.0715	0.4923	0.0733	8.9281e-228		ENSG00000173818, ENSG00000171246	NA
cg05697274	1	230415377	4.55e-128	3.67e-100	0.4378	0.0653	0.6236	0.054	0.6026	0.0605	0.6608	0.0598	1.66985e-227	GALNT2	ENSG00000143641, ENSG00000177614	NA
cg03144619	1	230415668	2.8e-126	3.8e-100	0.5117	0.0778	0.7815	0.0582	0.7493	0.0689	0.8159	0.0612	1.064e-225	GALNT2	ENSG00000143641, ENSG00000177614	NA
cg17583504	19	49669542	3.77e-136	5.46e-90	0.5966	0.07	0.7498	0.0657	0.731	0.0647	0.7655	0.057	2.05842e-225	TRPM4	ENSG00000130529, ENSG00000063127	NA
cg13870494	9	72658358	4.1e-167	9.62e-59	0.3487	0.0558	0.8072	0.0279	0.7878	0.0321	0.8193	0.0223	3.9442e-225	MAMDC2	ENSG00000165072, ENSG00000262783	yes
cg05478824	17	79970135	1.59e-133	2.55e-92	0.3051	0.0328	0.5329	0.0343	0.5211	0.0315	0.5587	0.0321	4.0545e-225	ASPSCR1	ENSG00000169689, ENSG00000169696	NA
cg04367503	19	13121571	6.47e-130	1.68e-95	0.1462	0.0249	0.3838	0.0546	0.347	0.053	0.3996	0.0517	1.08696e-224	NFIX	ENSG00000104903, ENSG00000008441	NA
cg11830800	12	41087520	3.11e-105	1.24e-119	0.2764	0.062	0.537	0.1132	0.4933	0.1137	0.5784	0.1004	3.8564e-224	CNTN1;CNTN1	ENSG00000018236, ENSG00000165966	NA
cg08753172	17	1401405	1.88e-111	1.14e-111	0.138	0.0272	0.3574	0.0577	0.3675	0.0699	0.4213	0.0753	2.1432e-222	INPP5K;INPP5K;INPP5K	ENSG00000132376, ENSG00000197879	NA
cg06942979	22	31501382	2.29e-61	2.42e-160	0.3977	0.0342	0.5018	0.0441	0.4782	0.046	0.5358	0.0444	5.5418e-221	SELM	ENSG00000183963, ENSG00000183963, ENSG00000198832	NA
cg14292870	12	6887543	7.53e-172	1.39e-49	0.3705	0.0446	0.7358	0.0399	0.7177	0.041	0.752	0.0377	1.04667e-220	LAG3	ENSG00000089692, ENSG00000010610, ENSG00000089692, ENSG00000268779	NA
cg03704673	17	4692287	2e-162	6.67e-58	0.3183	0.0564	0.618	0.0644	0.5984	0.0669	0.637	0.0647	1.334e-219	GLTPD2;GLTPD2	ENSG00000182853, ENSG00000182327	NA
cg04927345	8	144965151	1.07e-120	1.12e-98	0.4533	0.0447	0.6064	0.0387	0.5931	0.0384	0.6245	0.04	1.1984e-218		ENSG00000178209, ENSG00000227184	NA
cg24591105	1	230415225	4.31e-141	8.18e-78	0.5176	0.059	0.7398	0.0484	0.7193	0.0589	0.7657	0.0521	3.52558e-218	GALNT2	ENSG00000143641, ENSG00000177614	NA
cg03994651	19	49004677	8.06e-81	1.41e-137	0.4469	0.0301	0.5526	0.0351	0.5394	0.0362	0.5823	0.0358	1.13646e-217	LMTK3	ENSG00000142235, ENSG00000105443	NA
cg09655403	5	78985495	6.35e-145	4.15e-73	0.3639	0.0833	0.6871	0.0789	0.662	0.0895	0.7	0.0822	2.63525e-217	CMYA5	ENSG00000164309	NA
cg03054277	1	228400217	1.46e-101	3.99e-116	0.3595	0.042	0.544	0.0413	0.5238	0.0377	0.5708	0.0456	5.8254e-217	OBSCN;OBSCN	ENSG00000154358, ENSG00000154370	NA
cg11617964	6	32118399	5.79e-182	5.67e-34	0.1918	0.0346	0.5856	0.0392	0.5751	0.0457	0.6045	0.0439	3.28293e-215	PRRT1	ENSG00000204314, ENSG00000221988, ENSG00000227122, ENSG00000231618	NA
cg11743675	12	41221855	1.1e-140	1.45e-73	0.2926	0.0673	0.6181	0.0962	0.5879	0.0999	0.6499	0.0877	1.595e-213	CNTN1;CNTN1	ENSG00000018236, ENSG00000165966	NA
cg27532360	17	42452994	4.23e-142	5.02e-72	0.4377	0.047	0.7059	0.0376	0.6891	0.044	0.7174	0.0398	2.12346e-213	ITGA2B	ENSG00000005961, ENSG00000161682	NA
cg00213295	17	32925561	1e-150	4.63e-63	0.4553	0.0418	0.7527	0.0437	0.7325	0.0491	0.7684	0.0441	4.63e-213	TMEM132E	ENSG00000132141, ENSG00000181291	NA
cg01883408	5	132083691	2.48e-127	3.44e-86	0.2289	0.0371	0.3786	0.0337	0.361	0.0378	0.3931	0.0314	8.5312e-213	CCNI2	ENSG00000205089	NA
cg09932758	12	58022542	1.35e-131	3.2e-81	0.424	0.035	0.6124	0.0336	0.5878	0.0335	0.6238	0.0332	4.32e-212	B4GALNT1	ENSG00000135454, ENSG00000135502	NA
cg23651872	17	77924733	2.78e-149	1.67e-63	0.1807	0.0326	0.5761	0.0597	0.5658	0.0624	0.6156	0.0687	4.6426e-212	TBC1D16	ENSG00000167291, ENSG00000141582	NA
cg00491255	16	58019984	3.42e-162	1.56e-50	0.5115	0.0634	0.8864	0.0219	0.8697	0.0269	0.8961	0.0194	5.3352e-212	TEPP;TEPP	ENSG00000159648, ENSG00000166188	NA
cg05578595	3	186542905	1.29e-155	7.61e-57	0.2544	0.0322	0.4117	0.0337	0.4135	0.0389	0.4381	0.0372	9.8169e-212			NA
cg09983216	17	46679715	6.61e-138	1.63e-74	0.2992	0.0444	0.4935	0.0551	0.4682	0.0587	0.5074	0.0559	1.07743e-211	LOC404266;LOC404266;HOXB6	ENSG00000108511, ENSG00000120075	NA
cg08550394	16	4013659	7.26e-136	1.62e-76	0.2306	0.0304	0.3924	0.0333	0.3784	0.0387	0.4073	0.0318	1.17612e-211	ADCY9	ENSG00000162104, ENSG00000005339	NA
cg00711496	19	50191497	1.09e-45	1.41e-166	0.6655	0.042	0.7446	0.0502	0.7511	0.0552	0.8013	0.0498	1.5369e-211	C19orf76;PRMT1;PRMT1;PRMT1	ENSG00000169169	NA
cg04396112	7	2151007	5.18e-149	8.79e-63	0.3749	0.0762	0.7069	0.0727	0.6914	0.0721	0.7304	0.0703	4.55322e-211	MAD1L1;MAD1L1;MAD1L1	ENSG00000225968, ENSG00000002822	NA
cg16331674	22	28074071	4.36e-161	2.8e-50	0.4944	0.0524	0.8071	0.0312	0.7983	0.034	0.8194	0.0286	1.2208e-210		ENSG00000169184	NA
cg11604426	17	30592406	7.37e-181	1.83e-29	0.1671	0.028	0.4321	0.0381	0.4206	0.044	0.4446	0.0393	1.34871e-209	RHBDL3	ENSG00000141314	NA
cg13392258	17	77806190	4.83e-130	3.88e-80	0.144	0.0263	0.3379	0.053	0.3235	0.0521	0.3713	0.054	1.87404e-209		ENSG00000141570, ENSG00000141582	NA
cg27567561	12	107974733	1.56e-121	1.74e-88	0.6116	0.0453	0.83	0.045	0.8156	0.0501	0.8469	0.0406	2.7144e-209	BTBD11;BTBD11	ENSG00000136045, ENSG00000151136	NA
cg01076874	19	39797966	3.56e-153	1.93e-56	0.5046	0.0429	0.7842	0.0397	0.7842	0.0381	0.8139	0.032	6.8708e-209	LRFN1	ENSG00000182393, ENSG00000128011, ENSG00000128011	NA
cg27392771	19	13125851	6.01e-177	4.43e-32	0.4724	0.0358	0.8466	0.0201	0.8357	0.0223	0.8488	0.021	2.66243e-208	NFIX	ENSG00000104903, ENSG00000008441	NA
cg03803541	17	46681401	1.9e-131	1.45e-77	0.1258	0.0242	0.4745	0.0856	0.4327	0.0922	0.4957	0.0881	2.755e-208	LOC404266;LOC404266;HOXB6	ENSG00000108511	NA
cg14034325	10	43891459	1.74e-153	9.41e-55	0.2186	0.0495	0.4609	0.0496	0.438	0.0546	0.4735	0.0481	1.63734e-207	HNRNPF;HNRNPF;HNRNPF;HNRNPF;HNRNPF;HNRNPF	ENSG00000169813	NA
cg16601359	12	2955294	2.82e-155	2.3e-52	0.183	0.0331	0.395	0.0484	0.3863	0.0543	0.4216	0.0436	6.486e-207		ENSG00000111206, ENSG00000053702	NA
cg10213875	7	48129814	8.62e-179	8.45e-29	0.2835	0.0754	0.7	0.0707	0.7028	0.0785	0.7333	0.067	7.2839e-207	UPP1;UPP1	ENSG00000179869, ENSG00000183696	NA
cg16495212	15	83317306	3.57e-124	2.95e-83	0.3483	0.0362	0.5433	0.0383	0.5196	0.0419	0.5553	0.0367	1.05315e-206	CPEB1	ENSG00000214575	NA
cg16092017	5	134827643	8.59e-162	4.27e-45	0.354	0.0359	0.5542	0.0337	0.5289	0.038	0.5533	0.0372	3.66793e-206		ENSG00000181965, ENSG00000251380	NA
cg23669081	17	46685353	8.42e-61	4.99e-146	0.1516	0.0262	0.3916	0.1023	0.3592	0.0977	0.4556	0.1127	4.20158e-206	HOXB7	ENSG00000108511	NA
cg11688949	8	27115956	1.53e-123	7.21e-83	0.2682	0.0452	0.4886	0.0525	0.4632	0.0522	0.5082	0.0423	1.10313e-205	STMN4	ENSG00000015592	NA
cg20413392	9	131155013	4.09e-133	3.48e-73	0.5186	0.0361	0.766	0.0366	0.7536	0.0369	0.7801	0.0376	1.42332e-205	MIR219-2	ENSG00000167123, ENSG00000167118	NA
cg11207793	2	241974858	2.54e-148	7.34e-58	0.455	0.0279	0.7217	0.0427	0.6996	0.0507	0.7208	0.0507	1.86436e-205	SNED1	ENSG00000162804, ENSG00000115687	NA
cg17918558	1	46945595	3.2e-140	7.56e-66	0.3853	0.0572	0.65	0.05	0.6218	0.0537	0.6552	0.0516	2.4192e-205		ENSG00000197587, ENSG00000117480	NA
cg19307939	2	219719071	3.14e-133	1.05e-70	0.375	0.0307	0.5791	0.0343	0.5687	0.0366	0.5891	0.0362	3.297e-203		ENSG00000115592, ENSG00000115596	NA
cg09174162	7	2150845	8.37e-144	4.13e-60	0.4421	0.0573	0.706	0.051	0.6977	0.0536	0.7269	0.0514	3.45681e-203	MAD1L1;MAD1L1;MAD1L1	ENSG00000225968, ENSG00000002822	NA
cg13038847	22	28073997	5.51e-167	2.01e-36	0.4244	0.0831	0.8212	0.0414	0.8067	0.0453	0.8357	0.0356	1.10751e-202		ENSG00000169184	NA
cg04193160	1	228400419	5.71e-116	7.69e-87	0.2116	0.038	0.3409	0.0371	0.3242	0.0417	0.3663	0.0329	4.39099e-202	OBSCN;OBSCN	ENSG00000154358, ENSG00000154370	NA
cg25741116	17	78418034	1.05e-105	7.33e-97	0.2125	0.0374	0.399	0.0688	0.3758	0.0666	0.4173	0.0646	7.6965e-202		ENSG00000173818, ENSG00000171246	NA
cg18899220	13	20392529	1.17e-149	8.35e-53	0.6636	0.0488	0.867	0.0375	0.8631	0.0373	0.887	0.0319	9.7695e-202		ENSG00000121390, ENSG00000132950	NA
cg04689048	19	46999289	9.26e-149	2.53e-53	0.1022	0.0192	0.2755	0.049	0.2537	0.0465	0.2894	0.039	2.34278e-201	PNMAL2	ENSG00000169515	NA
cg16867657	6	11044877	4.73e-118	2.37e-82	0.1888	0.0308	0.3388	0.0298	0.3232	0.0339	0.3616	0.0273	1.12101e-199	ELOVL2	ENSG00000197977	NA
cg07276621	11	10750870	2.51e-167	4.74e-33	0.418	0.0428	0.875	0.0282	0.8681	0.0292	0.8837	0.0234	1.18974e-199		ENSG00000072952, ENSG00000198730	NA
cg14479798	10	129533998	4.79e-156	2.78e-44	0.2151	0.0303	0.5656	0.054	0.5373	0.0558	0.574	0.0525	1.33162e-199		ENSG00000186766	NA
cg02606058	16	67195658	2.3e-146	1.3e-53	0.4812	0.0366	0.7497	0.0418	0.7388	0.0447	0.7608	0.0429	2.99e-199	FBXL8	ENSG00000102871, ENSG00000102878	NA
cg20892847	12	58011875	1.89e-129	2.14e-70	0.3307	0.0467	0.5304	0.0416	0.5026	0.0521	0.5408	0.0469	4.0446e-199		ENSG00000135502	NA
cg18033416	17	30592033	5.36e-172	5.15e-27	0.3227	0.0354	0.6853	0.0343	0.6721	0.0377	0.6841	0.0378	2.7604e-198	RHBDL3	ENSG00000141314	NA
cg01735357	20	61732467	2.9e-60	1.14e-138	0.3733	0.0465	0.4742	0.0578	0.4416	0.0652	0.498	0.0628	3.306e-198	HAR1B;HAR1A	ENSG00000125533, ENSG00000101197	NA
cg11177833	17	4692377	3.33e-159	1.36e-39	0.2328	0.0369	0.401	0.0398	0.3854	0.0444	0.4093	0.0395	4.5288e-198	GLTPD2	ENSG00000182853, ENSG00000182327	NA
cg26861732	20	21372126	8.92e-173	1.89e-25	0.1611	0.0232	0.4406	0.0471	0.4404	0.0578	0.467	0.0551	1.68588e-197		ENSG00000125816, ENSG00000088930	NA
cg04154027	5	78985588	1.28e-124	1.36e-72	0.4077	0.0759	0.6719	0.0729	0.6546	0.0795	0.6855	0.0795	1.7408e-196	CMYA5	ENSG00000164309	NA
cg03500056	16	8814507	4.35e-140	8.02e-57	0.1748	0.0319	0.3464	0.0421	0.3345	0.0449	0.3687	0.0404	3.4887e-196	ABAT;ABAT;ABAT	ENSG00000183044, ENSG00000184857	NA
cg19080839	7	150939592	1.71e-152	3.45e-44	0.3738	0.0388	0.5927	0.0363	0.5856	0.0363	0.6111	0.0348	5.8995e-196	SMARCD3;SMARCD3;SMARCD3	ENSG00000082014, ENSG00000033100	NA
cg16949674	12	57977453	4.07e-126	1.7e-70	0.6799	0.0209	0.7928	0.0208	0.783	0.022	0.813	0.0169	6.919e-196	KIF5A	ENSG00000155980, ENSG00000166908	NA
cg19131647	17	27397005	4.86e-111	1.63e-84	0.4803	0.057	0.6693	0.0526	0.6478	0.0539	0.6845	0.0489	7.9218e-195		ENSG00000221995, ENSG00000179761	NA
cg23602058	17	48154061	3.17e-146	2.95e-49	0.2545	0.0454	0.5593	0.067	0.5447	0.061	0.5775	0.0631	9.3515e-195	ITGA3;ITGA3	ENSG00000005884, ENSG00000005882	NA
cg24070990	1	228634724	1.29e-79	2.25e-115	0.2686	0.0435	0.4394	0.0687	0.4073	0.0656	0.4746	0.0701	2.9025e-194		ENSG00000181218, ENSG00000168148	NA
cg05985317	6	32118208	2.99e-161	1.26e-33	0.2117	0.0334	0.4423	0.0306	0.4385	0.0338	0.46	0.0321	3.7674e-194	PRRT1	ENSG00000204314, ENSG00000221988, ENSG00000227122, ENSG00000231618	NA
cg17179862	17	46681362	3.25e-127	3.81e-67	0.115	0.0206	0.4727	0.0896	0.4281	0.0974	0.4938	0.0927	1.23825e-193	LOC404266;LOC404266;HOXB6	ENSG00000108511	NA
cg02097532	3	55673955	5.33e-104	6.05e-90	0.6232	0.0526	0.7418	0.0494	0.7016	0.0608	0.7436	0.0561	3.22465e-193	ERC2	ENSG00000187672, ENSG00000114251	NA
cg07651048	12	49735444	3.71e-153	1.04e-40	0.5142	0.0279	0.7857	0.0258	0.7824	0.0218	0.7983	0.0215	3.8584e-193		ENSG00000186897	NA
cg25264948	6	31734232	3.62e-110	2.43e-83	0.3797	0.0568	0.5828	0.0584	0.5563	0.0573	0.5967	0.0578	8.7966e-193	C6orf27	ENSG00000204396, ENSG00000228727, ENSG00000223757, ENSG00000234951	NA
cg12131208	17	58499700	1.59e-151	7.3e-42	0.3359	0.0615	0.6759	0.0527	0.6738	0.0559	0.703	0.0512	1.1607e-192	C17orf64	ENSG00000170832, ENSG00000062725	NA
cg05714552	6	32118295	4.94e-167	6.31e-26	0.1429	0.0237	0.3675	0.0346	0.36	0.0373	0.3819	0.0354	3.11714e-192	PRRT1	ENSG00000204314, ENSG00000221988, ENSG00000227122, ENSG00000231618	NA
cg19075225	2	242009513	2.4e-142	3.52e-50	0.6	0.0422	0.863	0.0284	0.8463	0.0343	0.8663	0.0292	8.448e-192	SNED1	ENSG00000162804, ENSG00000115687	NA
cg10525394	6	158097037	2.33e-69	1.16e-122	0.5733	0.0515	0.6613	0.0552	0.6436	0.0529	0.6853	0.0524	2.7028e-191		ENSG00000175048, ENSG00000130340	NA
cg05329352	10	112838983	1.23e-115	2.81e-76	0.3218	0.0364	0.4476	0.0371	0.4365	0.0371	0.4651	0.0381	3.4563e-191	ADRA2A	ENSG00000150594	NA
cg09481121	5	78985425	2.88e-136	3.26e-55	0.5353	0.069	0.7601	0.0491	0.7429	0.055	0.7687	0.0495	9.3888e-191	CMYA5	ENSG00000164309	NA
cg12374579	17	79970313	2.06e-134	1.12e-56	0.621	0.0332	0.8064	0.0271	0.8029	0.029	0.82	0.0261	2.3072e-190	ASPSCR1	ENSG00000169689, ENSG00000169696	NA
cg20471691	17	46681316	6.31e-152	2.35e-38	0.2463	0.0427	0.6291	0.0679	0.5947	0.0729	0.6375	0.0708	1.48285e-189	LOC404266;LOC404266;HOXB6	ENSG00000108511	NA
cg08123207	6	32118312	3.82e-143	4.48e-47	0.1882	0.0291	0.4867	0.0451	0.4782	0.0465	0.5111	0.0452	1.71136e-189	PRRT1	ENSG00000204314, ENSG00000221988, ENSG00000227122, ENSG00000231618	NA
cg12695707	19	15121333	6.61e-95	4.85e-95	0.4825	0.0359	0.6396	0.0517	0.6117	0.054	0.6522	0.055	3.20585e-189	CCDC105	ENSG00000160994	NA
cg19870370	13	21010223	4.47e-118	3.09e-71	0.5212	0.0457	0.6981	0.0495	0.6825	0.0474	0.71	0.0433	1.38123e-188	CRYL1	ENSG00000121742, ENSG00000165475	NA
cg05809437	8	1450031	7.3e-133	4.51e-56	0.4753	0.0773	0.7101	0.0649	0.6844	0.0655	0.7158	0.0632	3.2923e-188	DLGAP2	ENSG00000198010	NA
cg06872019	13	31588778	1.45e-173	3.12e-15	0.2034	0.0337	0.5017	0.05	0.5056	0.06	0.5297	0.0648	4.524e-188		ENSG00000132965, ENSG00000120694	NA
cg02566861	17	46679516	1.23e-140	1.03e-47	0.1652	0.034	0.3754	0.0604	0.3483	0.0666	0.3884	0.0618	1.2669e-187	LOC404266;LOC404266;LOC404266;LOC404266;HOXB6;LOC404266	ENSG00000108511, ENSG00000120075	NA
cg19727396	1	230415185	9.06e-136	1.42e-52	0.6565	0.0493	0.8229	0.0332	0.8028	0.0436	0.8327	0.0377	1.28652e-187	GALNT2	ENSG00000143641, ENSG00000177614	NA
cg04413853	17	58499706	1.24e-138	1.1e-49	0.4741	0.0517	0.7065	0.0365	0.7083	0.0401	0.7303	0.0386	1.364e-187	C17orf64	ENSG00000170832, ENSG00000062725	NA
cg07618085	17	77924582	2.54e-127	6.94e-61	0.3134	0.0365	0.6388	0.0552	0.635	0.0542	0.6688	0.057	1.76276e-187	TBC1D16	ENSG00000167291, ENSG00000141582	NA
cg23108580	12	39787968	9.41e-54	4.64e-134	0.7424	0.037	0.8171	0.0385	0.7878	0.0547	0.8513	0.027	4.36624e-187	KIF21A	ENSG00000139116	NA
cg15931839	6	111880530	7.08e-85	9.18e-103	0.1142	0.0178	0.222	0.0472	0.1917	0.0472	0.246	0.0431	6.49944e-187	TRAF3IP2;TRAF3IP2;TRAF3IP2;TRAF3IP2;TRAF3IP2	ENSG00000009413, ENSG00000056972	NA
cg27427318	1	61509328	1.9e-140	5.87e-47	0.2059	0.0351	0.364	0.0408	0.3485	0.0458	0.3802	0.0421	1.1153e-186		ENSG00000162598, ENSG00000162599	NA
cg17295878	17	77924665	1.19e-143	1.15e-43	0.2564	0.0339	0.6158	0.0596	0.6099	0.0647	0.6561	0.0662	1.3685e-186	TBC1D16	ENSG00000167291, ENSG00000141582	NA
cg25035376	12	57943261	2.1e-150	8.47e-37	0.6092	0.0396	0.8242	0.0204	0.8133	0.0277	0.8364	0.0177	1.7787e-186	KIF5A	ENSG00000155980, ENSG00000175203	NA
cg01588379	7	151433326	2.24e-124	1.32e-62	0.5879	0.0752	0.7798	0.072	0.778	0.0744	0.8041	0.0709	2.9568e-186	PRKAG2;PRKAG2	ENSG00000106615, ENSG00000106617	NA
cg23279355	5	78985592	3.02e-115	1.93e-71	0.3145	0.0743	0.5956	0.0906	0.575	0.0957	0.6102	0.0964	5.8286e-186	CMYA5	ENSG00000164309	NA
cg00611789	5	78985432	3.62e-129	2.41e-57	0.2959	0.0761	0.6034	0.0863	0.5811	0.0992	0.6153	0.0922	8.7242e-186	CMYA5	ENSG00000164309	NA
cg10095777	6	31734292	3.74e-122	2.41e-64	0.4745	0.0699	0.6891	0.0572	0.662	0.0612	0.7052	0.0573	9.0134e-186	C6orf27	ENSG00000204396, ENSG00000228727, ENSG00000223757, ENSG00000234951	NA
cg10257870	5	78985484	1.05e-123	3.14e-62	0.4473	0.0719	0.6754	0.0597	0.6599	0.0615	0.6897	0.058	3.297e-185	CMYA5	ENSG00000164309	NA
cg11629889	17	40839022	1.7e-94	2.96e-91	0.5237	0.0649	0.7444	0.0796	0.7475	0.0817	0.7814	0.0775	5.032e-185	CNTNAP1	ENSG00000108797, ENSG00000108799	NA
cg21484940	7	48129992	1.11e-157	6.95e-28	0.43	0.0626	0.7903	0.0407	0.7836	0.0445	0.8065	0.0344	7.7145e-185	UPP1;UPP1	ENSG00000179869, ENSG00000183696	NA
cg09884635	5	132084068	5.53e-144	2.46e-41	0.5573	0.0356	0.8019	0.0265	0.7946	0.029	0.8151	0.0242	1.36038e-184	CCNI2	ENSG00000205089	NA
cg23928512	17	79970192	1.22e-143	1.15e-41	0.5727	0.0349	0.795	0.0272	0.7901	0.0296	0.8075	0.0266	1.403e-184	ASPSCR1	ENSG00000169689, ENSG00000169696	NA
cg21213853	3	51741473	2.84e-95	7.59e-90	0.3195	0.0412	0.4653	0.0523	0.4508	0.0484	0.511	0.0567	2.15556e-184	GRM2;GRM2	ENSG00000164082	NA
cg13274149	9	140175393	6.39e-87	1.19e-97	0.1636	0.0395	0.3014	0.058	0.2713	0.0572	0.3443	0.0522	7.6041e-184	C9orf167	ENSG00000198435	NA
cg02478731	17	41632391	2.11e-133	5.82e-51	0.2077	0.0274	0.4129	0.0502	0.3999	0.0534	0.4463	0.0537	1.22802e-183		ENSG00000005102, ENSG00000175832	NA
cg17610169	11	10750973	3.96e-172	3.94e-12	0.6178	0.0319	0.908	0.0196	0.9054	0.0209	0.9113	0.0148	1.56024e-183		ENSG00000072952, ENSG00000198730	NA
cg03025830	8	21905599	1.58e-112	1.14e-71	0.1004	0.0215	0.2594	0.0496	0.2513	0.0512	0.318	0.0652	1.8012e-183	FGF17	ENSG00000158815, ENSG00000158856, ENSG00000158815	NA
cg05780180	20	61732480	1.97e-56	1.16e-127	0.4816	0.0554	0.585	0.0682	0.5528	0.0732	0.6149	0.0714	2.2852e-183	HAR1B;HAR1A	ENSG00000125533, ENSG00000101197	NA
cg14983135	7	48129822	1.28e-162	2.68e-21	0.3443	0.0688	0.6743	0.0511	0.6811	0.0528	0.6982	0.0464	3.4304e-183	UPP1;UPP1	ENSG00000179869, ENSG00000183696	NA
cg00443981	17	58499679	9.54e-127	3.65e-57	0.5552	0.0493	0.8215	0.0394	0.8181	0.0399	0.8434	0.0357	3.4821e-183	C17orf64	ENSG00000170832, ENSG00000062725	NA
cg04255201	19	46999307	2.93e-140	2.07e-43	0.1465	0.0253	0.2889	0.032	0.274	0.0375	0.3005	0.0305	6.0651e-183	PNMAL2	ENSG00000169515	NA
cg00787180	14	91751731	9.61e-74	5.12e-109	0.3337	0.0436	0.4326	0.056	0.3896	0.0569	0.4661	0.0557	4.92032e-182	CCDC88C	ENSG00000015133, ENSG00000119714	NA
cg05525812	2	177022646	8.43e-146	1.73e-36	0.1089	0.0146	0.2171	0.0231	0.211	0.0239	0.2296	0.0238	1.45839e-181		ENSG00000170166, ENSG00000128652	NA
cg17980119	2	219472607	4.55e-150	5.46e-32	0.3717	0.0474	0.6022	0.0423	0.5887	0.0472	0.6239	0.0371	2.4843e-181	PLCD4	ENSG00000115556	NA
cg15548613	22	38610795	1.12e-113	5.54e-68	0.0979	0.0241	0.2783	0.0543	0.261	0.0584	0.3106	0.0527	6.2048e-181	MAFF;MAFF;MAFF;MAFF	ENSG00000185022, ENSG00000198792	NA
cg26103104	5	139490895	3.14e-124	6.27e-57	0.334	0.0394	0.6013	0.0562	0.5772	0.0618	0.6171	0.061	1.96878e-180		ENSG00000185129	NA
cg17250863	20	33451272	1.45e-154	2.3e-26	0.6195	0.0637	0.9325	0.0235	0.9236	0.0298	0.9392	0.0212	3.335e-180	GGT7	ENSG00000198646, ENSG00000131067	NA
cg05082527	11	57407842	6.72e-143	7.28e-38	0.6177	0.0263	0.796	0.0199	0.7932	0.0184	0.8114	0.0185	4.89216e-180	MIR130A	ENSG00000166793, ENSG00000149131	NA
cg20480274	17	27313125	2.92e-114	2.4e-66	0.5015	0.061	0.714	0.0491	0.689	0.046	0.7261	0.0458	7.008e-180	SEZ6;SEZ6	ENSG00000109118, ENSG00000063015	NA
cg10404717	9	131154962	6.37e-130	1.15e-50	0.5965	0.0425	0.8298	0.0418	0.8196	0.0436	0.8412	0.0349	7.3255e-180	MIR219-2	ENSG00000167123, ENSG00000167118	NA
cg04913265	11	133939627	2.2e-130	5.51e-50	0.2173	0.0602	0.5016	0.0854	0.4874	0.0986	0.5329	0.097	1.2122e-179	JAM3	ENSG00000166086	NA
cg13985518	7	27143788	8.95e-135	1.99e-45	0.523	0.0456	0.7311	0.0469	0.7124	0.0512	0.732	0.049	1.78105e-179	HOXA2	ENSG00000105996	NA
cg14074251	2	220299116	1.78e-150	1.01e-29	0.4857	0.0332	0.7366	0.0395	0.7289	0.0434	0.7396	0.0403	1.7978e-179	SPEG	ENSG00000072195	NA
cg01150799	4	108955838	3.08e-108	1.18e-71	0.3001	0.0476	0.4127	0.0617	0.3654	0.0749	0.4244	0.0618	3.6344e-179	HADH	ENSG00000138796, ENSG00000138795	NA
cg00407231	1	205312199	2.02e-135	1.84e-44	0.453	0.0414	0.6347	0.0306	0.6264	0.0301	0.6539	0.0323	3.7168e-179	KLHDC8A	ENSG00000186007, ENSG00000163545	NA
cg01986016	17	46681154	9.14e-142	4.57e-38	0.2513	0.0397	0.5132	0.0548	0.486	0.0593	0.5206	0.0573	4.17698e-179	LOC404266;LOC404266;HOXB6	ENSG00000108511, ENSG00000120075	NA
cg25156118	19	39799137	5.29e-151	1.36e-28	0.6479	0.0354	0.8902	0.0228	0.883	0.0353	0.8969	0.0214	7.1944e-179	LRFN1	ENSG00000182393, ENSG00000128011, ENSG00000128011	NA
cg17571266	12	54763211	3.32e-159	3.24e-20	0.2672	0.0578	0.6159	0.0587	0.6088	0.0629	0.6292	0.0626	1.07568e-178	ZNF385A;ZNF385A;ZNF385A	ENSG00000139572	NA
cg01695406	19	55889276	7.62e-126	1.42e-53	0.4846	0.0478	0.721	0.0463	0.7078	0.0423	0.7357	0.0433	1.08204e-178	TMEM190	ENSG00000233493, ENSG00000160472	NA
cg04636402	5	139284774	4.15e-162	5.19e-17	0.2428	0.0264	0.4708	0.0329	0.4507	0.0354	0.469	0.032	2.15385e-178	NRG2;NRG2;NRG2;NRG2	ENSG00000158458, ENSG00000146005	NA
cg25043050	10	129534107	1.04e-158	2.3e-20	0.4021	0.039	0.6809	0.0426	0.6641	0.0458	0.6883	0.039	2.392e-178	FOXI2	ENSG00000186766	NA
cg04625615	15	41788368	7.14e-154	7.18e-25	0.5231	0.0419	0.7704	0.0319	0.7643	0.0348	0.7726	0.0308	5.12652e-178	ITPKA	ENSG00000062524, ENSG00000137825	NA
cg20075683	5	132083910	3.01e-148	2.22e-30	0.5422	0.0374	0.7686	0.0285	0.7637	0.0295	0.7797	0.026	6.6822e-178	CCNI2	ENSG00000205089	NA
cg08688548	15	83317398	1.86e-141	1.01e-36	0.6705	0.0359	0.8291	0.025	0.8143	0.0279	0.8322	0.0242	1.8786e-177	CPEB1	ENSG00000214575	NA
cg03630821	19	58861702	4.91e-126	8.31e-52	0.2246	0.0725	0.4765	0.0772	0.4569	0.0834	0.4986	0.0785	4.08021e-177	A1BG	ENSG00000182318, ENSG00000121410	NA
cg27097923	6	83071433	6.42e-116	6.97e-62	0.2724	0.0313	0.4222	0.0434	0.4033	0.0396	0.4466	0.0435	4.47474e-177	TPBG	ENSG00000146242	NA
cg15019541	10	101090471	6.58e-145	1.42e-32	0.6759	0.0466	0.8457	0.0313	0.8396	0.0362	0.853	0.0307	9.3436e-177	CNNM1	ENSG00000119946, ENSG00000120053	NA
cg06726490	2	97166001	4.05e-148	4.14e-29	0.6744	0.0352	0.8238	0.0234	0.8131	0.0236	0.8258	0.0221	1.6767e-176	NEURL3	ENSG00000121152, ENSG00000163121	NA
cg01185080	15	90543813	5.17e-160	4.01e-17	0.3244	0.0401	0.5671	0.04	0.5743	0.0448	0.5899	0.0432	2.07317e-176	ZNF710	ENSG00000140548	NA
cg11007075	8	22722124	9.03e-128	2.84e-49	0.3646	0.0336	0.4994	0.0359	0.49	0.0367	0.5189	0.0353	2.56452e-176	PEBP4	ENSG00000179388, ENSG00000134020	NA
cg07644939	2	241976658	1.2e-147	3.02e-29	0.3641	0.0426	0.6544	0.049	0.6463	0.0472	0.6583	0.0477	3.624e-176	SNED1	ENSG00000162804, ENSG00000115687	NA
cg09879253	17	45935359	6.37e-153	7.6e-24	0.524	0.0446	0.7325	0.0278	0.7244	0.0284	0.7459	0.0264	4.8412e-176		ENSG00000189120	NA
cg07038187	15	89922989	4.04e-148	1.23e-28	0.6672	0.0422	0.8543	0.0294	0.8506	0.0313	0.8634	0.0252	4.9692e-176	LOC254559	ENSG00000140519, ENSG00000140521	NA
cg21038703	17	42248358	3.63e-115	1.44e-61	0.593	0.042	0.7604	0.0351	0.7547	0.0351	0.775	0.0348	5.2272e-176	ASB16	ENSG00000161664	yes
cg24750156	12	58025315	6.63e-150	1.04e-26	0.433	0.046	0.6707	0.0378	0.6507	0.0371	0.6823	0.0373	6.8952e-176	B4GALNT1	ENSG00000135454, ENSG00000135502	NA
cg18055623	19	54485327	7.7e-83	1.21e-93	0.3458	0.0524	0.5161	0.0482	0.4928	0.0505	0.5371	0.0478	9.317e-176	CACNG8;MIR935	ENSG00000130433, ENSG00000142408	NA
cg03371962	12	1772323	3.51e-117	3.23e-59	0.5649	0.0793	0.736	0.0615	0.7225	0.066	0.7531	0.0621	1.13373e-175		ENSG00000006831, ENSG00000111186	NA
cg14716990	10	129533731	1.17e-103	1.06e-72	0.1027	0.0159	0.3123	0.0572	0.288	0.0611	0.3369	0.064	1.2402e-175		ENSG00000186766	NA
cg08241330	16	8806663	2.17e-145	8.07e-31	0.4128	0.0644	0.6171	0.0672	0.6	0.075	0.6294	0.0738	1.75119e-175	ABAT;ABAT	ENSG00000183044, ENSG00000184857	NA
cg19907915	11	133821252	1.1e-91	1.74e-84	0.2941	0.0558	0.5035	0.0853	0.4952	0.0818	0.5552	0.084	1.914e-175	IGSF9B	ENSG00000080854, ENSG00000166118	NA
cg07691146	13	51797646	1.37e-155	1.72e-20	0.5016	0.0592	0.8015	0.0346	0.7867	0.0397	0.8095	0.0336	2.3564e-175	FAM124A	ENSG00000253309, ENSG00000123201	NA
cg01940273	2	233284934	1.43e-137	2.34e-38	0.4119	0.0252	0.6608	0.0403	0.6465	0.0422	0.6612	0.0426	3.3462e-175		ENSG00000163295, ENSG00000163286	NA
cg00820311	16	921351	4.58e-144	1.06e-31	0.1941	0.0408	0.3551	0.0448	0.3494	0.0505	0.3809	0.0502	4.8548e-175	LMF1	ENSG00000127588, ENSG00000103227	NA
cg20818457	4	154179401	9.02e-141	8.66e-35	0.5947	0.0497	0.8108	0.0389	0.8016	0.0405	0.8275	0.0314	7.81132e-175	TRIM2;TRIM2	ENSG00000109654, ENSG00000121211	NA
cg27111444	12	54590808	1.84e-152	6.62e-23	0.5506	0.0279	0.7554	0.0281	0.7415	0.0285	0.7567	0.0277	1.21808e-174		ENSG00000094916, ENSG00000123415	NA
cg08647039	19	13120987	2.79e-74	8.92e-101	0.1572	0.0285	0.2785	0.0467	0.2585	0.0462	0.3077	0.0479	2.48868e-174	NFIX	ENSG00000104903, ENSG00000008441	NA
cg06443034	17	78417973	5.19e-73	6.14e-102	0.2681	0.047	0.4107	0.0623	0.3901	0.0618	0.4272	0.06	3.18666e-174		ENSG00000173818, ENSG00000171246	NA
cg01055562	1	230777685	2.11e-128	1.88e-46	0.2971	0.0334	0.4873	0.0402	0.4765	0.0426	0.5078	0.046	3.9668e-174	COG2;COG2	ENSG00000135775	NA
cg17053285	2	242009588	6e-135	7.86e-40	0.5786	0.0491	0.8381	0.0261	0.8237	0.0312	0.8402	0.0272	4.716e-174	SNED1	ENSG00000162804, ENSG00000115687	NA
cg23725321	10	102279690	1.19e-140	6.05e-34	0.1	0.0265	0.2874	0.0452	0.28	0.0484	0.3096	0.0502	7.1995e-174	SEC31B	ENSG00000075826	NA
cg01478234	12	107975299	1.66e-132	8.17e-42	0.5122	0.0637	0.8122	0.0352	0.8056	0.0436	0.8237	0.032	1.35622e-173	BTBD11;BTBD11	ENSG00000136045, ENSG00000151136	NA
cg25875537	8	21909033	1.22e-133	3.32e-40	0.2686	0.0358	0.4543	0.0301	0.444	0.0299	0.4678	0.0264	4.0504e-173		ENSG00000158856	NA
cg19593741	6	31734217	2.5e-109	1.74e-64	0.4727	0.0716	0.6963	0.0612	0.6719	0.0637	0.7095	0.0608	4.35e-173	C6orf27	ENSG00000204396, ENSG00000228727, ENSG00000223757, ENSG00000234951	NA
cg03145274	1	8383899	3.03e-126	4.8e-47	0.4072	0.0576	0.6566	0.0534	0.6342	0.0561	0.6761	0.0541	1.4544e-172	SLC45A1	ENSG00000162426	NA
cg01895439	14	102974240	1.57e-76	1.32e-96	0.6203	0.045	0.7224	0.0451	0.7019	0.0475	0.735	0.0459	2.0724e-172	ANKRD9	ENSG00000089902, ENSG00000196663	NA
cg13491071	9	94661334	1.22e-145	1.95e-27	0.247	0.0482	0.3894	0.0437	0.3881	0.0508	0.4096	0.0463	2.379e-172	ROR2	ENSG00000169071, ENSG00000165030	NA
cg11921539	11	116328665	1.14e-84	2.18e-88	0.3939	0.0237	0.4819	0.0285	0.4676	0.0261	0.4949	0.0253	2.4852e-172		ENSG00000109917, ENSG00000182985	NA
cg01970040	17	27396961	1.27e-117	3.04e-55	0.6532	0.0617	0.8461	0.0311	0.8364	0.0305	0.8609	0.0261	3.8608e-172		ENSG00000221995, ENSG00000179761	NA
cg20768358	1	3574999	6.39e-140	8.13e-33	0.3514	0.0703	0.5701	0.0763	0.5366	0.0735	0.576	0.0782	5.19507e-172	TP73	ENSG00000078900	NA
cg05764839	6	32118298	7.15e-141	9.5e-32	0.0744	0.0144	0.2538	0.0418	0.2443	0.0399	0.2748	0.0389	6.7925e-172	PRRT1	ENSG00000204314, ENSG00000221988, ENSG00000227122, ENSG00000231618	NA
cg21572722	6	11044894	6.68e-115	1.11e-57	0.1888	0.0309	0.2882	0.0354	0.2752	0.0371	0.3082	0.031	7.4148e-172	ELOVL2	ENSG00000197977	NA
cg14178899	1	8076599	9e-130	9.02e-43	0.4981	0.0457	0.6757	0.0371	0.6652	0.0453	0.7018	0.0357	8.118e-172	ERRFI1	ENSG00000116288, ENSG00000116285	NA
cg08957484	5	132083532	4.14e-110	2.52e-62	0.0775	0.0173	0.2027	0.0411	0.1821	0.0411	0.2203	0.0415	1.04328e-171	CCNI2	ENSG00000205089	NA
cg00156995	13	41055588	1.66e-142	7.27e-30	0.3016	0.0308	0.4929	0.0401	0.4696	0.0354	0.5003	0.0302	1.20682e-171	LOC646982;LOC646982;LOC646982	ENSG00000150907, ENSG00000133103	NA
cg24894584	12	1772230	1.03e-127	1.59e-44	0.2905	0.0604	0.4566	0.0603	0.4495	0.0655	0.4719	0.0672	1.6377e-171		ENSG00000006831, ENSG00000111186	NA
cg01483824	19	48945886	8.34e-112	3.51e-60	0.7251	0.0463	0.8992	0.0255	0.889	0.0278	0.908	0.0215	2.92734e-171	GRIN2D		NA
cg20467658	15	89933347	2.17e-139	2.03e-32	0.3859	0.0642	0.6287	0.0515	0.6116	0.0531	0.6395	0.049	4.4051e-171	LOC254559	ENSG00000140519, ENSG00000140521	NA
cg12622182	1	38513641	1.3e-150	4.54e-21	0.2641	0.0307	0.4691	0.0246	0.4593	0.0253	0.4746	0.0251	5.902e-171	POU3F1	ENSG00000185668	NA
cg23287992	6	31734390	4.59e-108	2.26e-63	0.3856	0.0635	0.582	0.0515	0.5603	0.0529	0.598	0.0529	1.03734e-170	C6orf27	ENSG00000204396, ENSG00000228727, ENSG00000223757, ENSG00000234951	NA
cg12080906	1	156646065	4.47e-151	4.78e-20	0.4964	0.0397	0.7281	0.0426	0.7138	0.049	0.7291	0.0482	2.13666e-170	NES	ENSG00000132688, ENSG00000132692	NA
cg09113483	1	61517807	3.32e-163	6.48e-08	0.3655	0.0862	0.6717	0.0632	0.6645	0.068	0.6822	0.0691	2.15136e-170		ENSG00000162598, ENSG00000162599	NA
cg03376308	10	3497811	2.04e-145	1.06e-25	0.2784	0.0536	0.4362	0.0533	0.4435	0.0611	0.4663	0.0615	2.1624e-170		ENSG00000067082, ENSG00000107959	NA
cg23403099	17	32942254	4.45e-135	4.95e-36	0.1612	0.0275	0.3276	0.0323	0.3144	0.04	0.3405	0.0302	2.20275e-170	TMEM132E	ENSG00000132141, ENSG00000181291	NA
cg12301563	17	78418076	9.8e-123	3.25e-48	0.6273	0.0491	0.7976	0.0404	0.7832	0.0415	0.8028	0.0385	3.185e-170		ENSG00000173818, ENSG00000171246	NA
cg07447742	13	49793170	1.95e-158	2.08e-12	0.4388	0.0545	0.7106	0.0444	0.6887	0.0484	0.7102	0.0435	4.056e-170	MLNR	ENSG00000102539	NA
cg21820873	11	64138719	5.47e-82	8.18e-89	0.6046	0.0625	0.7959	0.0404	0.7842	0.0423	0.8304	0.0339	4.47446e-170	RPS6KA4;RPS6KA4	ENSG00000162302, ENSG00000168065	NA
cg05976840	16	67189804	5.31e-140	8.7e-31	0.4575	0.0358	0.6684	0.0429	0.6549	0.0402	0.6726	0.0412	4.6197e-170	TRADD	ENSG00000237172, ENSG00000135722	NA
cg14525247	9	131154899	8.6e-116	8.52e-55	0.6336	0.0479	0.8511	0.0409	0.8429	0.0397	0.8611	0.0311	7.3272e-170	MIR219-2	ENSG00000167123, ENSG00000167118	NA
cg17730048	17	26577563	7.13e-138	1.23e-32	0.2687	0.0428	0.4258	0.0387	0.4102	0.0414	0.4328	0.0326	8.7699e-170		ENSG00000265480, ENSG00000087095	NA
cg12531498	12	49735181	1.29e-124	1.4e-45	0.1652	0.0946	0.3615	0.0736	0.3454	0.0896	0.3868	0.0824	1.806e-169		ENSG00000186897	NA
cg14854355	17	26708366	3.76e-113	2.43e-56	0.1724	0.0309	0.2863	0.0355	0.2672	0.042	0.3046	0.0379	9.1368e-169	SARM1	ENSG00000004139, ENSG00000076351, ENSG00000262186, ENSG00000267556	NA
cg21899500	3	51740850	3.34e-115	2.94e-54	0.3837	0.031	0.4986	0.0263	0.4939	0.0285	0.5203	0.0258	9.8196e-169	GRM2;GRM2	ENSG00000164082	NA
cg19432993	7	27143287	1.42e-98	7.91e-71	0.4251	0.0408	0.596	0.0541	0.5747	0.0554	0.6012	0.0556	1.12322e-168	HOXA2	ENSG00000105996	NA
cg20322093	17	72931788	6.07e-148	1.87e-21	0.2799	0.0286	0.4586	0.0371	0.438	0.0378	0.4628	0.036	1.13509e-168	OTOP3	ENSG00000182938	NA
cg25217583	1	50574383	1.4e-141	8.36e-28	0.5995	0.0583	0.8016	0.0367	0.7882	0.0436	0.8124	0.0374	1.1704e-168	ELAVL4;ELAVL4;ELAVL4;ELAVL4;ELAVL4	ENSG00000162374	NA
cg00944421	16	68269483	2.3e-157	9.59e-12	0.318	0.0525	0.7508	0.0583	0.7473	0.0611	0.763	0.0624	2.2057e-168	ESRP2	ENSG00000103067	NA
cg27423216	12	5543269	6.65e-109	5.29e-60	0.2696	0.043	0.512	0.0794	0.458	0.0779	0.5084	0.0804	3.51785e-168	NTF3	ENSG00000047617, ENSG00000185652	NA
cg26024874	18	54541128	1.23e-144	6.34e-24	0.5672	0.047	0.7704	0.0456	0.7329	0.0686	0.7599	0.062	7.7982e-168	WDR7;WDR7	ENSG00000177511, ENSG00000091164	NA
cg05923226	19	15121516	4.52e-104	2.01e-64	0.3468	0.0298	0.472	0.0331	0.4549	0.0369	0.4881	0.0321	9.0852e-168	CCDC105	ENSG00000160994	NA
cg21144493	1	7130061	3.69e-141	2.69e-27	0.1583	0.0295	0.3548	0.0427	0.3486	0.0442	0.3714	0.0425	9.9261e-168	CAMTA1	ENSG00000049245, ENSG00000171735	NA
cg17178468	17	43049442	1.74e-146	5.74e-22	0.2313	0.0342	0.4221	0.038	0.4014	0.0418	0.424	0.033	9.9876e-168		ENSG00000131094	NA
cg20752878	17	7080538	4.44e-141	2.28e-27	0.442	0.0456	0.7297	0.0302	0.7329	0.0401	0.7446	0.0356	1.01232e-167	ASGR1	ENSG00000141505, ENSG00000161944	NA
cg01057635	1	46914672	2.02e-141	5.69e-27	0.6702	0.0398	0.8804	0.0246	0.8745	0.0284	0.8842	0.0211	1.14938e-167		ENSG00000197587, ENSG00000117480	NA
cg26189139	8	22560972	1.58e-139	7.41e-29	0.2533	0.0372	0.4126	0.0418	0.4073	0.0433	0.4361	0.0425	1.17078e-167		ENSG00000179388, ENSG00000134020	NA
cg21519787	19	49133421	5.43e-99	2.38e-69	0.5626	0.0751	0.8219	0.0561	0.8266	0.0462	0.8519	0.0378	1.29234e-167	SPHK2	ENSG00000105516, ENSG00000063176	NA
cg08052629	19	38746615	1.1e-139	1.25e-28	0.5056	0.038	0.7075	0.0362	0.7017	0.0402	0.714	0.0352	1.375e-167	PPP1R14A	ENSG00000167641	NA
cg22849665	6	32118375	2.95e-127	1.37e-40	0.1101	0.0182	0.3127	0.051	0.3051	0.0543	0.3445	0.0536	4.0415e-167	PRRT1	ENSG00000204314, ENSG00000221988, ENSG00000227122, ENSG00000231618	NA
cg15150970	2	25473529	2.15e-97	2.15e-70	0.2305	0.0286	0.3132	0.025	0.3006	0.0325	0.3326	0.0267	4.6225e-167	DNMT3A;DNMT3A;DNMT3A	ENSG00000115138, ENSG00000119772	NA
cg03292675	8	21912864	5.03e-107	1.07e-60	0.1839	0.03	0.3112	0.0423	0.2969	0.045	0.3384	0.0392	5.3821e-167	EPB49;EPB49;EPB49	ENSG00000158856	NA
cg21767759	17	48154356	2.15e-125	4.3e-42	0.2714	0.0481	0.5582	0.0711	0.5424	0.0675	0.5755	0.0683	9.245e-167	ITGA3;ITGA3	ENSG00000005884, ENSG00000005882	NA
cg10259889	7	101936430	4.24e-110	2.34e-57	0.3077	0.0405	0.5391	0.0582	0.5171	0.0573	0.5601	0.0552	9.9216e-167	SH2B2	ENSG00000128563, ENSG00000160999, ENSG00000259885, ENSG00000261283	NA
cg17791651	1	38513489	2.72e-140	3.65e-27	0.2751	0.0296	0.4759	0.0247	0.4677	0.0253	0.4854	0.025	9.928e-167	POU3F1	ENSG00000185668	yes
cg27369013	2	219472724	9.79e-145	1.24e-22	0.2647	0.0366	0.466	0.047	0.45	0.0511	0.4792	0.0376	1.21396e-166	PLCD4;PLCD4	ENSG00000115556	NA
cg14513071	1	47905517	9.54e-144	1.45e-23	0.3577	0.0349	0.5495	0.0386	0.5321	0.0369	0.5597	0.0367	1.3833e-166	FOXD2;FOXD2	ENSG00000186564	NA
cg04270401	10	102806871	6.23e-150	3.25e-17	0.4115	0.058	0.7388	0.0589	0.7392	0.062	0.747	0.0619	2.02475e-166		ENSG00000107821, ENSG00000107819	NA
cg00034559	2	39892124	7.49e-143	3.91e-24	0.5181	0.0342	0.7082	0.0289	0.7015	0.0337	0.7181	0.031	2.92859e-166	TMEM178;TMEM178		NA
cg25003697	17	79453611	4.61e-154	8.35e-13	0.4182	0.0688	0.6647	0.0482	0.6407	0.0539	0.6657	0.0467	3.84935e-166		ENSG00000184009, ENSG00000171282, ENSG00000184009, ENSG00000266074	NA
cg12320039	6	32118204	4.86e-139	2.33e-27	0.1537	0.0306	0.2889	0.0325	0.283	0.0384	0.307	0.0333	1.13238e-165	PRRT1	ENSG00000204314, ENSG00000221988, ENSG00000227122, ENSG00000231618	NA
cg12495559	17	78415034	8.48e-112	1.56e-54	0.192	0.0265	0.3273	0.041	0.3145	0.0416	0.3393	0.0428	1.32288e-165		ENSG00000173818, ENSG00000171246	NA
cg00079023	5	139492535	4.65e-143	3.41e-23	0.3969	0.0294	0.5866	0.0312	0.5774	0.033	0.5914	0.0336	1.58565e-165	PURA	ENSG00000185129	NA
cg16530165	2	232792397	1.48e-152	1.23e-13	0.4937	0.0356	0.6693	0.0272	0.6582	0.0291	0.6708	0.0296	1.8204e-165	NPPC	ENSG00000163273	NA
cg05347794	14	89866110	5.86e-139	3.77e-27	0.4798	0.0542	0.7411	0.0451	0.7245	0.0463	0.7533	0.0406	2.20922e-165	FOXN3;FOXN3	ENSG00000165533, ENSG00000053254	NA
cg24382070	8	22013694	5.48e-124	4.17e-42	0.2712	0.031	0.4368	0.0353	0.4198	0.0353	0.4456	0.0315	2.28516e-165	LGI3	ENSG00000168481	NA
cg16308533	17	40838983	2.29e-107	1.1e-58	0.4621	0.0831	0.7245	0.0953	0.7272	0.0977	0.7604	0.0922	2.519e-165	CNTNAP1	ENSG00000108797, ENSG00000108799	NA
cg13555278	1	26348484	1.15e-155	2.7e-10	0.431	0.0367	0.7371	0.0308	0.7372	0.0348	0.7385	0.0319	3.105e-165	EXTL1;EXTL1	ENSG00000158008	NA
cg06260709	20	48626621	2.16e-147	1.45e-18	0.1771	0.0306	0.4258	0.0505	0.4188	0.0553	0.4402	0.05	3.132e-165		ENSG00000124216, ENSG00000124208	NA
cg17385483	12	49734595	1.03e-143	3.8e-22	0.3182	0.0426	0.5401	0.0417	0.5185	0.0486	0.5478	0.0402	3.914e-165		ENSG00000186897	NA
cg12160087	12	120531986	2.26e-145	2.06e-20	0.4815	0.0295	0.6359	0.0325	0.6268	0.0345	0.6361	0.0357	4.6556e-165	CCDC64	ENSG00000111737, ENSG00000135127	NA
cg20392764	11	2293117	4.51e-65	1.16e-100	0.6954	0.0553	0.7894	0.0486	0.7756	0.0512	0.7999	0.0462	5.2316e-165	ASCL2	ENSG00000183734	yes
cg13536265	14	24836539	9.83e-136	6.06e-30	0.2142	0.0299	0.3882	0.0357	0.369	0.0395	0.3951	0.0336	5.95698e-165	NFATC4;NFATC4	ENSG00000100968	NA
cg04588336	11	75916460	1.06e-130	6.99e-35	0.347	0.0835	0.5533	0.0914	0.5436	0.0919	0.5884	0.0897	7.4094e-165	WNT11	ENSG00000198382, ENSG00000085741	NA
cg17830682	1	202182642	5.58e-138	1.36e-27	0.4892	0.0375	0.7315	0.0426	0.7118	0.0445	0.7266	0.0425	7.5888e-165	LGR6;LGR6;LGR6	ENSG00000077152, ENSG00000133067	NA
cg23109891	22	38379218	2.24e-121	3.9e-44	0.5673	0.0567	0.8296	0.0383	0.8196	0.0418	0.8441	0.0319	8.736e-165	SOX10	ENSG00000100146	NA
cg24067118	10	102806933	1.26e-150	7.69e-15	0.4492	0.0453	0.7209	0.0383	0.7196	0.0401	0.725	0.0409	9.6894e-165		ENSG00000107821, ENSG00000107819	NA
cg00116430	1	94188268	2.08e-118	4.97e-47	0.3013	0.0366	0.482	0.0444	0.4818	0.0491	0.5158	0.05	1.03376e-164		ENSG00000137936, ENSG00000067334	NA
cg00597876	15	74494909	1.11e-155	9.66e-10	0.4742	0.0541	0.7131	0.0339	0.6995	0.0381	0.7131	0.0358	1.07226e-164	STRA6;STRA6;STRA6;STRA6;STRA6	ENSG00000137868	NA
cg07515565	6	1624386	6.7e-150	1.69e-15	0.5747	0.0596	0.8089	0.0418	0.8063	0.0416	0.8164	0.039	1.1323e-164	GMDS	ENSG00000112699, ENSG00000054598	NA
cg14867085	11	17623131	7.65e-143	1.78e-22	0.4156	0.0467	0.6101	0.0462	0.5876	0.049	0.6182	0.0404	1.3617e-164		ENSG00000188162, ENSG00000129152	NA
cg04273431	6	30523215	1.71e-126	8.48e-39	0.4632	0.0313	0.6181	0.0343	0.616	0.0328	0.6374	0.0314	1.45008e-164	GNL1;PRR3;PRR3	ENSG00000204576, ENSG00000228186	yes
cg08538032	1	50574507	7.05e-143	2.8e-22	0.2408	0.0441	0.4825	0.0606	0.4769	0.0659	0.5076	0.0671	1.974e-164	ELAVL4;ELAVL4;ELAVL4;ELAVL4;ELAVL4	ENSG00000162374	NA
cg14699734	19	5806164	2.15e-139	9.33e-26	0.2067	0.0279	0.4102	0.0368	0.3924	0.0385	0.4214	0.0318	2.00595e-164		ENSG00000141994, ENSG00000171119	NA
cg11194613	11	70268728	6.41e-141	1.99e-23	0.321	0.0775	0.5919	0.084	0.5855	0.087	0.6162	0.08	1.27559e-163	CTTN;CTTN	ENSG00000085733, ENSG00000162105, ENSG00000085733, ENSG00000268430	NA
cg18290775	14	69954135	1.64e-141	8.53e-23	0.3817	0.0518	0.6914	0.0282	0.6956	0.0238	0.7069	0.0241	1.39892e-163	FLJ44817	ENSG00000029364, ENSG00000100647	NA
cg23534245	20	6751435	1.49e-149	1.24e-14	0.336	0.0451	0.6358	0.0351	0.623	0.0393	0.6404	0.033	1.8476e-163	BMP2	ENSG00000125845	NA
cg25762706	8	27115867	6.34e-109	3.21e-55	0.5516	0.0414	0.7002	0.034	0.6919	0.0371	0.7178	0.0337	2.03514e-163	STMN4;STMN4	ENSG00000015592	yes
cg21122199	17	58499720	3.34e-140	6.14e-24	0.3838	0.0522	0.5614	0.0474	0.5764	0.0509	0.59	0.0523	2.05076e-163	C17orf64	ENSG00000170832, ENSG00000062725	NA
cg03872736	11	2241249	7.17e-152	7.07e-12	0.5953	0.0324	0.7603	0.0237	0.7542	0.0264	0.7653	0.0254	5.06919e-163		ENSG00000183734, ENSG00000180176	NA
cg04745384	12	52242468	1.01e-116	1e-46	0.1804	0.0281	0.274	0.0303	0.2631	0.0347	0.288	0.0293	1.01e-162		ENSG00000139567	NA
cg13264840	7	142494213	1.01e-34	1.17e-128	0.537	0.0779	0.5787	0.0921	0.5105	0.0965	0.6066	0.0794	1.1817e-162		ENSG00000106123	NA
cg17846127	15	89940505	2.4e-137	5.06e-26	0.4695	0.0527	0.6786	0.0396	0.6829	0.0436	0.7081	0.0445	1.2144e-162	LOC254559	ENSG00000140519, ENSG00000140521	NA
cg25520960	2	219863984	5.38e-152	4.18e-11	0.5589	0.0349	0.7673	0.0253	0.7631	0.0259	0.7722	0.0241	2.24884e-162		ENSG00000181378, ENSG00000163499	NA
cg11878045	11	2482536	1.06e-139	2.14e-23	0.6447	0.0312	0.8064	0.0289	0.8141	0.0303	0.8168	0.0249	2.2684e-162	KCNQ1;KCNQ1	ENSG00000129757, ENSG00000053918	NA
cg04427498	7	20830657	1.58e-127	3.47e-35	0.1597	0.0208	0.3093	0.0348	0.2959	0.0446	0.327	0.0356	5.4826e-162		ENSG00000164651	NA
cg12207153	1	38519255	7.57e-152	1.4e-10	0.4385	0.045	0.6507	0.038	0.6363	0.0405	0.6553	0.0342	1.0598e-161		ENSG00000185668, ENSG00000116954	NA
cg09908750	7	27143585	6.03e-110	1.89e-52	0.3525	0.0408	0.522	0.0509	0.5005	0.0539	0.5223	0.0539	1.13967e-161	HOXA2	ENSG00000105996	NA
cg06401979	7	27143717	2.23e-126	7.54e-36	0.2834	0.0527	0.4933	0.0614	0.4652	0.0679	0.4939	0.0644	1.68142e-161	HOXA2	ENSG00000105996	NA
cg05563558	12	3445716	6e-138	3.66e-24	0.3886	0.0582	0.6108	0.0535	0.5894	0.0598	0.6124	0.0507	2.196e-161		ENSG00000111218, ENSG00000011105	NA
cg15534366	20	59826207	2.76e-141	8.78e-21	0.5377	0.0525	0.7854	0.0314	0.7688	0.0368	0.788	0.0343	2.42328e-161	CDH4	ENSG00000179242	NA
cg24176731	11	73357164	1.49e-146	2.99e-15	0.6851	0.04	0.8846	0.0249	0.8814	0.0243	0.89	0.0188	4.4551e-161	PLEKHB1;PLEKHB1;PLEKHB1;PLEKHB1	ENSG00000021300	NA
cg19309676	19	50191439	3.93e-58	2.31e-103	0.5116	0.0343	0.5817	0.0363	0.5826	0.0407	0.6146	0.0381	9.0783e-161	C19orf76;PRMT1;PRMT1;PRMT1	ENSG00000169169	NA
cg18533225	22	50986813	1.34e-140	1.02e-20	0.3085	0.05	0.5362	0.0386	0.5232	0.0397	0.5433	0.0366	1.3668e-160	KLHDC7B	ENSG00000205560, ENSG00000177989	yes
cg12105671	19	7852207	3.15e-101	4.37e-60	0.2819	0.0346	0.4256	0.0417	0.4146	0.0472	0.4422	0.0457	1.37655e-160	CLEC4GP1	ENSG00000142459, ENSG00000104938	NA
cg02630477	1	40388223	3.86e-136	7.12e-25	0.6198	0.0414	0.8366	0.0304	0.8347	0.0298	0.8455	0.0289	2.74832e-160		ENSG00000168389, ENSG00000116990, ENSG00000168389	NA
cg20118840	11	119928838	9.2e-125	4.28e-36	0.4359	0.0365	0.6311	0.0391	0.6231	0.0404	0.6439	0.0387	3.9376e-160		ENSG00000137699, ENSG00000110400	NA
cg24577455	1	2069012	1.01e-123	6.31e-37	0.4504	0.0714	0.6508	0.0518	0.6447	0.061	0.6612	0.0519	6.3731e-160	PRKCZ;PRKCZ;PRKCZ	ENSG00000067606, ENSG00000157933	NA
cg22190721	16	68269295	6.52e-146	1.03e-14	0.5959	0.0382	0.8716	0.0264	0.8693	0.027	0.8767	0.021	6.7156e-160	ESRP2	ENSG00000103067	NA
cg01634146	19	13127389	1.29e-130	6.53e-30	0.5518	0.0791	0.9195	0.0147	0.9094	0.0235	0.9219	0.0157	8.4237e-160	NFIX	ENSG00000104903, ENSG00000008441	NA
cg03129014	13	20736156	2.51e-126	3.41e-34	0.323	0.0477	0.506	0.0545	0.4839	0.0602	0.5225	0.0548	8.5591e-160	GJA3	ENSG00000121743	NA
cg07425109	11	64139406	1.14e-86	1.05e-73	0.7178	0.0358	0.8333	0.0241	0.8213	0.0255	0.8472	0.0203	1.197e-159	RPS6KA4;RPS6KA4	ENSG00000162302, ENSG00000168065	NA
cg18057887	11	133800913	1.62e-99	1.05e-60	0.734	0.0647	0.8719	0.0519	0.874	0.0517	0.8919	0.0463	1.701e-159	IGSF9B	ENSG00000080854, ENSG00000166118	NA
cg23038338	1	46996546	2.83e-145	1.14e-14	0.5004	0.0455	0.6989	0.0343	0.6912	0.0377	0.7087	0.0354	3.2262e-159		ENSG00000197587, ENSG00000162456	NA
cg23918296	14	103397019	7.35e-148	4.43e-12	0.4732	0.0566	0.638	0.0562	0.6429	0.056	0.6508	0.0553	3.25605e-159	AMN	ENSG00000198752, ENSG00000166126	NA
cg12800962	20	48626437	5.46e-137	6.28e-23	0.4513	0.0311	0.6374	0.0342	0.6433	0.0353	0.6557	0.0338	3.42888e-159		ENSG00000124216, ENSG00000124208	NA
cg25773262	1	156616855	7.33e-91	5.08e-69	0.1546	0.0378	0.2591	0.0472	0.2375	0.0444	0.2782	0.0447	3.72364e-159	BCAN;BCAN	ENSG00000132688, ENSG00000132692	NA
cg03326252	11	133821166	1.01e-68	4.35e-91	0.3682	0.0374	0.4879	0.0537	0.4833	0.0502	0.5184	0.0522	4.3935e-159	IGSF9B	ENSG00000080854, ENSG00000166118	NA
cg21566642	2	233284661	1.43e-142	3.51e-17	0.1909	0.0303	0.4633	0.0475	0.4409	0.0581	0.4653	0.0515	5.0193e-159			NA
cg04327247	9	100564659	5.76e-140	1.63e-19	0.733	0.0266	0.8611	0.0161	0.8542	0.0168	0.8644	0.016	9.3888e-159		ENSG00000178919, ENSG00000136936	NA
cg12990614	22	38379749	2.36e-119	4.85e-40	0.365	0.044	0.5558	0.0371	0.5451	0.0386	0.5711	0.0349	1.1446e-158	SOX10	ENSG00000100146	NA
cg24123198	4	184018031	7.68e-147	2.69e-12	0.3176	0.0452	0.6171	0.055	0.6074	0.0581	0.6306	0.0456	2.06592e-158		ENSG00000151718	NA
cg14920846	1	201618209	2.63e-146	1.1e-12	0.2505	0.0531	0.4312	0.0673	0.4271	0.072	0.4472	0.0694	2.893e-158	NAV1	ENSG00000134369	yes
cg15194163	6	32118213	2.06e-127	1.89e-31	0.2118	0.0308	0.3497	0.0271	0.3454	0.0309	0.3665	0.0275	3.8934e-158	PRRT1	ENSG00000204314, ENSG00000221988, ENSG00000227122, ENSG00000231618	NA
cg18370682	5	158239759	3.93e-113	9.99e-46	0.3219	0.0458	0.5072	0.0556	0.4825	0.0504	0.5389	0.0539	3.92607e-158	EBF1	ENSG00000113282, ENSG00000164330	NA
cg15720112	5	125036315	9.79e-120	4.22e-39	0.4512	0.0734	0.6393	0.0825	0.6048	0.0883	0.648	0.0824	4.13138e-158		ENSG00000164904, ENSG00000168916	NA
cg10686304	8	22561205	3.21e-124	2.89e-34	0.1347	0.025	0.2663	0.0429	0.2646	0.0458	0.294	0.0484	9.2769e-158		ENSG00000179388, ENSG00000134020	NA
cg06693983	19	55889216	5.44e-127	2.4e-31	0.2751	0.0765	0.6203	0.0968	0.6076	0.0903	0.6457	0.0896	1.3056e-157	TMEM190	ENSG00000160472	NA
cg13859433	6	33739653	4.82e-122	2.83e-36	0.2802	0.0445	0.4434	0.0587	0.4271	0.0615	0.4573	0.0611	1.36406e-157	LEMD2;LEMD2	ENSG00000161896, ENSG00000161904	NA
cg00658151	1	31368797	3.77e-142	4.6e-16	0.2135	0.0443	0.3901	0.0465	0.3699	0.0478	0.393	0.0359	1.7342e-157	SDC3	ENSG00000162511, ENSG00000162512	NA
cg24670552	13	110436780	1.69e-105	1.24e-52	0.5664	0.0401	0.7366	0.0376	0.7314	0.0462	0.7532	0.0387	2.0956e-157	IRS2	ENSG00000185950	NA
cg10317717	7	48129904	2.83e-146	8.63e-12	0.5013	0.0921	0.9092	0.0209	0.9084	0.0239	0.9167	0.0186	2.44229e-157	UPP1;UPP1	ENSG00000179869, ENSG00000183696	NA
cg19805668	14	75418675	4.82e-138	7.74e-20	0.2627	0.0338	0.4401	0.03	0.442	0.0388	0.4618	0.0348	3.73068e-157	PGF	ENSG00000119630, ENSG00000198208	NA
cg19227031	6	32118315	9.18e-109	9.65e-49	0.2866	0.0519	0.5551	0.044	0.5471	0.0469	0.5777	0.046	8.8587e-157	PRRT1	ENSG00000204314, ENSG00000221988, ENSG00000227122, ENSG00000231618	NA
cg07785717	19	54485321	1.4e-88	7.03e-69	0.3537	0.0457	0.5022	0.0458	0.4818	0.0469	0.523	0.0415	9.842e-157	CACNG8;MIR935	ENSG00000130433, ENSG00000142408	NA
cg21606036	5	78985900	1.15e-124	9.55e-33	0.5311	0.0541	0.7138	0.0534	0.7022	0.0573	0.7139	0.0554	1.09825e-156	CMYA5	ENSG00000164309	NA
cg23548163	19	46807119	5.1e-136	2.38e-21	0.5038	0.1145	0.7885	0.0809	0.7864	0.0803	0.8076	0.071	1.2138e-156	HIF3A;HIF3A;HIF3A	ENSG00000011485, ENSG00000124440	NA
cg24690588	1	57285399	1.49e-128	9.48e-29	0.5833	0.0497	0.7441	0.0392	0.7348	0.0419	0.7452	0.0378	1.41252e-156	C1orf168	ENSG00000157131, ENSG00000162409	NA
cg25162533	17	81032067	1.77e-141	1.92e-15	0.4974	0.0555	0.6927	0.0456	0.6846	0.0476	0.7013	0.0444	3.3984e-156		ENSG00000176845, ENSG00000175711	NA
cg01426818	17	77806444	1.72e-87	2.1e-69	0.1414	0.0274	0.2517	0.0456	0.2497	0.0484	0.2836	0.0502	3.612e-156		ENSG00000141570, ENSG00000141582	NA
cg18942298	20	42809578	2.74e-141	1.69e-15	0.3095	0.0448	0.4779	0.0545	0.4593	0.0558	0.4881	0.0452	4.6306e-156	JPH2;JPH2	ENSG00000149596, ENSG00000124191	NA
cg09423126	8	22735333	1.85e-95	5.23e-61	0.0994	0.0201	0.2254	0.053	0.1977	0.0576	0.242	0.0533	9.6755e-156	PEBP4	ENSG00000179388, ENSG00000134020	NA
cg20018563	15	92690264	3.09e-130	3.22e-26	0.5394	0.0411	0.6851	0.0388	0.6775	0.0318	0.6995	0.029	9.9498e-156	SLCO3A1;SLCO3A1	ENSG00000140557, ENSG00000176463	NA
cg01332054	15	74494861	2.45e-147	4.83e-09	0.4194	0.0491	0.7155	0.0397	0.7052	0.0448	0.7158	0.0403	1.18335e-155	STRA6;STRA6;STRA6;STRA6;STRA6	ENSG00000137868	NA
cg27532171	1	46952054	4.02e-136	3.2e-20	0.598	0.0436	0.7443	0.0415	0.7313	0.0379	0.744	0.0404	1.2864e-155		ENSG00000197587, ENSG00000117480	NA
cg17611235	11	1991188	1.79e-125	7.96e-31	0.3835	0.0904	0.6475	0.086	0.633	0.0852	0.6603	0.0811	1.42484e-155		ENSG00000167244, ENSG00000214026	NA
cg21067023	18	501513	1.42e-137	1.02e-18	0.4261	0.0465	0.7165	0.0443	0.7048	0.0494	0.7254	0.0466	1.4484e-155	COLEC12	ENSG00000158270	NA
cg17930194	9	124982834	2.62e-101	6e-55	0.0527	0.0275	0.2776	0.0716	0.2604	0.0752	0.3106	0.0708	1.572e-155	LHX6;LHX6	ENSG00000106852, ENSG00000119421	NA
cg00275479	5	134882430	1.31e-135	1.25e-20	0.4954	0.0504	0.7038	0.046	0.6757	0.0527	0.6985	0.0465	1.6375e-155		ENSG00000181965, ENSG00000145824	NA
cg26196424	14	58615960	1.58e-115	1.48e-40	0.5557	0.0458	0.7349	0.0423	0.6996	0.0594	0.7425	0.0368	2.3384e-155	C14orf37	ENSG00000139971, ENSG00000151812	NA
cg16617301	19	46999109	1.71e-106	1.39e-49	0.1278	0.0227	0.2946	0.0527	0.2697	0.0549	0.3109	0.0559	2.3769e-155	PNMAL2;PNMAL2	ENSG00000169515	NA
cg11871991	15	83240213	2.06e-101	1.46e-54	0.4558	0.0382	0.5887	0.0306	0.5746	0.0374	0.604	0.0307	3.0076e-155	CPEB1;CPEB1;CPEB1;CPEB1	ENSG00000214575, ENSG00000182774	NA
cg22670033	5	180646608	2.69e-144	1.32e-11	0.5256	0.0623	0.815	0.0313	0.8147	0.033	0.825	0.0313	3.5508e-155		ENSG00000146063	NA
cg09202851	11	567966	5.95e-138	6.6e-18	0.4984	0.029	0.6779	0.0286	0.6771	0.0275	0.6866	0.0265	3.927e-155		ENSG00000070047, ENSG00000099849	NA
cg04730882	2	176986535	1.29e-129	3.09e-26	0.2384	0.0295	0.3567	0.0312	0.3397	0.0361	0.3648	0.0268	3.9861e-155	HOXD9	ENSG00000128709	NA
cg05021771	2	71129289	4.56e-143	9.35e-13	0.4869	0.0359	0.6969	0.0353	0.691	0.0354	0.699	0.0348	4.2636e-155	VAX2	ENSG00000116035, ENSG00000116039, ENSG00000271772, ENSG00000271809	NA
cg04720348	5	72922873	1.01e-146	4.67e-09	0.6236	0.046	0.835	0.0209	0.8272	0.024	0.8341	0.0201	4.7167e-155	RGNEF		NA
cg17230773	7	142494148	6.62e-63	9.09e-93	0.2361	0.0819	0.3442	0.0886	0.2935	0.0916	0.3658	0.0774	6.01758e-155		ENSG00000106123	NA
cg13508369	9	129884026	3.07e-134	2.43e-21	0.5934	0.0325	0.7079	0.0325	0.6931	0.0306	0.7046	0.0312	7.4601e-155	ANGPTL2;RALGPS1	ENSG00000136828, ENSG00000136859	NA
cg19478079	17	79453653	4.78e-145	1.88e-10	0.5677	0.0663	0.7659	0.0365	0.7504	0.0414	0.7647	0.0387	8.9864e-155		ENSG00000184009, ENSG00000171282, ENSG00000184009, ENSG00000266074	NA
cg16654603	17	46755422	4.45e-126	2.25e-29	0.4928	0.0405	0.6348	0.0416	0.6159	0.0421	0.6423	0.0396	1.00125e-154		ENSG00000170689, ENSG00000159182, ENSG00000170689	NA
cg06458248	19	13117917	1.03e-140	1.11e-14	0.5663	0.0493	0.8073	0.0305	0.8061	0.0313	0.8089	0.0289	1.1433e-154	NFIX	ENSG00000104903, ENSG00000008441	NA
cg09430647	10	106247914	7.03e-130	1.67e-25	0.5693	0.0511	0.7909	0.0321	0.7749	0.0419	0.8006	0.0321	1.17401e-154		ENSG00000148841, ENSG00000156395	NA
cg26802194	16	57916919	5.29e-124	2.34e-31	0.5238	0.051	0.6764	0.046	0.6525	0.0498	0.6863	0.0445	1.23786e-154	CNGB1	ENSG00000140859, ENSG00000070729, ENSG00000269180, ENSG00000070729	NA
cg08834902	16	8806690	5.34e-124	3.15e-31	0.3927	0.0603	0.5842	0.0622	0.5669	0.0699	0.5942	0.0686	1.6821e-154	ABAT;ABAT	ENSG00000183044, ENSG00000184857	NA
cg22363327	6	89828097	4.59e-144	5.11e-11	0.161	0.0311	0.3297	0.0367	0.3281	0.0418	0.3445	0.0381	2.34549e-154	SFRS13B	ENSG00000154548	NA
cg03243506	20	2517231	1.29e-136	1.95e-18	0.6462	0.0341	0.7869	0.032	0.7811	0.0322	0.7908	0.0322	2.5155e-154	TMC2	ENSG00000149488	yes
cg09071896	2	235952729	8.2e-122	4.12e-33	0.3196	0.0426	0.5225	0.0602	0.5087	0.0613	0.5442	0.0583	3.3784e-154	SH3BP4	ENSG00000157985, ENSG00000130147	NA
cg16894439	1	228634806	4.55e-99	7.62e-56	0.5728	0.0506	0.6819	0.0475	0.6614	0.0514	0.6971	0.0476	3.4671e-154		ENSG00000181218, ENSG00000168148	NA
cg15197065	5	78985562	1.03e-113	5.01e-41	0.3465	0.0689	0.5659	0.0652	0.5537	0.0698	0.5769	0.0674	5.1603e-154	CMYA5	ENSG00000164309	NA
cg12229151	11	6340283	4.46e-130	1.35e-24	0.7305	0.0416	0.8738	0.0232	0.867	0.0246	0.8786	0.0204	6.021e-154	PRKCDBP	ENSG00000110148, ENSG00000170955	NA
cg14244636	10	100055918	6.34e-139	1.08e-15	0.4998	0.0492	0.6755	0.0401	0.6571	0.0459	0.6776	0.0407	6.8472e-154		ENSG00000138131, ENSG00000119943	NA
cg25402787	15	53084679	1.31e-143	5.57e-11	0.3416	0.0453	0.6311	0.0471	0.6126	0.0559	0.6298	0.053	7.2967e-154		ENSG00000169856	NA
cg26458072	10	102279694	3.88e-121	2.41e-33	0.129	0.0228	0.2832	0.0426	0.2787	0.0463	0.3039	0.0495	9.3508e-154	SEC31B	ENSG00000075826	NA
cg00072689	17	46681111	1.1e-125	8.56e-29	0.2498	0.0405	0.4675	0.0569	0.44	0.059	0.4707	0.0581	9.416e-154	LOC404266;LOC404266;HOXB6	ENSG00000108511, ENSG00000120075	NA
cg15187398	19	2093896	5.33e-112	2.04e-42	0.2256	0.0328	0.3511	0.0502	0.3405	0.0434	0.3754	0.0394	1.08732e-153	MOBKL2A	ENSG00000172081, ENSG00000099840	NA
cg27355653	15	89940260	2.68e-130	4.77e-24	0.3603	0.0596	0.593	0.0649	0.5816	0.0632	0.6178	0.0614	1.27836e-153	LOC254559	ENSG00000140519, ENSG00000140521	NA
cg27262054	16	73067525	2.23e-138	9.96e-16	0.4601	0.0426	0.6838	0.0333	0.6777	0.0362	0.6871	0.0368	2.22108e-153	ZFHX3;ZFHX3	ENSG00000118557, ENSG00000140836	NA
cg02914652	12	4417142	3.52e-109	7.91e-45	0.2199	0.0437	0.3998	0.0771	0.3998	0.0727	0.4339	0.0718	2.78432e-153		ENSG00000118971, ENSG00000078237	NA
cg03837680	17	77967529	7.9e-117	3.59e-37	0.2154	0.053	0.3131	0.0481	0.3138	0.0555	0.3473	0.063	2.8361e-153	TBC1D16	ENSG00000167291, ENSG00000141582	NA
cg00538381	2	20864068	2.11e-121	1.42e-32	0.5295	0.0374	0.7525	0.0596	0.7481	0.0583	0.7599	0.055	2.9962e-153		ENSG00000143869	NA
cg01568317	14	74895911	9.96e-138	3.48e-16	0.6204	0.0365	0.7971	0.0261	0.7845	0.0288	0.7986	0.0279	3.46608e-153		ENSG00000183379	NA
cg15435170	17	46681135	3.74e-132	9.63e-22	0.3057	0.0421	0.58	0.0594	0.5541	0.0624	0.5805	0.0626	3.60162e-153	LOC404266;LOC404266;HOXB6	ENSG00000108511, ENSG00000120075	NA
cg12854483	19	11649671	1.85e-134	2.07e-19	0.1445	0.0334	0.3013	0.0509	0.2816	0.0547	0.3056	0.0484	3.8295e-153	CNN1;CNN1	ENSG00000130176	yes
cg07539583	6	27215397	3.47e-95	1.17e-58	0.3561	0.034	0.4669	0.0387	0.4528	0.0389	0.4797	0.0363	4.0599e-153	PRSS16	ENSG00000112812	NA
cg10091265	2	223288331	2.71e-135	1.61e-18	0.3395	0.0528	0.5009	0.0661	0.4861	0.0683	0.5142	0.0641	4.3631e-153	SGPP2	ENSG00000163082	NA
cg23322172	10	104233407	1.89e-108	3.27e-45	0.5782	0.0387	0.6651	0.036	0.6353	0.0484	0.6602	0.0448	6.1803e-153	TMEM180	ENSG00000138107, ENSG00000138111	NA
cg05951221	2	233284402	1.66e-128	3.79e-25	0.1952	0.0336	0.4063	0.0444	0.3872	0.0512	0.4136	0.0442	6.2914e-153		ENSG00000163295, ENSG00000163286	NA
cg24953596	1	3515194	1.42e-134	5.46e-19	0.4196	0.0439	0.5552	0.0369	0.5451	0.0409	0.56	0.0388	7.7532e-153	MEGF6	ENSG00000130762, ENSG00000162591	NA
cg24135793	19	13122567	4.51e-108	1.77e-45	0.4273	0.0316	0.5543	0.0307	0.5368	0.03	0.5642	0.0295	7.9827e-153	NFIX	ENSG00000104903, ENSG00000008441	NA
cg10099601	7	28998577	5.38e-127	2.05e-26	0.4204	0.0361	0.6093	0.0423	0.603	0.0454	0.6242	0.0412	1.1029e-152	TRIL	ENSG00000176734	NA
cg21535366	12	107974612	3.39e-100	3.56e-53	0.7273	0.0336	0.841	0.0324	0.8309	0.0335	0.8491	0.0285	1.20684e-152	BTBD11;BTBD11	ENSG00000136045, ENSG00000151136	NA
cg27553955	2	42720326	3.41e-114	6.24e-39	0.2057	0.0334	0.3088	0.0381	0.2871	0.0429	0.3162	0.0346	2.12784e-152	KCNG3;KCNG3	ENSG00000171126	yes
cg11438310	5	78985434	6.05e-102	4.65e-51	0.3516	0.0548	0.5309	0.0542	0.5179	0.0584	0.5429	0.0549	2.81325e-152	CMYA5	ENSG00000164309	NA
cg11345143	13	20989349	4.31e-126	1.24e-26	0.6091	0.0483	0.7346	0.048	0.7324	0.0463	0.7397	0.0431	5.3444e-152	CRYL1	ENSG00000121742, ENSG00000165475	NA
cg03386715	1	3153293	8.06e-135	7.4e-18	0.4756	0.0392	0.6666	0.0452	0.6611	0.0303	0.6777	0.0344	5.9644e-152	PRDM16;PRDM16	ENSG00000130762, ENSG00000142611	NA
cg12419685	20	33451367	2.04e-120	3.07e-32	0.6981	0.0593	0.9224	0.017	0.9175	0.0215	0.9268	0.0156	6.2628e-152	GGT7	ENSG00000198646, ENSG00000131067	NA
cg09795979	11	45308098	2.13e-140	3.05e-12	0.6669	0.0344	0.8064	0.027	0.8015	0.0301	0.8039	0.0273	6.4965e-152	SYT13	ENSG00000019505	NA
cg22626168	15	101513246	1.6e-132	4.36e-20	0.507	0.0374	0.6577	0.0402	0.6463	0.0436	0.6677	0.0412	6.976e-152	LRRK1	ENSG00000154237, ENSG00000131873	NA
cg09440270	10	94820086	7.7e-130	1.55e-22	0.2621	0.0309	0.3809	0.0313	0.3725	0.0316	0.387	0.0318	1.1935e-151	CYP26C1	ENSG00000187553	NA
cg13717817	3	57177391	2.01e-133	7.26e-19	0.608	0.0333	0.7626	0.0328	0.758	0.0287	0.7704	0.0265	1.45926e-151	IL17RD	ENSG00000163947, ENSG00000144730	NA
cg02302670	8	21904079	1.19e-80	1.73e-71	0.5613	0.0369	0.6716	0.0404	0.6716	0.0418	0.6977	0.0432	2.0587e-151	FGF17	ENSG00000158815, ENSG00000158856, ENSG00000158815	NA
cg18755942	3	138666719	5.73e-139	3.6e-13	0.6691	0.0302	0.8308	0.0186	0.8245	0.019	0.8348	0.018	2.0628e-151	FOXL2;C3orf72	ENSG00000183770	NA
cg16111190	6	30860887	1.6e-140	1.32e-11	0.5496	0.05	0.7403	0.0585	0.7496	0.0607	0.7542	0.0536	2.112e-151	DDR1;DDR1;DDR1	ENSG00000204580, ENSG00000213780, ENSG00000137332, ENSG00000236895	NA
cg06722121	17	72934409	2.56e-132	8.87e-20	0.418	0.0441	0.6128	0.0417	0.5988	0.0423	0.6118	0.0411	2.27072e-151	OTOP3	ENSG00000182938	NA
cg18062721	3	11643427	1.93e-125	1.28e-26	0.1806	0.0604	0.3238	0.0616	0.297	0.0555	0.332	0.0537	2.4704e-151	VGLL4;VGLL4	ENSG00000144560, ENSG00000197548	NA
cg26132737	2	198029141	4.48e-126	6.27e-26	0.5029	0.0509	0.7258	0.0446	0.7269	0.0477	0.7424	0.0444	2.80896e-151	ANKRD44	ENSG00000197121, ENSG00000065413	NA
cg25642234	12	14721092	1.23e-143	2.91e-08	0.4444	0.0438	0.6747	0.0325	0.6639	0.0368	0.6733	0.034	3.5793e-151	PLBD1	ENSG00000121316	NA
cg04726374	17	40554519	2.64e-139	1.38e-12	0.4439	0.0445	0.6377	0.0485	0.6271	0.0465	0.6538	0.0445	3.6432e-151	PTRF	ENSG00000168610, ENSG00000177469	NA
cg16761096	7	51383119	8.5e-138	5.2e-14	0.6234	0.0383	0.7947	0.0264	0.78	0.0284	0.7963	0.0247	4.42e-151	COBL	ENSG00000106070, ENSG00000106078	NA
cg15254559	7	27292145	2.73e-138	3.43e-13	0.066	0.0492	0.1123	0.0171	0.1112	0.019	0.1243	0.0457	9.3639e-151		ENSG00000106038, ENSG00000106049	NA
cg03366850	7	28998595	6.54e-129	1.52e-22	0.321	0.0419	0.5094	0.0445	0.4967	0.0521	0.5246	0.047	9.9408e-151	TRIL	ENSG00000176734	NA
cg21462693	6	32182174	9.22e-125	1.25e-26	0.3199	0.0412	0.4823	0.0468	0.4707	0.052	0.5019	0.0416	1.1525e-150	NOTCH4	ENSG00000204301, ENSG00000213654, ENSG00000223355, ENSG00000234243	NA
cg08731696	1	59280489	9.96e-141	1.45e-10	0.5153	0.0611	0.8405	0.0394	0.8469	0.0424	0.8534	0.0368	1.4442e-150		ENSG00000177606, ENSG00000172456	NA
cg17796461	15	31685823	1.91e-124	8.32e-27	0.2323	0.0328	0.3532	0.033	0.3505	0.0345	0.3735	0.0322	1.58912e-150		ENSG00000169926, ENSG00000169918	NA
cg12654412	16	71459826	2.28e-109	7.78e-42	0.2567	0.0359	0.4453	0.053	0.4313	0.0535	0.4686	0.0502	1.77384e-150		ENSG00000167377, ENSG00000172137	NA
cg23526676	6	31734458	5.34e-98	4.69e-53	0.3946	0.0419	0.5401	0.049	0.5228	0.0494	0.5524	0.0503	2.50446e-150	C6orf27	ENSG00000204396, ENSG00000228727, ENSG00000223757, ENSG00000234951	NA
cg13497089	4	83718406	1.89e-130	1.84e-20	0.4498	0.0489	0.6963	0.0305	0.6995	0.0365	0.7089	0.0375	3.4776e-150	SCD5;SCD5	ENSG00000249242, ENSG00000145284	NA
cg26963367	15	89157841	1.89e-139	2.05e-11	0.2845	0.0542	0.4971	0.0771	0.4802	0.074	0.5082	0.076	3.8745e-150		ENSG00000181026, ENSG00000140543	NA
cg02564061	12	49998963	1.65e-123	2.71e-27	0.3747	0.0378	0.5111	0.0439	0.5149	0.0475	0.54	0.0488	4.4715e-150	FAM186B;FAM186B	ENSG00000135436	NA
cg05839365	12	133166658	7.33e-106	6.12e-45	0.4308	0.0464	0.5148	0.045	0.5136	0.046	0.531	0.0437	4.48596e-150		ENSG00000187848, ENSG00000182870	NA
cg24694018	1	145457621	3.33e-107	1.49e-43	0.5544	0.0325	0.6653	0.0305	0.667	0.0315	0.6856	0.0323	4.9617e-150	POLR3GL	ENSG00000117289, ENSG00000152022, ENSG00000265972, ENSG00000152022	NA
cg03244494	13	21010146	1.48e-126	3.58e-24	0.6083	0.0731	0.8631	0.0436	0.85	0.0429	0.8698	0.0408	5.2984e-150	CRYL1	ENSG00000121742, ENSG00000165475	NA
cg13809236	11	45908036	3.66e-132	1.49e-18	0.4866	0.0355	0.6921	0.0366	0.685	0.0349	0.6972	0.0359	5.4534e-150	MAPK8IP1	ENSG00000121653	NA
cg12602851	6	76644222	3.41e-130	1.64e-20	0.509	0.0462	0.6639	0.0402	0.645	0.0461	0.6738	0.0365	5.5924e-150	IMPG1	ENSG00000112706, ENSG00000196586	NA
cg09517873	1	12656315	6.83e-138	8.47e-13	0.4537	0.0449	0.6551	0.0446	0.6733	0.0497	0.6754	0.0505	5.78501e-150	DHRS3	ENSG00000048707, ENSG00000162496	NA
cg20957370	5	153338888	4.55e-96	1.31e-54	0.5988	0.0392	0.6967	0.0454	0.679	0.0421	0.716	0.0389	5.9605e-150		ENSG00000055147, ENSG00000155511	NA
cg24667603	15	96590566	1.14e-136	6.99e-14	0.381	0.0523	0.5262	0.0603	0.5034	0.0589	0.5292	0.062	7.9686e-150		ENSG00000185551	NA
cg17783244	22	31738549	2.69e-129	4.48e-21	0.5344	0.0373	0.6449	0.0316	0.6494	0.0285	0.6645	0.0294	1.20512e-149	PATZ1;PATZ1;PATZ1;PATZ1	ENSG00000100105, ENSG00000100100	NA
cg13416866	9	140175679	1.6e-58	8.04e-92	0.2868	0.0404	0.3749	0.0481	0.3505	0.0446	0.407	0.0434	1.2864e-149	C9orf167	ENSG00000198435	NA
cg26335898	10	106189711	9.6e-131	1.45e-19	0.4159	0.0528	0.6653	0.0519	0.647	0.0521	0.6768	0.0469	1.392e-149	CCDC147	ENSG00000148841, ENSG00000156395	NA
cg23083424	10	75415875	1.48e-130	9.79e-20	0.3898	0.035	0.5511	0.0304	0.5417	0.0347	0.5546	0.0315	1.44892e-149	SYNPO2L	ENSG00000166317	NA
cg02941741	2	233793921	1.23e-131	1.3e-18	0.6235	0.0394	0.76	0.0333	0.7466	0.035	0.7646	0.0312	1.599e-149	NGEF;NGEF	ENSG00000066248, ENSG00000182600	NA
cg09298818	12	111181546	9.11e-133	2.36e-17	0.1783	0.0245	0.353	0.0454	0.3544	0.05	0.3771	0.051	2.14996e-149	PPP1CC	ENSG00000186298	NA
cg12635937	4	81184925	1.23e-122	1.99e-27	0.3218	0.0316	0.4592	0.0318	0.4509	0.0234	0.4648	0.0231	2.4477e-149		ENSG00000138675	NA
cg06166490	7	27143334	9.82e-97	2.54e-53	0.4708	0.0452	0.6284	0.0524	0.6066	0.0536	0.6278	0.0528	2.49428e-149	HOXA2	ENSG00000105996	NA
cg17321385	2	132429793	9.23e-88	2.87e-62	0.4358	0.0398	0.5425	0.0393	0.535	0.0387	0.5547	0.0349	2.64901e-149		ENSG00000183840	NA
cg25557995	12	2761091	7.93e-109	3.36e-41	0.4939	0.0641	0.6623	0.0584	0.6441	0.0592	0.6619	0.0541	2.66448e-149	CACNA1C;CACNA1C;CACNA1C;CACNA1C;CACNA1C;CACNA1C;CACNA1C;CACNA1C;CACNA1C;CACNA1C;CACNA1C;CACNA1C;CACNA1C;CACNA1C;CACNA1C;CACNA1C;CACNA1C;CACNA1C;CACNA1C;CACNA1C;CACNA1C;CACNA1C;CACNA1C	ENSG00000151067, ENSG00000004478	NA
cg20831708	10	102279373	1.47e-123	2.36e-26	0.1748	0.0392	0.3969	0.0563	0.3906	0.062	0.4245	0.0607	3.4692e-149	SEC31B	ENSG00000075826	yes
cg14222245	19	58861502	3.01e-103	1.2e-46	0.3716	0.0614	0.5699	0.0666	0.5532	0.0615	0.5832	0.0618	3.612e-149	A1BG	ENSG00000182318, ENSG00000121410	NA
cg26600753	5	180622446	3.95e-113	9.62e-37	0.6551	0.0474	0.8203	0.0493	0.8181	0.0535	0.8383	0.0517	3.7999e-149	TRIM7;TRIM7;TRIM7;TRIM7;TRIM7	ENSG00000146054, ENSG00000182613	NA
cg20903160	6	139117274	1.81e-118	3.82e-31	0.1919	0.0413	0.3318	0.047	0.3179	0.0487	0.3416	0.0442	6.9142e-149		ENSG00000203734	NA
cg05310240	17	47979069	2.04e-140	4.26e-09	0.4405	0.045	0.6794	0.0438	0.6592	0.0467	0.6686	0.0461	8.6904e-149		ENSG00000176358, ENSG00000108813	NA
cg08175536	15	89927750	4.67e-131	2.04e-18	0.6048	0.0459	0.7602	0.0365	0.755	0.0396	0.7639	0.0402	9.5268e-149	LOC254559	ENSG00000140519, ENSG00000140521	NA
cg20918219	8	27493854	1.34e-122	7.89e-27	0.6535	0.0322	0.7902	0.0198	0.7847	0.0227	0.7965	0.0201	1.05726e-148	SCARA3;SCARA3		NA
cg00320094	1	68695183	3.34e-136	3.18e-13	0.5018	0.0585	0.7045	0.0479	0.6824	0.0551	0.7052	0.0437	1.06212e-148	GPR177;GPR177	ENSG00000116729, ENSG00000162595	NA
cg10783149	14	55707866	8.06e-125	1.65e-24	0.6763	0.0471	0.8481	0.0273	0.8462	0.0239	0.8591	0.0219	1.3299e-148		ENSG00000126775, ENSG00000126787	NA
cg06396119	13	49792767	2.28e-141	8.2e-08	0.5652	0.0608	0.801	0.0307	0.788	0.0348	0.8033	0.0313	1.8696e-148		ENSG00000102539	NA
cg17836177	8	22735111	1.24e-102	1.59e-46	0.3724	0.0402	0.4936	0.04	0.4631	0.0548	0.4912	0.0502	1.9716e-148	PEBP4	ENSG00000179388, ENSG00000134020	NA
cg02932167	2	233352951	3.66e-118	6.51e-31	0.4825	0.0339	0.6528	0.0417	0.6409	0.0396	0.6523	0.0421	2.38266e-148	ECEL1	ENSG00000171551	yes
cg25690897	19	15133948	6.52e-104	3.85e-45	0.2368	0.0434	0.3569	0.0524	0.3267	0.0566	0.3614	0.0513	2.5102e-148	CCDC105	ENSG00000160994, ENSG00000105141	NA
cg17346145	17	77755547	5.72e-131	5.94e-18	0.1975	0.0384	0.3254	0.0386	0.3276	0.0439	0.3519	0.046	3.39768e-148	CBX2;CBX2	ENSG00000141570, ENSG00000173894	NA
cg17865555	19	49133647	9.22e-105	3.73e-44	0.5885	0.0649	0.7882	0.0506	0.7949	0.0465	0.8163	0.0393	3.43906e-148	SPHK2	ENSG00000105516, ENSG00000063176	NA
cg14295062	9	139949108	2.26e-123	1.72e-25	0.4832	0.0333	0.6477	0.0411	0.6372	0.0389	0.647	0.039	3.8872e-148	ENTPD2;ENTPD2	ENSG00000054179	NA
cg04086468	3	185911208	9.5e-118	4.21e-31	0.7607	0.0309	0.8727	0.0197	0.8652	0.0245	0.8767	0.019	3.9995e-148	DGKG;DGKG;DGKG	ENSG00000058866, ENSG00000244405	NA
cg11540997	15	45407818	5.18e-139	8.15e-10	0.4376	0.0249	0.6218	0.0315	0.6154	0.033	0.619	0.0317	4.2217e-148	DUOX2;DUOXA2	ENSG00000140279, ENSG00000140274	NA
cg24798010	19	6464885	1.37e-129	3.36e-19	0.6121	0.0443	0.7935	0.0285	0.7837	0.0296	0.8002	0.0274	4.6032e-148	CRB3;CRB3	ENSG00000130545	NA
cg12474798	10	64565772	2.33e-113	2.03e-35	0.2626	0.0409	0.4177	0.0513	0.4018	0.05	0.4332	0.0513	4.7299e-148	ADO;ADO	ENSG00000122877, ENSG00000181915	NA
cg04295144	19	10407184	4.83e-73	1.33e-75	0.1156	0.0235	0.2483	0.0518	0.2239	0.0412	0.2782	0.0494	6.4239e-148	ICAM5	ENSG00000105376, ENSG00000220201	NA
cg11067714	5	139492230	2.6e-138	2.61e-10	0.558	0.037	0.7685	0.0238	0.7614	0.0267	0.7745	0.0275	6.786e-148	PURA	ENSG00000185129	NA
cg02341119	17	74866479	2.95e-125	2.39e-23	0.1876	0.0317	0.3617	0.0376	0.351	0.0406	0.3721	0.0352	7.0505e-148	MGAT5B	ENSG00000167889, ENSG00000129657	NA
cg20794351	8	21908746	8.8e-141	9.69e-08	0.6336	0.0436	0.8683	0.0176	0.8636	0.0205	0.8685	0.023	8.5272e-148		ENSG00000158856	NA
cg03773647	11	57417949	1.88e-130	4.7e-18	0.3949	0.0438	0.5905	0.0365	0.5794	0.041	0.6059	0.0319	8.836e-148	YPEL4	ENSG00000166793	NA
cg08928675	7	5528044	3.5e-124	3.07e-24	0.3452	0.0463	0.5125	0.0584	0.5112	0.0661	0.5337	0.0659	1.0745e-147	FBXL18	ENSG00000155034, ENSG00000182095	NA
cg00701706	17	72931632	1.39e-138	8.33e-10	0.3927	0.0396	0.5982	0.0331	0.5851	0.0335	0.5957	0.0327	1.15787e-147	OTOP3	ENSG00000182938	NA
cg27592309	16	55326700	3.31e-76	3.71e-72	0.5296	0.035	0.6509	0.0472	0.6349	0.0483	0.6631	0.0449	1.22801e-147		ENSG00000176842, ENSG00000159387	NA
cg08389814	20	61732569	2.62e-47	5.37e-101	0.4966	0.0439	0.5756	0.0591	0.552	0.0581	0.5913	0.0631	1.40694e-147	HAR1B;HAR1A	ENSG00000125533, ENSG00000101197	NA
cg00022866	11	64108440	2.14e-111	1.21e-36	0.3164	0.0376	0.4575	0.0449	0.438	0.0446	0.4688	0.0464	2.5894e-147	CCDC88B	ENSG00000168071	yes
cg22033281	11	111325754	4.55e-121	6.38e-27	0.4015	0.0357	0.5718	0.0315	0.5576	0.0314	0.5789	0.0284	2.9029e-147		ENSG00000110777, ENSG00000137707	NA
cg20593826	1	59280370	5.16e-139	7.06e-09	0.3414	0.059	0.7007	0.0575	0.719	0.0529	0.724	0.0519	3.64296e-147		ENSG00000177606, ENSG00000172456	NA
cg20264732	16	68269763	1.17e-129	4.04e-18	0.132	0.0278	0.2885	0.039	0.28	0.0415	0.3015	0.0381	4.7268e-147	ESRP2	ENSG00000103067	yes
cg06547541	8	962834	1.05e-107	6.3e-40	0.5126	0.0472	0.6899	0.0394	0.6782	0.0413	0.7035	0.0377	6.615e-147		ENSG00000180190, ENSG00000198010, ENSG00000198010	NA
cg12349832	17	72951240	1.98e-138	3.73e-09	0.3097	0.0341	0.4671	0.0304	0.4623	0.0345	0.4758	0.033	7.3854e-147	C17orf28	ENSG00000182938	NA
cg18773260	17	46685292	2.61e-59	3.77e-88	0.2912	0.0612	0.4512	0.0565	0.4299	0.0595	0.4773	0.0544	9.8397e-147	HOXB7		NA
cg04641860	10	43891547	3.7e-128	2.94e-19	0.5132	0.0647	0.7405	0.0464	0.7267	0.0515	0.7393	0.0522	1.0878e-146	HNRNPF;HNRNPF;HNRNPF;HNRNPF;HNRNPF;HNRNPF	ENSG00000169813	NA
cg17628249	17	58499854	4.66e-126	4e-21	0.4586	0.0547	0.6429	0.0427	0.6488	0.0471	0.666	0.0483	1.864e-146	C17orf64	ENSG00000170832, ENSG00000062725	NA
cg16190265	7	650249	2.15e-124	1.48e-22	0.0966	0.0174	0.2942	0.0618	0.28	0.0574	0.3147	0.0564	3.182e-146	PRKAR1B;PRKAR1B;PRKAR1B;PRKAR1B;PRKAR1B;PRKAR1B	ENSG00000164818, ENSG00000197461	NA
cg06536868	2	27530884	1.64e-91	2.98e-55	0.3222	0.0451	0.4686	0.0535	0.4536	0.0543	0.4939	0.0508	4.8872e-146	UCN	ENSG00000163794	NA
cg00999152	2	72369887	1.28e-127	5.02e-19	0.6314	0.0304	0.7687	0.0261	0.7629	0.024	0.7731	0.0235	6.4256e-146	CYP26B1	ENSG00000003137, ENSG00000135636	NA
cg23367683	5	180627941	1.82e-133	4.92e-13	0.6838	0.0461	0.8437	0.0222	0.8359	0.0268	0.8473	0.0237	8.9544e-146	TRIM7;TRIM7;TRIM7;TRIM7;TRIM7	ENSG00000146054, ENSG00000182613	NA
cg25239156	10	131566948	7.87e-113	1.21e-33	0.5999	0.043	0.7523	0.0367	0.7563	0.0392	0.7681	0.0336	9.5227e-146		ENSG00000108001, ENSG00000170430	NA
cg15671996	6	30140325	1.97e-131	5.73e-15	0.6083	0.0335	0.7478	0.0292	0.7448	0.0274	0.7517	0.0274	1.12881e-145	TRIM15	ENSG00000234127, ENSG00000204613, ENSG00000230230, ENSG00000237192	NA
cg19402991	2	164204915	1.23e-137	9.22e-09	0.2926	0.0575	0.5128	0.0605	0.5085	0.0612	0.5262	0.0574	1.13406e-145		ENSG00000182263, ENSG00000184611	NA
cg16205352	12	49688176	8.88e-132	1.46e-14	0.4808	0.0498	0.7199	0.0328	0.7084	0.031	0.7182	0.0308	1.29648e-145	PRPH	ENSG00000135406	NA
cg19414383	1	17528238	1.93e-119	7.06e-27	0.302	0.0453	0.4536	0.0537	0.4071	0.0717	0.4419	0.0631	1.36258e-145		ENSG00000142623	NA
cg09772299	2	136783103	1.1e-133	1.25e-12	0.3882	0.0293	0.5597	0.0281	0.5493	0.0291	0.5586	0.0268	1.375e-145		ENSG00000121966, ENSG00000115866	NA
cg13803234	14	68830813	7.03e-130	2.27e-16	0.3615	0.0303	0.4963	0.0388	0.5155	0.054	0.5237	0.0578	1.59581e-145	RAD51L1;RAD51L1;RAD51L1	ENSG00000185650, ENSG00000182185	NA
cg04332619	16	8806966	3.09e-124	5.42e-22	0.4934	0.0718	0.6802	0.066	0.6639	0.0758	0.6842	0.074	1.67478e-145	ABAT;ABAT;ABAT	ENSG00000183044, ENSG00000184857	NA
cg24768561	2	236401800	2.04e-109	8.25e-37	0.278	0.0334	0.3972	0.0353	0.3774	0.0358	0.4073	0.0302	1.683e-145	AGAP1;AGAP1	ENSG00000157985	yes
cg14592794	17	26700958	2.05e-129	1.17e-16	0.1094	0.0215	0.273	0.0494	0.2656	0.042	0.289	0.0462	2.3985e-145	SARM1	ENSG00000004139, ENSG00000255604, ENSG00000262062, ENSG00000267556	NA
cg15430659	10	101090558	2.11e-122	1.3e-23	0.7563	0.0411	0.8673	0.0299	0.8628	0.03	0.873	0.0277	2.743e-145	CNNM1	ENSG00000119946, ENSG00000120053	NA
cg04363470	11	7597814	2.03e-59	1.47e-86	0.482	0.0329	0.5606	0.038	0.5433	0.0422	0.5783	0.0448	2.9841e-145	PPFIBP2	ENSG00000166387, ENSG00000166394	NA
cg07223180	13	20989142	4.91e-113	6.3e-33	0.4282	0.0519	0.556	0.0533	0.5467	0.0479	0.5643	0.0484	3.0933e-145	CRYL1	ENSG00000121742, ENSG00000165475	NA
cg04079760	16	68269694	5.44e-135	5.69e-11	0.1355	0.0281	0.3771	0.0493	0.3718	0.0546	0.3913	0.0533	3.09536e-145	ESRP2	ENSG00000103067	NA
cg01443755	12	41221639	1.87e-107	1.72e-38	0.3569	0.0573	0.5591	0.0787	0.5322	0.0847	0.5789	0.0758	3.2164e-145	CNTN1;CNTN1	ENSG00000018236, ENSG00000165966	NA
cg20655369	15	89924975	3.6e-114	9.76e-32	0.6123	0.0633	0.7981	0.0422	0.7799	0.0508	0.8085	0.0414	3.5136e-145	LOC254559	ENSG00000140519, ENSG00000140521	NA
cg03697308	13	28545566	1.28e-135	3.51e-10	0.1902	0.0254	0.3237	0.0349	0.3087	0.0365	0.3269	0.0363	4.4928e-145		ENSG00000165556	NA
cg17105139	2	74729279	8.2e-138	5.73e-08	0.3905	0.0479	0.6247	0.0433	0.605	0.0478	0.6245	0.0426	4.6986e-145	LOC151534;LBX2	ENSG00000179528, ENSG00000135637	NA
cg02625222	9	126135169	3.55e-87	1.45e-58	0.35	0.0436	0.5327	0.0705	0.5024	0.0634	0.5424	0.0659	5.1475e-145	CRB2	ENSG00000148204, ENSG00000119522	NA
cg13474370	15	65068885	1.3e-131	4.26e-14	0.3093	0.0408	0.5009	0.0403	0.4995	0.0436	0.5151	0.0442	5.538e-145	RBPMS2	ENSG00000166831	NA
cg07013104	11	73357095	1.12e-133	5e-12	0.3652	0.0333	0.5708	0.0289	0.5691	0.0328	0.5818	0.0304	5.6e-145	PLEKHB1;PLEKHB1;PLEKHB1;PLEKHB1	ENSG00000021300	NA
cg05231308	2	27531163	1.28e-93	7.5e-52	0.4797	0.0362	0.6331	0.0428	0.6292	0.044	0.6535	0.0399	9.6e-145	UCN	ENSG00000163794	NA
cg08952306	7	101962123	3.35e-64	3.26e-81	0.3747	0.0405	0.4567	0.0503	0.4314	0.0511	0.4759	0.0518	1.0921e-144	SH2B2	ENSG00000128563, ENSG00000160999, ENSG00000259885, ENSG00000261283	NA
cg09366730	4	2341370	4.08e-112	3.3e-33	0.5986	0.0505	0.7296	0.0521	0.7171	0.0543	0.7355	0.0541	1.3464e-144	ZFYVE28	ENSG00000123933, ENSG00000159733	NA
cg02616769	3	22348099	1.21e-112	1.51e-32	0.6548	0.0513	0.7971	0.032	0.7852	0.0439	0.8068	0.0294	1.8271e-144		ENSG00000151789, ENSG00000182247	NA
cg10181414	19	2546598	3.5e-136	5.64e-09	0.4568	0.0504	0.6102	0.0654	0.6198	0.0673	0.6229	0.0704	1.974e-144	GNG7	ENSG00000099860, ENSG00000176533	NA
cg08379987	13	31507139	5.18e-136	8.47e-09	0.3474	0.0672	0.6393	0.0904	0.6417	0.0909	0.6655	0.0904	4.38746e-144	C13orf26	ENSG00000132965, ENSG00000120694	NA
cg08847140	1	145416777	1.79e-135	2.48e-09	0.1955	0.0304	0.3831	0.0476	0.3866	0.0547	0.4061	0.0496	4.4392e-144	HFE2;HFE2;HFE2;HFE2	ENSG00000168509, ENSG00000117289, ENSG00000265970, ENSG00000265972	NA
cg15691862	1	47905438	5.48e-126	9.72e-19	0.103	0.0168	0.2423	0.0409	0.2261	0.0388	0.2494	0.0382	5.32656e-144	FOXD2;FOXD2	ENSG00000186564	NA
cg06202149	1	3605886	2.11e-121	2.63e-23	0.1984	0.0306	0.3237	0.0323	0.3128	0.0343	0.3306	0.0274	5.5493e-144	TP73;TP73;TP73;TP73	ENSG00000078900	NA
cg00729885	13	36046056	3.2e-129	1.79e-15	0.2592	0.0391	0.448	0.0465	0.4336	0.0441	0.4615	0.0512	5.728e-144	NBEA	ENSG00000172915, ENSG00000180660	NA
cg16225663	6	32026797	1.37e-123	4.73e-21	0.5364	0.0485	0.7186	0.0413	0.7066	0.0429	0.7232	0.0382	6.4801e-144	TNXB	ENSG00000168477, ENSG00000231852, ENSG00000206258, ENSG00000235134	NA
cg23484599	11	31831137	2.29e-129	3.27e-15	0.4609	0.0382	0.6429	0.0393	0.626	0.0392	0.6559	0.0359	7.4883e-144	PAX6;PAX6;PAX6	ENSG00000007372, ENSG00000109911	NA
cg19497444	11	2930794	8.03e-104	1.54e-40	0.3867	0.0669	0.5848	0.0541	0.5864	0.0576	0.6095	0.0567	1.23662e-143	SLC22A18;SLC22A18	ENSG00000181649, ENSG00000254827	yes
cg04263702	7	5528266	1.86e-119	8.24e-25	0.2063	0.0369	0.365	0.0546	0.3514	0.0579	0.3773	0.0556	1.53264e-143	FBXL18	ENSG00000155034, ENSG00000182095	NA
cg09477019	16	56681945	1.22e-122	1.49e-21	0.1912	0.0355	0.3563	0.0503	0.3425	0.056	0.3659	0.052	1.8178e-143		ENSG00000169688	NA
cg22507154	1	91185233	1.27e-111	1.56e-32	0.1882	0.0336	0.3543	0.067	0.3394	0.0684	0.3681	0.0708	1.9812e-143		ENSG00000143032	NA
cg25845985	6	32118405	2.91e-126	8.72e-18	0.1124	0.0229	0.2866	0.0425	0.2791	0.0452	0.3049	0.0405	2.53752e-143	PRRT1	ENSG00000204314, ENSG00000221988, ENSG00000227122, ENSG00000231618	NA
cg12231340	12	52685221	2.89e-135	1.13e-08	0.6234	0.048	0.7881	0.0453	0.7876	0.0422	0.7927	0.042	3.2657e-143	KRT81	ENSG00000205426	NA
cg02257791	14	22217085	8e-128	4.44e-16	0.4904	0.0566	0.6887	0.0379	0.6745	0.0423	0.6985	0.0354	3.552e-143		ENSG00000221977	NA
cg01749651	8	143279569	1.24e-114	3.43e-29	0.2616	0.0395	0.3669	0.0342	0.3547	0.0354	0.3715	0.0304	4.2532e-143	NCRNA00051	ENSG00000171045, ENSG00000269739, ENSG00000226807, ENSG00000171045	NA
cg16057826	21	36041334	9.29e-111	5.01e-33	0.3201	0.0275	0.4974	0.0294	0.489	0.0362	0.5093	0.0336	4.65429e-143	CLIC6	ENSG00000159212	NA
cg11908057	7	27171154	7.38e-117	6.5e-27	0.6051	0.0566	0.7808	0.0381	0.7717	0.044	0.7957	0.0376	4.797e-143	HOXA4	ENSG00000197576	NA
cg26705561	10	102279791	1.38e-134	3.76e-09	0.6041	0.024	0.7761	0.0304	0.7801	0.0334	0.7856	0.0282	5.1888e-143	SEC31B	ENSG00000075826	NA
cg23135908	11	1989715	2.65e-129	2.37e-14	0.5115	0.0442	0.7454	0.0263	0.747	0.0271	0.7535	0.0242	6.2805e-143		ENSG00000167244, ENSG00000214026	NA
cg05113927	2	27531244	7.79e-96	8.61e-48	0.6186	0.0424	0.7468	0.0438	0.7418	0.0405	0.7614	0.0399	6.70719e-143	UCN	ENSG00000163794	NA
cg06035600	1	27687454	8.3e-134	9.52e-10	0.2401	0.0558	0.4542	0.0732	0.4627	0.0738	0.477	0.0681	7.9016e-143	MAP3K6	ENSG00000142733, ENSG00000142765	NA
cg02626208	17	34989377	7.84e-127	2.43e-16	0.6715	0.0439	0.8378	0.0196	0.8356	0.0206	0.8431	0.0183	1.90512e-142		ENSG00000132130, ENSG00000129282, ENSG00000262595, ENSG00000132130	NA
cg02389590	8	110658029	1.32e-133	1.91e-09	0.4358	0.0441	0.5711	0.0379	0.5569	0.0376	0.5734	0.0341	2.5212e-142	GOLSYN;GOLSYN;GOLSYN;GOLSYN;GOLSYN;GOLSYN;GOLSYN;GOLSYN;GOLSYN;GOLSYN;GOLSYN;GOLSYN;GOLSYN;GOLSYN		NA
cg14130459	11	60718568	2.42e-127	1.49e-15	0.2158	0.0355	0.4526	0.0585	0.453	0.0592	0.4757	0.0599	3.6058e-142	SLC15A3;SLC15A3	ENSG00000110446	NA
cg02430645	13	20989325	2.46e-119	1.61e-23	0.3851	0.0528	0.5131	0.0494	0.5086	0.0457	0.5212	0.0459	3.9606e-142	CRYL1	ENSG00000121742, ENSG00000165475	NA
cg05331731	18	11147146	5.67e-133	8.66e-10	0.5628	0.0465	0.7286	0.0482	0.7146	0.0509	0.7301	0.0528	4.91022e-142	FAM38B	ENSG00000134265, ENSG00000154864	NA
cg10292855	16	8807018	8.56e-125	5.88e-18	0.3985	0.0563	0.5366	0.0497	0.5237	0.0574	0.5451	0.0525	5.03328e-142	ABAT;ABAT;ABAT	ENSG00000183044, ENSG00000184857	NA
cg10806711	1	113265679	1.88e-114	2.97e-28	0.2106	0.0386	0.321	0.0411	0.3108	0.0446	0.3364	0.0381	5.5836e-142	FAM19A3;FAM19A3	ENSG00000155380, ENSG00000184599	NA
cg03716852	19	49669281	1.03e-100	6.17e-42	0.4956	0.0775	0.6128	0.0797	0.5972	0.0729	0.6195	0.0726	6.3551e-142	TRPM4	ENSG00000130529, ENSG00000063127	NA
cg05280698	19	37825388	1.11e-26	6.69e-116	0.0627	0.0143	0.1368	0.061	0.1221	0.0583	0.1989	0.0834	7.4259e-142	HKR1	ENSG00000181666	NA
cg26783727	16	67204807	7.82e-131	1.56e-11	0.2362	0.0322	0.3679	0.0333	0.3576	0.0395	0.3779	0.0317	1.21992e-141		ENSG00000140939	NA
cg13187827	6	31734192	2.21e-101	5.96e-41	0.4135	0.0686	0.6072	0.0677	0.5813	0.0741	0.6159	0.0694	1.31716e-141	C6orf27	ENSG00000204396, ENSG00000228727, ENSG00000223757, ENSG00000234951	NA
cg04606020	12	56139467	3.12e-121	4.29e-21	0.1812	0.0286	0.3247	0.0462	0.3157	0.053	0.3459	0.0458	1.33848e-141	GDF11	ENSG00000135414, ENSG00000123353	NA
cg14483391	3	183749227	2.66e-130	6.96e-12	0.4683	0.0474	0.6159	0.0439	0.621	0.0438	0.6428	0.0522	1.85136e-141	HTR3D;HTR3D;HTR3D	ENSG00000186090	NA
cg04463638	22	19512712	3.25e-130	6.97e-12	0.5557	0.0505	0.7814	0.0241	0.773	0.0252	0.7841	0.0216	2.26525e-141	CLDN5;CLDN5;CLDN5;CLDN5	ENSG00000184113	NA
cg04591018	16	77997302	5.16e-64	4.55e-78	0.2726	0.0503	0.397	0.0747	0.3756	0.0763	0.4335	0.071	2.3478e-141	VAT1L	ENSG00000166509, ENSG00000171724	NA
cg12233487	20	2517085	8.02e-127	3.2e-15	0.4535	0.0512	0.6523	0.0591	0.6405	0.0578	0.6539	0.057	2.5664e-141	TMC2	ENSG00000149488	NA
cg25748108	20	39968608	8.01e-103	3.57e-39	0.3162	0.0342	0.4229	0.0336	0.4172	0.0336	0.4383	0.0284	2.85957e-141	LPIN3	ENSG00000132793	NA
cg00217953	2	97527635	1.49e-124	2.42e-17	0.5171	0.0368	0.6574	0.0394	0.6633	0.0447	0.6727	0.0433	3.6058e-141	SEMA4C	ENSG00000168758, ENSG00000163126	NA
cg07684019	5	139174529	1.44e-115	3.31e-26	0.4802	0.0351	0.6161	0.0335	0.6018	0.0324	0.6196	0.0307	4.7664e-141	PSD2	ENSG00000146005	NA
cg25293806	19	55889387	1.54e-112	3.29e-29	0.2892	0.0478	0.47	0.0472	0.4584	0.0476	0.4808	0.0443	5.0666e-141	TMEM190	ENSG00000233493, ENSG00000160472	NA
cg03969996	19	46999055	3.99e-96	1.89e-45	0.0861	0.0181	0.2377	0.051	0.214	0.0531	0.254	0.0554	7.5411e-141	PNMAL2;PNMAL2	ENSG00000169515	NA
cg11945297	8	102514634	5.95e-131	1.49e-10	0.6345	0.0417	0.8241	0.0233	0.8225	0.0193	0.8324	0.018	8.8655e-141	GRHL2	ENSG00000083307, ENSG00000104490	NA
cg10845893	5	139420170	3.97e-104	2.74e-37	0.7292	0.0386	0.8702	0.0211	0.8582	0.0376	0.8767	0.0174	1.08778e-140	NRG2;NRG2;NRG2;NRG2	ENSG00000146005, ENSG00000158458	NA
cg13080716	7	23514478	2.9e-89	4.91e-52	0.0655	0.0145	0.1108	0.0164	0.1025	0.0205	0.127	0.0221	1.4239e-140		ENSG00000136231	NA
cg05914034	7	5528179	7.13e-116	2e-25	0.2599	0.0349	0.4029	0.0544	0.3904	0.0629	0.4235	0.0588	1.426e-140	FBXL18	ENSG00000155034, ENSG00000182095	NA
cg20442078	2	27531360	3.6e-116	4.26e-25	0.5798	0.0466	0.7498	0.0396	0.7481	0.0399	0.763	0.0368	1.5336e-140	UCN	ENSG00000163794	NA
cg04519485	3	13322755	3.11e-129	6.02e-12	0.2257	0.0323	0.3615	0.0508	0.3503	0.0417	0.3682	0.0351	1.87222e-140		ENSG00000144711, ENSG00000132182	NA
cg01713348	16	1480790	2.29e-124	1.47e-16	0.6692	0.0448	0.8072	0.0285	0.799	0.0328	0.8118	0.03	3.3663e-140	C16orf91	ENSG00000174109	NA
cg10623219	12	52242807	1.97e-126	1.92e-14	0.3631	0.0396	0.586	0.0289	0.5789	0.0312	0.5938	0.03	3.7824e-140		ENSG00000139567	NA
cg04569152	14	21555603	1.21e-125	3.34e-15	0.3138	0.0401	0.4464	0.0403	0.4366	0.0458	0.4578	0.0368	4.0414e-140	FLJ10357	ENSG00000165801	NA
cg16988970	17	42248062	4.7e-104	1.01e-36	0.44	0.0308	0.5491	0.0403	0.5344	0.0401	0.5591	0.0402	4.747e-140	ASB16	ENSG00000161664	NA
cg18201671	1	223317548	2.31e-126	2.12e-14	0.4852	0.0434	0.6159	0.0441	0.5885	0.0558	0.6071	0.0537	4.8972e-140	TLR5	ENSG00000187554	NA
cg07928502	19	54683678	1.12e-129	5.99e-11	0.3564	0.0447	0.5142	0.03	0.5032	0.0359	0.5198	0.0292	6.7088e-140	MBOAT7;MBOAT7;MBOAT7;MBOAT7	ENSG00000167608, ENSG00000125505, ENSG00000272809, ENSG00000273099	NA
cg21051972	11	18067927	1.6e-113	4.72e-27	0.3335	0.0449	0.4736	0.0465	0.453	0.0444	0.4826	0.0427	7.552e-140		ENSG00000166788, ENSG00000129167	NA
cg09906233	4	2341263	3.8e-105	2.14e-35	0.7012	0.0435	0.8172	0.0395	0.8076	0.0403	0.824	0.0385	8.132e-140	ZFYVE28	ENSG00000123933, ENSG00000159733	NA
cg24222580	13	113639509	1.66e-115	4.93e-25	0.3264	0.0437	0.4612	0.0456	0.4539	0.0434	0.4828	0.0424	8.1838e-140	MCF2L;MCF2L	ENSG00000126217, ENSG00000057593	NA
cg22697136	1	11714248	1.23e-127	6.67e-13	0.3724	0.0258	0.516	0.0306	0.5149	0.0306	0.5248	0.0294	8.2041e-140	FBXO44;FBXO2;FBXO44;FBXO44;FBXO44	ENSG00000116661, ENSG00000132879	NA
cg01917080	12	1772504	8.76e-94	1.11e-46	0.516	0.0528	0.6347	0.0436	0.6337	0.0464	0.6531	0.0438	9.7236e-140		ENSG00000006831, ENSG00000111186	NA
cg00424169	13	31506837	9.15e-130	1.12e-10	0.4462	0.0594	0.6983	0.0451	0.6979	0.0462	0.7086	0.0453	1.0248e-139	C13orf26;C13orf26	ENSG00000132965, ENSG00000120694	NA
cg05302531	7	101936362	1.24e-101	1e-38	0.3366	0.0367	0.5021	0.0446	0.4935	0.0424	0.5179	0.0413	1.24e-139	SH2B2	ENSG00000128563, ENSG00000160999, ENSG00000259885, ENSG00000261283	NA
cg02557933	2	220351040	3.22e-129	5.17e-11	0.4782	0.034	0.6413	0.0303	0.6328	0.0302	0.6386	0.0308	1.66474e-139	SPEG	ENSG00000072195, ENSG00000144591	NA
cg08719380	2	152830505	5.91e-116	3.11e-24	0.4601	0.0449	0.6056	0.0365	0.5924	0.0413	0.6123	0.0357	1.83801e-139	CACNB4;CACNB4;CACNB4;CACNB4	ENSG00000182389, ENSG00000162980	NA
cg19662895	14	69074455	3.75e-128	6.55e-12	0.2476	0.0327	0.4317	0.0499	0.443	0.055	0.4613	0.0663	2.45625e-139		ENSG00000185650, ENSG00000182185	NA
cg10274022	19	40871697	4.14e-97	8.62e-43	0.103	0.0169	0.2236	0.0473	0.2173	0.0479	0.2515	0.0522	3.56868e-139	PLD3;PLD3	ENSG00000105223, ENSG00000160396	NA
cg10949576	11	61248556	7.41e-130	4.93e-10	0.5135	0.0374	0.6971	0.0273	0.6844	0.0278	0.6941	0.0282	3.65313e-139	C11orf66;C11orf66	ENSG00000167985, ENSG00000011347	NA
cg23490796	2	220282914	2.65e-105	1.45e-34	0.4399	0.0376	0.5879	0.0371	0.5779	0.0342	0.5924	0.0365	3.8425e-139	DES	ENSG00000175084	NA
cg18574813	11	72381308	2.43e-129	1.89e-10	0.413	0.0487	0.5953	0.047	0.5784	0.0469	0.5973	0.0431	4.5927e-139	PDE2A;PDE2A	ENSG00000186642, ENSG00000162129	NA
cg04914013	1	7763567	1.77e-130	2.68e-09	0.5614	0.0298	0.7608	0.0325	0.7594	0.035	0.762	0.0353	4.7436e-139	CAMTA1	ENSG00000049245, ENSG00000171735	NA
cg15298719	17	7165255	8.14e-104	6.65e-36	0.3692	0.0367	0.4981	0.0406	0.485	0.039	0.504	0.0375	5.4131e-139	CLDN7	ENSG00000181885	NA
cg08944236	16	53242355	9.15e-113	8.63e-27	0.0956	0.0181	0.2427	0.0495	0.2378	0.0541	0.2752	0.0657	7.89645e-139	CHD9	ENSG00000177200, ENSG00000103479	NA
cg18365406	19	11472110	9.21e-127	1.06e-12	0.5773	0.0667	0.8518	0.0386	0.8445	0.0358	0.8564	0.0348	9.7626e-139	LPPR2;LPPR2	ENSG00000187266, ENSG00000105520, ENSG00000187266	NA
cg21117965	2	220325369	1.56e-109	6.3e-30	0.2719	0.0503	0.5495	0.0885	0.5498	0.0844	0.5693	0.0858	9.828e-139	SPEG	ENSG00000072195, ENSG00000144591	NA
cg08468772	5	139174423	1.13e-126	1.36e-12	0.7292	0.0223	0.8502	0.0179	0.8432	0.018	0.8503	0.0185	1.5368e-138	PSD2	ENSG00000146005	NA
cg15927699	1	37856881	8.83e-95	1.78e-44	0.4873	0.0464	0.6452	0.0465	0.6247	0.0493	0.6534	0.0493	1.57174e-138		ENSG00000163873, ENSG00000163874	NA
cg05928290	14	54418728	2.77e-82	5.75e-57	0.8322	0.0654	0.9137	0.0549	0.905	0.0511	0.9194	0.0426	1.59275e-138	BMP4;BMP4;BMP4	ENSG00000125378, ENSG00000100523	NA
cg16954004	3	133613567	3.23e-113	6.1e-26	0.4128	0.0283	0.5383	0.0282	0.5278	0.0278	0.5451	0.0287	1.9703e-138	RAB6B	ENSG00000154917, ENSG00000144867	NA
cg00402381	19	42416271	4.01e-110	5.14e-29	0.5373	0.0489	0.6921	0.0456	0.6695	0.0482	0.7025	0.0439	2.06114e-138		ENSG00000105404, ENSG00000076928, ENSG00000272879, ENSG00000272881	NA
cg08642285	15	68498589	5.72e-118	3.72e-21	0.1371	0.0302	0.2528	0.0467	0.2637	0.0551	0.2906	0.0657	2.12784e-138	CALML4;CALML4	ENSG00000129007	NA
cg25415695	5	134828036	1.66e-126	1.81e-12	0.627	0.04	0.7697	0.0317	0.764	0.0352	0.7684	0.0307	3.0046e-138		ENSG00000181965, ENSG00000251380	NA
cg16692439	22	26831446	3.02e-117	1.54e-21	0.1891	0.0339	0.3637	0.0532	0.3877	0.0701	0.4097	0.0833	4.6508e-138	ASPHD2	ENSG00000100099, ENSG00000128203	NA
cg26846781	17	61620942	3.84e-130	1.38e-08	0.3877	0.0299	0.5274	0.0287	0.5388	0.0382	0.5413	0.0363	5.2992e-138	KCNH6;KCNH6	ENSG00000173826, ENSG00000136485	NA
cg08420135	12	52717725	1.76e-129	3.07e-09	0.6979	0.0532	0.8912	0.015	0.8855	0.0174	0.8905	0.0151	5.4032e-138		ENSG00000170523	NA
cg06893296	6	30095136	7.87e-127	8.26e-12	0.5824	0.0553	0.7708	0.0392	0.7537	0.0401	0.7681	0.0396	6.50062e-138		ENSG00000204614, ENSG00000204616, ENSG00000228001, ENSG00000226402	NA
cg01292846	17	33672543	7.62e-125	1.07e-13	0.5002	0.0463	0.6497	0.0443	0.6566	0.0423	0.6678	0.0423	8.1534e-138		ENSG00000166750, ENSG00000172716	NA
cg26381313	10	102279455	4.83e-95	1.73e-43	0.1159	0.0167	0.2237	0.0328	0.2146	0.0315	0.2383	0.0356	8.3559e-138	SEC31B	ENSG00000075826	NA
cg13903421	2	219738714	6.08e-106	1.4e-32	0.1452	0.0255	0.3873	0.066	0.3754	0.0708	0.4062	0.0678	8.512e-138	WNT6	ENSG00000135925, ENSG00000115596	NA
cg22155039	6	32182002	4.25e-122	2.31e-16	0.3198	0.0542	0.4903	0.0558	0.4961	0.0639	0.5221	0.0636	9.8175e-138	NOTCH4	ENSG00000204301, ENSG00000213654, ENSG00000223355, ENSG00000234243	NA
cg26055950	1	3600852	1.28e-91	1.37e-46	0.1726	0.0355	0.2872	0.0503	0.2654	0.0496	0.3063	0.0483	1.7536e-137	TP73	ENSG00000078900	NA
cg06539391	6	32053641	1.95e-124	9.85e-14	0.3699	0.0378	0.5173	0.0319	0.5108	0.0338	0.523	0.0317	1.92075e-137	TNXB	ENSG00000168477, ENSG00000231852, ENSG00000206258, ENSG00000235134	NA
cg24724689	2	11087224	1.19e-129	2.01e-08	0.248	0.0689	0.3897	0.0737	0.3781	0.0719	0.3965	0.0641	2.3919e-137		ENSG00000162976, ENSG00000162975	NA
cg26256793	1	103574469	5.99e-129	4.27e-09	0.2279	0.038	0.3826	0.0476	0.3711	0.0571	0.3911	0.0468	2.55773e-137	COL11A1;COL11A1;COL11A1;COL11A1	ENSG00000060718	NA
cg10319053	7	27143370	1.06e-99	2.45e-38	0.3417	0.0498	0.4785	0.0616	0.4533	0.0653	0.4797	0.0627	2.597e-137	HOXA2	ENSG00000105996	NA
cg01845041	3	118753005	1.37e-120	1.94e-17	0.2886	0.0396	0.4822	0.0421	0.4754	0.0457	0.5058	0.0475	2.6578e-137	IGSF11;IGSF11	ENSG00000144847	NA
cg05162564	5	139491931	1.69e-120	1.66e-17	0.1841	0.0327	0.2929	0.0378	0.2862	0.0423	0.308	0.0372	2.8054e-137		ENSG00000185129	NA
cg04027736	7	27143403	8.1e-103	3.9e-35	0.3876	0.0623	0.5561	0.062	0.5357	0.0672	0.5565	0.0652	3.159e-137	HOXA2	ENSG00000105996	NA
cg08756033	13	31480128	2.24e-108	1.43e-29	0.5586	0.0437	0.7082	0.044	0.693	0.0478	0.7163	0.0482	3.2032e-137	C13orf33	ENSG00000132965, ENSG00000120694	NA
cg12883767	12	58013109	3.55e-130	9.38e-08	0.3412	0.0352	0.4992	0.0295	0.4867	0.0329	0.4983	0.0311	3.3299e-137	SLC26A10	ENSG00000135502	yes
cg02951357	1	59280619	1.16e-129	3.71e-08	0.3555	0.0343	0.5529	0.0414	0.5695	0.043	0.5734	0.0416	4.3036e-137		ENSG00000177606, ENSG00000172456	NA
cg17125472	11	69259831	4.21e-121	1.04e-16	0.347	0.0442	0.5197	0.0526	0.5428	0.0645	0.5541	0.0662	4.3784e-137		ENSG00000162341, ENSG00000110092	NA
cg05724492	16	979662	2.81e-97	1.58e-40	0.7016	0.0858	0.9222	0.0421	0.9229	0.0406	0.9357	0.0325	4.4398e-137	LMF1	ENSG00000127588, ENSG00000103227	NA
cg18534077	10	104628846	9.55e-126	5.17e-12	0.6261	0.0482	0.7955	0.0341	0.7861	0.0337	0.8015	0.0326	4.93735e-137	AS3MT	ENSG00000214435	NA
cg15196156	1	40388395	3.13e-128	2.61e-09	0.5723	0.0372	0.7521	0.0375	0.7528	0.0375	0.762	0.037	8.1693e-137		ENSG00000168389, ENSG00000116990, ENSG00000168389	NA
cg03589001	15	79164714	2.7e-125	3.3e-12	0.3679	0.0528	0.5022	0.0497	0.5094	0.0542	0.5231	0.0505	8.91e-137	MORF4L1;MORF4L1	ENSG00000185787	NA
cg04726200	11	2930485	2.75e-94	4.32e-43	0.3766	0.0595	0.5385	0.0573	0.5378	0.0568	0.5633	0.0556	1.188e-136	SLC22A18;SLC22A18	ENSG00000181649, ENSG00000254827	yes
cg24024528	12	59478783	3.83e-95	3.22e-42	0.6605	0.0442	0.7778	0.0388	0.7665	0.039	0.7892	0.0317	1.23326e-136		ENSG00000118596, ENSG00000139263	NA
cg12877860	9	117266580	8.53e-115	1.97e-22	0.5444	0.0318	0.6601	0.0323	0.6603	0.0341	0.668	0.0331	1.68041e-136	DFNB31;DFNB31	ENSG00000095397, ENSG00000106948	NA
cg10975863	14	68830704	1.14e-120	1.68e-16	0.3651	0.0515	0.526	0.0514	0.5488	0.0669	0.5599	0.0692	1.9152e-136	RAD51L1;RAD51L1;RAD51L1	ENSG00000185650, ENSG00000182185	NA
cg17850088	1	150119278	1.76e-123	1.09e-13	0.4168	0.0639	0.6254	0.0611	0.5808	0.0734	0.6062	0.0712	1.9184e-136		ENSG00000023902, ENSG00000272207	NA
cg26743024	17	64960282	1.97e-91	1.05e-45	0.3104	0.0428	0.4463	0.0571	0.4207	0.0602	0.4504	0.0584	2.0685e-136	CACNG4	ENSG00000075461	yes
cg12024906	19	37825679	3.77e-23	5.82e-114	0.0844	0.0131	0.1467	0.0499	0.1386	0.0522	0.2075	0.0727	2.19414e-136	HKR1;HKR1		yes
cg19827875	1	201618284	4.77e-119	1.44e-17	0.6839	0.079	0.8686	0.0567	0.871	0.0553	0.881	0.0555	6.8688e-136	NAV1	ENSG00000134369	NA
cg16699074	19	42192347	1.68e-117	4.47e-19	0.7055	0.0306	0.8275	0.0271	0.8228	0.0249	0.834	0.0235	7.5096e-136	CEACAM7	ENSG00000007306, ENSG00000272684	NA
cg08860498	17	40838861	4.63e-102	1.64e-34	0.573	0.1021	0.8056	0.0521	0.8045	0.0521	0.8227	0.0447	7.5932e-136	CNTNAP1	ENSG00000108797, ENSG00000184451	NA
cg20682146	1	164545843	5.3e-123	1.85e-13	0.4062	0.0499	0.5651	0.0457	0.5644	0.0468	0.5771	0.0442	9.805e-136	PBX1	ENSG00000162761, ENSG00000185630	NA
cg20962974	5	1515837	9.59e-122	1.04e-14	0.4378	0.0835	0.6813	0.043	0.661	0.0518	0.6768	0.0452	9.9736e-136	LPCAT1	ENSG00000153395, ENSG00000142319	NA
cg23205858	22	21088806	3.47e-118	3.03e-18	0.3239	0.0398	0.5049	0.0482	0.5217	0.0574	0.5407	0.0585	1.05141e-135	PI4KA;PI4KA		NA
cg25736663	1	234350875	3.3e-128	3.27e-08	0.6356	0.0449	0.8019	0.0239	0.7997	0.0245	0.8016	0.0231	1.0791e-135	SLC35F3	ENSG00000183780	NA
cg22731637	11	45231545	1.06e-106	1.36e-29	0.1992	0.0318	0.3044	0.0398	0.3032	0.0415	0.3301	0.0447	1.4416e-135	PRDM11	ENSG00000175274, ENSG00000019505	NA
cg22880770	2	97166341	2.58e-118	7.04e-18	0.3759	0.0499	0.4925	0.0436	0.4781	0.0451	0.4924	0.0435	1.81632e-135	NEURL3	ENSG00000121152, ENSG00000163121	NA
cg24361265	15	44068668	6.98e-118	2.63e-18	0.4355	0.0712	0.6694	0.0562	0.6486	0.0669	0.6884	0.0634	1.83574e-135	ELL3	ENSG00000128886	NA
cg00303541	3	51741280	4.12e-68	4.53e-68	0.1815	0.0336	0.2671	0.0478	0.2569	0.0471	0.3013	0.047	1.86636e-135	GRM2;GRM2	ENSG00000164082	NA
cg19414967	8	49468296	2.28e-124	1.14e-11	0.3269	0.035	0.5285	0.0465	0.5174	0.0525	0.5367	0.0503	2.5992e-135		ENSG00000169139, ENSG00000034239	NA
cg22433862	1	28013341	2.98e-118	9.04e-18	0.7945	0.044	0.9108	0.0247	0.8966	0.0286	0.9049	0.029	2.69392e-135		ENSG00000117758, ENSG00000126709	NA
cg12103197	14	102974365	1.06e-76	2.64e-59	0.7584	0.0443	0.8383	0.0344	0.8182	0.0393	0.8485	0.0322	2.7984e-135	ANKRD9	ENSG00000089902, ENSG00000196663	NA
cg01005506	10	64565768	1.21e-103	2.38e-32	0.2014	0.0356	0.3086	0.0424	0.2956	0.0449	0.3238	0.0374	2.8798e-135	ADO;ADO	ENSG00000122877, ENSG00000181915	NA
cg18369516	20	62406721	2.37e-84	1.55e-51	0.0888	0.0158	0.2825	0.0688	0.2662	0.0676	0.3091	0.0737	3.6735e-135	ZBTB46	ENSG00000125520, ENSG00000130584	NA
cg03553587	3	28616941	3.12e-104	1.18e-31	0.1904	0.0278	0.2689	0.0321	0.2655	0.0357	0.284	0.0286	3.6816e-135		ENSG00000144642, ENSG00000206559	NA
cg00307818	1	55463592	1.28e-126	3.12e-09	0.65	0.0394	0.8169	0.0236	0.8072	0.0245	0.8131	0.0246	3.9936e-135	BSND	ENSG00000162399	NA
cg00730561	10	102279703	7.53e-123	8.1e-13	0.2414	0.042	0.4175	0.0478	0.4204	0.051	0.4403	0.0532	6.0993e-135	SEC31B	ENSG00000075826	NA
cg00398420	16	56681867	2.13e-113	3.32e-22	0.2545	0.0545	0.4366	0.0645	0.4181	0.0719	0.4434	0.0699	7.0716e-135		ENSG00000169688	NA
cg21484573	6	163730853	7.4e-124	9.57e-12	0.2077	0.0346	0.339	0.0413	0.3304	0.0447	0.347	0.0466	7.0818e-135	PACRG;PACRG;PACRG	ENSG00000112531, ENSG00000185345	NA
cg17921412	5	5495287	2.74e-116	2.62e-19	0.3894	0.036	0.5261	0.0321	0.5156	0.0378	0.5352	0.0336	7.1788e-135		ENSG00000133398, ENSG00000145536	NA
cg02840199	16	4165257	1.87e-113	4.38e-22	0.3523	0.0483	0.4745	0.0439	0.4667	0.042	0.4853	0.0393	8.1906e-135	ADCY9	ENSG00000162104	NA
cg16003238	15	65670876	1.26e-127	6.78e-08	0.465	0.0461	0.6686	0.0388	0.6537	0.0398	0.6657	0.0378	8.5428e-135	IGDCC3	ENSG00000174498	NA
cg00222472	1	164545783	5.18e-120	1.96e-15	0.6493	0.0651	0.8212	0.0445	0.8303	0.0433	0.8411	0.0399	1.01528e-134	PBX1	ENSG00000162761, ENSG00000185630	NA
cg09170311	11	111385778	3.75e-118	2.82e-17	0.3675	0.0336	0.5135	0.0344	0.5165	0.0416	0.5332	0.0365	1.0575e-134	C11orf88;C11orf88	ENSG00000137707	NA
cg03546977	5	78985489	1.09e-106	1.09e-28	0.3362	0.0606	0.4996	0.0547	0.4842	0.0547	0.5092	0.0495	1.1881e-134	CMYA5	ENSG00000164309	NA
cg21830050	1	891193	9.98e-121	2.32e-14	0.2558	0.0493	0.397	0.0684	0.4041	0.0745	0.4284	0.0785	2.31536e-134	NOC2L	ENSG00000188976, ENSG00000187961	NA
cg11106117	5	139491230	1.17e-117	2.13e-17	0.2101	0.0299	0.4097	0.0411	0.4022	0.0436	0.4256	0.0478	2.4921e-134		ENSG00000185129	NA
cg00764612	1	150255213	4.14e-105	6.09e-30	0.0886	0.0171	0.1964	0.0323	0.1886	0.034	0.2131	0.035	2.52126e-134	C1orf51	ENSG00000187145, ENSG00000118292, ENSG00000266177, ENSG00000187145	NA
cg21051964	12	58022620	2.42e-105	1.1e-29	0.4732	0.0519	0.7168	0.044	0.7049	0.0429	0.7384	0.0407	2.662e-134	B4GALNT1	ENSG00000135454, ENSG00000135502	NA
cg00285294	7	1089767	5.56e-122	5.11e-13	0.4281	0.0191	0.5448	0.0334	0.5478	0.0297	0.5554	0.0287	2.84116e-134	C7orf50;C7orf50;C7orf50	ENSG00000164849, ENSG00000073067	NA
cg19922871	1	46913532	6.38e-116	5.1e-19	0.1768	0.0312	0.3172	0.0493	0.3013	0.0536	0.3283	0.0432	3.2538e-134		ENSG00000197587, ENSG00000117480	NA
cg26986438	17	80542006	9.96e-95	5.14e-40	0.6537	0.0659	0.7652	0.0539	0.7417	0.0557	0.7637	0.0522	5.11944e-134	FOXK2	ENSG00000141580, ENSG00000141568, ENSG00000141568	NA
cg00080125	17	59490613	1.04e-113	5.34e-21	0.3623	0.0329	0.4974	0.0286	0.4866	0.0303	0.5081	0.0255	5.5536e-134	C17orf82;C17orf82	ENSG00000121075, ENSG00000121068	NA
cg20751926	16	58061280	4.03e-124	1.64e-10	0.2734	0.029	0.3831	0.0275	0.3743	0.0312	0.3908	0.0264	6.6092e-134	MMP15	ENSG00000070761, ENSG00000102996	NA
cg09496748	2	198029215	8.58e-122	8.32e-13	0.5945	0.0501	0.773	0.037	0.7781	0.043	0.7874	0.0387	7.13856e-134	ANKRD44	ENSG00000197121, ENSG00000065413	NA
cg10137837	17	6926742	3.18e-96	2.52e-38	0.0763	0.0356	0.1784	0.043	0.1648	0.0429	0.1967	0.0438	8.0136e-134	BCL6B	ENSG00000161940	NA
cg24707573	7	101961796	4.81e-75	1.78e-59	0.1798	0.0378	0.2618	0.0454	0.2412	0.0453	0.2805	0.0471	8.5618e-134	SH2B2	ENSG00000128563, ENSG00000160999, ENSG00000259885, ENSG00000261283	NA
cg03998792	11	120011770	5.16e-118	1.82e-16	0.6291	0.0357	0.7637	0.0268	0.7543	0.03	0.765	0.0281	9.3912e-134		ENSG00000137699	NA
cg11666770	19	42430910	3.36e-112	3.41e-22	0.499	0.0426	0.7779	0.0686	0.7817	0.0651	0.7938	0.0665	1.14576e-133		ENSG00000105404, ENSG00000076928, ENSG00000272879, ENSG00000272881	NA
cg09868299	11	69259957	8.31e-125	1.4e-09	0.3601	0.036	0.5011	0.0391	0.5245	0.0512	0.5229	0.0508	1.1634e-133		ENSG00000162341, ENSG00000110092	NA
cg02254407	11	73357159	1.61e-124	7.42e-10	0.6409	0.0442	0.8575	0.0219	0.8523	0.0299	0.861	0.0244	1.19462e-133	PLEKHB1;PLEKHB1;PLEKHB1;PLEKHB1	ENSG00000021300	NA
cg09461851	16	921161	1.58e-108	1.04e-25	0.7631	0.0349	0.8837	0.0165	0.8751	0.0214	0.8879	0.018	1.6432e-133	LMF1	ENSG00000127588, ENSG00000103227	NA
cg24356964	1	3605979	1.14e-105	1.47e-28	0.4033	0.0473	0.584	0.0333	0.5634	0.041	0.5844	0.039	1.6758e-133	TP73;TP73;TP73;TP73	ENSG00000078900	NA
cg26993102	6	30228245	2.63e-119	6.46e-15	0.6117	0.0348	0.7039	0.0336	0.71	0.0356	0.7151	0.0326	1.69898e-133	HLA-L	ENSG00000243753, ENSG00000242227	NA
cg10512203	1	40780905	2.79e-125	6.16e-09	0.4478	0.0348	0.5863	0.0316	0.5897	0.0318	0.5983	0.0304	1.71864e-133	COL9A2	ENSG00000084073, ENSG00000049089	NA
cg19005955	5	132938694	4.25e-95	5.12e-39	0.1739	0.0274	0.288	0.0432	0.2698	0.0501	0.303	0.0467	2.176e-133	FSTL4	ENSG00000170606, ENSG00000053108	NA
cg19198483	11	47616096	1.86e-103	1.17e-30	0.2231	0.0311	0.3184	0.0379	0.3202	0.0428	0.3397	0.0375	2.1762e-133	C1QTNF4	ENSG00000172247	NA
cg16228356	17	43848958	7.27e-100	3.25e-34	0.3039	0.046	0.4547	0.0546	0.4439	0.0534	0.4682	0.0491	2.36275e-133		ENSG00000120088, ENSG00000225190, ENSG00000257793, ENSG00000257339	NA
cg05613083	16	87751605	7.41e-48	3.97e-86	0.4856	0.0713	0.5363	0.0707	0.5204	0.0719	0.5841	0.0632	2.94177e-133	KLHDC4	ENSG00000103257, ENSG00000154118	NA
cg24369989	15	78933807	2.48e-123	1.35e-10	0.3396	0.0346	0.5028	0.0346	0.498	0.0358	0.5118	0.0365	3.348e-133	CHRNB4	ENSG00000117971	NA
cg26377880	5	7851487	1.52e-125	2.74e-08	0.741	0.0285	0.8245	0.0219	0.8199	0.0237	0.8266	0.0234	4.1648e-133	C5orf49	ENSG00000078295, ENSG00000124279	NA
cg18198306	6	153303350	1.13e-111	4.95e-22	0.1527	0.0373	0.2755	0.0386	0.261	0.0493	0.2948	0.0451	5.5935e-133	FBXO5;FBXO5	ENSG00000112029	NA
cg09022808	22	30960857	1.67e-117	3.88e-16	0.5662	0.0362	0.735	0.0252	0.7229	0.0293	0.7386	0.0253	6.4796e-133	GAL3ST1;GAL3ST1	ENSG00000128242	yes
cg02780919	11	9026308	5.37e-105	1.23e-28	0.2106	0.0343	0.332	0.0478	0.3	0.0602	0.3335	0.056	6.6051e-133	NRIP3	ENSG00000175352	NA
cg20272935	11	67765720	1.73e-70	4.18e-63	0.2118	0.0352	0.2717	0.0467	0.252	0.0443	0.2907	0.0377	7.2314e-133	UNC93B1	ENSG00000132746, ENSG00000110057	NA
cg11656478	2	38297759	5.82e-121	1.51e-12	0.2688	0.0416	0.4223	0.055	0.4031	0.0578	0.4346	0.0506	8.7882e-133	CYP1B1	ENSG00000115841, ENSG00000138061, ENSG00000138061	NA
cg26889659	6	684090	1.01e-123	1.07e-09	0.3478	0.0904	0.5954	0.112	0.5861	0.1082	0.609	0.1056	1.0807e-132	EXOC2	ENSG00000112685, ENSG00000137265	NA
cg15701111	12	52685334	1.41e-117	8.32e-16	0.6346	0.0567	0.8033	0.0372	0.7926	0.0391	0.8062	0.0352	1.17312e-132	KRT81	ENSG00000205426	NA
cg06800658	5	134881970	2.3e-125	5.13e-08	0.1679	0.0266	0.3221	0.0526	0.2976	0.0538	0.3206	0.0473	1.1799e-132		ENSG00000181965, ENSG00000145824	NA
cg22111527	11	69260136	2.81e-124	4.31e-09	0.2379	0.0402	0.4001	0.0593	0.4412	0.0872	0.4434	0.092	1.21111e-132		ENSG00000162341, ENSG00000110092	NA
cg26915924	16	8807043	1.58e-123	7.74e-10	0.7191	0.0578	0.8603	0.0367	0.8501	0.0437	0.8602	0.0389	1.22292e-132	ABAT;ABAT;ABAT	ENSG00000183044, ENSG00000184857	NA
cg23210521	4	95680414	2.19e-113	6.24e-20	0.5951	0.0514	0.7479	0.0416	0.7331	0.0514	0.7589	0.0458	1.36656e-132	BMPR1B	ENSG00000138696, ENSG00000182168	NA
cg04218880	1	40388264	8.19e-123	1.97e-10	0.6466	0.0537	0.8119	0.0484	0.8094	0.0503	0.8164	0.0487	1.61343e-132		ENSG00000168389, ENSG00000116990, ENSG00000168389	NA
cg06953130	10	11912410	9.65e-95	2.83e-38	0.577	0.0828	0.74	0.0914	0.7445	0.0891	0.7608	0.0902	2.73095e-132	C10orf47	ENSG00000151461, ENSG00000134463	NA
cg11083715	5	482407	1.12e-96	2.61e-36	0.2852	0.0801	0.452	0.0908	0.4175	0.0901	0.4607	0.0855	2.9232e-132	SLC9A3	ENSG00000066230, ENSG00000180104	NA
cg12860635	6	30095140	9.19e-118	3.31e-15	0.6629	0.0475	0.8301	0.0289	0.8199	0.0314	0.8305	0.0294	3.04189e-132		ENSG00000204614, ENSG00000204616, ENSG00000228001, ENSG00000226402	NA
cg18585107	11	64138839	4.47e-71	7.21e-62	0.6532	0.053	0.7818	0.0476	0.776	0.05	0.8114	0.0456	3.22287e-132	RPS6KA4;RPS6KA4	ENSG00000162302, ENSG00000168065	NA
cg10753966	3	55556197	1.82e-88	1.78e-44	0.3363	0.0755	0.5302	0.0834	0.4898	0.0739	0.5366	0.0789	3.2396e-132	ERC2	ENSG00000187672, ENSG00000114251	NA
cg06940720	5	1526929	6.93e-117	5.93e-16	0.5871	0.0512	0.7317	0.0358	0.747	0.0423	0.7625	0.0413	4.10949e-132		ENSG00000153395	NA
cg18824446	15	89154058	1.58e-98	2.68e-34	0.1438	0.0302	0.2569	0.0497	0.2507	0.0537	0.279	0.0534	4.2344e-132	MIR7-2	ENSG00000181026, ENSG00000140543	NA
cg14035860	14	55707715	9.89e-121	4.8e-12	0.5242	0.0687	0.7309	0.0567	0.7315	0.0549	0.7484	0.0493	4.7472e-132		ENSG00000126775, ENSG00000126787	NA
cg02094337	17	80542118	7.88e-103	7.08e-30	0.6348	0.0621	0.7517	0.0517	0.7349	0.0503	0.7534	0.0482	5.57904e-132	FOXK2	ENSG00000141580, ENSG00000141568, ENSG00000141568	NA
cg13079123	15	67331913	7.02e-118	1.08e-14	0.191	0.0225	0.3262	0.0366	0.3282	0.0409	0.3447	0.0438	7.5816e-132		ENSG00000137834, ENSG00000166949	NA
cg08961287	15	89919993	2e-118	3.81e-14	0.5632	0.0308	0.7112	0.0326	0.7055	0.0316	0.7135	0.0342	7.62e-132	LOC254559	ENSG00000140519, ENSG00000140521	NA
cg24660675	10	135168850	2.4e-110	3.52e-22	0.6831	0.0281	0.7777	0.0276	0.7753	0.0277	0.7811	0.0268	8.448e-132	C10orf125;C10orf125	ENSG00000130643	NA
cg15560801	1	46918254	1.02e-98	8.59e-34	0.3925	0.0325	0.5016	0.0315	0.4899	0.0346	0.5054	0.0322	8.7618e-132		ENSG00000197587, ENSG00000117480	NA
cg26359730	1	175642761	1.07e-99	8.36e-33	0.5813	0.0522	0.7002	0.0414	0.6776	0.0411	0.7156	0.0367	8.9452e-132	TNR	ENSG00000120332, ENSG00000116147	NA
cg26509269	17	34970306	3.23e-83	2.94e-49	0.728	0.057	0.817	0.045	0.8099	0.0397	0.8353	0.0318	9.4962e-132		ENSG00000132130, ENSG00000129282, ENSG00000262595, ENSG00000132130	NA
cg01240931	5	112074043	1.91e-103	5.18e-29	0.2621	0.033	0.375	0.0404	0.3831	0.0454	0.4039	0.045	9.8938e-132	APC;APC;APC	ENSG00000134982	NA
cg27503360	17	43890749	1.08e-119	1.18e-12	0.4041	0.0295	0.5595	0.0272	0.5506	0.0311	0.5625	0.0293	1.2744e-131	CRHR1;CRHR1;CRHR1;CRHR1	ENSG00000120088, ENSG00000257793	NA
cg09810078	6	30860265	4.31e-116	3.69e-16	0.513	0.0331	0.6893	0.0475	0.6975	0.0524	0.7047	0.0533	1.59039e-131	DDR1;DDR1;DDR1	ENSG00000204580, ENSG00000213780, ENSG00000137332, ENSG00000236895	NA
cg04453050	3	51740896	3.62e-99	5.33e-33	0.1781	0.0245	0.2728	0.0324	0.266	0.032	0.2912	0.0317	1.92946e-131	GRM2;GRM2	ENSG00000164082	NA
cg27305917	21	47396773	1.64e-114	1.38e-17	0.238	0.0418	0.4518	0.0691	0.4491	0.0697	0.4657	0.0703	2.2632e-131		ENSG00000142156	NA
cg26304689	5	172727569	5.28e-116	4.66e-16	0.675	0.035	0.7843	0.0285	0.7621	0.0361	0.7806	0.0288	2.46048e-131		ENSG00000183072, ENSG00000113739	NA
cg10487067	1	40112140	9.48e-119	3e-13	0.4877	0.0391	0.6202	0.0254	0.6028	0.0321	0.6149	0.03	2.844e-131		ENSG00000116981, ENSG00000163909	NA
cg09717923	16	1440498	6.98e-116	4.09e-16	0.5785	0.0815	0.7464	0.0595	0.7113	0.0759	0.7435	0.0711	2.85482e-131		ENSG00000059145, ENSG00000090581	NA
[truncated: 3,708 more rows]

## Sheet: da_ia_Sasha
ILMNID	Chr	Mapinfo	category	Sasha_Fisher	top50	UCSC_RefGene_Name	GreatGene	gene name	gene function	relevant papers	genename2	genefunct2	relevantpapers2
[truncated: 14,150 more rows]

[truncated: 3 more sheets: selection_pathways_sasha, da_genes_pathways, ia_genes_pathways]
