# Supplementary material for: The emerging landscape of dynamic DNA methylation in early childhood
Source: BMC Genomics. 2017 Jan 5;18:25. doi: 10.1186/s12864-016-3452-1 (PMC5217260; doi:10.1186/s12864-016-3452-1)
Supplement: Additional file 5: — List of age differential Methylation Quantitative Trait Locus in early childhood (XLSX 336 kb) [file 12864_2016_3452_MOESM5_ESM.xlsx]

## Sheet: dMeQTL.csv
MarkerName	Reference Allele	Alternative Allele	Effect-Age4	Pvalue-Age4	Effect-Age8	Pvalue-Age8	Effect-Age48	Pvalue-Age48
rs76235033_cg09704168	T	C	0.0821	2.01e-35	0.1121	4.56e-47	-0.0640446	1.61e-06
rs139363522_cg16823042	T	C	-0.0306	0.2928	0.0365	0.2344	-0.0393989	0.0288246
rs12925639_cg27634195	T	C	0.0308	1.76e-06	0.0548	3.49e-12	0.0492199	0.000197243
rs295071_cg09704168	T	C	-0.0801	7.72e-37	-0.1086	1.75e-47	-0.0622779	3.21e-06
rs210819_cg09704168	A	G	-0.0744	3.85e-33	-0.1009	2.62e-42	-0.0615839	1.42e-06
rs371853_cg09704168	A	G	-0.058	7.26e-23	-0.082	6.27e-32	-0.0555604	3.18e-06
rs210827_cg09704168	T	C	-0.058	7.04e-23	-0.082	6.24e-32	-0.0555604	3.18e-06
rs210823_cg09704168	C	G	0.0798	1.3e-36	0.1085	1.15e-47	-0.063638	1.01e-06
rs210820_cg09704168	C	G	0.0744	3.65e-33	0.101	1.88e-42	-0.0607131	2.01e-06
rs210825_cg09704168	T	C	0.058	7.04e-23	0.082	6.24e-32	-0.0555604	3.18e-06
chr16:1470901:D_cg27634195	A	C	0.0349	6.83e-06	0.0695	8.99e-12	0.058933	1.4e-05
rs210830_cg09704168	T	C	0.058	7.12e-23	0.082	6.37e-32	-0.0561051	3.35e-06
chr17:32773059:I_cg09704168	A	C	0.0666	1.42e-24	0.0938	7.22e-32	-0.0606696	2.07e-06
chr16:1459414:I_cg27634195	A	C	0.0322	7.17e-05	0.0744	8.21e-13	0.0720125	2.62e-07
rs210826_cg09704168	A	G	0.058	7.26e-23	0.082	6.27e-32	-0.0555604	3.18e-06
chr16:1449959:D_cg27634195	A	C	0.0301	0.0002855	0.0743	3.02e-12	0.0721424	4.29e-07
rs295072_cg09704168	T	C	-0.0584	4.51e-23	-0.0823	5.53e-32	-0.0560438	9.69e-06
rs210818_cg09704168	A	G	0.0805	1.31e-36	0.1094	7.27e-48	-0.063541	1.67e-06
rs210829_cg09704168	T	C	-0.058	7.04e-23	-0.082	6.24e-32	-0.0559741	3.29e-06
rs210828_cg09704168	A	C	0.058	7.26e-23	0.082	6.27e-32	-0.0555604	3.18e-06
rs34961075_cg09704168	A	G	-0.0815	8.11e-37	-0.1108	7.98e-48	-0.0608675	6.7e-06
rs384270_cg09704168	A	T	0.058	7.26e-23	0.082	6.27e-32	-0.0555604	3.18e-06
rs210833_cg09704168	T	C	-0.0797	1.71e-36	-0.1084	1.9e-47	-0.0628413	2.02e-06
rs16969885_cg09704168	T	C	0.0822	3.16e-36	0.1117	4.59e-47	-0.0605445	7.79e-06
rs210817_cg09704168	T	C	0.0813	3.56e-36	0.1105	2.61e-47	-0.063867	1.57e-06
rs210824_cg09704168	T	G	-0.058	7.04e-23	-0.082	6.24e-32	-0.0555604	3.18e-06
rs61738727_cg27634195	A	G	0.0294	5.19e-05	0.0534	5.57e-09	0.0664132	1.82e-06
rs210834_cg09704168	A	G	-0.0798	1.69e-36	-0.1085	1.76e-47	-0.0627579	2.13e-06
rs55865869_cg24834889	C	G	-0.0186	2.91e-08	-0.0374	4.38e-13	-0.0223716	0.00037646
chr10:98979111:D_cg16501237	A	C	0.0306	1.53e-10	0.0522	6.03e-16	-0.0276843	0.000200035
chr19:38043983:D_cg24834889	A	C	-0.0173	2.53e-06	-0.0364	3.51e-10	-0.0218905	0.000687656
rs4806409_cg24834889	A	G	-0.021	1.03e-10	-0.0389	1.89e-14	-0.0121547	0.029365
rs10421436_cg24834889	T	C	0.0191	3.56e-08	0.0348	1.74e-10	0.0207632	0.000173392
rs11666786_cg24834889	T	C	0.021	1.03e-10	0.0389	1.88e-14	-0.0124894	0.0274927
rs111827672_cg24834889	A	T	0.0185	1.35e-07	0.0389	3.95e-13	-0.0215202	0.000756768
rs111927298_cg24834889	T	C	0.0178	1.68e-07	0.0369	2.16e-12	-0.0178098	0.00312414
rs55926714_cg24834889	A	G	-0.0242	8.46e-14	-0.0446	3.94e-19	-0.0287349	2.71e-06
chr19:37623718:D_cg24834889	A	C	-0.0207	1.73e-09	-0.0379	5.27e-12	-0.0124698	0.0277123
rs10403728_cg24834889	C	G	0.021	1.04e-10	0.0389	1.89e-14	0.0121547	0.029365
rs7257633_cg24834889	C	G	0.021	1.03e-10	0.0389	1.89e-14	-0.0124737	0.0276751
rs11879644_cg24834889	C	G	-0.021	1.05e-10	-0.0389	1.91e-14	-0.0121547	0.029365
rs1061756_cg24834889	A	G	-0.0186	2.91e-08	-0.0374	4.38e-13	-0.0232675	0.000206736
rs10419281_cg24834889	T	C	-0.0195	1.12e-08	-0.0361	1.21e-11	0.0205529	0.000263912
rs7257135_cg24834889	A	G	0.0184	1.7e-07	0.0391	3.45e-13	-0.0217988	0.000619394
rs4805204_cg24834889	A	G	0.021	1.05e-10	0.0389	1.91e-14	-0.0121547	0.029365
rs320885_cg24834889	T	C	-0.0232	7.78e-11	-0.0423	1.88e-14	-0.0285772	1.15e-05
rs112401881_cg24834889	T	C	0.0185	1.11e-07	0.039	2.43e-13	-0.0227647	0.000335445
rs7259513_cg24834889	A	G	0.0177	2.95e-07	0.0372	1.88e-12	-0.0177525	0.00253027
rs56343212_cg24834889	T	C	0.0188	6.01e-08	0.0388	2.81e-13	-0.0218475	0.000806747
rs12462487_cg24834889	C	G	0.0242	8.6e-14	0.0447	3.59e-19	-0.0287191	2.76e-06
rs8104282_cg24834889	T	C	-0.0186	2.91e-08	-0.0374	4.38e-13	-0.0223699	0.000376399
rs7254009_cg24834889	T	C	-0.0196	1.13e-08	-0.0362	1.36e-11	0.0200164	0.000361238
rs11666708_cg24834889	C	G	-0.0195	1.2e-08	-0.036	1.69e-11	0.0205529	0.000263912
rs55755939_cg24834889	T	C	-0.0238	3.14e-13	-0.0449	1.97e-19	-0.0277653	7.07e-06
rs10853950_cg24834889	A	G	-0.021	1.03e-10	-0.0389	1.89e-14	-0.0125595	0.0264271
rs17707446_cg24834889	C	G	0.0184	1.71e-07	0.039	3.6e-13	-0.0223321	0.000559142
rs4806412_cg24834889	T	C	-0.021	1.05e-10	-0.0389	1.92e-14	-0.0121547	0.029365
rs11540540_cg24834889	A	C	-0.0183	1.84e-07	-0.0389	4.18e-13	-0.0219689	0.000583921
rs55909413_cg24834889	T	C	0.0186	2.91e-08	0.0374	4.38e-13	-0.0223699	0.000376399
rs8111285_cg24834889	A	G	-0.021	1.03e-10	-0.0389	1.88e-14	-0.0124698	0.0277123
chr19:37685208:I_cg24834889	A	C	-0.0217	7.76e-10	-0.0408	3.24e-13	-0.013518	0.0164756
rs2118209_cg24834889	T	C	-0.021	1.05e-10	-0.0389	1.91e-14	-0.0121547	0.029365
rs2090805_cg24834889	T	C	0.0215	1.22e-10	0.0401	1.38e-14	-0.0122365	0.0295942
rs2385373_cg24834889	T	C	-0.021	9.4e-11	-0.0389	1.96e-14	-0.0120012	0.036489
rs73622783_cg24834889	T	C	-0.0183	9.56e-08	-0.0366	5.94e-12	-0.0188045	0.00241668
rs6508725_cg24834889	A	C	0.0191	2.01e-08	0.0364	6.21e-12	0.0194231	0.000687878
rs2385375_cg24834889	C	G	0.021	1.04e-10	0.0389	1.86e-14	-0.013201	0.0209182
rs185369_cg24834889	T	C	0.0195	1.28e-08	0.036	1.75e-11	0.0208849	0.000189024
rs74770693_cg24834889	C	G	-0.0186	1.06e-07	-0.0394	1.68e-13	-0.0218634	0.000604284
rs1226598_cg24834889	A	G	-0.0273	5.68e-18	-0.0458	6.28e-20	-0.0196702	0.000255567
rs4805202_cg24834889	A	G	0.021	1.03e-10	0.0389	1.88e-14	-0.0121547	0.029365
rs75662394_cg24834889	A	G	0.0179	1.45e-07	0.037	1.82e-12	-0.0178081	0.0031297
chr19:37637851:D_cg24834889	A	C	-0.0187	7.6e-08	-0.0356	1.22e-10	-0.0128717	0.0224761
rs1879497_cg24834889	T	G	0.0175	3.91e-07	0.0369	3.15e-12	-0.0177525	0.00253027
rs10419643_cg24834889	A	G	-0.021	1.05e-10	-0.0389	1.92e-14	-0.0121547	0.029365
rs1533736_cg24834889	A	G	-0.0187	6.58e-08	-0.0384	5.98e-13	-0.0218475	0.000806747
rs4806411_cg24834889	T	C	0.021	1.03e-10	0.0389	1.89e-14	-0.0121547	0.029365
rs35579954_cg24834889	T	C	-0.021	1.02e-10	-0.0389	1.85e-14	-0.0121547	0.029365
rs56277404_cg24834889	T	C	0.0186	3.1e-08	0.0374	4.48e-13	-0.0223685	0.000376973
rs11671112_cg24834889	A	G	-0.0188	6.01e-08	-0.0388	2.81e-13	-0.0218475	0.000806747
chr19:37629795:D_cg24834889	A	C	-0.0158	5.29e-05	-0.0358	6.21e-09	-0.0151294	0.00957057
chr19:37645575:D_cg24834889	A	C	-0.0206	1.56e-09	-0.0377	5.49e-12	-0.0131185	0.0195369
rs7256746_cg24834889	T	C	-0.0178	1.6e-07	-0.0364	4.25e-12	-0.0178113	0.00311866
rs34410821_cg24834889	T	C	0.018	1.34e-07	0.0341	1.44e-10	0.0198791	0.00042169
rs76806623_cg24834889	T	C	0.0183	1.87e-07	0.0389	4.42e-13	-0.0219272	0.000590487
rs8109103_cg24834889	A	G	0.0192	1.43e-08	0.0353	2.3e-11	0.0208597	0.000243818
rs73031330_cg24834889	T	C	0.0186	2.91e-08	0.0374	4.38e-13	-0.0223699	0.000376399
rs4805199_cg24834889	A	G	-0.021	1.04e-10	-0.0389	1.9e-14	-0.012475	0.0276547
rs6508721_cg24834889	T	G	-0.0195	1.16e-08	-0.0361	1.33e-11	0.0200164	0.000361238
rs2921561_cg24834889	A	G	-0.0231	1.32e-12	-0.043	1.07e-17	-0.0267485	6.95e-06
rs7075761_cg16501237	T	C	-0.0259	3.2e-11	-0.037	8.37e-14	-0.0296114	1.42e-05
rs55825113_cg24834889	A	C	-0.0209	1.8e-10	-0.0398	5.47e-15	-0.0111633	0.0460425
rs793523_cg16501237	T	G	-0.026	6.29e-11	-0.0369	5.33e-13	-0.0295149	4.95e-05
rs4344867_cg24834889	A	G	0.0196	2.06e-08	0.0366	1.83e-11	0.0202693	0.000408017
rs28528332_cg24834889	T	C	0.021	1.05e-10	0.0389	1.9e-14	-0.0121547	0.029365
rs4805205_cg24834889	A	G	-0.021	1.05e-10	-0.0389	1.91e-14	-0.0121547	0.029365
chr19:37581269:D_cg24834889	A	C	-0.0172	6.25e-06	-0.0377	3.02e-10	-0.0221632	0.000689906
rs35162188_cg24834889	A	G	0.021	1.04e-10	0.0389	1.87e-14	-0.0132044	0.0209048
rs4805203_cg24834889	A	G	0.021	1.03e-10	0.0389	1.88e-14	-0.0121547	0.029365
rs12981830_cg24834889	A	G	0.0187	3.6e-08	0.0346	7.08e-11	0.020598	0.000334526
rs2090804_cg24834889	A	G	-0.021	3.98e-09	-0.0387	5.7e-12	-0.0129115	0.0315155
rs2118208_cg24834889	A	T	0.021	1.05e-10	0.0389	1.91e-14	-0.0121547	0.029365
rs17304703_cg24834889	A	G	0.0186	2.91e-08	0.0374	4.38e-13	-0.0223699	0.000376399
rs8101610_cg24834889	T	G	0.0186	2.91e-08	0.0374	4.38e-13	-0.0223699	0.000376399
rs10406110_cg24834889	C	G	0.021	7.92e-11	0.0389	1.65e-14	-0.0131185	0.0195369
rs76350084_cg24834889	A	C	-0.0179	1.5e-07	-0.037	1.89e-12	-0.0178081	0.0031297
rs2385181_cg24834889	A	C	-0.0195	1.28e-08	-0.036	1.75e-11	0.0205529	0.000263912
rs256741_cg24834889	A	C	-0.0263	5.72e-16	-0.0451	1.31e-18	0.0192469	0.000449032
rs11673344_cg24834889	A	G	-0.0178	1.65e-07	-0.0372	1.31e-12	-0.0178113	0.00311866
rs7256876_cg24834889	A	G	0.0177	2.98e-07	0.0372	1.94e-12	-0.0177525	0.00253027
rs17244713_cg24834889	A	G	-0.0187	3.29e-08	-0.0376	4.03e-13	-0.0217974	0.000536773
rs112263309_cg24834889	A	C	-0.0176	8.92e-07	-0.038	3.99e-12	-0.0182739	0.00225775
rs11670374_cg24834889	T	C	-0.0183	1.86e-07	-0.039	3.99e-13	-0.0219535	0.000583729
rs256735_cg24834889	A	G	0.0195	1.28e-08	0.036	1.75e-11	0.0208849	0.000189024
rs7252940_cg24834889	A	G	-0.021	1.02e-10	-0.0389	1.85e-14	-0.0121547	0.029365
rs7258650_cg24834889	T	C	0.0212	7.66e-11	0.0396	5.52e-15	-0.0123636	0.0298194
rs35998183_cg24834889	T	G	0.021	1.05e-10	0.0389	1.92e-14	-0.0121547	0.029365
rs320876_cg24834889	C	G	0.023	1.73e-12	0.0414	2.28e-16	0.0259741	3.24e-05
rs73025481_cg24834889	A	G	0.0238	3.22e-13	0.0449	1.86e-19	-0.0277842	6.97e-06
rs701820_cg16501237	T	C	0.0247	1.05e-08	0.0394	2.31e-13	-0.0276505	0.000202488
rs17303902_cg24834889	T	C	-0.0186	2.91e-08	-0.0374	4.38e-13	-0.0223699	0.000376399
rs3941872_cg24834889	C	G	0.0178	9.14e-06	0.0367	4.53e-09	-0.0259498	0.000306095
rs320881_cg24834889	A	G	-0.0226	1.44e-12	-0.0406	1.93e-16	-0.0288478	3.63e-06
rs1061753_cg24834889	A	G	0.0186	2.91e-08	0.0374	4.38e-13	-0.0223699	0.000376399
rs10403718_cg24834889	A	C	-0.021	1.03e-10	-0.0389	1.84e-14	-0.0122024	0.0287157
rs8107507_cg24834889	T	C	-0.0269	9.63e-18	-0.0449	2.92e-19	-0.0211541	0.000125329
rs55856280_cg24834889	T	C	0.0182	1.96e-07	0.0386	5.99e-13	-0.0227318	0.000346647
rs79071992_cg24834889	T	C	0.0208	1.19e-10	0.0385	2.56e-14	-0.0131185	0.0195369
rs8105065_cg24834889	C	G	-0.021	1.03e-10	-0.0389	1.87e-14	-0.0121547	0.029365
rs7253730_cg24834889	T	G	-0.0231	4.38e-12	-0.0402	1.9e-14	-0.0113635	0.0472973
rs6508722_cg24834889	T	C	0.0259	5.22e-14	0.0424	1.3e-14	0.0216081	0.000198754
rs1234251_cg24834889	C	G	0.0177	2.24e-07	0.0366	4.15e-12	-0.0178113	0.00311866
chr19:37656469:D_cg24834889	A	C	-0.0177	2.26e-06	-0.0378	1.38e-10	-0.0218475	0.000806747
rs7245882_cg24834889	A	G	0.021	1.04e-10	0.0389	1.87e-14	-0.0133312	0.02132
rs8111790_cg24834889	C	G	-0.0186	2.91e-08	-0.0374	4.38e-13	-0.0223699	0.000376399
rs78241494_cg24834889	T	C	-0.0185	1.4e-07	-0.0389	4.18e-13	-0.0227647	0.000335445
chr19:37617897:I_cg24834889	A	C	-0.0195	6.2e-07	-0.0395	1.66e-10	-0.0218555	0.000539899
rs8107840_cg24834889	T	G	0.0253	4.92e-13	0.0415	1.17e-13	0.0239953	2.78e-05
rs8108429_cg24834889	A	C	-0.0211	7.64e-11	-0.0396	5.79e-15	-0.0125161	0.025548
rs4806408_cg24834889	T	C	0.021	1.05e-10	0.0389	1.91e-14	-0.0121547	0.029365
chr19:37664760:I_cg24834889	A	C	-0.0163	8.34e-06	-0.0342	4.03e-09	-0.0178541	0.00310743
rs7259915_cg24834889	T	C	-0.0206	2.5e-10	-0.0384	6.05e-14	-0.0115737	0.0401692
rs1047333_cg24834889	A	G	0.0176	3.82e-07	0.0367	4.98e-12	-0.0230929	0.000188031
rs6510588_cg24834889	A	C	-0.021	1.03e-10	-0.0389	1.89e-14	-0.0121547	0.029365
rs55754546_cg24834889	A	T	0.0186	2.91e-08	0.0374	4.38e-13	-0.0223699	0.000376399
rs11083423_cg24834889	A	G	-0.0195	1.23e-08	-0.0361	1.29e-11	0.0198753	0.000342581
rs4239587_cg24834889	A	G	-0.021	1.04e-10	-0.0389	1.88e-14	-0.0121547	0.029365
rs12462708_cg24834889	T	C	0.0242	8.6e-14	0.0446	4.21e-19	-0.0287344	2.7e-06
rs7260599_cg24834889	A	C	-0.0209	1.06e-10	-0.0389	1.93e-14	-0.0121547	0.029365
rs7255724_cg24834889	T	G	0.0212	3.39e-11	0.0391	7.42e-15	-0.0131185	0.0195369
chr19:37664761:I_cg24834889	A	C	-0.0163	8.57e-06	-0.034	5.18e-09	-0.0178541	0.00310743
rs2891754_cg24834889	A	G	-0.021	1.03e-10	-0.0389	1.86e-14	-0.013201	0.0209182
rs4805200_cg24834889	C	G	-0.0224	1.09e-09	-0.0423	1.81e-13	-0.0135818	0.0282337
rs112210395_cg24834889	T	C	0.0186	1.24e-07	0.0393	2.07e-13	-0.0223101	0.000570772
rs149284426_cg16501237	T	G	0.0357	2.14e-17	0.0512	1.65e-21	-0.0352092	2.22e-06
rs7260386_cg24834889	A	T	0.0175	3.4e-07	0.0364	6.21e-12	-0.0186298	0.00151125
chr19:38045122:D_cg24834889	A	C	-0.0171	4.12e-06	-0.0363	5.56e-10	-0.0217339	0.000585827
rs185368_cg24834889	T	C	0.0195	1.28e-08	0.036	1.75e-11	0.0208849	0.000189024
rs7248132_cg24834889	T	C	0.023	6.96e-13	0.0399	2.71e-15	-0.0122484	0.0296106
rs2385374_cg24834889	C	G	-0.021	1.03e-10	-0.0389	1.87e-14	-0.0132088	0.0221992
rs10425719_cg24834889	C	G	0.019	2.6e-08	0.0345	1.11e-10	0.0206462	0.000183477
rs12984458_cg24834889	T	C	0.021	1.03e-10	0.0389	1.88e-14	-0.0121547	0.029365
rs1234250_cg24834889	T	C	-0.021	9.19e-11	-0.0391	5.4e-15	0.0259023	1.41e-05
rs12981359_cg24834889	C	G	-0.0195	9.47e-09	-0.0355	1.87e-11	0.020598	0.000334526
rs11084874_cg24834889	A	C	-0.021	1.03e-10	-0.0389	1.89e-14	-0.0121547	0.029365
chr19:37637850:D_cg24834889	A	C	-0.0187	9.5e-08	-0.0357	1.7e-10	-0.012855	0.0228002
rs4805201_cg24834889	T	C	-0.0212	7.72e-11	-0.0396	5.55e-15	-0.0139971	0.0145312
chr19:38043982:D_cg24834889	A	C	-0.0177	1.54e-06	-0.0362	5.02e-10	-0.0212633	0.00122736
rs11084875_cg24834889	T	C	-0.0211	1.15e-10	-0.0391	2.67e-14	-0.012567	0.0277853
rs17244769_cg24834889	C	G	-0.0186	2.91e-08	-0.0374	4.4e-13	-0.0223763	0.000376717
rs10422527_cg24834889	T	G	0.0149	1.68e-05	0.0302	2.91e-08	0.0162934	0.00334214
rs11666897_cg24834889	A	G	-0.0191	6.62e-08	-0.0374	1.05e-11	-0.0172538	0.00534494
rs6510593_cg24834889	A	G	-0.021	1.03e-10	-0.0389	1.88e-14	-0.0121547	0.029365
chr19:37598749:I_cg24834889	A	C	-0.0206	1.76e-09	-0.0379	5.35e-12	-0.0121577	0.029354
rs256740_cg24834889	T	C	0.0223	1.38e-11	0.043	1.35e-17	0.0261301	2.42e-05
rs56080874_cg24834889	T	C	0.0184	1.69e-07	0.0391	3.38e-13	-0.0217988	0.000619394
rs6508724_cg24834889	A	G	0.0191	2.03e-08	0.0364	6.37e-12	0.0194231	0.000687878
rs8104994_cg24834889	A	T	0.0186	2.91e-08	0.0374	4.38e-13	-0.0223699	0.000376399
rs139500119_cg24834889	T	C	-0.018	1.57e-06	-0.0399	2.26e-12	-0.0216166	0.000946238
rs78475814_cg24834889	A	G	0.0211	2.52e-10	0.0385	2.32e-13	-0.0126892	0.0248159
rs56210764_cg24834889	A	G	-0.0187	9.82e-08	-0.0396	1.39e-13	-0.0219535	0.000583729
rs256744_cg24834889	A	G	0.0223	1.43e-11	0.043	1.33e-17	0.0262823	2.68e-05
rs8099987_cg24834889	T	C	-0.021	1.03e-10	-0.0389	1.88e-14	-0.0124698	0.0277123
rs320888_cg24834889	A	G	0.0216	4.26e-11	0.04	2.12e-15	0.0267962	1.52e-05
rs1962889_cg24834889	A	G	-0.0178	1.6e-07	-0.0364	4.25e-12	-0.0178113	0.00311866
rs4414605_cg24834889	A	G	-0.0208	8.17e-10	-0.0392	1.05e-13	-0.0113997	0.0470347
rs8110796_cg24834889	T	C	0.021	1.03e-10	0.0389	1.88e-14	-0.0124698	0.0277123
rs1545755_cg24834889	A	T	-0.0196	1.29e-08	-0.0359	2.69e-11	0.0212921	0.000214771
rs502546_cg24834889	A	G	0.0231	3.54e-12	0.0451	4.31e-19	0.0278024	7e-06
chr19:37645570:D_cg24834889	A	C	-0.0198	3.59e-08	-0.0368	1.55e-10	-0.0142416	0.018936
rs1402468_cg24834889	A	T	0.0212	7.74e-11	0.0396	5.54e-15	0.0121547	0.029365
rs8109501_cg24834889	A	G	0.021	1.03e-10	0.0389	1.89e-14	-0.0121547	0.029365
rs2385180_cg24834889	T	C	0.0196	1.12e-08	0.0362	1.31e-11	0.0200164	0.000361238
rs7246022_cg24834889	A	G	-0.0209	1.07e-10	-0.0389	1.94e-14	-0.0121547	0.029365
rs548656_cg24834889	T	C	0.0195	6.57e-08	0.0364	1.49e-10	0.0219887	0.000175961
rs7259332_cg24834889	T	G	0.021	1.03e-10	0.0389	1.89e-14	-0.0121547	0.029365
rs11083420_cg24834889	A	G	0.0242	8.58e-14	0.0447	3.37e-19	-0.0287342	2.77e-06
chr19:37644051_cg24834889	T	C	-0.0158	4.01e-05	-0.0346	1.43e-08	-0.0191822	0.00170113
rs111543213_cg24834889	A	C	0.0171	8.17e-07	0.0359	2.25e-11	-0.0192042	0.0022923
rs256733_cg24834889	T	C	0.0195	1.28e-08	0.036	1.75e-11	0.0208849	0.000189024
rs6510592_cg24834889	C	G	0.021	1.03e-10	0.0389	1.88e-14	-0.0124657	0.0277629
rs10402907_cg24834889	T	G	0.021	1.04e-10	0.0389	1.9e-14	-0.012475	0.0276547
rs45626541_cg24834889	A	T	0.0179	1.47e-07	0.037	1.84e-12	-0.0178081	0.0031297
rs7255576_cg24834889	A	G	0.021	1.03e-10	0.0389	1.89e-14	-0.0121547	0.029365
rs1968251_cg24834889	A	G	0.0195	1.06e-08	0.0361	1.12e-11	0.0205529	0.000263912
rs8105621_cg24834889	A	T	-0.021	1.03e-10	-0.0389	1.87e-14	-0.0121547	0.029365
rs4254428_cg24834889	T	C	0.021	1.03e-10	0.0389	1.89e-14	-0.0121547	0.029365
rs77675231_cg24834889	A	G	0.0208	1.19e-10	0.0385	2.56e-14	-0.0131185	0.0195369
rs7258360_cg24834889	A	G	0.021	1.07e-10	0.0389	1.92e-14	-0.0121906	0.0289675
chr19:37608609:D_cg24834889	A	C	-0.0202	2.17e-08	-0.0383	3e-11	-0.0124106	0.0301221
rs11879645_cg24834889	T	C	0.021	1.05e-10	0.0389	1.91e-14	-0.0121547	0.029365
rs12980849_cg24834889	T	C	0.0208	6.23e-10	0.0397	3.06e-14	-0.0129438	0.0240863
rs6510591_cg24834889	A	G	-0.021	1.03e-10	-0.0389	1.88e-14	-0.0124657	0.0277629
rs6508712_cg24834889	T	G	-0.0266	1.51e-17	-0.0446	3.27e-19	-0.0209066	0.000178244
rs7250507_cg24834889	A	T	-0.021	1.05e-10	-0.0389	1.91e-14	-0.0121547	0.029365
rs320887_cg24834889	T	C	0.0213	5.99e-11	0.0391	5.81e-15	0.0267916	1.52e-05
rs7257354_cg24834889	A	G	0.0231	1.06e-12	0.0426	1.99e-17	-0.0271327	4.79e-06
rs10420330_cg24834889	A	G	0.0212	7.61e-11	0.0397	5.35e-15	-0.0124177	0.0291006
chr19:37605326:D_cg24834889	A	C	-0.0208	1.71e-09	-0.0387	2.02e-12	-0.0125227	0.0286446
rs7247090_cg24834889	A	T	0.018	1.66e-07	0.0341	1.59e-10	0.0201839	0.000373472
rs4806407_cg24834889	T	C	0.021	1.03e-10	0.0389	1.89e-14	-0.0125252	0.0270794
rs8108727_cg24834889	T	C	-0.0176	3e-07	-0.0372	1.98e-12	-0.0181021	0.00245102
rs862234_cg24834889	T	G	-0.0231	1.38e-12	-0.0416	1.66e-16	0.0262547	2.17e-05
rs6510587_cg24834889	A	G	0.0196	4.11e-09	0.0373	1.14e-12	-0.0131179	0.0228611
rs56330606_cg24834889	A	G	-0.0179	1.44e-07	-0.037	1.82e-12	-0.0193029	0.00135307
rs115419707_cg03555881	T	C	0.0331	4.65e-11	0.0208	3.45e-06	-0.0251072	0.00534707
rs157130_cg24875017	T	C	-0.0072	0.5033	0.0145	0.1834	0.0781404	8.37e-07
rs149683222_cg03555881	T	C	-0.0287	1.45e-10	-0.0184	1.71e-06	0.0253828	0.0019658
rs116711698_cg03555881	T	G	0.0421	7.76e-14	0.0274	5.88e-08	-0.0214911	0.0340729
chr6:31113272:I_cg03555881	A	C	-0.0336	2.94e-11	-0.0213	2.17e-06	-0.0210077	0.0170497
rs114131370_cg03555881	T	C	0.0408	1.12e-13	0.027	4.08e-08	-0.0212229	0.0351207
rs116620465_cg03555881	T	C	-0.0405	1.85e-13	-0.0267	5.48e-08	-0.0210017	0.0363907
rs116367391_cg03555881	T	C	0.0408	1.36e-13	0.0269	5.22e-08	-0.0209911	0.0365143
rs145130858_cg03555881	A	G	-0.0476	7.64e-18	-0.0323	1.14e-10	-0.0318471	0.00295627
rs115925201_cg03555881	A	G	0.0297	6.42e-12	0.0196	1.34e-07	0.0242922	0.00288224
rs116150019_cg03555881	T	C	-0.0408	1.36e-13	-0.0269	5.22e-08	-0.0209911	0.0365143
rs114165044_cg03555881	T	C	-0.0404	1.86e-13	-0.0267	5.49e-08	-0.0210017	0.0363907
rs114620563_cg03555881	A	G	0.0471	9.1e-18	0.0319	1.39e-10	-0.0315332	0.00307696
rs114986544_cg03555881	A	C	0.0408	1.39e-13	0.0269	5.28e-08	-0.0208993	0.0389374
rs116144556_cg03555881	T	C	0.0608	1.64e-33	0.0458	3.01e-23	-0.0454117	0.0151144
rs115860690_cg03555881	A	C	-0.0404	1.86e-13	-0.0267	5.49e-08	-0.0210017	0.0363907
rs12600184_cg27436995	A	G	0.0121	9.08e-05	0.0246	2.88e-12	0.0190885	0.0003668
rs115593773_cg03555881	A	G	0.0438	6.79e-15	0.029	1.02e-08	-0.0215076	0.0339952
rs115315233_cg03555881	C	G	-0.0405	1.81e-13	-0.0267	5.4e-08	-0.020916	0.0373517
rs149943737_cg03555881	T	C	-0.0405	3.31e-13	-0.0266	8.97e-08	-0.0212927	0.0340952
rs140242258_cg03555881	A	G	0.0407	1.41e-17	0.0297	5.01e-13	-0.0242274	0.0101926
rs114936958_cg03555881	T	C	0.0471	9.1e-18	0.0319	1.39e-10	-0.0315332	0.00307696
rs115486093_cg03555881	C	G	-0.0404	1.86e-13	-0.0267	5.49e-08	-0.0210017	0.0363907
rs138804081_cg03555881	A	G	0.0367	9.05e-10	0.0231	8.26e-06	0.0240785	0.0110299
rs12599315_cg27436995	T	C	-0.012	0.0001228	-0.0246	6.3e-12	0.0180877	0.000641764
rs115746081_cg03555881	A	G	0.0404	1.98e-13	0.0267	5.62e-08	-0.0210017	0.0363907
rs116004192_cg03555881	A	G	-0.0405	1.79e-13	-0.0267	5.52e-08	-0.0217456	0.0324214
rs145836600_cg03555881	T	C	0.0355	5.91e-14	0.0251	7.12e-10	-0.0209787	0.0159236
chr6:31173411:I_cg03555881	A	C	0.0471	9.1e-18	0.0319	1.39e-10	-0.0297219	0.00523177
rs114519660_cg03555881	T	C	0.0366	2.59e-15	0.0262	6.41e-11	-0.0251072	0.00534707
rs147742352_cg03555881	A	G	-0.0402	4.45e-13	-0.0262	1.28e-07	-0.0230948	0.0260557
rs115204104_cg03555881	A	T	0.0556	2.71e-32	0.0408	4.25e-21	-0.0336377	0.00619695
rs186350807_cg03555881	T	C	-0.0405	1.85e-13	-0.0267	5.48e-08	-0.0210017	0.0363907
rs114098189_cg03555881	T	C	0.0471	9.1e-18	0.0319	1.39e-10	-0.0315332	0.00307696
rs114256035_cg03555881	T	C	0.0405	1.81e-13	0.0267	5.4e-08	-0.020916	0.0373517
rs114838294_cg03555881	T	G	-0.0405	1.85e-13	-0.0267	5.44e-08	-0.0210017	0.0363907
rs9263737_cg03555881	C	G	0.039	2.27e-10	0.0247	3.47e-06	0.0200294	0.0400083
rs13331_cg13768953	A	G	-0.0153	3.71e-05	-0.0242	8.78e-11	0.0263563	4.27e-07
rs147563892_cg03555881	A	G	-0.0404	1.86e-13	-0.0267	5.49e-08	-0.0210017	0.0363907
chr6:31173985:I_cg03555881	A	C	0.047	1.44e-17	0.0316	2.53e-10	-0.0289909	0.00525248
rs138787908_cg03555881	T	C	-0.0426	3.48e-14	-0.0282	2.16e-08	-0.0202079	0.04806
rs116710325_cg03555881	A	C	-0.0421	7.99e-14	-0.0274	6e-08	-0.0214412	0.0343095
rs115227506_cg03555881	A	G	-0.0404	1.86e-13	-0.0267	5.49e-08	-0.0210017	0.0363907
rs116209343_cg03555881	T	C	0.0471	9.1e-18	0.0319	1.39e-10	-0.0315332	0.00307696
rs114954675_cg03555881	A	G	-0.0404	1.86e-13	-0.0267	5.49e-08	-0.0210017	0.0363907
rs116804125_cg03555881	T	C	-0.0404	1.86e-13	-0.0267	5.49e-08	-0.0210017	0.0363907
rs115236983_cg03555881	A	C	-0.0471	9.03e-18	-0.0319	1.39e-10	-0.0315332	0.00307696
rs279028_cg24875017	T	C	-0.0073	0.4948	0.0143	0.1892	0.0778437	9.14e-07
rs116344411_cg03555881	A	C	0.0297	6.4e-12	0.0196	1.33e-07	0.0242406	0.00294775
rs149329665_cg03555881	A	C	-0.0408	1.16e-13	-0.0269	4.84e-08	-0.0209911	0.0365143
rs115446257_cg03555881	T	C	0.0404	1.9e-13	0.0267	5.49e-08	-0.0210017	0.0363907
rs116153726_cg03555881	T	C	-0.0405	1.85e-13	-0.0267	5.44e-08	-0.0210017	0.0363907
rs114240877_cg03555881	T	G	0.0471	9.1e-18	0.0319	1.39e-10	-0.0315332	0.00307696
rs114383096_cg03555881	A	G	0.0412	1.83e-10	0.0261	3.72e-06	0.0261965	0.0175408
rs6599429_cg08330972	T	C	0.0579	9.42e-41	0.077	1.42e-47	-0.054687	1.47e-15
rs2461701_cg10760299	A	G	0.1022	1.27e-80	0.1188	8.67e-91	-0.0309211	0.0165794
rs7440564_cg08330972	T	C	0.0577	9.9e-41	0.0765	5.95e-47	-0.0533033	3.67e-14
rs13249817_cg00074818	A	G	-0.0367	7.73e-23	-0.0456	1.82e-36	-0.0171966	0.00027387
rs4841016_cg00074818	T	C	0.0366	2.13e-23	0.0454	1.9e-37	-0.0140531	0.00337365
rs11249889_cg00074818	T	G	0.037	2.14e-23	0.0461	9.4e-38	-0.0151271	0.00171506
rs13094390_cg20863339	A	G	-0.0558	1.6e-24	-0.0385	2.2e-14	0.0604227	1.85e-10
rs2453541_cg10760299	A	G	0.1017	1.64e-78	0.1182	1.76e-88	-0.0308985	0.0161065
rs1145074_cg10760299	A	T	0.1022	1.27e-80	0.1188	8.67e-91	-0.0309305	0.0165533
rs4775907_cg10760299	A	G	0.1015	1.43e-77	0.1181	6.16e-88	-0.0313261	0.01452
rs7820159_cg00074818	T	C	-0.0353	2.66e-21	-0.0444	3.52e-35	-0.0130503	0.00756303
rs4271549_cg10760299	A	G	0.1021	9.73e-81	0.1187	4.69e-91	-0.0313261	0.01452
rs56806728_cg10760299	A	G	-0.1015	1.66e-77	-0.1182	8.61e-88	-0.0313261	0.01452
rs13256611_cg00074818	A	G	0.037	2.12e-23	0.0461	9.39e-38	-0.0152372	0.00158242
rs3128779_cg08330972	A	G	-0.0607	1.93e-48	-0.0808	8.38e-58	-0.0561567	6.26e-17
rs7171163_cg10760299	A	C	-0.1019	2.56e-77	-0.119	9.51e-88	-0.0319408	0.0137894
rs8042786_cg10760299	T	C	-0.1022	1.21e-80	-0.1188	6.01e-91	-0.0313261	0.01452
rs7167900_cg10760299	A	G	-0.1015	1.39e-77	-0.1181	5.82e-88	-0.0313261	0.01452
rs4840352_cg00074818	A	G	-0.0365	2.16e-23	-0.0453	2.25e-37	-0.0140538	0.00339584
chr15:45642740:D_cg10760299	A	C	-0.1028	3.34e-67	-0.1263	9.24e-72	-0.031936	0.0138347
rs16942568_cg10760299	T	C	-0.1021	1.08e-80	-0.1187	5.81e-91	-0.0313261	0.01452
rs1060107_cg00074818	T	G	0.037	2.39e-23	0.0461	1.01e-37	-0.0183346	0.00024697
rs13257302_cg00074818	T	G	-0.0372	1.46e-23	-0.046	1.83e-37	-0.0172051	0.000271617
rs12681925_cg00074818	A	G	0.037	2.26e-23	0.0461	9.46e-38	-0.0183275	0.000248902
rs17618637_cg10760299	T	C	0.096	1.62e-23	0.1165	7.88e-29	-0.0468853	0.00239974
rs3135073_cg08330972	A	G	0.0609	3.03e-48	0.0811	1.37e-57	-0.0509654	4.25e-13
rs2467858_cg10760299	A	G	-0.1022	1.28e-80	-0.1188	1e-90	-0.0308796	0.0165218
rs1719247_cg10760299	T	C	0.1007	1.95e-74	0.1174	4.6e-83	-0.0310925	0.0133933
rs901886_cg10604476	T	C	-0.0242	4.71e-11	-0.0416	6.02e-20	-0.0212448	0.00329915
chr15:45641752:D_cg10760299	A	C	-0.1014	8.41e-52	-0.1242	6.32e-54	-0.0341421	0.0127193
rs2569702_cg10604476	T	C	-0.0179	1.57e-05	-0.0372	2.43e-13	-0.0270762	0.000234235
rs12681326_cg00074818	A	G	0.0371	2.03e-23	0.0461	7.64e-38	-0.0148399	0.00208378
rs13281933_cg00074818	A	C	0.037	2.28e-23	0.0461	9.58e-38	-0.0154486	0.00133184
rs11070454_cg10760299	T	C	0.1021	1.08e-80	0.1187	5.81e-91	-0.0313261	0.01452
rs2172874_cg10760299	T	G	-0.102	6.57e-81	-0.1184	1.6e-90	-0.0313095	0.0150014
rs2075742_cg10604476	C	G	0.0178	1.62e-05	0.0371	2.49e-13	-0.0270566	0.000235113
rs3135100_cg08330972	T	C	0.0504	1.38e-37	0.0639	6.26e-37	-0.0467533	1.41e-12
rs11927001_cg20863339	A	G	-0.0581	1.53e-26	-0.0403	1.55e-15	0.0608872	2.65e-10
rs12593371_cg10760299	A	G	0.1019	2.26e-77	0.1189	7.29e-88	-0.0321249	0.0135136
rs10519021_cg10760299	A	G	0.1016	2.1e-77	0.1183	1.32e-87	-0.031928	0.012573
rs3128772_cg08330972	T	C	0.0607	1.86e-48	0.0809	8.77e-58	-0.0562454	1.42e-16
rs13259955_cg00074818	C	G	-0.037	2.17e-23	-0.0461	9.34e-38	-0.0149143	0.00198098
rs12547721_cg00074818	T	C	0.0366	2.19e-23	0.0453	1.94e-37	-0.0140519	0.00340653
rs3128771_cg08330972	C	G	-0.0608	2.07e-48	-0.0809	1e-57	-0.0562454	1.42e-16
rs2569693_cg10604476	T	C	0.0178	1.59e-05	0.0372	2.1e-13	-0.0270566	0.000235113
chr4:2402164:I_cg08330972	A	C	0.0613	1.91e-41	0.0827	1.01e-51	-0.0525379	7.32e-14
rs13267036_cg00074818	A	G	0.037	2.17e-23	0.0461	9.34e-38	-0.0147601	0.00220786
rs12440038_cg10760299	A	G	-0.1022	1.2e-80	-0.1188	6.5e-91	-0.0313261	0.01452
rs12681327_cg00074818	T	G	0.0371	1.88e-23	0.0462	8.13e-38	-0.0148187	0.00210511
rs12593402_cg10760299	A	G	0.101	8.25e-75	0.118	2.59e-83	-0.0319648	0.0108145
rs3135131_cg08330972	A	G	-0.0565	2.34e-35	-0.0741	1.03e-38	-0.0523201	2.12e-14
chr15:45653160:I_cg10760299	A	C	-0.1025	4.72e-68	-0.1258	2.25e-72	-0.0313122	0.0145741
rs11249890_cg00074818	T	G	0.037	2.41e-23	0.0461	1.08e-37	-0.0150804	0.00177264
rs59889118_cg10760299	A	G	0.1001	3.24e-72	0.117	2.17e-81	-0.0313147	0.0145641
rs28679834_cg10760299	T	C	0.101	9.89e-75	0.1179	5.14e-83	-0.0322314	0.0104271
rs3128827_cg08330972	C	G	0.0566	3.75e-36	0.0743	7.47e-40	-0.0523855	1.63e-14
rs12972990_cg10604476	T	G	-0.0213	7.2e-08	-0.0394	4.11e-16	-0.0224341	0.00145618
rs9783731_cg10760299	T	C	-0.1022	5.41e-80	-0.1189	2.16e-90	-0.0313509	0.0144703
rs3128783_cg08330972	T	C	-0.0607	1.68e-48	-0.0808	8.35e-58	-0.0562572	1.36e-16
rs3128795_cg08330972	T	G	-0.0607	1.62e-48	-0.0808	1.12e-57	-0.0562129	7.62e-17
rs7163720_cg10760299	A	G	0.1015	1.39e-77	0.1181	5.82e-88	-0.0313261	0.01452
rs3809472_cg10760299	T	G	0.1021	1.19e-80	0.1187	6.55e-91	-0.0313261	0.01452
rs13266699_cg00074818	A	T	-0.037	2.25e-23	-0.0461	8.14e-38	-0.0143851	0.0027842
rs1049508_cg10760299	A	G	-0.1021	9.87e-81	-0.1187	5.79e-91	-0.0308985	0.0161065
rs7843488_cg00074818	T	C	0.0353	2.62e-21	0.0445	3.44e-35	-0.0132753	0.00656714
rs3135077_cg08330972	A	G	0.0607	1.67e-48	0.0808	8.25e-58	-0.0562572	1.36e-16
rs7169818_cg10760299	A	G	0.1015	1.37e-77	0.118	5.84e-88	-0.0308985	0.0161065
rs11249883_cg00074818	A	G	0.0367	2.44e-22	0.046	1.91e-36	-0.01835	0.000244673
rs1145081_cg10760299	C	G	-0.1021	9.78e-81	-0.1187	5.82e-91	-0.0308985	0.0161065
rs3135074_cg08330972	T	G	0.0609	1.98e-48	0.0811	9.59e-58	-0.0562671	1.4e-16
rs9996449_cg08330972	T	C	-0.0604	2.81e-48	-0.0805	1.05e-57	-0.0509837	1.49e-13
chr15:45627003:I_cg10760299	A	C	-0.1019	6.28e-65	-0.1251	2.46e-69	-0.032561	0.0111648
rs13271698_cg00074818	A	C	0.037	2.16e-23	0.0461	9.28e-38	-0.0146051	0.00241169
rs12550057_cg00074818	A	G	0.037	2.3e-23	0.0461	9.78e-38	-0.0182742	0.00026323
rs1145078_cg10760299	T	C	0.1016	8.43e-75	0.1192	3.81e-84	-0.0312223	0.0153277
rs12591058_cg10760299	T	C	-0.1015	1.4e-77	-0.1181	6.04e-88	-0.0313261	0.01452
rs3135072_cg08330972	A	G	0.0612	3.3e-48	0.0815	1.47e-57	-0.0562514	2.09e-16
rs7182300_cg10760299	A	G	0.1015	1.81e-77	0.1182	1.04e-87	-0.0313261	0.01452
rs10103769_cg00074818	T	G	0.0366	2.13e-23	0.0454	1.9e-37	-0.0140531	0.00337365
rs1145079_cg10760299	T	C	-0.1021	9.78e-81	-0.1187	5.82e-91	-0.0308985	0.0161065
rs13256216_cg00074818	T	C	0.0374	3.94e-25	0.0465	4.37e-41	-0.0123461	0.0104043
rs1056538_cg10604476	A	G	0.0178	1.62e-05	0.0372	2.46e-13	-0.0270566	0.000235113
rs3128769_cg08330972	T	G	-0.0613	3.48e-48	-0.0817	1.34e-57	-0.0561971	2.54e-16
rs13249700_cg00074818	T	C	0.037	2.12e-23	0.0461	9.39e-38	-0.0153374	0.00146454
rs12153_cg00074818	C	G	0.037	2.26e-23	0.0461	9.46e-38	-0.0183346	0.00024697
rs875134_cg08330972	C	G	-0.0573	3.1e-40	-0.0767	6.55e-48	-0.0460731	1.57e-11
rs2280560_cg00074818	T	C	0.0371	2.24e-23	0.0461	9.35e-38	-0.0183346	0.00024697
rs1820518_cg10760299	T	C	0.1021	1.17e-80	0.1187	6.58e-91	-0.0313261	0.01452
rs67045941_cg10760299	A	G	-0.1021	1.08e-80	-0.1187	5.81e-91	-0.0313261	0.01452
rs4840351_cg00074818	A	G	-0.0366	2.13e-23	-0.0454	1.9e-37	-0.0142654	0.0028994
rs3128785_cg08330972	C	G	-0.0607	1.85e-48	-0.0809	7.79e-58	-0.0549905	6.58e-16
rs10006776_cg08330972	T	C	0.0427	1.96e-44	0.0535	1.79e-41	0.0244745	1.83e-05
rs12543768_cg00074818	T	C	0.037	2.15e-23	0.0461	9.32e-38	-0.0150322	0.001833
rs11776987_cg00074818	C	G	-0.037	4.15e-23	-0.0461	2.35e-37	-0.0183649	0.000249528
rs12679360_cg00074818	A	C	-0.037	2.17e-23	-0.0461	9.34e-38	-0.0148205	0.00210623
rs13248447_cg00074818	T	C	0.0363	1.83e-20	0.0462	3.6e-34	-0.0133535	0.00503384
rs12437887_cg10760299	A	G	0.1021	1.08e-80	0.1187	5.81e-91	-0.0313261	0.01452
rs11716884_cg20863339	A	C	-0.0557	1.69e-24	-0.0385	2.24e-14	0.0592542	3.01e-10
rs3135088_cg08330972	T	C	0.0605	6.72e-48	0.0804	2.15e-56	-0.0565039	5.56e-17
rs13255655_cg00074818	T	C	0.0379	5.01e-25	0.0472	6.27e-41	-0.0139623	0.00385244
rs4774577_cg10760299	A	C	-0.1021	1.07e-80	-0.1188	5.83e-91	-0.0313261	0.01452
rs34403566_cg10604476	T	C	-0.018	1.76e-05	-0.0373	3.84e-13	-0.0288164	0.000149143
rs7171577_cg10760299	A	G	0.1016	3.01e-77	0.1184	2.32e-87	-0.0320619	0.0125454
rs873064_cg00074818	A	G	0.0366	2.13e-23	0.0454	1.98e-37	-0.0137406	0.00411099
rs408459_cg00074818	A	C	-0.0127	0.0001298	-0.0195	7.36e-09	-0.00930424	0.0209515
rs2056493_cg10760299	A	G	-0.1021	1.07e-80	-0.1187	5.84e-91	-0.0313235	0.0145376
rs4627277_cg10760299	A	C	0.1021	9.73e-81	0.1187	4.69e-91	-0.0313261	0.01452
rs12150978_cg10604476	A	G	-0.0216	6.62e-08	-0.0398	4.7e-16	-0.0234455	0.00119543
rs7181167_cg10760299	C	G	-0.1021	1.12e-80	-0.1187	6.13e-91	-0.0313261	0.01452
rs56850226_cg10760299	T	C	-0.0956	2.53e-56	-0.1126	1e-67	-0.0348946	0.00694444
rs3128787_cg08330972	T	C	0.0607	1.62e-48	0.0808	1.05e-57	-0.0562129	7.62e-17
rs13061134_cg20863339	C	G	0.058	1.09e-26	0.0401	1.42e-15	0.0607503	3.06e-10
rs2066090_cg10760299	T	C	-0.1021	1.07e-80	-0.1187	5.84e-91	-0.0313207	0.0145555
rs10444821_cg10760299	T	C	0.1021	1.07e-80	0.1188	5.83e-91	-0.0313261	0.01452
rs12594857_cg10760299	A	G	-0.1024	1.54e-80	-0.1193	7.21e-91	-0.0320017	0.013541
rs9788780_cg10760299	A	T	0.1021	1.11e-80	0.1187	6.01e-91	-0.0313261	0.01452
rs13258283_cg00074818	T	C	-0.037	2.12e-23	-0.0461	9.39e-38	-0.0153374	0.00146454
chr15:45628404:D_cg10760299	A	C	-0.1013	6.6e-65	-0.1235	1.95e-66	-0.0307696	0.015772
rs3093030_cg10604476	T	C	0.0204	2.17e-07	0.039	5.52e-16	-0.02228	0.00150287
rs73664808_cg00074818	T	C	-0.0366	2.3e-22	-0.046	8.27e-37	-0.01835	0.000244673
rs13282915_cg00074818	T	G	-0.0366	2.82e-23	-0.0455	1.62e-37	-0.0142822	0.00288094
rs16942000_cg10760299	T	C	0.1015	1.93e-77	0.1183	1.21e-87	-0.0313658	0.0143924
rs3128789_cg08330972	A	G	-0.0609	1.36e-48	-0.081	9.23e-58	-0.0520806	5.85e-14
rs4775937_cg10760299	A	C	0.1021	1.08e-80	0.1187	5.81e-91	-0.0313261	0.01452
rs28605551_cg10760299	T	C	0.1019	8.23e-76	0.1189	4.83e-86	-0.0322095	0.0132894
rs2114501_cg10760299	A	G	0.1015	2.84e-77	0.1182	2.8e-88	-0.0311948	0.0152026
rs3128773_cg08330972	A	G	-0.0607	1.96e-48	-0.0809	1.01e-57	-0.0562454	1.42e-16
rs1346266_cg10760299	T	G	0.1022	1.05e-80	0.1188	5.62e-91	-0.0309427	0.0159611
rs10108819_cg00074818	T	C	-0.036	2.73e-23	-0.045	4.29e-38	-0.012799	0.00773117
rs2467864_cg10760299	T	C	-0.1015	1.35e-77	-0.118	5.73e-88	-0.0308985	0.0161065
rs5498_cg10604476	A	G	-0.02	4.65e-07	-0.0387	1.62e-15	-0.0232998	0.00102757
rs7634474_cg20863339	A	G	0.0489	1.52e-23	0.0284	7.17e-10	0.0638568	7.28e-14
rs12441971_cg10760299	A	T	-0.1021	1.08e-80	-0.1187	5.81e-91	-0.0313261	0.01452
rs1153847_cg10760299	T	C	-0.1022	1.17e-80	-0.1188	7.25e-91	-0.0309094	0.0161099
rs13282580_cg00074818	T	C	0.037	2.27e-23	0.0461	9.66e-38	-0.015415	0.00137085
rs11249884_cg00074818	T	C	-0.037	2.39e-23	-0.0461	1.01e-37	-0.0183346	0.00024697
rs3128788_cg08330972	T	C	-0.0607	1.62e-48	-0.0808	1.05e-57	-0.0562129	7.62e-17
rs3135076_cg08330972	A	G	0.0607	1.93e-48	0.0808	8.38e-58	-0.0562572	1.36e-16
rs67461176_cg10760299	T	C	0.1021	1.08e-80	0.1187	5.81e-91	-0.0313261	0.01452
rs7168414_cg10760299	T	C	0.1019	2.7e-77	0.1189	9.06e-88	-0.0321504	0.0134663
rs11855527_cg10760299	A	G	-0.0993	1.09e-55	-0.1159	2.78e-59	-0.0310847	0.0208098
rs34016352_cg10604476	A	G	0.0211	4.65e-07	0.0401	7.08e-15	-0.0280388	0.000126212
chr15:45647850:I_cg10760299	A	C	-0.1025	4.72e-68	-0.1258	2.25e-72	-0.0313114	0.0145886
rs13070279_cg20863339	A	G	0.056	1.77e-24	0.0386	2.23e-14	0.0599664	2.26e-10
rs13268249_cg00074818	A	G	0.0369	2.14e-22	0.0462	2.07e-36	-0.0150705	0.0018313
rs4677042_cg20863339	C	G	-0.0599	1.07e-25	-0.0417	2.16e-15	0.0626337	3.84e-10
rs12550458_cg00074818	A	G	0.037	2.18e-23	0.0461	9.31e-38	-0.0145597	0.00247944
rs1613559_cg10760299	A	G	-0.1008	2.64e-75	-0.1176	8.52e-84	-0.0310244	0.0140085
rs7179743_cg10760299	C	G	0.1015	1.63e-77	0.1182	8.24e-88	-0.0313261	0.01452
rs883648_cg00074818	A	G	-0.037	2.18e-23	-0.0461	9.31e-38	-0.0143869	0.00274902
rs1554521_cg10760299	A	T	0.1021	1.08e-80	0.1187	5.81e-91	-0.0313261	0.01452
rs71614994_cg08330972	A	G	0.0608	1.95e-48	0.0809	1.08e-57	-0.05623	7.58e-17
rs2668747_cg10760299	T	C	-0.1009	4.89e-75	-0.1178	1.34e-83	-0.0311433	0.0131049
rs2322143_cg20863339	A	C	-0.0562	1.19e-24	-0.0387	2.27e-14	0.0598517	2.38e-10
chr15:45593322:I_cg10760299	A	C	0.0971	3.56e-40	0.1199	4.62e-43	-0.0289171	0.0339717
rs13267365_cg00074818	T	G	0.037	2.17e-23	0.0461	9.34e-38	-0.0147367	0.00222205
rs4841015_cg00074818	C	G	-0.0365	2.1e-23	-0.0453	2.21e-37	-0.0145538	0.0024289
rs11249886_cg00074818	A	T	0.0371	2.29e-23	0.0462	1.08e-37	-0.0183039	0.000256496
rs12681298_cg00074818	A	G	0.037	2.17e-23	0.0461	9.34e-38	-0.0148342	0.00208771
rs13254997_cg00074818	C	G	0.037	2.12e-23	0.0461	9.39e-38	-0.0153181	0.00148702
rs873063_cg00074818	A	G	-0.0366	2.13e-23	-0.0454	1.9e-37	-0.0140531	0.00337365
rs13256404_cg00074818	T	C	-0.0371	1.9e-23	-0.0461	9.81e-38	-0.0154302	0.00136136
rs2433611_cg10760299	A	C	0.1021	1.21e-80	0.1189	3.05e-91	-0.0309867	0.0158171
rs892188_cg10604476	T	C	0.0181	1.83e-05	0.0374	5.44e-13	-0.0276859	0.000225334
rs9644772_cg00074818	A	G	0.0372	2.41e-22	0.0466	2.23e-36	-0.0183346	0.00024697
rs875133_cg08330972	A	G	0.0607	1.67e-48	0.0808	8.55e-58	-0.056187	7.88e-17
rs67109126_cg20863339	T	C	0.058	1.14e-26	0.0401	1.44e-15	0.0608134	3.18e-10
rs3759899_cg10760299	T	C	-0.1021	1.08e-80	-0.1187	5.81e-91	-0.0313261	0.01452
rs12541520_cg00074818	T	G	0.0364	6.35e-23	0.0452	1.29e-36	-0.0151385	0.00163232
rs150434441_cg10604476	A	G	-0.0226	1.69e-08	-0.041	5.63e-17	-0.0242337	0.00097347
rs8038342_cg10760299	T	C	-0.1021	1.08e-80	-0.1187	5.81e-91	-0.0313148	0.014592
rs62130684_cg10604476	T	C	0.0186	1.08e-05	0.0372	9.62e-13	-0.0287997	0.000159401
rs13270852_cg00074818	A	G	-0.037	2.17e-23	-0.0461	9.34e-38	-0.0147224	0.00224215
rs7164139_cg10760299	A	G	0.1021	1.08e-80	0.1187	5.81e-91	-0.0313261	0.01452
rs5030377_cg10604476	A	G	-0.019	5.95e-06	-0.0378	1.72e-13	-0.0215216	0.00336383
rs3128781_cg08330972	T	C	-0.0607	1.63e-48	-0.0808	8.96e-58	-0.0562572	1.36e-16
rs12680167_cg00074818	A	G	-0.037	2.26e-23	-0.0461	9.46e-38	-0.0154648	0.00131302
rs1145091_cg10760299	T	C	-0.1021	1.03e-80	-0.1187	5.78e-91	-0.0308927	0.0161461
rs4395020_cg10760299	A	C	-0.1021	9.73e-81	-0.1187	4.69e-91	-0.0313261	0.01452
rs13255061_cg00074818	A	G	0.0356	1.01e-21	0.0445	5.53e-35	-0.0152465	0.00166122
rs2228615_cg10604476	A	G	0.0178	1.62e-05	0.0372	2.46e-13	-0.0270566	0.000235113
chr4:2399763:I_cg08330972	A	C	0.0579	1.95e-37	0.0785	3.59e-47	-0.0530559	3.35e-15
rs3128775_cg08330972	T	C	0.0607	2.23e-48	0.0808	1.09e-57	-0.0564164	1.19e-16
rs1374913_cg20863339	T	G	0.0261	3.5e-09	0.0122	0.001956	0.0275385	6.62e-05
rs885743_cg10604476	A	T	0.0213	6.02e-08	0.0397	1.9e-16	-0.0224516	0.00143566
rs12101539_cg10760299	C	G	-0.1021	1.07e-80	-0.1187	5.84e-91	-0.0313178	0.0145736
rs4625670_cg10760299	T	C	0.1021	9.73e-81	0.1187	4.69e-91	-0.0313261	0.01452
rs3128790_cg08330972	T	C	0.0608	2.58e-48	0.0809	1.88e-57	-0.0536755	3.29e-15
chr15:45696681:D_cg10760299	A	C	-0.1026	5.69e-68	-0.1259	2.8e-72	-0.0313139	0.0145802
rs2467863_cg10760299	A	G	0.102	5.02e-71	0.1183	6.68e-76	-0.0354984	0.0103688
rs62130686_cg10604476	A	C	-0.0172	5.53e-05	-0.0364	3.72e-12	-0.0281978	0.000172682
rs1153858_cg10760299	T	C	0.1021	1.05e-80	0.1187	6.17e-91	-0.0308985	0.0161065
rs7183946_cg10760299	A	G	0.1016	2.61e-77	0.1184	1.74e-87	-0.0320274	0.0126513
rs3135075_cg08330972	A	G	0.0608	2.56e-48	0.081	1.29e-57	-0.0562711	1.38e-16
chr4:2363005:D_cg08330972	A	C	0.0572	2.33e-31	0.0758	1.83e-35	-0.0524489	2.26e-14
rs13249534_cg00074818	A	G	-0.0372	1.62e-22	-0.0464	2.59e-36	-0.0157824	0.00110825
rs12545771_cg00074818	C	G	-0.037	2.18e-23	-0.0461	9.31e-38	-0.014529	0.00252594
rs1060106_cg00074818	A	G	-0.037	2.39e-23	-0.0461	1.01e-37	-0.0183346	0.00024697
rs67744121_cg10760299	C	G	-0.1021	1.08e-80	-0.1187	5.81e-91	-0.0313261	0.01452
rs113358875_cg10760299	A	G	0.1015	1.69e-77	0.1182	9.01e-88	-0.0313261	0.01452
chr15:45722165:I_cg10760299	A	C	-0.1054	1.19e-65	-0.1266	1.83e-62	-0.0344993	0.00703434
rs2461702_cg10760299	A	G	-0.1021	1.04e-80	-0.1188	6.08e-91	-0.0308985	0.0161065
rs11858495_cg10760299	A	G	0.1015	1.66e-77	0.1182	8.61e-88	-0.0313261	0.01452
rs4774579_cg10760299	A	G	0.1021	1.08e-80	0.1187	5.81e-91	-0.0313148	0.014592
rs3128794_cg08330972	T	C	0.0607	1.62e-48	0.0808	1.12e-57	-0.0562129	7.62e-17
rs13079978_cg20863339	A	C	-0.0582	3.77e-26	-0.0404	2.11e-15	0.062291	2.7e-10
rs11249885_cg00074818	T	C	0.037	2.3e-23	0.0461	9.61e-38	-0.0182978	0.000256914
rs1109619_cg00074818	T	G	0.0366	2.84e-23	0.0455	1.62e-37	-0.0140699	0.00335254
rs1894430_cg08330972	A	G	0.0606	2.61e-48	0.0806	1.61e-57	-0.0517848	2.15e-13
rs66528868_cg10760299	A	C	-0.1021	1.08e-80	-0.1187	5.81e-91	-0.0313261	0.01452
rs12439575_cg10760299	T	G	-0.1021	1.08e-80	-0.1187	5.81e-91	-0.0313261	0.01452
rs1153854_cg10760299	A	G	-0.1024	9.05e-81	-0.1188	1.32e-89	-0.0308769	0.0167238
rs67831559_cg10760299	T	G	0.1021	1.07e-80	0.1187	5.84e-91	-0.0313207	0.0145555
rs4775909_cg10760299	T	C	-0.1023	3.63e-80	-0.1189	1.49e-90	-0.0313509	0.0144703
rs11783670_cg00074818	A	G	0.037	2.26e-23	0.0461	9.46e-38	-0.0183346	0.00024697
rs11070457_cg10760299	A	C	-0.1021	1.12e-80	-0.1187	6.13e-91	-0.0313261	0.01452
rs4774578_cg10760299	A	G	0.102	1.94e-81	0.1185	4.85e-91	-0.0313179	0.0146139
rs1008208_cg08330972	C	G	0.0428	2.29e-44	0.0536	2.14e-41	0.0245164	1.85e-05
rs4775906_cg10760299	T	C	0.1016	1.63e-77	0.1183	8.24e-88	-0.0313632	0.0144607
rs66714503_cg10760299	C	G	0.1021	1.07e-80	0.1187	5.84e-91	-0.0313235	0.0145376
rs923366_cg10604476	T	C	0.0203	3.08e-07	0.0394	4.32e-16	-0.0228521	0.000961988
rs35281203_cg20863339	A	G	0.0578	2.02e-26	0.0399	2.29e-15	0.0607867	3.19e-10
rs2075741_cg10604476	C	G	0.0211	6.59e-08	0.0395	1.69e-16	-0.0223365	0.00147951
rs1365610_cg10760299	T	C	0.1021	1.17e-80	0.1187	6.58e-91	-0.0313261	0.01452
rs7182723_cg10760299	A	G	0.1021	1.23e-80	0.1187	6.92e-91	-0.0313261	0.01452
rs76802097_cg08330972	A	T	0.06	1.3e-40	0.0799	1.05e-47	-0.0500312	6.48e-13
rs4534782_cg10760299	A	G	0.1021	9.73e-81	0.1187	4.69e-91	-0.0313261	0.01452
rs1618874_cg10760299	A	G	-0.1009	1.85e-75	-0.1176	5.62e-84	-0.030945	0.0145138
rs3128792_cg08330972	T	C	-0.0607	1.68e-48	-0.0808	1.13e-57	-0.0562129	7.62e-17
rs13130155_cg08330972	A	G	-0.0622	1.33e-45	-0.083	1.91e-54	-0.0495805	2.03e-12
rs3128768_cg08330972	T	C	-0.0612	1.94e-47	-0.0815	1.39e-56	-0.054988	1.04e-15
rs10032321_cg08330972	A	G	-0.058	4.79e-45	-0.0772	2.49e-53	-0.0476157	6.75e-13
rs4444901_cg08330972	A	T	0.0415	1.44e-31	0.0564	3.37e-38	0.0286193	2.02e-06
rs1034397_cg08330972	A	G	0.0386	5.4e-34	0.0498	3.72e-35	0.0240071	2.73e-05
rs11249888_cg00074818	T	C	-0.037	2.14e-23	-0.0461	9.4e-38	-0.0151386	0.00170108
rs7437490_cg08330972	T	C	0.0606	6.75e-48	0.0805	1.97e-56	-0.0544077	2.35e-15
rs13248213_cg00074818	T	C	0.0364	1.4e-19	0.0465	8.89e-33	-0.017077	0.000587728
rs10008613_cg08330972	A	C	-0.0425	6.37e-44	-0.0531	1.29e-40	0.0247319	2.02e-05
rs13266562_cg00074818	T	C	-0.037	2.12e-23	-0.0461	9.39e-38	-0.0152784	0.00153359
rs8032904_cg10760299	T	C	0.1021	1.08e-80	0.1187	5.81e-91	-0.0313148	0.014592
rs1153849_cg10760299	A	G	0.1022	1.16e-80	0.1188	6.32e-91	-0.0308985	0.0161065
rs3128777_cg08330972	A	G	-0.0608	2.28e-48	-0.081	1.28e-57	-0.0562748	1.35e-16
rs4841014_cg00074818	A	C	0.0369	2.12e-22	0.0462	2.12e-36	-0.0150705	0.0018313
rs1403373_cg00074818	A	G	-0.0372	2.41e-22	-0.0466	2.23e-36	-0.0185112	0.000206511
chr15:45633270:I_cg10760299	A	C	-0.1018	5.35e-65	-0.1251	2.87e-69	-0.0314805	0.0140776
rs13280759_cg00074818	T	G	0.037	2.27e-23	0.0461	9.66e-38	-0.0154063	0.0013809
rs62130688_cg10604476	T	C	-0.0181	1.67e-05	-0.0374	4.37e-13	-0.0287829	0.0001468
chr15:45652755:I_cg10760299	A	C	-0.1009	1.55e-65	-0.1244	2.58e-71	-0.0312763	0.0150217
rs2467854_cg10760299	A	G	-0.1022	1.79e-80	-0.1189	5.37e-91	-0.0307904	0.016806
chr15:45615036:I_cg10760299	A	C	-0.0956	2.55e-45	-0.1176	5.91e-48	-0.034639	0.00776134
rs7164602_cg10760299	A	G	-0.1021	1.08e-80	-0.1187	5.81e-91	-0.0313261	0.01452
rs66939267_cg10760299	A	T	0.1021	1.08e-80	0.1187	5.81e-91	-0.0313261	0.01452
rs11781257_cg00074818	A	T	-0.037	2.68e-23	-0.0461	1.05e-37	-0.0183346	0.00024697
rs3128828_cg08330972	A	G	0.0562	3.48e-35	0.0736	2.21e-38	-0.0517492	5.97e-14
rs1049503_cg10760299	T	C	-0.1021	1.08e-80	-0.1187	5.81e-91	-0.0313261	0.01452
rs1288775_cg10760299	A	T	0.1021	9.87e-81	0.1187	5.79e-91	-0.0308985	0.0161065
rs12593370_cg10760299	T	C	0.1009	8.71e-75	0.1179	2.6e-83	-0.0320126	0.0107007
rs7402650_cg10760299	T	C	0.1023	1.1e-77	0.1185	4.38e-87	-0.0326492	0.0109162
rs12439274_cg10760299	T	C	-0.1015	1.69e-77	-0.1182	9.01e-88	-0.0313261	0.01452
rs1346268_cg10760299	T	C	-0.1021	1.08e-80	-0.1187	5.81e-91	-0.0313261	0.01452
rs12909158_cg10760299	A	G	-0.1007	5.09e-75	-0.1175	1.59e-83	-0.0315257	0.012059
chr15:45695830:D_cg10760299	A	C	-0.1026	5.69e-68	-0.1259	2.8e-72	-0.0313261	0.01452
rs12595153_cg10760299	T	C	0.1021	1.13e-80	0.1187	5.66e-91	-0.0313261	0.01452
rs62130685_cg10604476	T	C	0.0181	1.62e-05	0.0373	4.17e-13	-0.0287106	0.000147927
rs7402632_cg10760299	A	T	-0.1022	1.22e-80	-0.1188	6.12e-91	-0.0313261	0.01452
rs72623915_cg10760299	T	C	0.1021	1.07e-80	0.1188	5.83e-91	-0.0313261	0.01452
rs12548792_cg00074818	T	C	-0.037	2.18e-23	-0.0461	9.31e-38	-0.014529	0.00252594
rs3128778_cg08330972	T	C	-0.0608	1.96e-48	-0.0809	9.43e-58	-0.0562748	1.35e-16
rs3128793_cg08330972	T	C	-0.0607	1.63e-48	-0.0808	1.1e-57	-0.0562129	7.62e-17
rs12679831_cg00074818	T	G	-0.0371	2.03e-23	-0.0461	7.64e-38	-0.0148187	0.00210511
rs10519022_cg10760299	T	C	-0.1021	1.03e-80	-0.1187	5.68e-91	-0.0313261	0.01452
rs1890565_cg10760299	T	C	-0.1021	1.08e-80	-0.1187	5.81e-91	-0.0313261	0.01452
rs13260947_cg00074818	A	G	-0.037	2.17e-23	-0.0461	9.34e-38	-0.0149143	0.00198098
rs13251887_cg00074818	A	G	0.037	2.25e-23	0.0461	1.01e-37	-0.0144229	0.00270406
rs55885762_cg10760299	A	C	0.1016	2.14e-77	0.1184	1.06e-87	-0.0314484	0.0145624
rs7644362_cg20863339	A	G	-0.0489	1.43e-23	-0.0284	6.88e-10	0.0641413	7.25e-14
rs3135078_cg08330972	A	G	0.0607	1.62e-48	0.0808	1.05e-57	-0.0562129	7.62e-17
rs7169587_cg10760299	A	G	-0.1015	1.4e-77	-0.1181	6.04e-88	-0.0313261	0.01452
rs74375490_cg08330972	T	C	0.0608	1.96e-48	0.0809	9.43e-58	-0.0562748	1.35e-16
rs12541477_cg00074818	A	G	0.037	2.12e-23	0.0461	9.39e-38	-0.0152985	0.00151003
chr15:45641741:I_cg10760299	A	C	-0.1004	2.78e-58	-0.1233	6.04e-62	-0.0326008	0.0130766
rs3128784_cg08330972	T	C	-0.0606	2.22e-48	-0.0807	1.21e-57	-0.0525217	7.5e-14
rs56669689_cg10760299	A	C	-0.1015	1.66e-77	-0.1182	8.61e-88	-0.0313261	0.01452
rs12546784_cg00074818	T	C	-0.0376	1.39e-22	-0.0476	1.24e-38	-0.0152384	0.00193084
rs11995449_cg00074818	A	G	0.0374	9.52e-24	0.0466	1.67e-38	-0.0184149	0.000245487
rs12595087_cg10760299	A	G	-0.1021	1.08e-80	-0.1187	5.81e-91	-0.0313261	0.01452
rs35382339_cg00074818	A	G	0.037	2.26e-23	0.0461	9.46e-38	-0.0183346	0.00024697
rs11070456_cg10760299	A	G	0.1021	1.12e-80	0.1187	6.13e-91	-0.0313261	0.01452
rs12437840_cg10760299	A	C	0.1021	1.08e-80	0.1187	5.81e-91	-0.0313261	0.01452
rs13248096_cg00074818	T	C	0.037	2.34e-25	0.0458	4.41e-41	-0.0125948	0.00898217
rs3128770_cg08330972	T	C	-0.0612	3.29e-48	-0.0816	1.43e-57	-0.0562334	2.22e-16
rs3796224_cg20863339	T	C	0.056	1.81e-24	0.0386	2.25e-14	0.0600692	2.3e-10
rs1145085_cg10760299	A	G	-0.1021	9.87e-81	-0.1187	5.79e-91	-0.0308985	0.0161065
rs3128782_cg08330972	T	C	-0.0607	1.68e-48	-0.0808	8.35e-58	-0.0562572	1.36e-16
chr4:2374196:I_cg08330972	A	C	0.0415	2.84e-32	0.0534	4.67e-33	0.0237154	5.12e-05
rs13280101_cg00074818	A	G	0.037	2.37e-23	0.0461	1.03e-37	-0.015432	0.00135112
rs2001354_cg00074818	T	C	0.037	2.18e-23	0.0461	9.31e-38	-0.0143869	0.00274902
rs11852800_cg10760299	T	C	0.1015	1.39e-77	0.1181	5.82e-88	-0.0313261	0.01452
rs11249887_cg00074818	T	C	-0.037	2.34e-23	-0.0461	9.93e-38	-0.0182822	0.000261095
rs60476496_cg10760299	T	C	0.1022	9.35e-81	0.1188	6.18e-91	-0.0313442	0.01448
rs11718929_cg20863339	A	G	0.0581	2.69e-26	0.0403	1.88e-15	0.0621427	2.15e-10
rs12680019_cg00074818	A	G	-0.037	2.26e-23	-0.0461	9.46e-38	-0.0183275	0.000248902
rs3128767_cg08330972	A	C	-0.0602	1.4e-43	-0.0807	4.38e-53	-0.0535579	2.14e-14
rs12462944_cg10604476	C	G	0.019	6.36e-06	0.0377	2.66e-13	-0.0229167	0.00218514
rs3135129_cg08330972	T	C	0.0562	3.62e-35	0.0736	2.38e-38	-0.0522614	2.05e-14
rs10503394_cg00074818	A	G	-0.037	2.15e-23	-0.0461	9.32e-38	-0.0149403	0.00194704
rs7494956_cg10760299	T	C	-0.1021	1.08e-80	-0.1187	5.81e-91	-0.0313261	0.01452
rs4775895_cg10760299	A	T	0.1007	7.37e-75	0.1175	2.82e-83	-0.0319193	0.0109643
rs1980288_cg10760299	T	C	-0.1006	7.1e-75	-0.1174	2.38e-83	-0.0315632	0.0117937
rs62130687_cg10604476	A	G	0.0181	1.69e-05	0.0373	4.5e-13	-0.0287835	0.000147505
rs3128780_cg08330972	T	C	0.0607	1.81e-48	0.0808	9.17e-58	-0.0562572	1.36e-16
rs34586454_cg20863339	C	G	-0.058	1.11e-26	-0.0401	1.44e-15	0.0607503	3.06e-10
rs11070453_cg10760299	C	G	-0.1021	1.07e-80	-0.1188	5.83e-91	-0.0313261	0.01452
rs4775911_cg10760299	A	C	-0.1021	1.07e-80	-0.1187	5.84e-91	-0.0313207	0.0145555
rs4840350_cg00074818	A	G	-0.037	2.39e-23	-0.0461	1.01e-37	-0.0183346	0.00024697
rs13255789_cg00074818	T	C	-0.037	2.27e-23	-0.0461	9.66e-38	-0.015432	0.00135112
rs55670724_cg20863339	A	G	0.0586	5.64e-26	0.0406	2.68e-15	0.0623708	3.23e-10
rs12610026_cg10604476	A	G	0.0175	5.5e-05	0.0374	1.87e-12	-0.0300105	9.36e-05
rs10010191_cg08330972	A	G	0.0607	2.08e-48	0.0808	9.78e-58	-0.0545307	1.6e-15
rs1374912_cg20863339	A	G	-0.0261	3.53e-09	-0.0122	0.001957	0.0273237	7.43e-05
rs715454_cg05512100	T	C	0.0283	2.61e-17	0.0424	3.78e-26	-0.0538642	1.68e-10
rs862234_cg12948621	T	G	-0.0157	3.4e-08	-0.0319	6.25e-13	0.0198473	2.72e-05
rs56330606_cg12948621	A	G	-0.0144	6.67e-07	-0.0315	4.39e-12	-0.0153824	0.00081413
chr17:40805790:I_cg08860498	A	C	-0.0503	2.76e-31	-0.035	4.63e-19	0.0640272	3.5e-06
rs59736764_cg05512100	A	G	0.04	2.48e-20	0.0566	1.42e-26	-0.0387768	9.35e-05
rs320876_cg12948621	C	G	0.0156	3.86e-08	0.0318	7.58e-13	0.0182944	0.000141159
rs73098636_cg05512100	T	G	0.0535	4.92e-31	0.0737	7.68e-40	-0.0630677	1.37e-07
rs78262429_cg05512100	A	T	0.0471	2.22e-24	0.0634	4.01e-28	-0.0535589	1.2e-05
rs58814922_cg05512100	T	C	0.0505	2.16e-29	0.0701	5.1e-38	-0.0560084	1.19e-06
rs56088021_cg16489192	T	C	-0.0233	1.94e-26	-0.0331	1.1e-33	0.0187474	0.000142497
rs62110390_cg12948621	A	G	0.0117	0.001716	0.0299	5.48e-07	0.0123607	0.0305656
chr17:40835819:I_cg08860498	A	C	-0.0556	3.05e-42	-0.0393	3.52e-25	0.0612437	2.96e-05
rs11973592_cg05512100	A	G	0.0416	3.59e-22	0.0587	6.28e-29	-0.0402743	6.29e-05
rs320880_cg12948621	A	G	-0.0117	0.001084	-0.0296	2.19e-07	0.0129392	0.0441493
chr5:180603754:I_cg19830657	A	C	-0.012	0.0001785	-0.026	7.66e-11	-0.0163143	0.0225049
rs73098637_cg05512100	T	G	0.0535	4.92e-31	0.0737	7.68e-40	-0.0630677	1.37e-07
rs7255724_cg12948621	T	G	0.0155	2.82e-08	0.0306	7.66e-12	-0.0116256	0.0065447
rs11984354_cg05512100	A	G	0.0416	4.66e-22	0.0586	8.02e-29	-0.0401695	6.55e-05
rs7782104_cg05512100	T	C	0.051	1.72e-27	0.07	3.33e-34	-0.0591708	3.06e-06
rs111927298_cg12948621	T	C	0.0143	7.51e-07	0.0313	6.3e-12	-0.0162526	0.000372014
rs1234258_cg12948621	T	C	-0.0109	0.001722	-0.0283	3.33e-07	0.0129392	0.0441493
rs11083420_cg12948621	A	G	0.0169	2.57e-09	0.035	3.23e-15	-0.0206027	1.24e-05
rs1234250_cg12948621	T	C	-0.0147	1.35e-07	-0.032	1.29e-13	0.0195298	1.89e-05
rs1657508_cg12948621	A	C	-0.0106	0.004206	-0.0286	1.42e-06	0.0129392	0.0441493
rs73098623_cg05512100	A	T	-0.0534	7.69e-31	-0.0735	2.47e-39	-0.0630569	1.37e-07
rs7787668_cg05512100	T	G	0.0505	2.43e-29	0.0698	1.55e-37	-0.0563698	2.7e-06
rs4986041_cg01637175	T	C	0.0492	1.14e-39	0.0638	2.71e-51	-0.0460121	2.87e-12
rs56258099_cg19830657	T	C	0.0112	6.47e-05	0.0239	3.42e-14	-0.0179708	0.00347347
rs112263309_cg12948621	A	C	-0.0144	1.86e-06	-0.0315	3.07e-11	-0.0143488	0.00168242
rs12945438_cg01637175	T	C	-0.0503	2.18e-42	-0.0652	8.45e-55	-0.0456888	8.04e-12
rs11773452_cg05512100	T	C	-0.0411	1.78e-21	-0.0581	3.21e-28	-0.0397491	7.66e-05
rs1320251_cg01637175	T	C	-0.0497	1.08e-40	-0.0642	1.05e-51	-0.0465539	6.71e-12
rs9893621_cg01637175	C	G	-0.0492	6.27e-39	-0.0636	1.35e-49	-0.0464124	2.88e-12
rs73098633_cg05512100	T	C	0.041	2.11e-21	0.0581	3.94e-28	-0.0397358	7.69e-05
rs13179215_cg19830657	A	C	-0.0116	0.0001369	-0.0268	6e-15	-0.0143942	0.026604
rs320875_cg12948621	T	G	0.0106	0.004184	0.0286	1.39e-06	0.0129392	0.0441493
rs7782046_cg05512100	A	G	0.0504	2.86e-29	0.0697	1.58e-37	-0.0562033	2.74e-06
rs73027379_cg12948621	C	G	0.0121	0.001169	0.0302	4.18e-07	0.0123607	0.0305656
rs73027386_cg12948621	A	T	0.0122	0.001113	0.0303	3.98e-07	0.0123751	0.0303632
rs139818320_cg12948621	T	C	0.0158	8.05e-08	0.0322	5.76e-12	-0.0106342	0.0134511
rs73098670_cg05512100	A	C	0.0507	1.83e-29	0.0703	3.8e-38	-0.0559256	1.28e-06
rs73098649_cg05512100	A	C	-0.0413	1.52e-19	-0.0601	1.95e-26	-0.0404919	5.91e-05
rs77845260_cg05512100	A	G	-0.0505	2.64e-29	-0.0698	1.74e-37	-0.0563698	2.7e-06
rs7801221_cg05512100	T	C	-0.0506	6.74e-28	-0.0698	2.44e-35	-0.0584397	3.52e-06
rs76806623_cg12948621	T	C	0.0156	1.17e-07	0.0324	3.43e-12	-0.0151545	0.00199165
rs11670374_cg12948621	T	C	-0.0156	1.19e-07	-0.0324	3.27e-12	-0.0151691	0.00197802
rs56019005_cg05512100	T	C	0.0521	1.46e-29	0.0714	5.32e-37	-0.0630569	1.37e-07
rs2972596_cg12948621	T	C	-0.011	0.002189	-0.0298	1.66e-07	0.0131034	0.0195391
rs73098628_cg05512100	C	G	-0.0405	6.94e-21	-0.0574	1.73e-27	-0.039489	8.42e-05
rs1226598_cg12948621	A	G	-0.017	2.98e-09	-0.0342	3.99e-14	-0.0126906	0.00221808
rs62110389_cg12948621	A	G	0.0117	0.001719	0.0299	5.45e-07	0.0123087	0.0313204
rs12519129_cg19830657	A	C	-0.0059	0.02793	-0.0189	6.09e-10	-0.0128421	0.0337007
rs7782539_cg05512100	T	G	0.0504	2.81e-29	0.0697	1.68e-37	-0.0562475	2.72e-06
rs75662394_cg12948621	A	G	0.0144	6.69e-07	0.0315	4.63e-12	-0.0162531	0.000372288
rs73098621_cg05512100	T	C	-0.0532	1.26e-30	-0.0732	6.68e-39	-0.0630569	1.37e-07
rs16942379_cg01637175	T	C	-0.0519	2.84e-44	-0.0666	6.92e-55	-0.0473084	1.62e-12
rs148076379_cg05512100	A	T	0.053	3.65e-28	0.0723	2.3e-34	-0.0621082	1.34e-06
rs8078135_cg01637175	T	C	-0.0522	4.18e-42	-0.0665	1.51e-50	-0.0486929	1.61e-12
rs548656_cg12948621	T	C	0.0136	1.34e-05	0.0306	5.44e-10	0.017283	0.000111127
rs73098651_cg05512100	C	G	0.0416	3.91e-22	0.0587	6.65e-29	-0.0406218	5.74e-05
rs17336609_cg05512100	T	C	-0.0392	1.05e-19	-0.0555	1.16e-25	-0.0386628	9.75e-05
chr17:40854534:I_cg08860498	A	C	-0.0439	5.56e-21	-0.0284	1.35e-11	0.0336471	0.0179077
rs8107507_cg12948621	T	C	-0.017	2.69e-09	-0.0334	1.75e-13	-0.0124869	0.00347755
rs56317541_cg05512100	A	G	0.0535	5.16e-31	0.0737	8.1e-40	-0.0527716	4.9e-05
rs56343212_cg12948621	T	C	0.0154	1.54e-07	0.0329	7.7e-13	-0.0176844	0.000371466
rs1914888_cg01637175	A	G	0.0523	1.07e-42	0.0664	9.43e-51	-0.0490258	1.16e-12
rs1465434_cg12948621	A	G	-0.0121	0.001149	-0.0303	4.17e-07	0.0123607	0.0305656
rs9896018_cg01637175	A	G	0.0493	1.37e-38	0.0638	2.8e-49	-0.0455463	6.8e-12
rs320890_cg12948621	A	G	-0.0109	0.001722	-0.0284	3.26e-07	0.0129392	0.0441493
rs74770693_cg12948621	C	G	-0.0159	6.01e-08	-0.0331	9.02e-13	-0.0150947	0.00205214
rs45483504_cg12948621	T	C	-0.0117	0.001697	-0.0299	5.4e-07	0.0123607	0.0305656
rs256744_cg12948621	A	G	0.0166	4.41e-09	0.0327	3.25e-13	0.0201961	2.4e-05
rs55894955_cg05512100	T	C	0.051	9.93e-30	0.0703	1.05e-37	-0.0564705	3.09e-06
rs4990752_cg05512100	A	G	0.0504	2.86e-29	0.0697	1.58e-37	-0.0562033	2.74e-06
rs73098645_cg05512100	A	C	0.0534	5.07e-31	0.0737	7.72e-40	-0.0630996	1.35e-07
rs45626541_cg12948621	A	T	0.0144	6.75e-07	0.0315	4.74e-12	-0.0162531	0.000372288
rs11984176_cg05512100	A	G	0.0534	5.07e-31	0.0737	7.72e-40	-0.0630996	1.35e-07
rs73622783_cg12948621	T	C	-0.0143	1e-06	-0.0308	2.32e-11	-0.0170483	0.000283459
rs148795864_cg05512100	A	T	-0.0615	2.29e-22	-0.0807	8.9e-24	-0.056402	0.00032562
rs73025481_cg12948621	A	G	0.0167	4.07e-09	0.035	2.73e-15	-0.0204065	1.68e-05
rs2176650_cg01637175	A	T	-0.0501	3e-43	-0.0649	1.91e-56	-0.0459008	2.57e-12
rs7260386_cg12948621	A	T	0.014	1.49e-06	0.0306	2.73e-11	-0.0144472	0.00127729
rs8078675_cg01637175	C	G	0.0495	1.15e-42	0.064	2.91e-55	-0.045989	2.31e-12
rs7781980_cg05512100	A	G	-0.0504	2.86e-29	-0.0697	1.7e-37	-0.0562475	2.72e-06
rs12935991_cg01637175	T	C	0.0497	4.75e-42	0.0645	8.97e-55	-0.0460237	2.64e-12
rs55825113_cg12948621	A	C	-0.0157	3.05e-08	-0.0317	2.57e-12	-0.0125805	0.00294481
rs6976595_cg05512100	C	G	-0.0508	5.18e-28	-0.0703	8.12e-36	-0.0579755	1.55e-06
rs55755939_cg12948621	T	C	-0.0167	4.02e-09	-0.0349	2.85e-15	-0.0203926	1.71e-05
rs62107480_cg12948621	A	T	0.0109	0.001721	0.0283	3.31e-07	0.0129392	0.0441493
rs6871977_cg19830657	A	C	-0.0055	0.03809	-0.0183	1.68e-09	-0.0130099	0.0301315
rs11760523_cg05512100	A	G	-0.0503	3.44e-29	-0.0696	1.99e-37	-0.0562338	2.65e-06
rs77499274_cg05512100	T	G	-0.0416	3.9e-22	-0.0587	6.78e-29	-0.0405952	5.7e-05
rs502546_cg12948621	A	G	0.0166	8.44e-09	0.0345	1.91e-14	0.0203637	1.79e-05
rs78241494_cg12948621	T	C	-0.0154	1.82e-07	-0.0327	1.71e-12	-0.0156052	0.00138502
rs56210764_cg12948621	A	G	-0.016	5.66e-08	-0.0332	7.93e-13	-0.0151691	0.00197802
rs12462487_cg12948621	C	G	0.0169	2.58e-09	0.0349	3.4e-15	-0.0205895	1.24e-05
rs55926714_cg12948621	A	G	-0.0169	2.58e-09	-0.0349	3.67e-15	-0.0205858	1.25e-05
rs6508712_cg12948621	T	G	-0.0166	4.81e-09	-0.0332	1.99e-13	-0.0123036	0.00439581
rs6462323_cg05512100	A	C	0.0503	3.02e-29	0.0696	1.77e-37	-0.0562137	2.72e-06
rs62110395_cg12948621	T	C	0.0122	0.001126	0.0303	4.04e-07	0.0123751	0.0303632
rs75101206_cg05512100	A	G	0.0512	1.18e-29	0.0704	1.88e-37	-0.0565866	3.13e-06
rs7256746_cg12948621	T	C	-0.014	1.35e-06	-0.0308	1.36e-11	-0.0162519	0.000371752
rs13174085_cg19830657	A	G	-0.0107	0.0002764	-0.0244	2.42e-13	-0.0161655	0.0249015
rs11763396_cg05512100	C	G	0.0506	2.18e-29	0.0702	4.25e-38	-0.0457529	2.18e-05
rs140740469_cg05512100	A	G	0.0535	1.6e-30	0.0735	2.26e-38	-0.0618924	9.76e-07
rs1234251_cg12948621	C	G	0.0143	9.18e-07	0.0315	5.37e-12	-0.0162519	0.000371752
rs320888_cg12948621	A	G	0.0152	7.27e-08	0.033	2.91e-14	0.0200945	2.27e-05
rs7801823_cg05512100	A	T	0.0504	2.63e-29	0.0697	1.65e-37	-0.0562737	2.73e-06
rs1320252_cg01637175	T	C	0.049	1.99e-40	0.0634	6.36e-52	-0.0477222	7.95e-13
rs17336658_cg05512100	T	C	-0.0392	1.04e-19	-0.0555	1.16e-25	-0.0386628	9.75e-05
rs73098613_cg05512100	A	G	0.0521	1.46e-29	0.0714	5.32e-37	-0.0630569	1.37e-07
rs76350084_cg12948621	A	C	-0.0144	6.9e-07	-0.0314	5.02e-12	-0.0162531	0.000372288
rs112210395_cg12948621	T	C	0.0158	8.19e-08	0.033	1.31e-12	-0.0159096	0.00136063
rs11771282_cg05512100	T	C	-0.0505	2.18e-29	-0.0701	4.78e-38	-0.0560129	1.17e-06
rs4986045_cg01637175	C	G	-0.0499	4.41e-41	-0.0652	1.77e-54	-0.0468665	1.91e-12
rs1047333_cg12948621	A	G	0.0145	7.63e-07	0.0313	9.61e-12	-0.0155573	0.00108281
rs73023557_cg12948621	T	C	-0.0105	0.002671	-0.0277	7.3e-07	0.0129392	0.0441493
rs57559850_cg05512100	A	G	0.0534	5.12e-31	0.0737	7.69e-40	-0.0631185	1.36e-07
rs73098677_cg05512100	A	T	0.037	4.43e-21	0.0522	3.36e-28	-0.0503585	1.15e-07
rs929366_cg05512100	A	G	0.0508	1.71e-29	0.0701	1.46e-37	-0.0565051	2.75e-06
rs73096692_cg05512100	A	T	0.0392	9.88e-20	0.0555	1.07e-25	-0.0383484	0.000152225
rs17707446_cg12948621	C	G	0.0157	1.15e-07	0.0325	3.15e-12	-0.0158898	0.00137182
rs7408736_cg12948621	T	G	-0.0107	0.003904	-0.029	9.98e-07	0.0146821	0.0196129
rs10418740_cg12948621	A	C	-0.0107	0.003887	-0.029	9.88e-07	0.0146821	0.0196129
rs11671112_cg12948621	A	G	-0.0154	1.54e-07	-0.0329	7.7e-13	-0.0176844	0.000371466
rs111228446_cg05512100	T	C	0.0504	2.63e-29	0.0697	1.65e-37	-0.0562968	2.71e-06
rs1234261_cg12948621	T	C	-0.0117	0.001089	-0.0296	2.16e-07	0.0129392	0.0441493
rs11765342_cg05512100	A	G	0.0507	1.83e-29	0.0703	3.8e-38	-0.0558964	1.3e-06
rs11765341_cg05512100	A	G	0.0507	1.83e-29	0.0703	3.8e-38	-0.0558964	1.3e-06
rs1914889_cg01637175	A	G	-0.0491	1.53e-39	-0.063	3.68e-49	-0.0474072	1.98e-12
rs12945083_cg01637175	T	C	-0.0497	5.41e-42	-0.0644	1.01e-54	-0.0460207	2.58e-12
rs56055243_cg05512100	A	G	0.0521	1.46e-29	0.0714	5.32e-37	-0.0630569	1.37e-07
rs59413050_cg05512100	A	G	0.0416	4.67e-22	0.0586	8.7e-29	-0.0370557	0.000191302
rs111827672_cg12948621	A	T	0.0154	1.76e-07	0.0328	1.61e-12	-0.0156851	0.00135448
rs7259513_cg12948621	A	G	0.0148	3.76e-07	0.0311	1.19e-11	-0.0139394	0.00189763
rs320887_cg12948621	T	C	0.0147	1.28e-07	0.0311	8.28e-13	0.0200882	2.27e-05
rs11766946_cg05512100	T	G	0.051	1.37e-31	0.0698	2.52e-39	-0.0577434	1.73e-06
rs6977210_cg05512100	A	G	0.0506	2.23e-29	0.0701	5.73e-38	-0.0456586	0.00022932
rs11673344_cg12948621	A	G	-0.0143	7.27e-07	-0.0315	4.07e-12	-0.0162519	0.000371752
rs11980315_cg05512100	A	T	-0.0416	3.59e-22	-0.0587	6.28e-29	-0.0402743	6.29e-05
rs2139258_cg01637175	C	G	0.0495	1.17e-42	0.064	3.13e-55	-0.0459114	2.48e-12
rs12462708_cg12948621	T	C	0.0169	2.58e-09	0.0349	3.86e-15	-0.0205856	1.24e-05
rs11750203_cg19830657	A	G	0.0058	0.03115	0.0187	1.43e-09	-0.0135181	0.0264748
rs59403907_cg05512100	A	G	-0.0416	3.81e-22	-0.0587	6.28e-29	-0.040671	5.65e-05
rs6976614_cg05512100	C	G	-0.0506	2.17e-29	-0.0701	5.47e-38	-0.0560073	1.18e-06
rs55856280_cg12948621	T	C	0.0153	2.05e-07	0.0324	2.98e-12	-0.0155907	0.0014133
rs62110388_cg12948621	A	G	-0.0124	0.000975	-0.031	2.38e-07	0.013672	0.0145498
rs2921561_cg12948621	A	G	-0.0156	4.01e-08	-0.0337	2.93e-14	-0.0197699	1.47e-05
chr7:32053239:D_cg05512100	A	C	-0.0492	4.33e-21	-0.0713	8.91e-29	-0.0643217	2.35e-07
rs1962889_cg12948621	A	G	-0.014	1.35e-06	-0.0308	1.36e-11	-0.0162519	0.000371752
rs170379_cg12948621	T	G	-0.0107	0.002063	-0.0283	3.53e-07	0.0129392	0.0441493
rs7257135_cg12948621	A	G	0.0157	1.15e-07	0.0325	3.06e-12	-0.015058	0.00208194
rs61368520_cg05512100	A	G	0.0416	3.94e-22	0.0587	6.27e-29	-0.0408617	5.34e-05
rs59672984_cg05512100	C	G	0.0508	2.54e-29	0.0704	1.06e-37	-0.05618	2.66e-06
rs4986044_cg01637175	T	C	-0.0493	1.31e-42	-0.0637	4.81e-55	-0.0464506	1.82e-12
rs320878_cg12948621	A	G	-0.0117	0.001061	-0.0298	1.97e-07	0.0129585	0.0438278
rs7257354_cg12948621	A	G	0.0156	4.22e-08	0.0336	3.53e-14	-0.0200065	1.1e-05
rs56080874_cg12948621	T	C	0.0157	1.14e-07	0.0325	3.02e-12	-0.015058	0.00208194
rs1530500_cg12948621	A	G	-0.0113	0.001361	-0.0304	5.24e-08	0.0128916	0.0227326
rs111795350_cg05512100	T	C	0.0504	2.63e-29	0.0697	1.65e-37	-0.0562968	2.71e-06
chr7:32105195:D_cg05512100	A	C	-0.047	1.05e-20	-0.0691	1.61e-29	-0.0560129	1.17e-06
rs56112920_cg05512100	A	G	0.0505	2.51e-29	0.0703	2.78e-38	-0.0556468	1.39e-06
rs11771123_cg05512100	A	C	0.0524	8.04e-30	0.0718	2.57e-37	-0.0637887	2.6e-07
rs1234256_cg12948621	A	G	0.0109	0.001717	0.0284	3.3e-07	0.0129392	0.0441493
rs11770184_cg05512100	T	C	-0.0504	2.49e-29	-0.07	4.47e-38	-0.055941	1.15e-06
rs8075910_cg08860498	T	G	-0.0548	1.95e-46	-0.0403	2.2e-30	-0.0645384	5.54e-06
rs7258906_cg12948621	A	G	-0.0116	0.001225	-0.031	5.17e-08	0.0131429	0.0208627
rs11540540_cg12948621	A	C	-0.0156	1.17e-07	-0.0324	3.38e-12	-0.0151673	0.00199628
rs56315720_cg19830657	A	G	-0.0108	0.0001048	-0.0236	5.1e-14	-0.0173308	0.00430075
rs55953747_cg05512100	T	C	0.0505	2.44e-29	0.07	5.04e-38	-0.0559783	1.15e-06
rs256740_cg12948621	T	C	0.0166	4.19e-09	0.0327	3.19e-13	0.0202041	1.91e-05
rs76577114_cg05512100	A	G	0.0511	1.14e-29	0.0704	1.72e-37	-0.0566268	3.04e-06
rs11977195_cg05512100	T	C	-0.0416	3.59e-22	-0.0587	6.28e-29	-0.0402743	6.29e-05
rs73098661_cg05512100	A	G	-0.0505	2.18e-29	-0.0701	4.78e-38	-0.0560444	1.17e-06
rs41447747_cg05512100	A	G	0.0416	3.77e-22	0.0587	6.35e-29	-0.0405871	5.73e-05
rs9899170_cg01637175	C	G	-0.05	7.33e-42	-0.0649	7.81e-55	-0.0475794	8.47e-13
rs112401881_cg12948621	T	C	0.0155	1.31e-07	0.033	7.6e-13	-0.0156052	0.00138502
rs17336533_cg05512100	T	G	0.0392	9.88e-20	0.0555	1.07e-25	-0.0383484	0.000152225
rs191333114_cg05512100	T	G	0.0508	1.85e-16	0.0807	4.53e-29	-0.0812164	2.48e-07
rs1533736_cg12948621	A	G	-0.015	3.35e-07	-0.0324	1.99e-12	-0.0176844	0.000371466
rs6865622_cg19830657	A	G	-0.0111	6.91e-05	-0.0238	2.09e-14	-0.0114465	0.0372741
rs262667_cg24577455	T	C	-0.0517	2.7e-27	-0.0389	1.6e-20	0.0307624	0.0162517
rs262657_cg24577455	A	G	0.0517	2.87e-27	0.0389	1.65e-20	0.0307624	0.0162517
rs71458041_cg14753631	A	C	-0.1264	1.87e-164	-0.1051	3.09e-103	0.0295632	0.000728492
rs7517421_cg20200200	A	C	0.0349	3.08e-11	0.052	4.11e-26	-0.043572	1.53e-13
rs71458040_cg14753631	A	C	0.1264	1.87e-164	0.1051	3.09e-103	0.0295632	0.000728492
rs6718184_cg04255230	C	G	-0.0715	4.19e-27	-0.0955	2.77e-35	-0.0876695	1.92e-09
rs1401138_cg24577455	T	C	0.0518	9.94e-28	0.0388	1.2e-20	0.0340074	0.010663
rs262642_cg24577455	T	C	0.0516	2.95e-27	0.0389	1.65e-20	0.030762	0.0160183
rs35524534_cg14753631	A	G	0.1268	3.42e-166	0.1054	1.08e-103	0.0295512	0.000682898
rs1859734_cg04255230	A	G	-0.0966	2.29e-84	-0.1209	6.91e-96	-0.0811534	9.42e-13
rs7517421_cg13507429	A	C	0.0336	7.03e-19	0.0423	3.36e-26	-0.0239099	1.29e-07
chr2:74687258:I_cg04255230	A	C	-0.0974	2.48e-57	-0.1233	1.36e-62	-0.0924943	1.89e-15
rs71458037_cg14753631	T	C	-0.1268	3.42e-166	-0.1054	1.08e-103	0.0295512	0.000682898
rs11261018_cg20200200	T	C	0.0347	7.06e-11	0.052	2.15e-25	-0.045448	1.07e-14
rs6546909_cg04255230	A	T	-0.0963	1.98e-83	-0.1207	4.33e-95	-0.0787726	3.76e-12
rs11261017_cg20200200	T	C	-0.0349	3.08e-11	-0.052	4.11e-26	-0.043572	1.53e-13
rs2268418_cg04255230	T	C	0.0946	1.56e-59	0.1192	3.47e-67	-0.0694614	3.59e-08
rs6709863_cg04255230	T	C	0.101	1.01e-89	0.1264	1.44e-103	-0.0939112	1.28e-15
rs12830084_cg14753631	A	G	0.1268	2.33e-167	0.1053	7.88e-104	0.0295512	0.000682898
rs2992757_cg20200200	T	C	0.0172	0.001418	0.0046	0.4246	-0.0420107	1.87e-12
rs262665_cg24577455	A	G	-0.0517	2.7e-27	-0.0389	1.6e-20	0.0307624	0.0162517
rs262641_cg24577455	A	G	-0.0517	2.89e-27	-0.0389	1.64e-20	0.0306465	0.0163816
rs2268421_cg04255230	T	C	0.0926	5.62e-55	0.1171	1.28e-62	-0.064364	7.79e-09
rs9309485_cg04255230	A	G	-0.0916	1.1e-54	-0.1155	2.07e-61	-0.0704531	1.03e-08
rs12812551_cg14753631	A	G	0.1268	3.42e-166	0.1054	1.08e-103	0.0295512	0.000682898
chr12:3230205:D_cg14753631	A	C	-0.1249	7.63e-135	-0.1029	4.45e-82	0.0299752	0.000689214
rs414777_cg24577455	A	G	0.0517	2.81e-27	0.0389	1.63e-20	0.0307624	0.0162517
rs2992756_cg20200200	T	C	0.0307	9.84e-10	0.0197	0.0003453	-0.0339246	2.4e-09
rs12061708_cg20200200	A	G	0.0068	0.2415	0.0187	0.001587	-0.043396	4.64e-12
rs752070_cg04255230	A	G	-0.0714	2.14e-28	-0.095	7.95e-37	-0.0659735	1.42e-07
chr2:74815089:D_cg04255230	A	C	-0.0755	6.46e-25	-0.1045	2.76e-35	-0.0777033	1.88e-08
rs11694367_cg04255230	A	G	0.0996	4.25e-63	0.1254	3.51e-72	-0.0837607	2.92e-10
rs8469_cg04255230	T	C	-0.101	1.61e-89	-0.1262	1.79e-102	-0.0894598	5.83e-15
rs34659927_cg14753631	A	G	0.1256	4.47e-161	0.1045	3.87e-102	0.0294136	0.000845345
rs11676323_cg04255230	T	C	-0.1027	8.87e-74	-0.1276	2.77e-82	-0.0931662	6.95e-15
rs715407_cg04255230	T	G	0.1013	2.15e-89	0.1266	7.73e-102	-0.0976969	6.53e-14
rs262672_cg24577455	T	G	0.0518	2.27e-27	0.0389	1.64e-20	0.0307624	0.0162517
rs2240444_cg04255230	C	G	0.0921	1.81e-55	0.1162	2e-62	-0.0709104	8.65e-09
rs809912_cg24577455	T	C	0.0517	2.65e-27	0.0389	1.58e-20	0.0307624	0.0162517
rs2945573_cg24577455	A	G	0.0514	2.48e-27	0.0386	1.73e-20	-0.030842	0.0159452
rs7571984_cg04255230	A	G	0.0995	1.08e-62	0.1254	8.8e-72	-0.0817876	7.5e-10
rs12061898_cg20200200	A	G	-0.0349	3.08e-11	-0.052	4.11e-26	-0.043572	1.53e-13
rs4920501_cg20200200	A	G	0.0244	6.93e-06	0.0399	1.13e-13	-0.0433587	2.56e-13
rs7966190_cg14753631	T	C	0.1268	1.94e-167	0.1054	6.64e-104	0.0295512	0.000682898
rs78609670_cg24577455	T	G	0.0512	1.98e-25	0.0385	2.85e-19	0.0359687	0.0103285
rs262688_cg24577455	T	G	-0.0517	2.81e-27	-0.0389	1.63e-20	0.0307624	0.0162517
rs12615125_cg04255230	A	G	0.0962	3.6e-59	0.1213	1.92e-67	-0.0780378	2.48e-10
rs61916264_cg14753631	A	G	-0.1314	1.08e-142	-0.1093	1.71e-93	0.0306807	0.000498362
rs3755447_cg04255230	A	G	-0.0965	6.01e-84	-0.1208	1.78e-95	-0.0811534	9.42e-13
rs35320745_cg14753631	T	G	0.1187	1.03e-104	0.0994	3.32e-76	0.0236961	0.00601341
rs262647_cg24577455	T	C	0.0517	2.81e-27	0.0389	1.63e-20	0.0307624	0.0162517
rs2268416_cg04255230	A	G	0.0972	1.8e-87	0.1214	2.63e-98	-0.0811534	9.42e-13
rs6707475_cg04255230	T	C	0.0961	9.37e-85	0.1195	4.86e-93	-0.0811534	9.42e-13
rs11126435_cg04255230	A	T	-0.0778	7.55e-35	-0.1009	2.7e-42	0.0647326	1.91e-06
rs34195345_cg14753631	T	C	0.1184	2.9e-103	0.0991	2.61e-75	0.0231469	0.0072247
rs262670_cg24577455	T	C	0.0517	2.7e-27	0.0389	1.6e-20	0.0307624	0.0162517
rs3771744_cg04255230	A	G	0.0858	2.55e-45	0.1081	1.51e-49	-0.0525609	4.86e-06
rs381664_cg24577455	A	G	-0.0517	2.81e-27	-0.0389	1.63e-20	0.0307624	0.0162517
rs35207554_cg14753631	A	C	0.1074	8.08e-54	0.0902	1.11e-43	0.0192761	0.0475096
rs10187076_cg04255230	T	C	-0.092	3.57e-55	-0.1161	4.9e-62	-0.0694614	3.59e-08
rs6546914_cg04255230	A	G	-0.0713	2.41e-28	-0.095	9.53e-37	-0.0659735	1.42e-07
chr2:74670418:I_cg04255230	A	C	-0.0946	1.64e-42	-0.1216	7.9e-49	-0.0823781	1.08e-09
rs17695429_cg14753631	T	C	-0.1268	3.42e-166	-0.1054	1.08e-103	0.0295512	0.000682898
rs10796456_cg20200200	T	G	0.0237	1.52e-05	0.0392	5.23e-13	-0.0433587	2.56e-13
rs2231250_cg04255230	C	G	0.0968	3.36e-76	0.1221	6.64e-90	-0.0718688	6.01e-12
rs6716191_cg04255230	A	G	0.0956	2.44e-63	0.1199	2.76e-71	-0.0792778	1.99e-10
rs196127_cg24577455	A	T	0.0517	2.65e-27	0.0389	1.58e-20	0.0307624	0.0162517
rs143228484_cg08542473	T	C	-0.0245	0.3006	0.0205	0.3095	-0.03317	0.0397972
rs11261021_cg20200200	T	C	-0.0222	5.4e-05	-0.0346	3.44e-10	-0.0401589	8.12e-12
rs2021725_cg04255230	A	G	-0.0726	1.21e-29	-0.0965	1.99e-38	-0.0659478	9.85e-08
rs61916306_cg14753631	T	C	0.1268	2.01e-166	0.1054	9.18e-104	0.0295512	0.000682898
chr12:3226653:I_cg14753631	A	C	-0.0675	1.58e-21	-0.0535	3.65e-16	-0.0245185	0.000420425
rs72905463_cg04255230	A	G	-0.0923	1.1e-55	-0.1165	1.14e-62	-0.0723751	1.17e-08
rs3755448_cg04255230	T	C	0.1011	4.4e-90	0.1265	6.88e-104	-0.0966521	1.91e-16
rs11261020_cg20200200	T	C	-0.0349	3.08e-11	-0.052	4.11e-26	-0.043572	1.53e-13
rs111466619_cg14753631	T	G	0.1199	7.51e-128	0.0966	5e-74	0.0246338	0.00167786
rs2992761_cg20200200	A	G	-0.0163	0.002557	-0.0034	0.5607	-0.0421302	1.98e-12
rs71458036_cg14753631	A	C	0.1268	3.42e-166	0.1054	1.08e-103	0.0295512	0.000682898
rs13416215_cg04255230	A	G	-0.0849	1.75e-40	-0.1101	9.65e-49	-0.0615049	8.94e-07
rs12621712_cg04255230	A	G	-0.0988	1.07e-87	-0.1237	2.59e-98	-0.0811534	9.42e-13
chr12:3230204:D_cg14753631	A	C	-0.1249	7.63e-135	-0.1029	4.45e-82	0.0299752	0.000689214
rs385039_cg24577455	A	G	-0.0517	2.65e-27	-0.0389	1.58e-20	0.0307624	0.0162517
chr9:121247611:I_cg14507310	A	C	0.0132	2.23e-06	0.029	3.1e-14	0.0107168	0.0173985
rs7562663_cg04255230	A	G	0.0954	2.12e-62	0.1199	2.19e-70	-0.0754793	8.15e-10
rs262650_cg24577455	T	C	0.0518	2.63e-27	0.0389	1.85e-20	0.0307059	0.0164911
chr12:3219286:I_cg14753631	A	C	-0.069	5.69e-22	-0.0542	3.89e-16	-0.0249091	0.000276351
rs2992732_cg20200200	A	G	-0.0168	0.001907	-0.0036	0.5285	-0.0421239	1.83e-12
rs425277_cg24577455	T	C	0.0517	2.37e-27	0.0389	1.45e-20	0.0309859	0.0158073
rs262675_cg24577455	A	G	-0.0536	8.81e-26	-0.0411	1.83e-20	0.0288458	0.0264596
rs11261022_cg20200200	A	C	0.0079	0.162	0.022	0.0001296	-0.0443331	8.38e-13
rs262639_cg24577455	T	G	0.052	1.12e-27	0.0388	2.69e-20	0.0288668	0.020496
rs2992760_cg20200200	A	G	-0.0169	0.003509	-0.0021	0.7351	-0.0337508	2.88e-07
rs411021_cg24577455	T	C	0.0517	5.3e-27	0.0388	3.51e-20	-0.0340986	0.00849977
rs262676_cg24577455	A	T	0.0517	2.65e-27	0.0389	1.58e-20	0.0307624	0.0162517
rs17009998_cg04255230	A	G	0.1013	3.35e-91	0.1266	9.03e-105	-0.0974616	1.28e-16
rs6705058_cg04255230	T	C	-0.0916	8.6e-55	-0.1156	1.57e-61	-0.0704531	1.03e-08
rs71458042_cg14753631	T	C	-0.1264	1.87e-164	-0.1051	3.09e-103	0.0295673	0.00073111
rs34152813_cg14753631	A	G	0.1177	4.89e-102	0.0984	3.88e-74	0.0215477	0.00956223
rs34117451_cg14753631	T	C	0.1268	1.46e-166	0.1054	8.35e-104	0.0295512	0.000682898
rs400132_cg24577455	T	C	0.0479	1.6e-19	0.0354	1.42e-14	0.0273536	0.0276152
rs262671_cg24577455	A	C	0.0521	3.77e-27	0.039	4.44e-20	0.0287683	0.0235401
chr12:3226656:D_cg14753631	A	C	-0.0743	3.01e-26	-0.0591	1.9e-19	-0.0229444	0.00117632
rs7579331_cg04255230	T	C	0.1022	6.27e-93	0.1274	1.94e-105	-0.0944009	4.58e-16
rs11261020_cg13507429	T	C	-0.0336	7.03e-19	-0.0423	3.36e-26	-0.0239099	1.29e-07
chr9:121247612:I_cg14507310	A	C	0.0132	2.23e-06	0.029	3.1e-14	0.0107168	0.0173985
rs4920323_cg13507429	A	G	0.0336	7.18e-19	0.0423	3.47e-26	-0.0239099	1.29e-07
rs436045_cg24577455	A	G	0.0517	2.54e-27	0.0389	1.54e-20	-0.0307624	0.0162517
rs2284708_cg04255230	T	C	-0.0972	1.17e-87	-0.1213	1.94e-98	-0.0838271	1.84e-13
rs7592137_cg04255230	T	G	0.0693	3.01e-26	0.0926	3.89e-34	-0.07459	1.55e-07
chr1:18805019:D_cg20200200	A	C	0.0206	0.001739	0.0024	0.7185	-0.0419991	1.89e-11
rs7030074_cg14507310	T	C	0.011	1.6e-05	0.0214	1.38e-13	0.00871232	0.042834
rs35923805_cg14753631	T	C	0.1262	5.32e-147	0.1052	1.18e-96	0.0267272	0.00188041
rs6665151_cg20200200	A	G	-0.0294	7.97e-09	-0.0437	1.68e-18	-0.0434186	6.71e-13
rs626479_cg24577455	A	G	0.052	1.12e-27	0.0388	2.69e-20	0.0288668	0.020496
rs10796456_cg13507429	T	G	0.0247	1.24e-09	0.0336	1.16e-14	-0.0229494	4.95e-07
rs6546906_cg04255230	T	C	0.1008	1.27e-64	0.1265	2.95e-73	-0.0831323	2.43e-11
rs3007734_cg20200200	T	C	0.0166	0.0021	0.0035	0.5399	-0.0421322	1.84e-12
rs11261018_cg13507429	T	C	0.0333	4.75e-18	0.043	1.73e-26	-0.0238203	1.82e-07
rs262654_cg24577455	A	G	0.0517	2.86e-27	0.0389	1.65e-20	0.0311243	0.0153219
rs7980759_cg14753631	A	G	-0.1268	2.33e-167	-0.1053	7.88e-104	0.0295512	0.000682898
rs6707302_cg04255230	T	C	-0.0974	1.23e-77	-0.1227	1.05e-90	-0.079776	5.18e-11
rs3806607_cg04255230	T	C	-0.0953	4.55e-79	-0.1197	3.99e-91	-0.0703802	2.22e-11
rs1360919_cg20200200	T	C	0.0159	0.003209	0.0031	0.5857	-0.0420107	1.87e-12
rs28375006_cg14753631	C	G	0.1178	2.71e-102	0.0985	2.88e-74	0.0214893	0.00971137
rs3755446_cg04255230	A	G	-0.0971	1.17e-86	-0.1213	8.98e-98	-0.0816942	8.43e-13
rs1360916_cg20200200	A	G	-0.017	0.00164	-0.0038	0.5124	-0.0420493	1.85e-12
rs4920501_cg13507429	A	G	0.0252	4.4e-10	0.0339	3.66e-15	-0.0229494	4.95e-07
rs11676733_cg04255230	A	G	0.0972	1.12e-87	0.1213	2.02e-98	-0.0811534	9.42e-13
rs11261017_cg13507429	T	C	-0.0336	7.03e-19	-0.0423	3.36e-26	-0.0239099	1.29e-07
rs11695896_cg04255230	A	G	0.0996	4.25e-63	0.1254	3.51e-72	-0.0837607	2.92e-10
chr1:18801089:I_cg20200200	A	C	0.019	0.002789	0.0011	0.8687	-0.0423935	1.89e-12
rs80061372_cg04255230	T	C	0.0995	1.35e-62	0.1255	8.92e-72	-0.0799366	1.37e-09
rs56716492_cg14753631	A	G	-0.1178	3.58e-102	-0.0984	3.33e-74	0.0215291	0.00961404
chr2:74687260:I_cg04255230	A	C	-0.097	3.29e-50	-0.1247	1.6e-58	-0.0925815	4.12e-14
rs7569977_cg04255230	T	C	0.0999	8.33e-66	0.1253	6.58e-75	-0.0811863	8.85e-11
rs35886316_cg14753631	T	C	-0.1268	3.42e-166	-0.1054	1.08e-103	0.0295512	0.000682898
chr2:74840672:I_cg04255230	A	C	-0.0663	1.02e-20	-0.0929	1.47e-29	-0.0673894	2.47e-07
rs138137435_cg20200200	A	G	0.0036	0.5788	0.0182	0.006341	-0.0279816	7.77e-05
rs7605410_cg04255230	C	G	0.0965	3.2e-84	0.1209	9.36e-96	-0.0811534	9.42e-13
rs3007718_cg20200200	A	T	-0.0174	0.001249	-0.0048	0.4024	-0.0420107	1.87e-12
rs79378600_cg14753631	A	G	-0.13	1.22e-153	-0.1084	1.17e-99	0.0281338	0.00214904
rs1047911_cg04255230	A	C	0.1011	7.87e-90	0.1259	4.86e-101	-0.0816216	6.63e-13
rs2421894_cg04255230	A	T	-0.0986	1.12e-59	-0.1236	5.76e-66	-0.0826577	2.45e-10
rs10779958_cg04255230	A	C	-0.0968	3.36e-76	-0.1221	6.64e-90	-0.0750775	5.27e-13
rs2992762_cg20200200	A	G	0.017	0.001552	0.0043	0.4566	-0.0427585	1.12e-12
rs35244030_cg14753631	A	G	0.1273	6.15e-164	0.1058	1.21e-102	0.0302683	0.000591901
rs262652_cg24577455	T	C	-0.0516	6.62e-27	-0.0391	1.25e-20	0.0308062	0.0162851
rs427811_cg24577455	T	G	-0.0519	1.73e-27	-0.0391	1.11e-20	0.0307624	0.0162517
rs7862377_cg14507310	T	C	-0.0117	6.4e-06	-0.0216	1.65e-13	0.0114648	0.0102099
rs7603085_cg04255230	C	G	-0.0716	3.12e-27	-0.0955	2.52e-35	-0.087572	1.93e-09
rs1859735_cg04255230	A	G	-0.0963	1.13e-82	-0.1208	1.85e-94	-0.0814352	8.53e-13
rs57326441_cg04255230	T	C	-0.0715	3.44e-27	-0.0955	2.2e-35	-0.0885852	1.24e-09
rs2268424_cg04255230	T	C	0.0995	8.8e-63	0.1254	7.5e-72	-0.0832576	1.97e-10
rs78395918_cg24577455	A	G	0.0511	1.8e-25	0.0385	2.59e-19	0.0364419	0.00890367
rs34868434_cg14753631	T	G	-0.0941	6.73e-39	-0.0775	5.53e-31	0.0229767	0.0047991
rs12401379_cg24577455	C	G	0.0519	1.57e-27	0.0389	1.62e-20	0.0338393	0.0107806
rs6739708_cg04255230	C	G	-0.0667	1.26e-24	-0.0906	2.46e-33	-0.0603063	2.67e-07
rs7963344_cg14753631	T	C	0.1277	6.44e-171	0.106	1.98e-105	0.0296051	0.000681812
rs363691_cg04255230	T	C	0.073	6.1e-28	0.097	7.72e-36	-0.0873884	2.01e-09
rs35964281_cg14753631	A	G	-0.1268	5e-166	-0.1054	1.21e-103	0.0295512	0.000682898
rs79035100_cg04255230	A	G	0.0996	4.25e-63	0.1254	3.51e-72	-0.0838077	2.86e-10
rs6746854_cg04255230	T	C	-0.0934	7.52e-74	-0.1175	2.62e-85	-0.0655128	2.23e-10
rs74258890_cg04255230	A	G	-0.0996	9.67e-63	-0.1255	6.25e-72	-0.0798595	1.41e-09
rs12750779_cg20200200	A	G	-0.0109	0.05807	0.0014	0.8239	-0.0372864	1.53e-09
rs71458043_cg14753631	T	C	0.1446	8.82e-57	0.1223	5.94e-47	0.0232768	0.0481961
rs262661_cg24577455	T	C	-0.0517	2.72e-27	-0.0389	1.59e-20	0.0307624	0.0162517
rs11261022_cg13507429	A	C	0.0135	0.001432	0.024	1.39e-07	-0.0298824	6.59e-11
rs28662501_cg14753631	A	G	0.1178	2.71e-102	0.0985	2.88e-74	0.0214995	0.00968371
rs2268417_cg04255230	T	C	0.0955	1.98e-80	0.1194	1.62e-90	-0.0792905	1.55e-12
rs4920323_cg20200200	A	G	0.0349	3.14e-11	0.052	4.3e-26	-0.043572	1.53e-13
rs7969147_cg14753631	T	C	0.1182	1.31e-103	0.099	1.37e-75	0.0230572	0.00737515
rs7955810_cg14753631	T	C	-0.1269	3.75e-167	-0.1054	5.95e-104	0.0295512	0.000682898
rs76898057_cg04255230	T	C	-0.0995	1.13e-62	-0.1254	8.62e-72	-0.0837599	3.01e-10
rs12812759_cg14753631	A	G	0.1268	4.36e-166	0.1053	1.14e-103	0.02955	0.000685448
rs78665901_cg24577455	A	G	-0.052	1.32e-27	-0.039	1.34e-20	0.0345886	0.00995009
chr1:18801847:D_cg20200200	A	C	0.0202	0.001269	0.0022	0.7248	-0.0427472	8.71e-13
rs28781876_cg04255230	A	G	0.0713	2.47e-28	0.095	9.83e-37	-0.0659735	1.42e-07
rs2992753_cg20200200	A	C	-0.0174	0.001243	-0.0048	0.4014	-0.0420107	1.87e-12
rs262644_cg24577455	A	G	0.0518	3.35e-27	0.0389	1.82e-20	0.0307363	0.0163632
rs513374_cg14753631	A	G	0.1268	1.71e-166	0.1054	8.74e-104	0.0295512	0.000682898
rs12816126_cg14753631	T	C	0.1266	7.66e-155	0.1052	8.46e-99	0.0268424	0.00256599
chr12:3227237:D_cg14753631	A	C	-0.0675	1.29e-21	-0.0535	3.04e-16	-0.0262472	0.000107727
rs10187051_cg04255230	T	C	-0.0924	7.9e-56	-0.1166	8.31e-63	-0.0694614	3.59e-08
rs262660_cg24577455	A	G	-0.0517	2.76e-27	-0.0389	1.62e-20	0.0307624	0.0162517
rs7546523_cg24577455	A	G	0.0495	7.5e-25	0.0375	3.56e-19	0.0360585	0.00949791
rs2992763_cg20200200	A	G	-0.0164	0.002447	-0.0034	0.5562	-0.0421313	1.92e-12
rs2240443_cg04255230	T	G	-0.101	3.18e-89	-0.1266	2.96e-103	-0.0926508	6.03e-16
rs73949689_cg04255230	A	G	0.0747	1.4e-30	0.0986	5.24e-39	-0.0893971	7.04e-10
rs11261019_cg20200200	A	G	0.0342	9.98e-11	0.0512	6.82e-25	-0.0455749	2.92e-14
rs1063588_cg04255230	T	C	0.1012	1.37e-91	0.1265	4.73e-105	-0.0926508	6.03e-16
rs3007724_cg20200200	C	G	0.0122	0.04822	0.0005	0.9363	0.034978	5.12e-06
rs61019164_cg04255230	A	G	-0.0972	1.17e-87	-0.1213	1.94e-98	-0.0838271	1.84e-13
rs71458039_cg14753631	A	C	-0.1268	3.42e-166	-0.1054	1.08e-103	0.0295512	0.000682898
rs421992_cg24577455	T	C	0.0517	2.68e-27	0.0389	1.59e-20	0.0307766	0.016212
rs4920322_cg20200200	T	C	-0.0349	3.14e-11	-0.052	4.3e-26	-0.043572	1.53e-13
rs196128_cg24577455	T	G	-0.0517	2.65e-27	-0.0389	1.58e-20	0.0307624	0.0162517
rs6546917_cg04255230	T	C	0.0709	1.29e-27	0.095	2.42e-36	-0.0730008	5.39e-08
rs262651_cg24577455	A	G	-0.0517	2.81e-27	-0.0389	1.63e-20	0.0307624	0.0162517
rs11688069_cg04255230	T	C	0.1015	2.05e-91	0.1268	8.79e-105	-0.0974616	1.28e-16
rs75192983_cg04255230	T	C	-0.0737	1.1e-28	-0.0971	5.13e-36	-0.0741859	4.81e-07
rs13390859_cg04255230	T	C	0.1012	1.91e-91	0.1265	7.39e-105	-0.0926508	6.03e-16
rs262687_cg24577455	A	G	0.0514	1.19e-26	0.0386	5.85e-20	0.0307624	0.0162517
rs2992764_cg20200200	A	G	-0.0164	0.002395	-0.0034	0.5538	-0.0421337	1.91e-12
rs71458035_cg14753631	T	C	0.1268	3.42e-166	0.1054	1.08e-103	0.0295512	0.000682898
rs11678348_cg04255230	A	G	-0.073	6.86e-29	-0.0963	1.35e-36	-0.0874635	1.96e-09
rs380190_cg24577455	A	C	-0.0483	3.16e-19	-0.0356	2.84e-14	0.027017	0.030608
chr12:3232802:D_cg14753631	A	C	-0.126	4.22e-122	-0.1035	4.68e-75	0.0264024	0.00310451
rs10454145_cg04255230	T	C	0.1013	3.35e-91	0.1266	9.03e-105	-0.0974616	1.28e-16
rs34071646_cg14753631	A	G	-0.1268	3.42e-166	-0.1054	1.08e-103	0.0295512	0.000682898
rs71458038_cg14753631	C	G	-0.1268	3.42e-166	-0.1054	1.08e-103	0.0295512	0.000682898
rs12061898_cg13507429	A	G	-0.0336	7.03e-19	-0.0423	3.36e-26	-0.0239099	1.29e-07
rs2992755_cg20200200	C	G	0.0173	0.001256	0.0048	0.403	-0.0420107	1.87e-12
rs262649_cg24577455	T	G	0.0509	6.21e-27	0.0386	1.14e-20	0.0259034	0.0377442
rs34505257_cg14753631	C	G	-0.1266	1.34e-165	-0.1053	1.49e-103	0.0295668	0.000701402
rs1360915_cg20200200	T	C	0.017	0.00165	0.0038	0.513	-0.0420541	1.85e-12
chr12:3236521:D_cg14753631	A	C	0.1039	1.96e-63	0.0856	3.26e-46	-0.0229062	0.00749042
rs6546905_cg04255230	A	G	-0.0862	6.71e-46	-0.1086	2.29e-50	-0.0559785	1.31e-06
rs3007719_cg20200200	T	C	0.0174	0.001419	0.0065	0.2656	-0.0418337	5.55e-11
rs6603813_cg24577455	T	G	-0.0489	2.46e-24	-0.0369	1.4e-18	0.0408656	0.00512291
chr22:23931313:I_cg21444731	A	C	0.0045	0.2917	-0.0154	0.0003173	-0.0167558	0.0307278
rs61916307_cg14753631	T	C	-0.1268	2.01e-166	-0.1054	9.18e-104	0.0295512	0.000682898
rs58860486_cg14753631	A	G	0.1268	3.42e-166	0.1054	1.08e-103	0.0295512	0.000682898
rs3755445_cg04255230	A	G	0.0971	1.14e-86	0.1213	8.19e-98	-0.0816776	8.41e-13
rs11261019_cg13507429	A	G	0.0325	2.66e-17	0.0421	1.34e-25	-0.0235299	4.31e-07
rs3007733_cg20200200	T	C	-0.0169	0.001621	-0.0038	0.5117	-0.0420107	1.87e-12
rs77665022_cg24577455	T	C	0.0521	4.92e-28	0.0392	4.82e-21	0.0337595	0.0105502
rs74877653_cg24577455	T	C	0.0521	4.72e-28	0.0392	4.76e-21	0.0337595	0.0105502
chr12:3231486:D_cg14753631	A	C	-0.0991	1.22e-40	-0.0788	3.53e-28	0.0303798	0.000778243
rs7864314_cg14507310	T	C	0.0117	6.39e-06	0.0216	1.68e-13	0.0114648	0.0102099
rs17009980_cg04255230	T	G	0.1013	1.75e-91	0.1267	5.95e-105	-0.0979032	3.26e-17
rs61916308_cg14753631	T	C	0.1268	2.39e-166	0.1054	9.66e-104	0.0295512	0.000682898
rs7570884_cg04255230	T	C	-0.0957	1.24e-60	-0.1204	4.72e-68	-0.0787715	3.03e-10
rs7977942_cg14753631	A	G	-0.1277	6.44e-171	-0.106	1.98e-105	0.0296051	0.000681812
rs34827888_cg14753631	A	G	0.1264	2.18e-162	0.1051	1.62e-102	0.0295298	0.000796032
rs71512941_cg20200200	A	G	0.0163	0.002957	0.0027	0.6436	-0.040998	4.62e-11
rs35096434_cg14753631	T	C	0.1268	1.46e-166	0.1054	8.35e-104	0.0295512	0.000682898
rs2992752_cg20200200	A	C	0.0174	0.001249	0.0048	0.4024	-0.0420107	1.87e-12
chr12:3221715:D_cg14753631	A	C	-0.0694	8.75e-23	-0.0551	4.43e-17	-0.0270356	6.64e-05
rs2992735_cg20200200	A	T	-0.017	0.001593	-0.0038	0.5084	-0.0420107	1.87e-12
chr2:74815091:D_cg04255230	A	C	-0.0643	4.47e-18	-0.0924	3.26e-27	-0.076166	1.46e-08
rs7969052_cg14753631	A	C	0.1182	1.31e-103	0.099	1.37e-75	0.0230537	0.00739604
chr12:3219284:I_cg14753631	A	C	-0.0741	4.1e-24	-0.0587	6.67e-18	-0.0263228	0.000168671
rs6546907_cg04255230	T	C	-0.0986	1.37e-76	-0.1234	3.79e-86	-0.0627647	3.87e-10
rs7314280_cg14753631	A	C	0.1268	3.42e-166	0.1054	1.08e-103	0.0295512	0.000682898
rs2270016_cg04255230	T	C	0.0968	1.29e-84	0.1208	5.98e-95	-0.0811534	9.42e-13
rs1316327_cg20200200	A	G	-0.0169	0.001726	-0.0037	0.5179	-0.04208	1.84e-12
rs2301984_cg04255230	A	G	-0.0971	8.59e-87	-0.1213	7.15e-98	-0.0811534	9.42e-13
rs34623502_cg14753631	A	G	0.1268	1.46e-166	0.1054	8.35e-104	0.0295512	0.000682898
rs55826501_cg24577455	A	G	0.0514	2.03e-27	0.0385	2.12e-20	0.0338658	0.0107021
rs262656_cg24577455	A	C	-0.0517	2.87e-27	-0.0389	1.65e-20	0.0307624	0.0162517
rs11675289_cg04255230	A	G	0.0994	1.34e-62	0.1254	8.64e-72	-0.0798091	1.46e-09
rs4920322_cg13507429	T	C	-0.0336	7.18e-19	-0.0423	3.47e-26	-0.0239099	1.29e-07
chr2:74632693:D_cg04255230	A	C	-0.094	5.5e-45	-0.1199	3.29e-50	-0.0837111	3.17e-10
rs6784934_cg25117092	A	T	0.0896	2.61e-27	0.0705	9.94e-25	-0.0311093	0.000188508
rs7648875_cg25117092	C	G	-0.0909	2.18e-27	-0.07	2.27e-23	-0.0304877	0.000302991
rs8180086_cg25117092	A	G	0.1188	5.48e-79	0.0946	3.11e-70	-0.0240165	0.00274177
rs9828553_cg25117092	C	G	-0.124	4.21e-110	-0.099	3.91e-96	-0.0242907	0.0025743
rs62283022_cg25117092	C	G	-0.0913	2.28e-29	-0.0715	4.42e-26	-0.0309497	0.000217069
rs13079391_cg25117092	T	C	-0.0914	2.8e-29	-0.0715	5.06e-26	-0.0315579	0.000162496
rs34997694_cg25117092	T	C	0.0956	4.42e-34	0.0748	6.92e-30	-0.0316184	9.62e-05
chr3:150981551:D_cg25117092	A	C	-0.1245	1.41e-90	-0.0955	1.38e-69	-0.0255498	0.00138775
rs6782715_cg25117092	A	C	-0.1248	2.81e-160	-0.1018	1.34e-153	0.0246788	0.000689226
rs144766287_cg03244494	T	G	-0.0273	0.4817	-0.1385	1.62e-05	0.162657	0.00817189
rs12639390_cg25117092	A	G	0.0959	2.51e-34	0.075	4.31e-30	-0.032807	5.36e-05
chr3:151026905:D_cg25117092	A	C	-0.1246	2.3e-53	-0.0932	4.56e-40	0.0241789	0.00902717
rs78043654_cg20962974	C	G	-0.0692	8.08e-14	-0.0417	8.98e-08	0.105829	7.11e-05
rs6788248_cg25117092	T	C	0.1254	1.44e-120	0.1001	6.29e-105	-0.0263204	0.00102788
rs28497341_cg25117092	A	G	-0.1214	2.25e-89	-0.0977	4.35e-82	-0.0256361	0.00126914
rs56087525_cg25117092	T	G	0.0913	2.14e-29	0.0715	4.22e-26	-0.0312116	0.000192809
rs1844924_cg25117092	C	G	-0.1244	1.12e-113	-0.0996	1.95e-100	-0.0219192	0.00545537
rs66927386_cg25117092	A	G	-0.0913	3.95e-29	-0.0714	6.69e-26	-0.0302551	0.000285339
rs10212582_cg25117092	T	G	0.1302	2.91e-192	0.105	7.5e-169	-0.0236879	0.00115108
rs62282988_cg25117092	A	C	0.0909	2.14e-29	0.072	5.95e-27	-0.0310385	0.000206122
rs4680356_cg25117092	A	G	0.0896	2.35e-27	0.0703	1.42e-24	-0.0306268	0.000247342
rs4680257_cg25117092	T	C	0.1303	7.94e-192	0.1051	3.81e-168	0.0247979	0.000722319
rs1048408_cg25117092	A	G	0.1244	1.12e-113	0.0996	1.95e-100	-0.0218758	0.00551641
rs6782313_cg25117092	A	T	-0.124	5.49e-117	-0.0995	8.34e-104	-0.024554	0.00223303
rs11714714_cg25117092	C	G	0.1228	1.36e-101	0.0987	1.25e-91	-0.0246531	0.00121769
rs10935831_cg25117092	A	C	0.0916	8.62e-30	0.0717	2.26e-26	-0.0309048	0.000219266
rs10513391_cg25117092	T	G	0.0917	8.07e-30	0.0717	2.18e-26	-0.0317883	0.000149519
rs1882017_cg25117092	A	G	0.1251	4.62e-120	0.1004	1.68e-106	-0.0257419	0.0012706
rs7623448_cg25117092	A	C	0.1229	2.18e-102	0.0988	5.69e-92	-0.0226256	0.0032403
rs7617677_cg25117092	A	C	-0.1223	6.16e-98	-0.0982	4e-88	-0.0236161	0.00171232
rs55705054_cg25117092	A	G	-0.0913	2.44e-29	-0.0714	4.65e-26	-0.0308102	0.00023
rs12497019_cg25117092	T	C	-0.0911	4.98e-28	-0.0717	2.21e-25	-0.0305355	0.000256171
rs10935832_cg25117092	T	G	0.0916	8.6e-30	0.0717	2.25e-26	-0.0318708	0.000138588
rs11719936_cg25117092	A	G	-0.1241	1.11e-111	-0.0992	7.6e-98	-0.0257374	0.00121039
rs11925037_cg25117092	A	G	0.0921	7.69e-28	0.0707	1.38e-23	-0.0308181	0.000294078
chr3:150980552:I_cg25117092	A	C	-0.1216	1.43e-67	-0.0931	4.59e-54	-0.025885	0.00119895
rs4680273_cg25117092	A	T	0.1248	2.81e-160	0.1018	1.34e-153	-0.0232963	0.00140538
rs9870740_cg25117092	T	C	-0.1224	2.32e-98	-0.0986	1.49e-89	-0.0253175	0.000917131
rs1317465_cg25117092	T	C	0.1236	7.3e-117	0.0992	2.96e-103	-0.0237518	0.00365262
rs13317873_cg25117092	T	C	-0.1247	9.38e-154	-0.1018	1.9e-147	0.0236967	0.00104718
rs1231521_cg25117092	A	T	0.0874	7.18e-27	0.0661	9e-22	-0.0293033	0.000294129
rs7621183_cg25117092	A	G	0.1171	4.54e-90	0.0951	9.31e-86	-0.0221082	0.00400399
rs12486265_cg25117092	A	G	-0.0936	1.04e-29	-0.073	2.67e-26	-0.0297026	0.000587798
rs7653603_cg25117092	T	G	-0.1224	4.72e-100	-0.0986	7.12e-91	-0.0253175	0.000917131
rs12485537_cg25117092	T	C	-0.0886	3.93e-24	-0.0684	8.01e-21	-0.0315471	0.000251339
chr3:150946099:I_cg25117092	A	C	-0.1314	9.05e-147	-0.1019	8.32e-111	0.0243748	0.000702382
rs35144003_cg25117092	A	C	0.0897	2.44e-27	0.0705	1.01e-24	-0.0309619	0.000210775
rs4679770_cg25117092	T	G	-0.1143	9.88e-83	-0.0906	1.22e-71	-0.0216806	0.00529716
rs2116290_cg25117092	A	G	-0.0812	6.62e-22	-0.0617	2.9e-18	-0.0291174	0.000111115
rs7621113_cg25117092	A	G	0.1229	1.7e-102	0.0988	5.06e-92	-0.0225733	0.00329026
rs7621211_cg25117092	C	G	0.1229	1.68e-102	0.0988	5.09e-92	-0.0225849	0.00328043
rs1882016_cg25117092	A	G	-0.1231	8.17e-96	-0.0997	3.72e-90	-0.0261675	0.00115739
rs1388617_cg25117092	A	T	-0.0912	5.15e-29	-0.0714	8.15e-26	-0.0312479	0.000187722
rs6778222_cg25117092	A	G	0.0835	6.32e-24	0.0639	3.74e-20	-0.0312963	8.28e-05
rs9757688_cg25117092	A	G	-0.1229	2.49e-102	-0.0988	6.02e-92	-0.022672	0.00318994
rs3806636_cg25117092	A	T	0.0912	3.61e-28	0.0718	1.74e-25	-0.0312602	0.000173889
rs16863264_cg25117092	T	C	-0.0829	1.2e-23	-0.0638	3.84e-20	-0.0309725	7.55e-05
rs1882015_cg25117092	T	C	-0.1231	8.17e-96	-0.0997	3.72e-90	-0.0261757	0.00115493
rs9829753_cg25117092	A	C	-0.1224	7.43e-100	-0.0985	1.27e-90	-0.0245021	0.00127131
rs1472122_cg25117092	A	G	0.1232	1.74e-104	0.0985	1.26e-92	-0.0246759	0.00201735
rs10935835_cg25117092	A	G	0.0913	1.69e-29	0.0715	3.54e-26	-0.0314853	0.000163437
rs1980143_cg25117092	T	C	0.1348	0	0.1072	1.38e-241	0.02451	0.000754791
rs9875152_cg25117092	T	C	0.1195	1.93e-81	0.0956	1.45e-73	-0.0238705	0.00257197
rs6808091_cg25117092	A	G	-0.0908	2.19e-27	-0.0699	2.27e-23	-0.0305531	0.000292985
rs143896336_cg25117092	A	G	0.0976	2.47e-34	0.0755	4.22e-29	-0.0324334	6.92e-05
rs62282985_cg25117092	A	C	0.0947	1.28e-33	0.0749	1.65e-30	-0.0319267	7.78e-05
rs7620767_cg25117092	T	C	-0.0963	1.31e-32	-0.0757	5.37e-29	-0.0332928	6.87e-05
rs4680262_cg25117092	A	T	-0.0959	2.53e-34	-0.0751	4.03e-30	-0.0330321	5.06e-05
rs2904430_cg25117092	A	G	-0.1226	1.99e-96	-0.0992	4.3e-90	-0.025937	0.0011744
rs9853297_cg25117092	A	G	-0.1304	1.8e-191	-0.1051	8.65e-168	0.0241199	0.000864518
rs6801155_cg25117092	A	G	-0.0909	5.64e-26	-0.0713	2.39e-23	-0.0305263	0.000296294
rs12637988_cg25117092	A	T	-0.0888	5.92e-27	-0.0693	6.54e-24	-0.0307565	0.000250452
rs9835328_cg25117092	T	C	-0.1246	1.52e-155	-0.1018	4.89e-151	-0.0227783	0.00177648
chr3:150941923:D_cg25117092	A	C	0.0883	2.44e-20	0.0655	1.37e-16	-0.0310967	9.63e-05
rs34347156_cg25117092	T	C	0.0913	2.62e-29	0.0714	4.89e-26	-0.0308102	0.00023
rs4679772_cg25117092	A	G	0.1299	4.64e-189	0.1039	8.26e-157	0.0241018	0.000871925
rs9815520_cg25117092	T	G	0.1292	2.6e-185	0.1046	2.13e-167	-0.0227204	0.0017114
rs6807308_cg25117092	A	G	-0.1262	6.24e-132	-0.1006	6.52e-111	-0.0246159	0.00128339
rs73021201_cg25117092	A	G	-0.1303	4.28e-192	-0.1051	1.43e-168	0.0241126	0.00085924
rs34708786_cg25117092	A	G	-0.0913	3.67e-29	-0.0714	6.33e-26	-0.029673	0.00035575
rs1882014_cg25117092	A	G	-0.1254	6.72e-119	-0.1008	2.19e-106	-0.0258863	0.00124242
chr3:150956469:I_cg25117092	A	C	0.1006	7.3e-29	0.0776	1.44e-25	-0.032872	5.06e-05
rs16863287_cg25117092	A	G	0.0917	8.07e-30	0.0717	2.18e-26	-0.0317883	0.000149519
rs66524723_cg25117092	A	G	0.0912	3.82e-28	0.0717	1.81e-25	-0.0312344	0.000177335
rs11926145_cg25117092	A	C	0.0913	4.05e-29	0.0715	6.69e-26	-0.0306337	0.000249784
rs6440730_cg25117092	A	G	-0.1248	2.81e-160	-0.1018	1.34e-153	-0.0232298	0.0014517
rs62283021_cg25117092	T	G	-0.1223	4.64e-98	-0.0982	3.11e-88	-0.0244246	0.00126534
rs3846072_cg25117092	T	C	0.1248	2.81e-160	0.1018	1.34e-153	0.0243605	0.000801682
rs6768130_cg25117092	A	G	-0.1215	2.75e-96	-0.0981	5.24e-89	-0.0237734	0.00185293
rs11711104_cg25117092	T	C	-0.1291	1.1e-156	-0.1041	2.99e-140	0.0222763	0.00301564
rs4679783_cg25117092	A	G	-0.1228	1.41e-101	-0.0987	1.28e-91	-0.0246699	0.00120781
rs6785930_cg25117092	A	G	-0.0887	5.6e-27	-0.0692	6.5e-24	-0.030798	0.000239127
rs10513392_cg25117092	A	G	0.1243	2.99e-113	0.0995	6.88e-100	-0.0241178	0.0023041
rs12107539_cg25117092	A	G	0.0911	4.98e-28	0.0717	2.21e-25	-0.0308472	0.000218788
rs1920396_cg25117092	A	G	-0.1227	6.38e-97	-0.0992	2.48e-90	-0.023859	0.00321758
rs4269062_cg25117092	A	C	0.1294	6.15e-131	0.1066	3.11e-135	0.0248537	0.00118683
rs4680256_cg25117092	A	G	0.0961	1.52e-34	0.0752	2.76e-30	-0.0328227	5.38e-05
rs4680260_cg25117092	C	G	-0.1249	4.8e-160	-0.1018	3.8e-153	0.0236967	0.00104718
rs35786948_cg25117092	A	G	0.0908	2.2e-27	0.0699	2.24e-23	-0.0305272	0.000294498
rs6809692_cg25117092	A	G	0.1302	2.92e-192	0.105	7.46e-169	0.0251057	0.000555231
rs1565574_cg25117092	T	C	0.1202	2.95e-81	0.0954	7.77e-71	-0.0221424	0.0058157
rs9880339_cg25117092	T	G	-0.1249	3.5e-160	-0.1018	1.86e-153	0.0236967	0.00104718
rs4680254_cg25117092	T	C	-0.125	4.14e-157	-0.1018	1.38e-148	0.0252064	0.000521559
rs12330831_cg25117092	A	C	-0.1233	8.42e-101	-0.0994	2.58e-92	-0.025926	0.00114903
rs4475010_cg25117092	A	G	-0.1265	6.32e-129	-0.1016	7.06e-113	-0.0257011	0.000812105
rs9810067_cg25117092	C	G	-0.1219	1.48e-91	-0.0984	6.17e-85	-0.0236123	0.00296125
rs28371419_cg25117092	T	G	-0.1245	8.03e-113	-0.0995	5.47e-99	-0.0257852	0.00117558
rs4680263_cg25117092	A	G	0.0957	3.39e-33	0.0759	2.87e-30	-0.0328209	5.37e-05
rs4680315_cg25117092	A	C	0.0906	1.63e-28	0.071	1.8e-25	-0.0308283	0.000234471
rs56367650_cg25117092	A	T	-0.1251	1.51e-125	-0.0999	2.44e-107	-0.0250368	0.00102728
rs1882013_cg25117092	T	C	0.0944	2.16e-33	0.0747	2.69e-30	-0.0319118	7.8e-05
rs12636396_cg25117092	T	C	0.0869	2.24e-26	0.0678	3.68e-23	-0.032807	5.36e-05
rs77933291_cg03244494	A	G	-0.0234	0.4219	-0.104	1.74e-05	0.108775	0.0313937
rs9827619_cg25117092	T	C	-0.1218	5.73e-91	-0.0982	3.9e-84	-0.0243589	0.00211175
rs10935833_cg25117092	T	C	-0.0916	8.6e-30	-0.0717	2.25e-26	-0.0318708	0.000138588
rs58139829_cg25117092	T	C	-0.0946	1.69e-33	-0.0748	2.08e-30	-0.0307969	0.000137511
rs4680307_cg25117092	A	T	-0.092	2.8e-29	-0.0717	1.06e-25	-0.0316157	0.000204275
rs28527299_cg25117092	A	G	0.0906	8.1e-29	0.071	1.1e-25	-0.0317764	0.00015011
rs1061753_cg12024906	A	G	0.0225	5.9e-07	0.0443	1.01e-10	-0.0385581	6.44e-07
rs11666897_cg12024906	A	G	-0.0213	9.09e-06	-0.0441	1.57e-09	-0.0309965	5.52e-05
rs10406110_cg12024906	C	G	0.0225	5.41e-07	0.0426	6.61e-10	-0.0225343	0.00134375
rs1234251_cg12024906	C	G	0.0189	4.87e-05	0.0416	4.13e-09	-0.0329252	9.62e-06
rs10413934_cg12024906	T	C	-0.0184	0.0001391	-0.0382	2.57e-07	-0.0160629	0.0309321
rs8104994_cg12024906	A	T	0.0225	5.9e-07	0.0443	1.01e-10	-0.0385581	6.44e-07
rs11670374_cg12024906	T	C	-0.0203	1.88e-05	-0.0458	1.55e-10	-0.0384781	9.82e-07
rs6508712_cg12024906	T	G	-0.0293	3.27e-11	-0.051	6.12e-14	-0.0315849	5.54e-06
rs8105621_cg12024906	A	T	-0.0227	4.92e-07	-0.0427	7.1e-10	-0.0206697	0.00311589
rs7245882_cg12024906	A	G	0.0227	4.97e-07	0.0427	7.15e-10	-0.0192629	0.00827209
rs2891754_cg12024906	A	G	-0.0227	4.91e-07	-0.0427	7.09e-10	-0.0193386	0.00721131
rs112263309_cg12024906	A	C	-0.0184	0.000153	-0.0424	7.43e-09	-0.0326839	9.97e-06
rs4414605_cg12024906	A	G	-0.022	2.64e-06	-0.0424	3.7e-09	-0.020114	0.00518566
rs2090805_cg12024906	T	C	0.0229	7.85e-07	0.0444	3.49e-10	-0.0220205	0.00174049
rs4721164_cg16658412	C	G	-0.0526	6.16e-11	-0.0323	3.23e-05	0.0362312	9.94e-05
rs2385374_cg12024906	C	G	-0.0226	4.99e-07	-0.0427	7.17e-10	-0.0195885	0.0070522
rs11248877_cg06458258	A	G	0.0963	6.86e-61	0.0662	9.67e-36	0.0596107	7.53e-05
rs2385373_cg12024906	T	C	-0.0227	4.86e-07	-0.0427	7.32e-10	-0.0214505	0.00282291
chr19:38043983:D_cg12024906	A	C	-0.023	8.9e-06	-0.0452	1.04e-08	-0.0388948	9.49e-07
rs320887_cg12024906	T	C	0.0229	2.02e-07	0.0468	1.52e-12	0.0431585	1.39e-08
rs256744_cg12024906	A	G	0.0265	2.73e-09	0.0503	1.11e-13	0.0435118	1.39e-08
rs10276536_cg16658412	T	C	0.0484	4.89e-09	0.029	0.0002557	-0.0261822	0.00356646
rs1132356_cg06458258	A	C	0.0713	5.34e-35	0.044	2.46e-17	0.0416866	0.00173424
rs7256876_cg12024906	A	G	0.0188	5.81e-05	0.0422	2.75e-09	-0.0310284	2.07e-05
rs7787341_cg16658412	C	G	0.0762	3e-22	0.0547	2.02e-12	0.0289291	0.00501868
rs34040190_cg16658412	A	G	0.079	7.8e-24	0.0582	6.51e-14	0.0245468	0.0303512
rs320888_cg12024906	A	G	0.0236	1.05e-07	0.0485	3.15e-13	0.0431847	1.38e-08
rs7787359_cg16658412	A	G	-0.048	6.84e-09	-0.0287	0.0003003	-0.0261488	0.00374839
rs79071992_cg12024906	T	C	0.0224	6.42e-07	0.0421	1.04e-09	-0.0225343	0.00134375
rs62436669_cg16658412	A	G	0.0793	6.75e-24	0.0585	5.33e-14	0.0297609	0.00870267
rs4806408_cg12024906	T	C	0.0226	4.99e-07	0.0426	7.26e-10	-0.0206697	0.00311589
rs11246055_cg08000731	A	G	-0.0078	0.1651	0.0043	0.4807	0.0395123	0.00837196
rs8107507_cg12024906	T	C	-0.0296	2.55e-11	-0.0516	4.23e-14	-0.0318197	3.65e-06
rs7200378_cg06458258	T	C	0.0951	1.49e-58	0.0663	1.38e-36	0.0625024	2.64e-05
rs35998183_cg12024906	T	G	0.0226	4.98e-07	0.0426	7.28e-10	-0.0206697	0.00311589
rs11248872_cg06458258	A	G	0.0732	1.16e-36	0.0461	7.45e-19	0.0417156	0.00172626
rs75662394_cg12024906	A	G	0.0194	3.01e-05	0.0423	1.91e-09	-0.0329276	9.65e-06
rs17244713_cg12024906	A	G	-0.0225	6.47e-07	-0.0446	9.05e-11	-0.0392993	3.62e-07
rs73031330_cg12024906	T	C	0.0225	5.9e-07	0.0443	1.01e-10	-0.0385581	6.44e-07
rs112210395_cg12024906	T	C	0.0206	1.55e-05	0.0466	6.75e-11	-0.0389172	1.07e-06
rs8110796_cg12024906	T	C	0.0227	4.96e-07	0.0427	7.15e-10	-0.0215079	0.00242964
rs111827672_cg12024906	A	T	0.0204	1.73e-05	0.0458	1.45e-10	-0.0395277	4.52e-07
rs4984995_cg01221157	T	C	-0.0366	1.64e-22	-0.0252	1.23e-11	0.0323789	0.00226008
rs7250507_cg12024906	A	T	-0.0226	4.99e-07	-0.0426	7.26e-10	-0.0206697	0.00311589
rs7255576_cg12024906	A	G	0.0226	5e-07	0.0426	7.21e-10	-0.0206697	0.00311589
rs11084875_cg12024906	T	C	-0.0228	5.55e-07	-0.0428	9.91e-10	-0.0217447	0.00236123
rs862234_cg12024906	T	G	-0.0249	2.34e-08	-0.0493	2.02e-13	0.0432788	1.11e-08
rs1226598_cg12024906	A	G	-0.0292	6.27e-11	-0.0522	2.08e-14	-0.0294098	1.19e-05
rs10419643_cg12024906	A	G	-0.0226	4.98e-07	-0.0426	7.28e-10	-0.0206697	0.00311589
rs7259513_cg12024906	A	G	0.0188	5.76e-05	0.0422	2.67e-09	-0.0310284	2.07e-05
rs11767036_cg16658412	C	G	-0.0792	2.88e-23	-0.0584	1.21e-13	0.0313701	0.00583821
rs2090804_cg12024906	A	G	-0.0224	5.73e-06	-0.0426	2.18e-08	-0.0218926	0.00363175
rs6951956_cg16658412	A	G	0.0556	4.86e-12	0.0364	2.84e-06	0.0372758	0.000148989
rs4332037_cg16658412	T	C	0.0792	6.39e-24	0.0586	4.53e-14	0.0275712	0.00822729
rs1227663_cg21244580	A	C	-0.0457	1.02e-07	-0.078	1.47e-22	0.0332675	0.00356238
rs35579954_cg12024906	T	C	-0.0227	4.93e-07	-0.0427	7.05e-10	-0.0206697	0.00311589
rs851528_cg12024906	T	G	-0.0248	8.09e-08	-0.0448	3.27e-10	-0.0271573	0.000572525
rs12980849_cg12024906	T	C	0.022	2.29e-06	0.0434	1.1e-09	-0.0225189	0.00170928
rs55856280_cg12024906	T	C	0.0202	2.13e-05	0.0453	2.42e-10	-0.0401165	2.69e-07
rs4805202_cg12024906	A	G	0.0227	4.96e-07	0.0427	7.15e-10	-0.0206697	0.00311589
rs2385375_cg12024906	C	G	0.0227	4.95e-07	0.0427	7.1e-10	-0.0193386	0.00721131
rs56080874_cg12024906	T	C	0.0204	1.84e-05	0.0459	1.44e-10	-0.0382523	1.08e-06
rs7252940_cg12024906	A	G	-0.0227	4.93e-07	-0.0427	7.05e-10	-0.0206697	0.00311589
rs78241494_cg12024906	T	C	-0.0204	1.78e-05	-0.0457	1.53e-10	-0.0401909	2.47e-07
rs4721142_cg16658412	T	C	-0.0746	8.22e-21	-0.0531	1.51e-11	0.0286213	0.00568235
rs11666786_cg12024906	T	C	0.0227	4.96e-07	0.0427	7.15e-10	-0.0215233	0.00241644
rs55755939_cg12024906	T	C	-0.0271	1.25e-09	-0.0528	3.7e-15	-0.0446771	3.67e-09
rs11766944_cg16658412	A	G	0.0809	1.31e-28	0.0614	3.28e-17	0.0229282	0.0192464
rs4805204_cg12024906	A	G	0.0227	4.93e-07	0.0426	7.25e-10	-0.0206697	0.00311589
rs8101610_cg12024906	T	G	0.0225	5.9e-07	0.0443	1.01e-10	-0.0385581	6.44e-07
rs77675231_cg12024906	A	G	0.0224	6.42e-07	0.0421	1.04e-09	-0.0225343	0.00134375
rs7248132_cg12024906	T	C	0.0242	5.58e-08	0.0446	7.4e-11	-0.021476	0.00231085
rs35162188_cg12024906	A	G	0.0227	4.94e-07	0.0427	7.14e-10	-0.0193419	0.00721039
rs62442899_cg16658412	T	C	0.0792	1.12e-23	0.0585	6.67e-14	0.0309806	0.00601554
rs62442895_cg16658412	A	G	0.0795	6.69e-24	0.0587	5.24e-14	0.0311229	0.00571575
rs62435159_cg16658412	A	G	0.0556	3.14e-12	0.0357	3.95e-06	0.0400247	2.47e-05
rs1533829_cg16658412	A	G	-0.0483	6.23e-09	-0.0285	0.0003415	-0.026005	0.00381052
rs6510587_cg12024906	A	G	0.0225	1.03e-06	0.0417	4.03e-09	-0.0174867	0.0162881
rs1402468_cg12024906	A	T	0.0233	2.44e-07	0.0441	1.76e-10	0.0206697	0.00311589
rs4984644_cg06458258	T	C	0.0884	2.87e-47	0.0608	1.76e-29	0.059795	3.87e-05
rs1047333_cg12024906	A	G	0.0189	5.8e-05	0.0417	4.61e-09	-0.0412062	4.92e-08
rs10408359_cg12024906	A	G	-0.0221	1.08e-06	-0.0424	1.1e-09	-0.0190507	0.00756459
rs6510591_cg12024906	A	G	-0.0227	4.96e-07	-0.0427	7.15e-10	-0.0215048	0.00243328
rs4984820_cg06458258	T	C	0.0931	1.05e-54	0.0643	1.06e-33	0.0607567	3.64e-05
chr19:37685208:I_cg12024906	A	C	-0.0247	1.22e-06	-0.0461	3.7e-09	-0.0231793	0.00100565
rs10267593_cg16658412	A	G	0.0799	1.63e-23	0.0587	1.14e-13	0.0294843	0.00618912
rs28528332_cg12024906	T	C	0.0227	4.94e-07	0.0427	7.2e-10	-0.0206697	0.00311589
rs12462487_cg12024906	C	G	0.0273	9.57e-10	0.0532	2.07e-15	-0.045116	1.94e-09
rs73050128_cg16658412	A	C	0.0799	1.59e-23	0.0587	1.13e-13	0.0262219	0.0201837
rs11763813_cg16658412	T	C	0.0835	5.84e-28	0.0633	6.61e-17	0.0268683	0.00913714
rs8111790_cg12024906	C	G	-0.0225	5.9e-07	-0.0443	1.01e-10	-0.0385581	6.44e-07
rs74770693_cg12024906	C	G	-0.0208	1.09e-05	-0.0466	5.93e-11	-0.0383435	1.04e-06
rs4017785_cg06458258	T	C	0.0951	8.55e-59	0.0659	5.52e-36	0.0618123	3.71e-05
rs60346318_cg16658412	C	G	-0.0762	3.12e-22	-0.0547	2.06e-12	0.0289291	0.00501868
rs6461009_cg16658412	T	C	0.0763	8.4e-23	0.0565	1.58e-13	-0.0295572	0.00896632
rs8109501_cg12024906	A	G	0.0226	5e-07	0.0426	7.21e-10	-0.0206697	0.00311589
rs11673344_cg12024906	A	G	-0.0196	2.44e-05	-0.0425	1.48e-09	-0.0329252	9.62e-06
rs10853950_cg12024906	A	G	-0.0226	5e-07	-0.0426	7.21e-10	-0.0205625	0.00377305
rs55825113_cg12024906	A	C	-0.023	4.2e-07	-0.044	2.42e-10	-0.0205918	0.00327438
rs56277404_cg12024906	T	C	0.0225	6.21e-07	0.0443	1.02e-10	-0.0385517	6.48e-07
rs4318206_cg06458258	A	C	0.0924	1.1e-55	0.063	2.53e-32	0.0651299	1.67e-05
rs11770612_cg16658412	A	C	-0.0762	3e-22	-0.0547	2.02e-12	0.0289291	0.00501868
chr19:37629795:D_cg12024906	A	C	-0.0166	0.002833	-0.0392	4.03e-06	-0.02759	0.000144013
rs4806409_cg12024906	A	G	-0.0226	5e-07	-0.0426	7.21e-10	-0.0206697	0.00311589
rs10241537_cg16658412	A	G	-0.0495	2.03e-09	-0.03	0.0001535	-0.0259978	0.0038032
rs7791637_cg16658412	A	G	0.0762	3e-22	0.0547	2.02e-12	0.0286237	0.00568675
rs17244769_cg12024906	C	G	-0.0225	5.88e-07	-0.0443	1.01e-10	-0.038573	6.43e-07
rs11879644_cg12024906	C	G	-0.0227	4.93e-07	-0.0426	7.25e-10	-0.0206697	0.00311589
rs1962889_cg12024906	A	G	-0.0188	5.21e-05	-0.041	5.64e-09	-0.0329252	9.62e-06
rs502546_cg12024906	A	G	0.0271	1.91e-09	0.0521	2.28e-14	0.0447401	3.59e-09
rs4721321_cg16658412	A	G	-0.047	1.53e-08	-0.0279	0.000455	-0.0258158	0.00408129
rs7259332_cg12024906	T	G	0.0226	5.05e-07	0.0426	7.37e-10	-0.0206697	0.00311589
rs11248874_cg06458258	A	G	0.0951	1.83e-58	0.0663	1.52e-36	0.0610652	3.27e-05
rs76806623_cg12024906	T	C	0.0203	1.86e-05	0.0457	1.64e-10	-0.0384447	9.97e-07
rs320876_cg12024906	C	G	0.0248	2.65e-08	0.0491	2.62e-13	0.0414656	7.4e-08
rs139818320_cg12024906	T	C	0.0227	1.4e-06	0.0448	4.32e-10	-0.019414	0.00622053
rs78475814_cg12024906	A	G	0.0234	4.25e-07	0.0419	4.8e-09	-0.021767	0.00210725
rs7257354_cg12024906	A	G	0.0257	9.23e-09	0.0489	4.9e-13	-0.0441799	1.06e-09
rs12599336_cg06458258	A	G	-0.0939	1.13e-56	-0.0658	3.44e-36	0.0647523	2.08e-05
rs111543213_cg12024906	A	C	0.0183	0.0001082	0.0399	3e-08	-0.0330108	2.4e-05
rs4719332_cg16658412	A	G	0.0762	2.96e-22	0.0547	2e-12	0.0289291	0.00501868
rs112401881_cg12024906	T	C	0.0204	1.57e-05	0.0462	7.48e-11	-0.0401909	2.47e-07
rs1403175_cg16658412	A	T	0.0799	1.6e-23	0.0587	1.12e-13	-0.0260953	0.0207336
rs4721140_cg16658412	A	T	-0.076	5.54e-22	-0.0545	2.82e-12	0.0289291	0.00501868
rs7258360_cg12024906	A	G	0.0226	5.25e-07	0.0427	7.29e-10	-0.0206841	0.0031108
rs1234900_cg21244580	A	G	-0.0457	1.02e-07	-0.0779	1.53e-22	0.0332675	0.00356238
rs12462708_cg12024906	T	C	0.0273	9.73e-10	0.0532	2.18e-15	-0.0451153	1.92e-09
chr16:1414668:D_cg06458258	A	C	0.1009	4.13e-48	0.0714	7.57e-29	0.0439354	0.00130876
rs28432248_cg16658412	T	C	-0.0891	2.3e-31	-0.0673	1.98e-18	0.0266003	0.0086353
rs10420330_cg12024906	A	G	0.0233	2.4e-07	0.0441	1.73e-10	-0.0209551	0.00330983
rs138324521_cg16658412	T	C	0.0797	1.33e-24	0.0588	2.55e-14	0.0237984	0.0359348
rs8108727_cg12024906	T	C	-0.0188	5.83e-05	-0.0421	2.79e-09	-0.0314279	2.23e-05
rs11540540_cg12024906	A	C	-0.0203	1.85e-05	-0.0457	1.6e-10	-0.0385037	9.84e-07
rs17304703_cg12024906	A	G	0.0225	5.9e-07	0.0443	1.01e-10	-0.0385581	6.44e-07
rs17303902_cg12024906	T	C	-0.0225	5.9e-07	-0.0443	1.01e-10	-0.0385581	6.44e-07
rs10278591_cg16658412	T	C	0.0727	1.03e-19	0.0509	1.2e-10	0.0297176	0.00400478
chr19:38045122:D_cg12024906	A	C	-0.0236	5.71e-06	-0.0451	1.49e-08	-0.0390466	4.88e-07
rs7260599_cg12024906	A	C	-0.0226	4.97e-07	-0.0426	7.31e-10	-0.0206697	0.00311589
rs4805201_cg12024906	T	C	-0.0233	2.43e-07	-0.0441	1.76e-10	-0.0220954	0.00210734
rs1234250_cg12024906	T	C	-0.0228	2.37e-07	-0.0465	2.17e-12	0.0426908	4.92e-09
rs4805199_cg12024906	A	G	-0.0226	4.99e-07	-0.0426	7.23e-10	-0.0215103	0.00242832
rs7257135_cg12024906	A	G	0.0204	1.85e-05	0.0459	1.46e-10	-0.0382523	1.08e-06
rs4805203_cg12024906	A	G	0.0227	4.96e-07	0.0427	7.15e-10	-0.0206697	0.00311589
rs9923746_cg06458258	C	G	0.0951	1.49e-58	0.0663	1.4e-36	0.0627555	2.56e-05
rs10403728_cg12024906	C	G	0.0227	4.96e-07	0.0426	7.23e-10	0.0206697	0.00311589
rs10413360_cg12024906	T	C	0.0221	1.09e-06	0.0424	1.13e-09	-0.0190745	0.00751016
chr19:37581269:D_cg12024906	A	C	-0.0208	0.0001218	-0.0461	1.68e-08	-0.0393244	9.93e-07
rs17707446_cg12024906	C	G	0.0204	1.85e-05	0.0459	1.49e-10	-0.0389482	1.03e-06
rs7257633_cg12024906	C	G	0.0226	4.99e-07	0.0427	7.19e-10	-0.0214976	0.00244391
rs11770148_cg16658412	A	G	-0.082	3.85e-26	-0.0611	2.38e-15	0.0269239	0.0136073
rs3941872_cg12024906	C	G	0.0188	0.0005347	0.042	4.43e-07	-0.0424444	1.84e-06
rs112696813_cg12024906	T	C	-0.0196	3.34e-05	-0.0404	2.36e-08	-0.0190513	0.00993965
rs4254428_cg12024906	T	C	0.0226	5e-07	0.0426	7.21e-10	-0.0206697	0.00311589
rs73622783_cg12024906	T	C	-0.0191	4.47e-05	-0.0411	8.02e-09	-0.0344966	6.48e-06
rs3996323_cg16658412	T	G	0.0489	3.41e-09	0.0292	0.0002411	-0.0252003	0.00502838
rs1061756_cg12024906	A	G	-0.0225	5.9e-07	-0.0443	1.01e-10	-0.0403243	1.61e-07
rs8108429_cg12024906	A	C	-0.0232	2.65e-07	-0.0439	1.98e-10	-0.0213896	0.00231138
rs6510588_cg12024906	A	C	-0.0226	5e-07	-0.0426	7.21e-10	-0.0206697	0.00311589
rs256740_cg12024906	T	C	0.0265	2.77e-09	0.0502	1.15e-13	0.0433886	1.03e-08
rs10402907_cg12024906	T	G	0.0226	4.99e-07	0.0426	7.23e-10	-0.0215103	0.00242832
rs73025481_cg12024906	A	G	0.0271	1.28e-09	0.0528	3.52e-15	-0.0446961	3.62e-09
rs56403963_cg16658412	C	G	-0.0792	2.88e-23	-0.0584	1.2e-13	0.0313582	0.00585536
rs1879497_cg12024906	T	G	0.0187	6.36e-05	0.0419	3.51e-09	-0.0310284	2.07e-05
rs6947019_cg16658412	A	G	0.0792	6.44e-24	0.0585	4.69e-14	0.0308692	0.006138
rs10403718_cg12024906	A	C	-0.0227	4.92e-07	-0.0427	7.11e-10	-0.0207661	0.00297283
rs55754546_cg12024906	A	T	0.0225	5.9e-07	0.0443	1.01e-10	-0.0385581	6.44e-07
rs7259915_cg12024906	T	C	-0.0221	1.19e-06	-0.0425	1.12e-09	-0.0203794	0.00392888
rs7788921_cg16658412	A	C	0.0762	3e-22	0.0547	2.02e-12	0.0289291	0.00501868
rs320885_cg12024906	T	C	-0.024	7.77e-07	-0.0482	5.87e-11	-0.0471257	3.22e-09
rs12113633_cg16658412	A	G	0.0794	6.81e-24	0.0586	5.32e-14	0.0308437	0.0061286
rs256741_cg12024906	A	C	-0.0301	2.57e-11	-0.0508	3.49e-13	0.0301792	9.8e-06
rs6510593_cg12024906	A	G	-0.0226	5.03e-07	-0.0426	7.33e-10	-0.0206697	0.00311589
rs2118209_cg12024906	T	C	-0.0227	4.93e-07	-0.0426	7.25e-10	-0.0206697	0.00311589
rs10268609_cg16658412	T	G	-0.0799	1.6e-23	-0.0587	1.12e-13	-0.0286822	0.00798345
rs4239587_cg12024906	A	G	-0.0227	4.97e-07	-0.0427	7.13e-10	-0.0206697	0.00311589
rs55909413_cg12024906	T	C	0.0225	5.9e-07	0.0443	1.01e-10	-0.0385581	6.44e-07
rs11973114_cg16658412	A	G	0.0809	7.79e-25	0.0604	9.04e-15	0.0325603	0.00205952
rs7256746_cg12024906	T	C	-0.0188	5.21e-05	-0.041	5.64e-09	-0.0329252	9.62e-06
rs28728306_cg16658412	A	C	0.0799	1.58e-23	0.0587	1.12e-13	0.0262099	0.0202239
rs320881_cg12024906	A	G	-0.025	9.46e-09	-0.0483	2e-13	-0.0458492	1.88e-09
chr19:38043982:D_cg12024906	A	C	-0.0238	3.88e-06	-0.0451	1.29e-08	-0.0383799	2.17e-06
rs4805205_cg12024906	A	G	-0.0227	4.93e-07	-0.0426	7.25e-10	-0.0206697	0.00311589
rs8099987_cg12024906	T	C	-0.0227	4.96e-07	-0.0427	7.15e-10	-0.0215079	0.00242964
rs45626541_cg12024906	A	T	0.0194	2.98e-05	0.0422	1.94e-09	-0.0329276	9.65e-06
rs11083420_cg12024906	A	G	0.0273	9.32e-10	0.0532	2.07e-15	-0.0451213	1.98e-09
rs111927298_cg12024906	T	C	0.0195	2.76e-05	0.0421	2.37e-09	-0.0329265	9.63e-06
rs11982455_cg16658412	A	C	-0.0803	4.12e-25	-0.0595	1.19e-14	0.0292356	0.00628283
rs140922869_cg12024906	T	G	-0.0168	0.001903	-0.0394	1.81e-06	-0.0214338	0.00808509
rs12979386_cg12024906	A	G	-0.0224	5.77e-06	-0.0426	2.2e-08	-0.0209611	0.00531246
rs6510592_cg12024906	C	G	0.0227	4.96e-07	0.0427	7.15e-10	-0.0215048	0.00243328
rs55865869_cg12024906	C	G	-0.0225	5.9e-07	-0.0443	1.01e-10	-0.0385621	6.43e-07
chr19:37656469:D_cg12024906	A	C	-0.0216	4.92e-05	-0.0466	6.51e-09	-0.0404684	4.08e-07
rs8104282_cg12024906	T	C	-0.0225	5.9e-07	-0.0443	1.01e-10	-0.0385581	6.44e-07
rs2118208_cg12024906	A	T	0.0227	4.93e-07	0.0426	7.25e-10	-0.0206697	0.00311589
rs56210764_cg12024906	A	G	-0.0209	1.06e-05	-0.0468	5.4e-11	-0.0384781	9.82e-07
rs4806407_cg12024906	T	C	0.0226	5e-07	0.0426	7.21e-10	-0.0215452	0.0023966
rs7260386_cg12024906	A	T	0.0182	0.0001005	0.0407	9.77e-09	-0.0327736	6.33e-06
rs62444917_cg16658412	A	C	-0.0496	2.66e-09	-0.0305	0.0001365	-0.0208179	0.0305121
rs11767040_cg16658412	T	C	0.0792	2.88e-23	0.0584	1.21e-13	0.0313701	0.00583821
rs28705934_cg16658412	A	T	0.0761	5.16e-22	0.0546	2.61e-12	0.029786	0.00465673
rs55926714_cg12024906	A	G	-0.0273	9.7e-10	-0.0532	2.12e-15	-0.0451215	1.92e-09
rs1533736_cg12024906	A	G	-0.0203	1.72e-05	-0.0451	2.18e-10	-0.0404684	4.08e-07
rs2921561_cg12024906	A	G	-0.0258	8.33e-09	-0.049	4.69e-13	-0.0440134	1.35e-09
rs8105065_cg12024906	C	G	-0.0227	4.92e-07	-0.0427	7.1e-10	-0.0206697	0.00311589
rs55934553_cg16658412	T	C	-0.0763	3.09e-22	-0.0549	1.85e-12	0.0304255	0.00242334
rs12984458_cg12024906	T	C	0.0227	4.96e-07	0.0427	7.15e-10	-0.0206697	0.00311589
rs56330606_cg12024906	A	G	-0.0193	3.19e-05	-0.0423	1.86e-09	-0.0329398	1.02e-05
rs11084874_cg12024906	A	C	-0.0226	5e-07	-0.0426	7.21e-10	-0.0206697	0.00311589
rs8111285_cg12024906	A	G	-0.0227	4.96e-07	-0.0427	7.15e-10	-0.0215079	0.00242964
rs11671112_cg12024906	A	G	-0.0209	8.62e-06	-0.046	8.05e-11	-0.0404684	4.08e-07
rs12918814_cg06458258	T	C	0.0954	4.44e-58	0.0667	1.01e-36	0.0570351	0.00019197
rs7246022_cg12024906	A	G	-0.0227	4.96e-07	-0.0426	7.36e-10	-0.0206697	0.00311589
rs4805200_cg12024906	C	G	-0.0254	5.23e-07	-0.0469	1.8e-09	-0.0223681	0.00397796
rs11764040_cg16658412	C	G	0.0605	7.36e-15	0.0416	3.9e-08	0.0359616	7.66e-05
rs73048106_cg16658412	T	G	0.0792	1.24e-23	0.0584	7.76e-14	0.0302206	0.00757117
rs7255724_cg12024906	T	G	0.0226	4.16e-07	0.043	3.51e-10	-0.0225343	0.00134375
rs7253730_cg12024906	T	G	-0.0238	2.46e-07	-0.0442	4.52e-10	-0.021269	0.00299463
rs10413385_cg12024906	T	C	0.0227	5.56e-07	0.0438	2.91e-10	-0.0183696	0.0104244
rs60238952_cg16658412	A	G	-0.0547	7.26e-12	-0.0357	3.81e-06	0.0330247	0.000540164
chr19:37644051_cg12024906	T	C	-0.017	0.001969	-0.0387	3.91e-06	-0.0330985	1.24e-05
rs4806411_cg12024906	T	C	0.0226	5e-07	0.0426	7.21e-10	-0.0206697	0.00311589
rs11879645_cg12024906	T	C	0.0227	4.93e-07	0.0426	7.25e-10	-0.0206697	0.00311589
rs2092390_cg06458258	A	G	0.0951	9.42e-59	0.0659	6.42e-36	0.0643306	2.13e-05
rs3996325_cg16658412	T	C	-0.0484	5.05e-09	-0.0279	0.000456	-0.0267266	0.00367813
rs10408085_cg12024906	A	G	-0.0221	1.09e-06	-0.0424	1.13e-09	-0.0183214	0.00913508
rs57234495_cg16658412	A	G	0.0801	1.65e-24	0.0583	8.13e-14	0.0346494	0.000952003
rs7791299_cg16658412	T	C	-0.0794	7.36e-24	-0.0586	5.63e-14	0.0294458	0.00619004
rs9926835_cg06458258	T	C	0.095	1.86e-58	0.0663	1.39e-36	0.0611241	3.2e-05
rs7258650_cg12024906	T	C	0.0233	2.44e-07	0.0441	1.76e-10	-0.0208475	0.00347982
rs4719331_cg16658412	A	C	-0.0762	2.96e-22	-0.0547	2e-12	0.0288667	0.00509837
rs4806412_cg12024906	T	C	-0.0226	4.98e-07	-0.0426	7.28e-10	-0.0206697	0.00311589
rs10240470_cg16658412	T	G	-0.0792	6.47e-24	-0.0586	4.53e-14	-0.0308887	0.00611611
rs139500119_cg12024906	T	C	-0.0191	0.000152	-0.0467	6.87e-10	-0.038632	1.6e-06
rs56343212_cg12024906	T	C	0.0209	8.62e-06	0.046	8.05e-11	-0.0404684	4.08e-07
rs76350084_cg12024906	A	C	-0.0194	2.9e-05	-0.0422	2e-09	-0.0329276	9.65e-06
rs12972657_cg12024906	A	G	-0.0187	0.002117	-0.044	2.46e-06	0.0187472	0.0402004
rs7791899_cg16658412	T	C	-0.0794	7.54e-24	-0.0586	5.72e-14	0.0311099	0.0057053
rs4805204_cg05280698	A	G	0.0298	7.15e-11	0.0529	3.66e-13	-0.0200637	0.0156398
rs862234_cg05280698	T	G	-0.0315	9.49e-12	-0.0559	1.04e-14	0.0419785	4.61e-06
rs173003_cg24860092	A	C	-0.0091	0.007169	-0.0205	4.43e-10	-0.0172264	0.00279525
rs10406110_cg05280698	C	G	0.0299	5.82e-11	0.0532	2.29e-13	-0.0219494	0.00858092
rs12986089_cg24860092	A	G	-0.0078	0.02355	-0.0194	5.77e-09	-0.0143523	0.013562
rs8111790_cg05280698	C	G	-0.0282	1.77e-09	-0.049	3.8e-11	-0.0370464	6.99e-05
rs17244769_cg05280698	C	G	-0.0282	1.76e-09	-0.049	3.83e-11	-0.0371031	6.85e-05
rs111927298_cg05280698	T	C	0.0263	3.83e-08	0.0505	1.73e-11	-0.0326918	0.000236905
rs4806411_cg05280698	T	C	0.0298	7.24e-11	0.0529	3.63e-13	-0.0200637	0.0156398
rs76731065_cg07894352	A	C	-0.022	2.12e-13	-0.0341	1.73e-19	-0.019555	0.00277701
rs10408359_cg05280698	A	G	-0.0295	1.6e-10	-0.0531	3.77e-13	-0.0186692	0.0272404
rs11666786_cg05280698	T	C	0.0298	7.16e-11	0.0529	3.6e-13	-0.0210399	0.0124969
rs12984458_cg05280698	T	C	0.0298	7.16e-11	0.0529	3.6e-13	-0.0200637	0.0156398
rs7255724_cg05280698	T	G	0.0301	2.88e-11	0.053	1.94e-13	-0.0219494	0.00858092
rs8102037_cg07894352	A	G	0.0222	1.19e-13	0.0365	7.12e-23	-0.0183931	0.00590441
chr19:37598749:I_cg05280698	A	C	-0.0294	1.43e-09	-0.0526	3.35e-11	-0.0200723	0.0156132
rs7258650_cg05280698	T	C	0.0309	1.19e-11	0.054	1.08e-13	-0.0206362	0.014766
rs10425945_cg07894352	A	G	-0.0211	1.29e-12	-0.035	3.53e-21	-0.018302	0.00517935
rs6508712_cg05280698	T	G	-0.0342	3.61e-14	-0.0586	5.56e-16	-0.0324368	9.24e-05
rs67114471_cg07894352	C	G	0.0215	6.98e-13	0.0352	4.44e-21	-0.0187804	0.00379819
rs8111285_cg05280698	A	G	-0.0298	7.16e-11	-0.0529	3.6e-13	-0.0210159	0.0125832
rs256744_cg05280698	A	G	0.0327	1.41e-12	0.0568	6.07e-15	0.0405379	1.33e-05
rs10405450_cg07894352	T	C	-0.0218	1.42e-13	-0.0355	4.27e-22	-0.0190442	0.00402914
rs1879497_cg05280698	T	G	0.0257	1.11e-07	0.0501	3.73e-11	-0.0301151	0.000547471
rs320885_cg05280698	T	C	-0.029	1.45e-08	-0.0547	5.46e-12	-0.0434666	7.36e-06
rs35162188_cg05280698	A	G	0.0298	7.16e-11	0.0529	3.59e-13	-0.0186814	0.028635
rs11671112_cg05280698	A	G	-0.0283	5.42e-09	-0.0544	5.54e-13	-0.039448	4.01e-05
rs35998183_cg05280698	T	G	0.0298	7.23e-11	0.0529	3.68e-13	-0.0200637	0.0156398
rs8104994_cg05280698	A	T	0.0282	1.77e-09	0.049	3.8e-11	-0.0370464	6.99e-05
chr19:44751129:D_cg07894352	A	C	-0.0232	1.65e-12	-0.04	9.38e-20	-0.0171452	0.00935486
rs75662394_cg05280698	A	G	0.0263	4e-08	0.0507	1.38e-11	-0.0326945	0.000236924
rs1047333_cg05280698	A	G	0.0258	1.03e-07	0.0506	2.36e-11	-0.0407451	7.54e-06
rs7256746_cg05280698	T	C	-0.0252	1.42e-07	-0.0498	3.16e-11	-0.032689	0.000236895
rs320876_cg05280698	C	G	0.0315	1.03e-11	0.0557	1.4e-14	0.0411141	9.26e-06
rs7252577_cg07894352	T	C	0.0225	1e-13	0.0347	1.5e-19	-0.0228429	0.000491398
rs55865869_cg05280698	C	G	-0.0282	1.77e-09	-0.049	3.8e-11	-0.0370609	6.96e-05
rs2125579_cg07894352	T	G	-0.0218	3.1e-13	-0.0339	2.12e-19	-0.019555	0.00277701
rs11670374_cg05280698	T	C	-0.0277	1.73e-08	-0.054	1.6e-12	-0.0367063	0.000103029
rs6510592_cg05280698	C	G	0.0298	7.16e-11	0.0529	3.6e-13	-0.0210121	0.0125989
rs10402907_cg05280698	T	G	0.0298	7.24e-11	0.0529	3.64e-13	-0.0210162	0.0125867
rs4805199_cg05280698	A	G	-0.0298	7.24e-11	-0.0529	3.64e-13	-0.0210162	0.0125867
chr19:37685208:I_cg05280698	A	C	-0.0314	2.47e-10	-0.0565	2.93e-12	-0.0234465	0.00507521
rs10408085_cg05280698	A	G	-0.0295	1.6e-10	-0.0531	3.86e-13	-0.0178591	0.0320323
rs12975546_cg07894352	A	G	0.0213	1.44e-12	0.0343	7.03e-20	-0.019555	0.00277701
rs2369666_cg01962183	T	C	-0.0069	0.1998	-0.026	0.000185	0.0120099	0.021665
rs11084874_cg05280698	A	C	-0.0298	7.24e-11	-0.0529	3.63e-13	-0.0200637	0.0156398
rs7259332_cg05280698	T	G	0.0298	6.98e-11	0.0529	3.47e-13	-0.0200637	0.0156398
rs7508523_cg07894352	T	C	0.0191	6.87e-11	0.0305	3.26e-16	-0.0179573	0.0045885
rs74770693_cg05280698	C	G	-0.0281	8.65e-09	-0.0549	4.62e-13	-0.0365681	0.000107056
rs8110796_cg05280698	T	C	0.0298	7.16e-11	0.0529	3.6e-13	-0.0210159	0.0125832
rs6509150_cg07894352	A	G	-0.0216	4.58e-13	-0.0338	2.34e-19	-0.019555	0.00277701
rs1234251_cg05280698	C	G	0.0258	8.52e-08	0.0505	1.93e-11	-0.032689	0.000236895
rs4806409_cg05280698	A	G	-0.0298	7.24e-11	-0.0529	3.63e-13	-0.0200637	0.0156398
rs1402468_cg05280698	A	T	0.0309	1.2e-11	0.054	1.08e-13	0.0200637	0.0156398
rs8108429_cg05280698	A	C	-0.0309	1.16e-11	-0.0541	1e-13	-0.0207928	0.0126203
rs7248114_cg07894352	A	G	0.0211	1.11e-12	0.0351	1.56e-21	-0.0192747	0.00346029
rs11540540_cg05280698	A	C	-0.0277	1.68e-08	-0.0539	1.64e-12	-0.0367359	0.000102888
rs256741_cg05280698	A	C	-0.0354	1.64e-14	-0.0577	1.19e-14	0.0304936	0.000182442
rs7255576_cg05280698	A	G	0.0298	7.24e-11	0.0529	3.63e-13	-0.0200637	0.0156398
rs111827672_cg05280698	A	T	0.028	1.13e-08	0.0543	1e-12	-0.0374552	7.22e-05
rs7253730_cg05280698	T	G	-0.0305	1.61e-10	-0.053	2.31e-12	-0.0188673	0.0268875
rs7246022_cg05280698	A	G	-0.0298	7.22e-11	-0.0529	3.72e-13	-0.0200637	0.0156398
rs7258360_cg05280698	A	G	0.0297	8.23e-11	0.0529	3.82e-13	-0.0200994	0.0155073
rs78475814_cg05280698	A	G	0.0296	3.75e-10	0.0522	4.37e-12	-0.0212224	0.0115922
rs10403728_cg05280698	C	G	0.0298	7.2e-11	0.0529	3.64e-13	0.0200637	0.0156398
rs8108934_cg07894352	C	G	0.0209	3.45e-12	0.0336	6.6e-19	-0.0190183	0.00330057
rs76806623_cg05280698	T	C	0.0277	1.68e-08	0.0539	1.71e-12	-0.0366727	0.000104057
rs55755939_cg05280698	T	C	-0.0332	5.35e-13	-0.0604	3.97e-17	-0.0420044	5.05e-06
rs2385373_cg05280698	T	C	-0.0298	7.11e-11	-0.053	3.75e-13	-0.0207607	0.0149182
rs2279072_cg07894352	T	C	-0.0223	6.24e-14	-0.0367	1.38e-23	-0.0185101	0.00505129
rs10413360_cg05280698	T	C	0.0295	1.6e-10	0.0531	3.81e-13	-0.0187029	0.0270161
rs8109501_cg05280698	A	G	0.0298	7.24e-11	0.0529	3.63e-13	-0.0200637	0.0156398
rs231237_cg24860092	A	G	0.0105	0.002492	0.0228	4.19e-12	-0.0144875	0.011624
rs2921561_cg05280698	A	G	-0.0309	2.62e-11	-0.0567	4.98e-15	-0.041704	2.35e-06
chr19:37629795:D_cg05280698	A	C	-0.022	7.47e-05	-0.0478	8.56e-08	-0.0261933	0.00249382
rs1105561_cg07894352	T	C	-0.0211	1.91e-12	-0.0338	3.13e-19	-0.0187605	0.00366302
rs142098487_cg07894352	T	G	-0.0214	4.42e-13	-0.0343	1.57e-20	-0.0187842	0.00431035
rs4414605_cg05280698	A	G	-0.0287	1.97e-09	-0.0526	4.02e-12	-0.0185944	0.0295577
rs7257135_cg05280698	A	G	0.0277	1.71e-08	0.0541	1.44e-12	-0.0364602	0.000110485
rs256740_cg05280698	T	C	0.0327	1.42e-12	0.0568	6.19e-15	0.0404255	1.11e-05
rs2232801_cg07894352	C	G	0.0211	1.49e-12	0.0351	3.11e-21	-0.0192833	0.00344041
rs2051058_cg07894352	C	G	-0.0191	6.65e-11	-0.0306	2.9e-16	0.0191444	0.00282027
rs1061756_cg05280698	A	G	-0.0282	1.77e-09	-0.049	3.8e-11	-0.0384373	3.46e-05
rs851528_cg05280698	T	G	-0.0311	3.82e-11	-0.0504	4.6e-11	-0.0225158	0.0169244
rs4805201_cg05280698	T	C	-0.0309	1.19e-11	-0.054	1.08e-13	-0.0227389	0.00760888
rs111543213_cg05280698	A	C	0.0244	6e-07	0.049	1.53e-10	-0.0323722	0.000524957
rs2168989_cg07894352	T	G	0.0212	7.52e-13	0.0352	7.82e-22	-0.0192833	0.00344041
chr19:37645575:D_cg05280698	A	C	-0.0293	1.3e-09	-0.0527	2.53e-11	-0.0219494	0.00858092
rs79071992_cg05280698	T	C	0.0296	7.76e-11	0.0527	3.61e-13	-0.0219494	0.00858092
rs56343212_cg05280698	T	C	0.0283	5.42e-09	0.0544	5.54e-13	-0.039448	4.01e-05
rs55856280_cg05280698	T	C	0.0277	1.55e-08	0.0538	1.68e-12	-0.0383628	4.44e-05
chr19:44711593:I_cg07894352	A	C	-0.0226	2.98e-13	-0.0391	3.11e-21	-0.0190442	0.00402914
rs12462557_cg07894352	A	G	0.0216	4.58e-13	0.0338	2.34e-19	-0.019555	0.00277701
rs73025481_cg05280698	A	G	0.0332	5.49e-13	0.0604	3.78e-17	-0.0420172	5.02e-06
rs6510591_cg05280698	A	G	-0.0298	7.16e-11	-0.0529	3.6e-13	-0.0210121	0.0125989
rs8099987_cg05280698	T	C	-0.0298	7.16e-11	-0.0529	3.6e-13	-0.0210159	0.0125832
rs2090805_cg05280698	T	C	0.0303	1.19e-10	0.0541	4.87e-13	-0.0205042	0.014234
rs11666897_cg05280698	A	G	-0.0289	4.63e-09	-0.0516	4.12e-11	-0.0316068	0.000554047
rs7257354_cg05280698	A	G	0.0306	3.65e-11	0.0565	5.62e-15	-0.0417264	2.23e-06
rs4806408_cg05280698	T	C	0.0298	7.23e-11	0.0529	3.66e-13	-0.0200637	0.0156398
rs7251682_cg07894352	A	G	0.0217	1.83e-13	0.0355	2.98e-22	-0.0186247	0.00488477
rs11879645_cg05280698	T	C	0.0298	7.15e-11	0.0529	3.66e-13	-0.0200637	0.0156398
rs12462723_cg07894352	T	C	0.0216	4.58e-13	0.0338	2.34e-19	-0.019555	0.00277701
rs12972784_cg07894352	T	C	0.0208	2.96e-12	0.034	5.56e-20	-0.0192366	0.00300893
rs10403718_cg05280698	A	C	-0.0298	7.13e-11	-0.0529	3.55e-13	-0.0202441	0.0147017
rs4254428_cg05280698	T	C	0.0298	7.24e-11	0.0529	3.63e-13	-0.0200637	0.0156398
rs17304703_cg05280698	A	G	0.0282	1.77e-09	0.049	3.8e-11	-0.0370464	6.99e-05
rs9304640_cg07894352	T	C	0.0217	1.83e-13	0.0355	2.8e-22	-0.0185101	0.00505129
rs112401881_cg05280698	T	C	0.028	9.27e-09	0.055	3.21e-13	-0.0384431	4.21e-05
rs12980565_cg07894352	A	G	-0.0213	1.42e-12	-0.0343	6.76e-20	-0.0184556	0.00434864
rs10423306_cg07894352	A	G	0.0217	1.85e-13	0.0354	2.95e-22	-0.0185101	0.00505129
rs8109462_cg07894352	T	C	0.0217	3.57e-13	0.034	2e-19	-0.019555	0.00277701
rs320888_cg05280698	A	G	0.0303	6.03e-11	0.0571	9.23e-16	0.0421856	4.44e-06
rs79833657_cg07894352	A	G	-0.0217	5.17e-11	-0.0382	1.41e-21	-0.0152045	0.0287807
rs2242522_cg24860092	T	G	-0.009	0.008408	-0.0208	2.37e-10	0.0143112	0.0136134
chr19:37656469:D_cg05280698	A	C	-0.0275	1.57e-07	-0.0544	1.07e-10	-0.039448	4.01e-05
rs12979386_cg05280698	A	G	-0.0299	2.67e-09	-0.0529	4.7e-11	-0.0189057	0.0343411
rs10853950_cg05280698	A	G	-0.0298	7.24e-11	-0.0529	3.63e-13	-0.0199933	0.0176316
rs6510587_cg05280698	A	G	0.0288	7.78e-10	0.0506	1.64e-11	-0.0208383	0.0151857
rs1962889_cg05280698	A	G	-0.0252	1.42e-07	-0.0498	3.16e-11	-0.032689	0.000236895
rs1061753_cg05280698	A	G	0.0282	1.77e-09	0.049	3.8e-11	-0.0370464	6.99e-05
rs112263309_cg05280698	A	C	-0.0244	1.42e-06	-0.0514	4.74e-11	-0.0314552	0.000384345
rs4802218_cg07894352	T	G	-0.0221	1.84e-13	-0.0342	1.66e-19	-0.019555	0.00277701
rs320887_cg05280698	T	C	0.0296	1.12e-10	0.0535	6.56e-14	0.0421588	4.48e-06
rs45626541_cg05280698	A	T	0.0263	3.96e-08	0.0507	1.4e-11	-0.0326945	0.000236924
rs7245882_cg05280698	A	G	0.0298	7.19e-11	0.0529	3.59e-13	-0.0188059	0.0296329
rs56277404_cg05280698	T	C	0.0282	1.85e-09	0.049	3.92e-11	-0.0370335	7.04e-05
rs17244713_cg05280698	A	G	-0.0283	1.82e-09	-0.0494	3.44e-11	-0.036909	7.41e-05
rs8101032_cg07894352	T	C	0.0213	1.41e-12	0.0344	6.68e-20	-0.019555	0.00277701
rs10775542_cg07894352	A	T	-0.0217	4.15e-13	-0.0339	2.26e-19	-0.019555	0.00277701
rs10410086_cg07894352	A	C	-0.0218	1.4e-13	-0.0355	4.17e-22	-0.0190442	0.00402914
rs10413385_cg05280698	T	C	0.0306	2.82e-11	0.0542	1.19e-13	-0.0182654	0.0315487
rs2090804_cg05280698	A	G	-0.0299	2.67e-09	-0.0529	4.67e-11	-0.0200872	0.0247367
rs78241494_cg05280698	T	C	-0.0279	1.17e-08	-0.0542	1.07e-12	-0.0384431	4.21e-05
rs77675231_cg05280698	A	G	0.0296	7.76e-11	0.0527	3.61e-13	-0.0219494	0.00858092
rs11084875_cg05280698	T	C	-0.03	8.15e-11	-0.0532	4.85e-13	-0.0210924	0.0130064
rs2385375_cg05280698	C	G	0.0298	7.17e-11	0.0529	3.57e-13	-0.0186784	0.0286356
rs55909413_cg05280698	T	C	0.0282	1.77e-09	0.049	3.8e-11	-0.0370464	6.99e-05
rs4805203_cg05280698	A	G	0.0298	7.16e-11	0.0529	3.6e-13	-0.0200637	0.0156398
rs12459795_cg07894352	A	G	-0.0207	6.2e-12	-0.0338	2.42e-19	-0.0191995	0.00296618
rs1226598_cg05280698	A	G	-0.0348	3.25e-14	-0.0608	5.55e-17	-0.0293978	0.000247396
rs7250507_cg05280698	A	T	-0.0298	7.23e-11	-0.0529	3.66e-13	-0.0200637	0.0156398
rs7256876_cg05280698	A	G	0.0258	1.01e-07	0.0505	2.51e-11	-0.0301151	0.000547471
rs76350084_cg05280698	A	C	-0.0263	3.87e-08	-0.0506	1.45e-11	-0.0326945	0.000236924
rs56080874_cg05280698	T	C	0.0277	1.7e-08	0.0541	1.41e-12	-0.0364602	0.000110485
rs11083420_cg05280698	A	G	0.0335	3.27e-13	0.0609	2.05e-17	-0.0424155	3.57e-06
rs4806407_cg05280698	T	C	0.0298	7.24e-11	0.0529	3.63e-13	-0.0210736	0.0123736
rs2385374_cg05280698	C	G	-0.0298	7.22e-11	-0.0529	3.6e-13	-0.0191271	0.0264836
rs1533736_cg05280698	A	G	-0.0272	2.32e-08	-0.0537	1.25e-12	-0.039448	4.01e-05
rs11667521_cg07894352	A	G	-0.0209	3.14e-12	-0.0336	3.53e-19	-0.019555	0.00277701
rs7259513_cg05280698	A	G	0.0258	1e-07	0.0505	2.42e-11	-0.0301151	0.000547471
rs320881_cg05280698	A	G	-0.0313	3.65e-12	-0.0548	8.9e-15	-0.0425264	4.81e-06
rs4805205_cg05280698	A	G	-0.0298	7.15e-11	-0.0529	3.66e-13	-0.0200637	0.0156398
rs11879644_cg05280698	C	G	-0.0298	7.15e-11	-0.0529	3.66e-13	-0.0200637	0.0156398
chr19:37581269:D_cg05280698	A	C	-0.0269	4.76e-07	-0.0529	8.2e-10	-0.0373349	0.000112483
rs7260386_cg05280698	A	T	0.0249	2.78e-07	0.0495	5.59e-11	-0.0318937	0.000243278
rs141781111_cg07894352	A	G	0.0186	2.18e-10	0.0302	6.64e-16	-0.018737	0.00306132
rs2118208_cg05280698	A	T	0.0298	7.15e-11	0.0529	3.66e-13	-0.0200637	0.0156398
rs8105065_cg05280698	C	G	-0.0298	7.09e-11	-0.0529	3.58e-13	-0.0200637	0.0156398
rs8105621_cg05280698	A	T	-0.0298	7.09e-11	-0.0529	3.58e-13	-0.0200637	0.0156398
rs807479_cg24860092	T	C	0.0087	0.01036	0.0202	6.59e-10	-0.0152419	0.0087707
rs7248132_cg05280698	T	C	0.0312	6.03e-12	0.0539	1.02e-13	-0.020415	0.0147824
rs4805200_cg05280698	C	G	-0.0307	3.8e-09	-0.0558	1.69e-11	-0.0204867	0.0264409
rs35579954_cg05280698	T	C	-0.0298	7.09e-11	-0.0529	3.55e-13	-0.0200637	0.0156398
rs12980849_cg05280698	T	C	0.029	1.11e-09	0.0535	9.94e-13	-0.0219801	0.00995476
rs12462708_cg05280698	T	C	0.0334	3.36e-13	0.0608	2.16e-17	-0.0424101	3.51e-06
rs8106766_cg07894352	T	C	0.0216	4.68e-13	0.0338	2.36e-19	-0.019555	0.00277701
rs56210764_cg05280698	A	G	-0.0282	8.28e-09	-0.0551	3.97e-13	-0.0367063	0.000103029
rs112210395_cg05280698	T	C	0.0278	1.38e-08	0.0551	4.49e-13	-0.0373381	9.85e-05
chr19:37623718:D_cg05280698	A	C	-0.0294	1.42e-09	-0.0526	3.3e-11	-0.0210159	0.0125832
rs2014501_cg07894352	A	G	-0.0223	1.46e-13	-0.0346	1.32e-19	-0.021977	0.000927134
rs7260304_cg07894352	A	G	0.0211	8.51e-13	0.0348	1.13e-21	-0.0188587	0.00421386
rs2356727_cg07894352	T	C	-0.0182	7.32e-10	-0.0298	3.37e-15	-0.0181743	0.00390403
rs3941872_cg05280698	C	G	0.0267	2.1e-06	0.0516	5.89e-09	-0.0408783	0.000129818
chr19:37608609:D_cg05280698	A	C	-0.0274	9.57e-08	-0.052	4.79e-10	-0.0204491	0.0163263
rs8107507_cg05280698	T	C	-0.0347	2.1e-14	-0.0593	3.37e-16	-0.0324688	7.64e-05
rs73031330_cg05280698	T	C	0.0282	1.77e-09	0.049	3.8e-11	-0.0370464	6.99e-05
rs2279073_cg07894352	T	C	-0.0219	2.82e-13	-0.0354	2.3e-21	-0.0184556	0.00434864
rs55926714_cg05280698	A	G	-0.0334	3.34e-13	-0.0608	2.09e-17	-0.0424185	3.5e-06
rs11673344_cg05280698	A	G	-0.0264	3.11e-08	-0.051	9.3e-12	-0.032689	0.000236895
rs2051059_cg07894352	T	C	0.0214	6.98e-13	0.0344	1.81e-20	-0.0190292	0.00388293
rs141591092_cg07894352	T	C	-0.0225	1.96e-14	-0.0359	2.64e-22	-0.0180215	0.00580682
rs7257633_cg05280698	C	G	0.0298	7.21e-11	0.0529	3.62e-13	-0.0210067	0.01263
rs179570_cg24860092	A	G	-0.0086	0.01127	-0.0203	5.9e-10	-0.0145579	0.0120163
rs56330606_cg05280698	A	G	-0.0262	4.28e-08	-0.0507	1.35e-11	-0.0308822	0.000560379
rs17303902_cg05280698	T	C	-0.0282	1.77e-09	-0.049	3.8e-11	-0.0370464	6.99e-05
rs4806412_cg05280698	T	C	-0.0298	7.23e-11	-0.0529	3.68e-13	-0.0200637	0.0156398
rs8105073_cg07894352	T	C	-0.0218	2.39e-13	-0.034	1.22e-19	-0.0216099	0.000924129
rs8108727_cg05280698	T	C	-0.0258	1.02e-07	-0.0504	2.56e-11	-0.030731	0.000519925
rs4803694_cg07894352	A	G	0.0216	4.58e-13	0.0338	2.34e-19	-0.019555	0.00277701
rs6510588_cg05280698	A	C	-0.0298	7.24e-11	-0.0529	3.63e-13	-0.0200637	0.0156398
rs502546_cg05280698	A	G	0.0332	1.18e-12	0.0597	3.03e-16	0.0421441	4.76e-06
rs4592768_cg07894352	A	G	-0.0194	4.78e-11	-0.0313	1.26e-16	-0.0191444	0.00282027
rs4805202_cg05280698	A	G	0.0298	7.16e-11	0.0529	3.6e-13	-0.0200637	0.0156398
rs28528332_cg05280698	T	C	0.0298	7.16e-11	0.0529	3.64e-13	-0.0200637	0.0156398
rs9646643_cg07894352	A	G	-0.0213	1.26e-12	-0.0344	5.38e-20	-0.0195044	0.00287047
rs8104282_cg05280698	T	C	-0.0282	1.77e-09	-0.049	3.8e-11	-0.0370464	6.99e-05
rs807478_cg24860092	A	G	-0.0089	0.008867	-0.0199	1.49e-09	-0.0177444	0.00211991
rs9646642_cg07894352	T	C	-0.0213	1.38e-12	-0.0344	6.85e-20	-0.0184556	0.00434864
rs17707446_cg05280698	C	G	0.0277	1.7e-08	0.0541	1.48e-12	-0.0373776	9.58e-05
rs7252940_cg05280698	A	G	-0.0298	7.09e-11	-0.0529	3.55e-13	-0.0200637	0.0156398
rs7260599_cg05280698	A	C	-0.0298	7.23e-11	-0.0529	3.69e-13	-0.0200637	0.0156398
rs55754546_cg05280698	A	T	0.0282	1.77e-09	0.049	3.8e-11	-0.0370464	6.99e-05
rs2891754_cg05280698	A	G	-0.0298	7.09e-11	-0.0529	3.57e-13	-0.0186784	0.0286356
rs7253196_cg07894352	A	G	-0.0214	6.06e-13	-0.0342	3.35e-20	-0.0187605	0.00366302
rs55825113_cg05280698	A	C	-0.0309	1.58e-11	-0.0546	6.93e-14	-0.0220245	0.00787472
rs139818320_cg05280698	T	C	0.0302	2.99e-10	0.056	1.11e-13	-0.0183154	0.0296296
rs139500119_cg05280698	T	C	-0.0265	4.22e-07	-0.0544	2.09e-11	-0.0363027	0.000177833
rs10420330_cg05280698	A	G	0.0309	1.18e-11	0.0541	1.05e-13	-0.0208385	0.0137956
rs10419643_cg05280698	A	G	-0.0298	7.23e-11	-0.0529	3.68e-13	-0.0200637	0.0156398
rs12461251_cg07894352	T	G	0.0177	1.85e-09	0.0293	5.32e-15	-0.0180229	0.00397148
chr19:37617897:I_cg05280698	A	C	-0.0299	4.51e-08	-0.059	1.65e-11	-0.0279956	0.00317147
rs8101610_cg05280698	T	G	0.0282	1.77e-09	0.049	3.8e-11	-0.0370464	6.99e-05
rs12462487_cg05280698	C	G	0.0334	3.37e-13	0.0608	2.05e-17	-0.0424077	3.53e-06
rs4239587_cg05280698	A	G	-0.0298	7.18e-11	-0.0529	3.6e-13	-0.0200637	0.0156398
rs7253533_cg07894352	T	C	0.0212	6.31e-13	0.0351	9.2e-22	-0.018302	0.00517935
rs73622783_cg05280698	T	C	-0.0257	1.18e-07	-0.05	4.17e-11	-0.0340066	0.000202294
rs231244_cg24860092	T	C	-0.0089	0.008879	-0.0207	2.04e-10	-0.0145579	0.0120163
rs6510593_cg05280698	A	G	-0.0298	6.99e-11	-0.0529	3.48e-13	-0.0200637	0.0156398
rs231238_cg24860092	A	G	-0.009	0.008128	-0.0208	1.92e-10	-0.0146467	0.0116143
rs7259915_cg05280698	T	C	-0.0294	1.78e-10	-0.0525	8.54e-13	-0.019707	0.0187874
rs1234250_cg05280698	T	C	-0.0288	4e-10	-0.0535	5.45e-14	0.041927	2.03e-06
rs2125578_cg07894352	T	C	0.0213	1.44e-12	0.0343	7.03e-20	-0.019555	0.00277701
rs2118209_cg05280698	T	C	-0.0298	7.15e-11	-0.0529	3.66e-13	-0.0200637	0.0156398
rs12041519_cg19500334	A	G	0.0192	1.08e-07	0.0298	4.34e-17	-0.0206632	0.000147454
rs16978199_cg15139254	C	G	0.0175	2.91e-15	0.0286	7.43e-34	0.0418248	4.78e-16
rs11558036_cg15139254	A	G	-0.0176	5.03e-15	-0.0288	1.23e-33	0.0426813	1.05e-16
rs4375446_cg03790236	T	C	0.0111	0.0001179	-0.0041	0.1587	0.0209736	0.0150147
rs4930197_cg03790236	T	C	0.0111	0.0001155	-0.0041	0.1638	0.0209736	0.0150147
rs701882_cg12686314	A	G	0.0275	4.88e-11	0.0431	2.24e-19	0.020514	0.000433143
rs16978201_cg15139254	A	G	0.0175	2.81e-15	0.0286	7.02e-34	0.0417196	5.79e-16
rs11187424_cg12686314	A	G	0.0288	4.47e-12	0.0453	2.57e-22	-0.0279002	1.17e-05
rs1790740_cg03790236	A	G	-0.0111	0.0001179	0.0041	0.1587	0.0209736	0.0150147
rs1540135_cg03790236	T	G	0.0111	0.0001216	-0.0041	0.1599	0.0209736	0.0150147
rs35340480_cg15139254	A	G	-0.0178	2.22e-15	-0.0289	4.01e-34	0.0424017	1.35e-16
rs7134589_cg11265839	T	C	-0.0442	1.95e-23	-0.0603	7.89e-30	0.0350735	0.000398395
rs1474213_cg15139254	C	G	-0.0164	3.06e-13	-0.0279	6.35e-32	0.0422782	1.49e-16
rs701873_cg12686314	T	C	-0.0345	8.2e-19	-0.0531	1.74e-35	0.0273409	6.74e-06
rs56159140_cg15139254	T	C	-0.0175	2.19e-14	-0.029	1.05e-32	0.0417624	8.12e-15
rs2066496_cg03790236	A	G	-0.01	0.0005098	0.0049	0.09242	0.0212144	0.00510023
rs7212110_cg15139254	T	C	0.0129	1.22e-07	0.0245	4.06e-20	0.0370807	9.55e-13
rs674499_cg03790236	A	G	0.0111	0.0001179	-0.0041	0.1587	0.0209736	0.0150147
rs7976881_cg11265839	A	G	-0.0797	2.29e-41	-0.1043	3.01e-47	0.0683553	5.56e-06
rs10748599_cg12686314	A	G	-0.0366	3.13e-22	-0.0597	2.22e-54	0.0268597	1.24e-05
rs10777779_cg11265839	T	C	-0.0693	6.71e-25	-0.0936	1.62e-30	-0.0720874	6.27e-06
rs7207247_cg15139254	A	G	-0.0174	1.11e-14	-0.0287	3.94e-33	0.0425624	5.34e-16
rs12276833_cg03790236	A	C	0.0099	0.0005182	-0.0045	0.1147	0.0183433	0.0143349
rs11187459_cg12686314	A	C	0.0381	4.69e-20	0.0634	5.25e-51	0.0304693	1.27e-06
rs56274570_cg15139254	A	G	-0.0131	9.76e-08	-0.0246	4.13e-20	0.0380335	1.34e-13
rs7907110_cg12686314	T	G	0.0365	2.87e-22	0.0596	1.96e-54	0.0267595	1.29e-05
rs16978193_cg15139254	A	G	0.0131	9.96e-08	0.0246	4.27e-20	0.0369434	1.43e-12
rs117147802_cg15139254	C	G	0.0173	5.26e-14	0.0284	4.45e-31	0.0428294	1.72e-15
rs10860018_cg11265839	C	G	0.0758	6.98e-36	0.0993	4.91e-41	0.071049	3.58e-06
rs61865270_cg12686314	A	G	0.0223	1.69e-06	0.0388	4.67e-13	-0.0280724	3.14e-05
rs1866667_cg11265839	A	G	-0.0383	5.1e-17	-0.0532	8.63e-22	0.0414913	1.96e-05
rs2367900_cg11265839	T	G	-0.0693	6.97e-25	-0.0935	1.73e-30	-0.0647748	4.68e-05
rs34400576_cg12686314	A	C	-0.0202	1.76e-05	-0.0371	6.38e-12	-0.0285681	1.02e-05
rs3909168_cg03790236	A	G	-0.0111	0.0001179	0.0041	0.1587	0.0209736	0.0150147
rs11652088_cg15139254	A	G	0.0106	3.2e-07	0.0189	5.54e-16	-0.0300528	1.54e-08
rs4608180_cg11265839	A	G	-0.0771	3.39e-42	-0.1041	7.12e-55	0.0515101	0.000798191
rs11227756_cg03790236	A	C	-0.0097	0.0006282	0.0059	0.03837	0.0191316	0.0217313
rs61865269_cg12686314	T	C	0.022	2.15e-06	0.0389	3.35e-13	-0.0279611	3.21e-05
rs809812_cg12686314	A	G	-0.0281	2.95e-11	-0.0422	6.08e-18	0.0175175	0.00541668
rs7921092_cg12686314	T	C	-0.0367	1.34e-22	-0.0598	7.05e-56	0.0268212	1.28e-05
rs186607074_cg15139254	A	G	-0.016	1.18e-11	-0.0264	1.04e-24	0.0419015	3.86e-13
rs3927807_cg03790236	T	C	0.0123	3.82e-05	-0.0037	0.2214	0.0236686	0.00455136
rs10745757_cg11265839	T	C	0.0752	9.29e-37	0.1006	1.72e-45	0.0683553	5.56e-06
rs788094_cg12686314	T	C	-0.0347	8.18e-19	-0.0533	2.2e-35	0.0285388	2.02e-06
rs3744190_cg15139254	T	C	0.0175	7.51e-15	0.0287	1.94e-33	0.0425624	5.34e-16
rs11227788_cg03790236	A	G	-0.009	0.001427	0.0053	0.05863	0.0183433	0.0143349
rs11187460_cg12686314	T	G	0.0376	8.07e-20	0.0638	3.47e-54	0.0278946	1.24e-05
rs4930418_cg03790236	T	C	-0.0112	0.0001141	0.0045	0.1256	0.0196577	0.0287527
rs12146287_cg12686314	A	G	0.0402	2.83e-25	0.0661	1.34e-69	0.0338524	7.67e-07
chr17:72844838:D_cg15139254	A	C	0.0185	3.16e-13	0.0293	1.81e-28	0.0418604	4.83e-15
rs7093943_cg12686314	T	C	-0.0367	1.22e-22	-0.0599	8.61e-56	0.0267533	1.3e-05
rs12288107_cg03790236	T	G	-0.009	0.001452	0.0053	0.05815	0.0183433	0.0143349
rs10882245_cg12686314	T	G	-0.0367	1.2e-22	-0.0599	8.19e-56	0.026753	1.3e-05
rs72819046_cg12686314	A	T	0.0217	4.07e-06	0.0369	1.48e-11	-0.0231428	0.000665989
rs3744193_cg15139254	T	C	-0.0175	1.13e-14	-0.0288	3.63e-33	0.0425429	6.64e-16
rs608273_cg03790236	A	G	0.0111	0.0001201	-0.0041	0.158	0.0209736	0.0150147
rs788102_cg12686314	T	C	-0.0284	2.36e-11	-0.0425	6.59e-18	0.0193338	0.00188567
rs788107_cg12686314	A	G	0.0282	2.64e-11	0.0426	3.6e-18	0.0169912	0.00619684
rs10786105_cg12686314	A	G	-0.0373	9.29e-21	-0.0614	2.77e-51	0.0282667	7.5e-06
rs872110_cg03790236	T	C	-0.0098	0.0005321	0.0045	0.1144	0.0183433	0.0143349
rs55881966_cg15139254	A	G	0.013	1e-07	0.0245	4.43e-20	0.0362728	7.98e-12
rs56368032_cg15139254	A	G	0.0131	9.62e-08	0.0247	3.25e-20	0.0384025	1.44e-13
rs788105_cg12686314	A	G	0.0233	6.36e-07	0.0365	2.77e-11	0.0221691	0.000690907
rs72851741_cg15139254	T	C	-0.0131	9.52e-08	-0.0246	3.87e-20	0.0380372	1.36e-13
rs72851753_cg15139254	C	G	0.0177	2.82e-15	0.0288	5.51e-34	0.0424992	1.3e-16
rs7093704_cg12686314	A	G	0.0361	2.6e-20	0.0595	4.81e-49	0.0263507	3.1e-05
rs56344728_cg15139254	A	G	0.0131	8.68e-08	0.0243	1.02e-19	0.0375108	1.08e-12
rs72851746_cg15139254	C	G	-0.0133	5.47e-08	-0.0254	9.77e-22	0.0380449	1.37e-13
chr10:95245629:D_cg12686314	A	C	-0.0287	7.66e-10	-0.0481	1.34e-20	-0.0321068	7.62e-07
chr10:95193237:D_cg12686314	A	C	0.0357	1.42e-18	0.0512	4.88e-29	0.0291266	2.74e-06
rs10431432_cg11265839	T	C	-0.0776	4.03e-41	-0.1026	5.39e-49	0.0683553	5.56e-06
rs56115480_cg15139254	T	C	0.0129	1.25e-07	0.0245	3.39e-20	0.0370686	9.64e-13
rs4762144_cg11265839	T	C	-0.0693	7.18e-25	-0.0936	1.67e-30	-0.0642599	5.27e-05
rs3781942_cg03790236	T	C	-0.0111	0.0001179	0.0041	0.1587	0.0209736	0.0150147
rs701874_cg12686314	A	C	-0.0345	8.2e-19	-0.0531	1.74e-35	0.0274488	6.13e-06
rs872640_cg15139254	A	G	0.0129	1.05e-07	0.0243	8.19e-20	0.0365937	1.13e-11
rs7312338_cg11265839	A	G	-0.0758	6.71e-36	-0.0993	4.82e-41	0.0710218	3.59e-06
rs56337023_cg03790236	T	C	-0.0111	0.000127	0.0041	0.1563	0.0209736	0.0150147
rs7219247_cg15139254	T	C	-0.0174	1.1e-14	-0.0287	4.28e-33	0.0425624	5.34e-16
rs2032774_cg11265839	T	C	-0.069	9.63e-25	-0.0936	1.25e-30	-0.063444	7.14e-05
rs9665457_cg12686314	T	G	-0.0372	3.81e-21	-0.0609	2.9e-51	-0.0278336	1.36e-05
rs10882247_cg12686314	A	G	0.0376	1.59e-23	0.0621	8.45e-63	0.0270804	1.27e-05
rs939537_cg15139254	A	G	-0.0177	2.68e-15	-0.0289	4.47e-34	0.0425768	1.15e-16
rs7913298_cg12686314	T	G	0.0383	1.02e-24	0.0621	4.65e-63	0.0257661	2.24e-05
rs1418399_cg12686314	A	G	-0.0376	2.94e-22	-0.0612	4.28e-54	0.0277287	9.02e-06
rs7897655_cg12686314	T	G	-0.0351	1.61e-16	-0.0601	1.27e-42	0.0263381	6.44e-05
rs690307_cg15139254	A	C	-0.017	1.59e-13	-0.0274	2.42e-28	0.0455992	2.84e-15
rs1638566_cg03790236	T	G	-0.0111	0.0001179	0.0041	0.1587	0.0209736	0.0150147
rs7973561_cg11265839	A	G	0.069	5.78e-26	0.0948	9.68e-34	-0.0699509	9.41e-06
rs7135170_cg11265839	T	G	-0.0776	4.03e-41	-0.1026	5.39e-49	0.0698563	4.24e-06
rs10860020_cg11265839	T	C	0.0752	9.29e-37	0.1006	1.72e-45	0.0683553	5.56e-06
rs11869277_cg15139254	A	G	0.0173	5.46e-14	0.0284	5.02e-31	0.0428614	1.76e-15
rs2071007_cg03790236	A	G	-0.0097	0.0006254	0.0059	0.03795	0.0191316	0.0217313
rs7113390_cg03790236	T	C	-0.0107	0.0002628	0.0056	0.05774	0.022846	0.00555402
rs7478534_cg12686314	T	C	0.0224	1.91e-06	0.0393	3.3e-13	-0.0280835	3.04e-05
rs17482340_cg12686314	A	G	0.0221	2.15e-06	0.0389	3.33e-13	-0.0278199	3.72e-05
rs72851751_cg15139254	A	C	-0.0177	2.6e-15	-0.0289	5.75e-34	0.0425094	1.44e-16
rs3803783_cg15139254	A	G	0.0175	2.68e-15	0.0286	6.82e-34	0.0416064	6.98e-16
rs1790748_cg03790236	A	T	0.0088	0.001963	-0.0056	0.0472	0.0177834	0.017035
rs939541_cg15139254	T	C	-0.0128	1.38e-07	-0.0246	2.44e-20	0.0378822	2.25e-13
rs788099_cg12686314	A	C	-0.0367	3.43e-23	-0.056	1.71e-45	0.028377	7.39e-06
rs55820788_cg15139254	A	G	-0.0129	1.26e-07	-0.0245	4.05e-20	0.037887	2.28e-13
rs472890_cg15139254	A	G	0.0173	5.8e-14	0.0283	8.72e-31	0.0436284	6.4e-15
rs1790733_cg03790236	A	G	-0.009	0.001452	0.0053	0.05815	0.0183433	0.0143349
rs7313502_cg11265839	A	C	0.0739	7.45e-33	0.0977	1.12e-38	0.0710819	3.57e-06
rs2488104_cg12686314	A	G	-0.0273	1.54e-10	-0.0417	2.57e-17	0.0196398	0.00164008
rs10745752_cg11265839	A	G	-0.0776	4.03e-41	-0.1026	5.39e-49	0.0683553	5.56e-06
rs61867767_cg12686314	T	C	-0.0221	2.17e-06	-0.0389	3.33e-13	-0.0277871	3.82e-05
rs10882232_cg12686314	T	C	-0.0262	4.62e-10	-0.0423	8.88e-19	-0.029966	2.89e-07
rs11187456_cg12686314	C	G	-0.0311	1.94e-12	-0.0576	8.02e-36	0.0271274	9.62e-05
rs10777785_cg11265839	A	C	-0.0374	3.51e-16	-0.0523	5.02e-21	0.041492	1.94e-05
rs8072277_cg15139254	A	G	-0.0128	1.47e-07	-0.0247	1.01e-20	0.0378805	2.22e-13
rs4503557_cg03790236	A	G	-0.0106	0.000311	0.006	0.03936	0.022846	0.00555402
rs3744192_cg15139254	A	G	-0.0176	8.75e-15	-0.029	2.31e-33	0.0431812	1.46e-16
rs55738125_cg15139254	A	G	-0.0131	8.94e-08	-0.0246	4.29e-20	0.0371095	1.65e-12
rs3826315_cg15139254	C	G	0.0174	1.19e-14	0.0287	3.97e-33	0.0432278	1.14e-16
rs2683267_cg15139254	T	C	0.0169	7.48e-14	0.0272	3.73e-29	0.0432723	1.55e-14
rs11867708_cg15139254	T	C	0.0177	2.73e-15	0.0288	5.53e-34	0.0424017	1.35e-16
rs6591232_cg03790236	A	G	0.0111	0.0001177	-0.0041	0.159	0.0209736	0.0150147
rs2638081_cg15139254	T	G	0.0185	1.2e-14	0.0296	5.68e-31	0.0401597	5.9e-13
rs1558256_cg03790236	A	G	-0.009	0.001437	0.0053	0.05852	0.0183433	0.0143349
rs76714649_cg02883147	T	G	-0.0979	0.7373	-0.4972	0.08515	-0.397881	0.0128584
rs11592367_cg12686314	A	G	-0.0372	2.2e-20	-0.0616	4.67e-51	-0.0284447	1.39e-05
rs7930829_cg03790236	C	G	0.0111	0.0001172	-0.0041	0.1589	0.0209736	0.0150147
rs11871479_cg15139254	T	G	-0.0173	5.78e-14	-0.0284	5.6e-31	0.0428294	1.72e-15
rs7097754_cg12686314	A	G	-0.0367	1.22e-22	-0.0599	7.89e-56	0.0267595	1.29e-05
rs61260357_cg15139254	A	C	0.0177	2.74e-15	0.0288	5.52e-34	0.0424017	1.35e-16
rs1440092_cg11265839	A	G	0.0758	6.71e-36	0.0993	4.82e-41	-0.0709004	3.86e-06
rs6538708_cg11265839	A	G	-0.0777	3.92e-41	-0.1026	5.43e-49	0.0683553	5.56e-06
rs7088617_cg12686314	T	C	-0.0374	2.51e-19	-0.0636	2.99e-52	0.0276573	1.05e-05
rs939538_cg15139254	T	C	0.0175	2.73e-15	0.0286	6.89e-34	0.041706	5.92e-16
rs7894242_cg12686314	A	G	-0.0358	2.52e-21	-0.059	3.69e-53	0.026705	1.32e-05
rs3744194_cg15139254	T	G	-0.0175	1.04e-14	-0.0288	3.9e-33	0.0424959	7.48e-16
rs4762301_cg11265839	A	G	0.0845	1.36e-32	0.1092	3.95e-35	0.0745247	3.51e-05
rs7307534_cg11265839	T	C	-0.0383	5.1e-17	-0.0532	8.63e-22	0.041492	1.94e-05
rs2985076_cg12686314	A	G	-0.0381	5.06e-25	-0.06	5.18e-56	0.0269395	7.53e-06
chr12:96740232:D_cg11265839	A	C	0.0686	5.26e-24	0.0936	5.12e-31	0.0596296	8.51e-05
rs10748600_cg12686314	T	G	0.0378	9.38e-22	0.0617	7.77e-53	0.0281447	7.8e-06
rs112553553_cg12686314	T	G	0.0227	1.02e-06	0.0388	3.71e-13	-0.0261465	0.000121422
rs10512601_cg15139254	C	G	-0.0129	1.23e-07	-0.0245	3.89e-20	0.037887	2.28e-13
rs4255546_cg03790236	T	C	-0.0107	0.0001766	0.0048	0.09847	0.0209736	0.0150147
rs4542419_cg03790236	A	G	0.0096	0.0006297	-0.0058	0.03929	0.0200883	0.0181952
chr12:96671603:D_cg11265839	A	C	0.0688	2.45e-24	0.0944	3.08e-32	0.0696313	5.26e-06
rs56290816_cg15139254	T	C	0.0131	9.8e-08	0.0247	3.51e-20	0.0380335	1.34e-13
rs1965149_cg11265839	T	C	0.0605	2.17e-20	0.082	8.6e-25	-0.05398	0.000170328
rs72851748_cg15139254	C	G	-0.0177	2.74e-15	-0.0288	5.51e-34	0.0423849	1.37e-16
rs12254006_cg12686314	A	G	0.0382	1.79e-24	0.062	7.2e-62	0.0272794	3.64e-06
rs12358603_cg12686314	C	G	0.0386	4.95e-25	0.0624	1.36e-63	0.0263647	1.79e-05
rs2514258_cg03790236	A	G	-0.0111	0.0001186	0.0041	0.1589	0.0209736	0.0150147
rs9943601_cg03790236	A	G	-0.011	0.000155	0.0043	0.145	0.0209503	0.0179418
rs7097573_cg12686314	A	G	0.0367	1.23e-22	0.0598	6.96e-56	0.0267595	1.29e-05
rs56188738_cg15139254	A	G	-0.0175	1.09e-14	-0.0288	3.52e-33	0.0425007	7.76e-16
rs7300826_cg11265839	T	C	-0.0689	3.74e-26	-0.0924	1.49e-31	-0.0711738	1.08e-05
rs2119170_cg11265839	A	C	-0.0776	4.26e-41	-0.1026	5.54e-49	0.0683553	5.56e-06
rs690046_cg15139254	A	G	0.0171	1.27e-13	0.0279	1.79e-29	0.0437458	6.11e-15
rs7921639_cg12686314	T	C	-0.0363	2.74e-22	-0.0592	4.6e-54	0.0266526	1.39e-05
rs12228398_cg11265839	A	G	0.0383	5.28e-17	0.0531	1.01e-21	0.0399297	3.24e-05
rs1638574_cg03790236	T	C	-0.0111	0.0001193	0.0041	0.1584	0.0209736	0.0150147
rs56037222_cg15139254	A	G	-0.0177	2.8e-15	-0.0288	5.47e-34	0.0424374	1.33e-16
rs55681270_cg15139254	A	T	-0.0179	5.73e-15	-0.0288	6.16e-32	0.0417624	8.12e-15
rs4919158_cg12686314	A	G	0.022	2.35e-06	0.0389	3.94e-13	-0.0279915	3.24e-05
rs2286620_cg03790236	T	C	-0.0099	0.0005259	0.0049	0.09012	0.0171685	0.0261636
rs10896167_cg03790236	T	C	-0.0111	0.000129	0.0041	0.1599	0.0209736	0.0150147
rs2429462_cg03790236	T	G	0.0111	0.0001204	-0.0041	0.1579	0.0209736	0.0150147
rs12231829_cg11265839	A	G	0.0693	1.44e-30	0.0911	3.99e-35	0.0676015	7.02e-06
rs7921526_cg12686314	C	G	0.0366	1.69e-22	0.0598	8.29e-56	0.0267595	1.29e-05
rs7487712_cg11265839	T	C	-0.0773	9.12e-41	-0.1023	9.85e-49	0.0683193	5.64e-06
rs12290164_cg03790236	A	G	-0.0098	0.0005482	0.0046	0.1106	0.0183433	0.0143349
rs56378331_cg15139254	T	G	-0.0175	9.19e-15	-0.0289	2.89e-33	0.0431637	1.53e-16
rs7106352_cg03790236	T	C	-0.0111	0.0001193	0.0041	0.1584	0.0209736	0.0150147
rs17481945_cg12686314	T	C	0.0219	3.54e-06	0.037	1.4e-11	-0.0229787	0.000722515
rs2514256_cg03790236	T	C	0.0098	0.0005334	-0.0045	0.1142	0.0183433	0.0143349
rs8077808_cg15139254	T	C	-0.0132	6.72e-08	-0.0253	1.45e-21	0.0370527	9.57e-13
rs4919171_cg12686314	A	G	0.037	4.19e-22	0.0605	5.28e-54	0.0273933	1.01e-05
rs10777792_cg11265839	C	G	0.0734	8.99e-35	0.0985	3.21e-43	0.0590806	4.32e-05
rs3744191_cg15139254	A	G	-0.0175	1.03e-14	-0.0289	2.71e-33	0.0425553	6.41e-16
rs12571808_cg12686314	A	G	-0.022	2.19e-06	-0.0388	3.43e-13	-0.0279545	3.26e-05
rs11187433_cg12686314	A	G	-0.0283	1.34e-11	-0.0429	4.61e-19	0.020514	0.000433143
rs61152209_cg15139254	T	C	0.0175	2.91e-15	0.0286	7.43e-34	0.0418248	4.78e-16
rs534353_cg15139254	C	G	0.0173	5.76e-14	0.0283	6.11e-31	0.0430949	1.82e-15
rs7072674_cg12686314	T	C	0.0375	1.79e-19	0.0636	2.28e-52	0.0275953	1.13e-05
rs1638571_cg03790236	T	G	-0.0111	0.0001172	0.0041	0.1592	0.0209736	0.0150147
rs10882241_cg12686314	A	G	-0.0384	1.16e-24	-0.0625	3.08e-63	0.02648	1.52e-05
rs72851747_cg15139254	T	C	-0.017	2.88e-14	-0.0283	3.98e-33	0.0423335	1.42e-16
rs3826314_cg15139254	T	C	-0.0174	1.18e-14	-0.0287	3.88e-33	0.0425624	5.34e-16
rs16978198_cg15139254	A	G	0.0163	5.45e-13	0.0275	1.03e-30	0.042224	1.55e-16
rs689964_cg15139254	T	C	0.0174	4.56e-14	0.0285	6.46e-31	0.0444241	1.3e-15
chr10:95244368:I_cg12686314	A	C	0.036	7.17e-19	0.0541	1.09e-34	0.0262939	2.01e-05
rs788103_cg12686314	T	C	-0.0384	1.32e-25	-0.0594	4.75e-55	0.0272049	6.67e-06
rs701868_cg12686314	T	G	-0.0383	2.14e-25	-0.0592	4.56e-54	0.0271272	6.77e-06
rs4478996_cg03790236	A	G	0.0112	0.0001077	-0.0041	0.1625	0.0209736	0.0150147
rs690371_cg15139254	A	G	0.017	1.51e-13	0.0274	1.58e-28	0.0457453	2.8e-15
rs7075356_cg12686314	T	C	0.0266	3.28e-09	0.0399	2.65e-14	-0.0154103	0.0202159
rs788106_cg12686314	A	C	-0.0278	5.66e-11	-0.0414	3.29e-17	0.0150455	0.0159123
rs646834_cg03790236	A	C	-0.0109	0.0001486	0.0043	0.1335	0.0202205	0.0179421
rs10735343_cg11265839	T	C	-0.0776	4.03e-41	-0.1026	5.39e-49	0.0683912	5.53e-06
rs61865275_cg12686314	T	G	0.0372	1.78e-21	0.0608	6.99e-52	-0.0276825	1.42e-05
rs72819070_cg12686314	A	G	-0.028	2.52e-11	-0.0456	5e-22	-0.0186321	0.00196539
rs1568447_cg15139254	T	C	0.0106	3.21e-07	0.0189	5.62e-16	-0.0298069	9.79e-09
rs3781943_cg03790236	A	G	-0.011	0.0001276	0.0041	0.1596	0.0209203	0.0152878
rs1977834_cg12686314	C	G	-0.0387	3.98e-25	-0.0625	8.59e-64	0.0263878	1.81e-05
rs1880260_cg12686314	T	C	-0.0382	1.04e-24	-0.0621	6.1e-63	0.0263401	1.64e-05
rs10777786_cg11265839	A	T	0.0374	3.56e-16	0.0523	5.09e-21	0.0401823	3.13e-05
rs1790747_cg03790236	T	C	-0.009	0.001456	0.0054	0.05602	0.0183433	0.0143349
rs60220759_cg15139254	A	G	0.0163	3.73e-13	0.0277	1.11e-31	0.0420263	3.62e-16
rs10786104_cg12686314	A	G	0.0377	8.32e-22	0.0615	4.77e-53	0.0281001	7.79e-06
rs3744215_cg15139254	A	C	-0.0174	1.28e-14	-0.0287	3.97e-33	0.0425624	5.34e-16
rs1371667_cg11265839	A	T	0.0694	6.28e-25	0.0937	1.51e-30	-0.0725666	5.48e-06
rs10786098_cg12686314	T	C	-0.0263	8.5e-10	-0.0437	2.36e-19	0.0193741	0.00112992
rs701880_cg12686314	A	G	-0.0291	1.85e-12	-0.0464	2.1e-23	0.0202639	0.000510306
rs7480390_cg03790236	C	G	-0.0099	0.0005297	0.0045	0.1132	0.0183433	0.0143349
rs10786102_cg12686314	T	G	-0.0289	4.91e-12	-0.0475	1.37e-24	0.0205873	0.000332143
rs7913010_cg12686314	A	G	0.0189	0.0002346	0.0378	1.85e-10	-0.0295299	4.22e-05
rs7073466_cg12686314	A	G	-0.0371	4.19e-22	-0.0606	7.21e-54	0.0276606	8.81e-06
rs3826320_cg15139254	A	C	-0.0176	2.4e-15	-0.0286	6.09e-34	0.0416064	6.98e-16
rs766083_cg12686314	T	C	0.0278	1.92e-10	0.0409	1.1e-15	0.0164402	0.00973263
rs690578_cg15139254	A	G	-0.0174	4.63e-14	-0.0285	7.93e-31	0.0446966	1.08e-15
rs11108478_cg11265839	T	C	-0.0628	3.33e-21	-0.0837	1.14e-24	-0.0584175	9.95e-05
rs947605_cg12686314	T	G	0.0273	4.26e-09	0.0488	8.42e-22	0.0306833	9.56e-06
chr10:95231062:I_cg12686314	A	C	0.0369	2.78e-19	0.0549	3.36e-34	0.0274251	3.79e-06
rs2083417_cg11265839	A	G	0.0777	3.7e-41	0.1027	5.52e-49	0.0683553	5.56e-06
rs7137495_cg11265839	A	G	-0.0758	6.98e-36	-0.0993	4.91e-41	0.071049	3.58e-06
rs56407541_cg15139254	A	G	0.0175	7.08e-15	0.0287	1.92e-33	0.0425624	5.34e-16
chr15:63349768:D_cg10403394	A	C	0.1655	2.25e-35	0.1269	6.8e-18	-0.0672742	0.00200455
rs116833065_cg15139254	A	G	0.0173	5.09e-14	0.0284	4.74e-31	0.0431774	1.22e-15
rs58537898_cg15139254	A	G	-0.0129	1.16e-07	-0.0244	4.87e-20	0.0378883	2.29e-13
chr10:95202287:I_cg12686314	A	C	0.0389	2.61e-20	0.0585	1.81e-38	0.0335309	4.25e-07
rs2165238_cg11265839	T	C	0.0739	7.45e-33	0.0977	1.12e-38	0.0711773	3.53e-06
rs1982222_cg11265839	T	C	0.0713	6.87e-33	0.0962	2.78e-41	0.0622483	3.75e-05
rs1345017_cg11265839	T	G	-0.0776	4.03e-41	-0.1026	5.39e-49	0.0684205	5.51e-06
rs72851752_cg15139254	C	G	0.0175	2.8e-15	0.0286	7.09e-34	0.0417491	5.45e-16
rs1440093_cg11265839	T	C	-0.0763	2.3e-33	-0.1002	2.99e-38	0.0716702	3.55e-06
rs10882248_cg12686314	T	G	-0.0373	9.58e-21	-0.0614	2.83e-51	0.0282633	7.52e-06
rs782463_cg15139254	T	C	-0.0173	6.03e-14	-0.0283	6.02e-31	0.042991	1.77e-15
rs11869395_cg15139254	A	G	-0.017	2.17e-14	-0.0278	1.89e-31	0.0413118	6.61e-16
rs34596169_cg03790236	T	C	-0.009	0.001452	0.0053	0.05815	0.0183433	0.0143349
rs690533_cg15139254	A	G	0.0173	5.92e-14	0.0283	7.98e-31	0.0436243	4.74e-15
rs17391661_cg12686314	T	C	0.0221	2.12e-06	0.0389	3.22e-13	-0.0280762	3.01e-05
rs7487420_cg11265839	A	C	0.0384	5.34e-17	0.0531	1.43e-21	0.0401823	3.13e-05
rs788095_cg12686314	A	C	-0.0267	3.94e-10	-0.0403	5.08e-16	0.0178253	0.00368524
chr10:95202288:I_cg12686314	A	C	0.0389	2.52e-20	0.0585	1.91e-38	0.0335309	4.25e-07
rs10748601_cg12686314	C	G	-0.0377	1.4e-21	-0.0615	1.53e-52	0.028202	7.59e-06
rs10882237_cg12686314	A	T	-0.0385	6.68e-25	-0.0623	2.58e-63	0.0265363	1.5e-05
rs811511_cg12686314	T	C	-0.0383	2.7e-25	-0.0591	2.5e-53	0.0271462	6.76e-06
rs871421_cg12686314	T	C	-0.0383	1.02e-24	-0.0621	4.65e-63	0.0263758	1.6e-05
rs788101_cg12686314	C	G	0.0367	4.53e-23	0.0578	9.01e-51	0.0275291	6.05e-06
rs11187447_cg12686314	T	C	-0.0383	9.7e-25	-0.0621	4.21e-63	0.0264864	1.51e-05
rs56359433_cg15139254	A	G	-0.013	1.05e-07	-0.0247	3.11e-20	0.0380335	1.34e-13
rs11187451_cg12686314	A	C	-0.0383	8.52e-25	-0.0622	2.49e-63	0.0263828	1.6e-05
rs7137430_cg11265839	T	C	-0.0758	6.98e-36	-0.0993	4.91e-41	0.071049	3.58e-06
rs55765719_cg15139254	A	G	0.0131	9.09e-08	0.0244	7.38e-20	0.0370169	2.42e-12
rs117678640_cg12686314	T	G	0.0402	0.2049	0.106	0.001308	0.0363563	0.0121071
rs7484186_cg03790236	A	T	-0.0113	0.0001043	0.0041	0.1646	0.0209736	0.0150147
rs1965509_cg12686314	A	C	0.0307	1.29e-13	0.0505	1.9e-29	-0.0312637	1.07e-06
rs1638567_cg03790236	T	C	-0.0111	0.0001179	0.0041	0.1587	0.0209736	0.0150147
rs552432_cg15139254	A	G	0.0169	1.71e-13	0.0272	4.17e-28	0.0454872	3.36e-15
rs55741489_cg15139254	A	G	-0.017	5.01e-14	-0.0281	1.26e-31	0.0417164	6.06e-16
rs4244819_cg03790236	T	C	-0.0112	0.0001077	0.0041	0.1625	0.0209736	0.0150147
chr10:95211440:D_cg12686314	A	C	0.038	1.3e-22	0.0546	1.74e-37	0.0270613	7.49e-06
rs7953286_cg11265839	A	G	0.0695	4.55e-25	0.0945	2.2e-31	-0.0584875	0.000318316
rs10777789_cg11265839	A	G	0.0374	3.52e-16	0.0523	5.05e-21	0.0399968	2.92e-05
rs111229338_cg15139254	A	G	-0.0174	1.21e-14	-0.0287	3.85e-33	0.0425624	5.34e-16
rs3781941_cg03790236	T	C	0.0111	0.0001179	-0.0041	0.1587	0.0209736	0.0150147
rs1418398_cg12686314	C	G	-0.0375	2.38e-22	-0.061	2.58e-54	0.0276053	9.44e-06
rs6591239_cg03790236	T	G	0.0107	0.0002628	-0.0056	0.05774	0.022846	0.00555402
rs10507071_cg11265839	T	C	0.0739	7.27e-33	0.0977	1.1e-38	0.071049	3.58e-06
rs11601700_cg03790236	A	C	0.011	0.0001301	-0.0041	0.1602	0.0209736	0.0150147
rs138880215_cg16785344	A	G	0.0152	0.6383	0.048	0.1598	0.055935	0.0354313
rs9665568_cg12686314	T	G	0.0205	3.9e-05	0.0348	3.21e-09	0.0164796	0.0138153
rs10745759_cg11265839	T	C	-0.0758	6.71e-36	-0.0993	4.82e-41	0.071049	3.58e-06
rs17482298_cg12686314	T	C	-0.0221	2.15e-06	-0.0389	3.33e-13	-0.0278199	3.72e-05
chr10:95211445:D_cg12686314	A	C	0.0371	1.37e-19	0.0525	8.33e-30	0.0284233	6.65e-06
rs701850_cg12686314	A	G	-0.0378	1.45e-21	-0.0589	4.4e-45	0.0337752	3.64e-07
rs12049922_cg11265839	A	G	-0.0383	5.19e-17	-0.0532	8.76e-22	0.041492	1.94e-05
rs7921784_cg12686314	A	G	0.0365	3.08e-22	0.0596	2.4e-54	0.0268024	1.26e-05
rs9901283_cg15139254	A	G	0.0106	3.92e-07	0.0191	4.76e-16	-0.0305217	4.8e-09
rs11868824_cg15139254	A	G	-0.0175	2.87e-15	-0.0286	7.3e-34	0.0418248	4.78e-16
rs696996_cg12686314	A	G	-0.0362	6.01e-22	-0.0573	2.57e-47	0.0272034	9.7e-06
rs660960_cg03790236	A	T	-0.0107	0.0001665	0.0049	0.08711	0.0200883	0.0181952
rs10777787_cg11265839	T	C	0.0437	1.32e-22	0.0602	2.41e-29	0.0350649	0.000400937
rs1115051_cg03790236	A	G	-0.0091	0.001438	0.0057	0.04391	0.0171463	0.0290316
rs58904850_cg15139254	T	C	0.013	9.61e-08	0.025	3.52e-21	0.0380347	1.35e-13
chr2:98504194:D_cg18077307	A	C	-0.0113	0.01387	-0.0248	8.18e-08	0.0145327	0.00836052
chr3:94060320:I_cg16274205	A	C	0.0743	7.38e-09	0.103	2.94e-14	0.0532976	4.27e-05
rs1024086_cg18077307	T	C	-0.0115	0.006713	-0.0243	1.89e-08	0.0151944	0.00956838
chr2:98605983:D_cg18077307	A	C	-0.0113	0.01402	-0.0249	8.13e-08	0.0145213	0.00845696
rs11599378_cg08877357	A	G	-0.0272	2.21e-07	-0.045	4.46e-17	-0.024065	0.00269872
rs4918644_cg08877357	C	G	0.0271	1.84e-07	0.0446	4.26e-17	-0.0250587	0.00236638
rs182103581_cg20458811	T	C	-0.0556	0.1153	0.0307	0.28	0.0497746	0.0368826
rs12782433_cg08877357	A	G	-0.0271	2.47e-07	-0.0449	4.06e-17	-0.0256471	0.00142654
rs11598783_cg08877357	A	G	-0.0267	4.08e-07	-0.0449	6.22e-17	-0.0250832	0.00182555
rs12248650_cg08877357	A	G	0.0272	2.26e-07	0.045	4.1e-17	-0.0256181	0.00145382
rs11498857_cg08877357	A	G	-0.0268	3.75e-07	-0.045	6.33e-17	-0.0250476	0.00192367
rs10885156_cg08877357	A	C	-0.0272	1.98e-07	-0.0449	3.69e-17	-0.0250747	0.00171454
rs7099728_cg08877357	A	G	-0.027	2.5e-07	-0.045	3.69e-17	-0.0250747	0.00171454
rs12660184_cg02872426	A	C	0.0371	0.0003634	0.0779	2.06e-08	0.0267873	0.0106552
rs761589_cg02872426	A	G	0.0143	0.0004837	0.0379	4.97e-13	0.020355	2.08e-05
rs35397237_cg00025357	A	G	0.037	8.21e-19	0.03	7.05e-14	0.0958131	1.63e-07
rs41265089_cg00025357	A	G	0.0669	1.58e-65	0.0601	2.4e-59	0.199361	6.79e-26
rs6938323_cg02872426	T	C	-0.0209	6.89e-07	-0.0492	4.33e-21	0.0252742	2.92e-06
rs7756222_cg02872426	T	C	0.0181	2.85e-06	0.0408	8.73e-17	0.0238156	3e-06
chr6:110962843:I_cg02872426	A	C	0.0103	0.03243	0.03	2.51e-06	0.0142864	0.01483
rs12070008_cg00025357	T	C	0.0666	2.27e-65	0.0595	3.47e-58	0.19916	3.13e-26
rs9400384_cg02872426	T	C	-0.0243	1.61e-10	-0.052	4.08e-30	0.0266488	3.72e-08
chr6:110731197:D_cg02872426	A	C	0.0207	0.00028	0.047	2.04e-10	0.016489	0.0116185
rs9487402_cg02872426	T	G	0.0203	2.89e-05	0.0427	2.2e-11	0.0199622	0.000753023
rs72613254_cg02872426	A	G	-0.0205	1.23e-05	-0.0436	8.82e-13	0.0203915	0.0012468
rs9398236_cg02872426	T	C	0.0244	9.96e-11	0.0518	2.69e-30	0.0267169	3.64e-08
rs3763583_cg00025357	C	G	0.0669	1.85e-65	0.0601	2.93e-59	0.199408	8.28e-26
rs4945862_cg02872426	A	G	-0.0204	7.07e-07	-0.0445	2.29e-17	0.0215022	2.73e-05
rs75292212_cg02872426	A	C	0.0371	0.0003331	0.0776	1.96e-08	0.0269845	0.0100413
rs9386898_cg02872426	T	C	-0.0214	1.38e-05	-0.0442	1.01e-11	0.0210771	0.000358977
rs4445085_cg02872426	A	T	0.0242	1.61e-10	0.0518	5.67e-30	0.0266654	3.67e-08
rs73526955_cg02872426	T	C	-0.0192	3.47e-05	-0.0433	5.79e-13	0.0216719	0.00101394
rs61768185_cg00025357	A	C	0.0648	8.16e-51	0.0559	3.08e-40	0.168773	2.24e-16
rs12030076_cg00025357	T	C	-0.0669	3.01e-65	-0.0601	4.74e-59	0.199176	1.45e-25
rs6932938_cg02872426	A	C	0.0206	5.38e-07	0.0443	2.51e-17	0.0215022	2.73e-05
rs17071648_cg02872426	T	C	-0.0219	9.81e-06	-0.0468	5.01e-13	0.0205649	0.00158834
rs3818101_cg02872426	A	T	0.0214	1.39e-05	0.0442	1.02e-11	0.0210897	0.000356618
rs4945861_cg02872426	T	C	-0.0222	8.8e-06	-0.046	1.86e-12	0.016369	0.011882
rs9400389_cg02872426	T	C	-0.0243	1.07e-10	-0.0517	4e-30	0.026693	3.67e-08
rs7764838_cg02872426	A	G	-0.0205	6.07e-07	-0.0445	1.91e-17	0.0215115	2.72e-05
chr6:110737902:I_cg02872426	A	C	0.0146	0.002161	0.0396	8.73e-11	0.0201086	0.000337261
rs1033572_cg02872426	A	G	-0.0104	0.0182	-0.0282	1.78e-06	0.0151527	0.00402405
rs2334072_cg02872426	T	C	0.0214	1.38e-05	0.0442	1.01e-11	0.0210771	0.000358977
rs9487401_cg02872426	T	C	-0.022	8.52e-06	-0.0461	1.12e-12	0.0229131	0.000187406
rs145676913_cg02872426	T	G	-0.0204	1.55e-05	-0.0443	4.43e-13	0.0213898	0.00127297
rs17071639_cg02872426	A	T	0.0374	0.0003282	0.0782	1.79e-08	0.0269845	0.0100413
rs2073210_cg02872426	T	G	-0.0204	1.72e-05	-0.0427	7.49e-12	0.014396	0.0256112
rs9320331_cg02872426	A	G	-0.0208	1.07e-06	-0.0484	6.82e-20	0.0234358	6.26e-06
rs9487400_cg02872426	A	G	0.0168	8.84e-05	0.0411	7.11e-14	0.0199525	0.000358781
rs3900818_cg00025357	T	C	0.0681	7.27e-63	0.0607	1.8e-54	0.169271	8.34e-18
rs4945860_cg02872426	A	G	0.0222	8.84e-06	0.0461	1.86e-12	0.0163825	0.01185
rs9384742_cg02872426	T	C	0.0184	2.32e-06	0.0432	8.54e-19	0.0239268	2.06e-06
rs12055551_cg02872426	T	C	-0.0208	2.3e-05	-0.0456	1.42e-12	0.0186462	0.00388978
rs2295188_cg02872426	A	G	-0.0212	1.77e-05	-0.0438	1.91e-11	0.0210771	0.000358977
rs9320330_cg02872426	C	G	0.0243	1.41e-10	0.0518	4.59e-30	0.0266654	3.67e-08
rs3757351_cg02872426	A	G	0.0241	1.99e-10	0.0518	5.85e-30	0.0267426	3.77e-08
rs9481067_cg02872426	A	G	0.0141	0.0005193	0.0376	4.68e-13	0.0205023	1.88e-05
rs2293916_cg00025357	T	C	0.0673	7.24e-64	0.0599	4.56e-55	0.166478	1.16e-17
rs2180004_cg02872426	A	G	0.0207	4.14e-07	0.0444	1.32e-17	0.0215298	2.7e-05
rs79863084_cg02872426	C	G	-0.0372	0.0003333	-0.0776	1.96e-08	0.0269845	0.0100413
rs62421666_cg02872426	T	C	-0.0369	0.0003385	-0.0771	2.16e-08	0.0269845	0.0100413
rs6953715_cg07703358	A	T	0.0333	1.53e-33	0.047	5.32e-45	0.0138918	0.0365464
rs17071637_cg02872426	T	C	0.0374	0.0003282	0.0782	1.79e-08	0.0269845	0.0100413
rs2003727_cg02872426	T	C	0.0236	1.04e-09	0.0502	3.2e-26	0.0252855	3.32e-07
chr6:110745614:I_cg02872426	A	C	0.0162	0.0002746	0.0389	9.34e-12	0.0210794	0.000259833
rs6953734_cg07703358	A	G	0.0322	1.57e-29	0.047	4.28e-44	0.0132937	0.0489544
rs117668856_cg02872426	T	C	0.0088	0.2244	0.0361	0.0002156	0.0160317	0.0360914
rs910399_cg02872426	A	G	0.0143	0.0004847	0.0378	4.93e-13	0.0203486	2.09e-05
rs12035084_cg00025357	A	G	0.0647	9.48e-51	0.0559	2.87e-40	0.168773	2.24e-16
rs2011785_cg02872426	A	G	0.0242	1.9e-10	0.0518	7.79e-30	0.0266554	3.69e-08
rs62421675_cg02872426	A	G	-0.0373	0.0003337	-0.0782	1.83e-08	0.0269642	0.0101057
rs62421676_cg02872426	T	C	-0.0373	0.0003337	-0.0782	1.83e-08	0.0269642	0.0101057
rs113214264_cg02872426	A	G	-0.0192	3.43e-05	-0.0431	5.96e-13	0.0216572	0.00101452
rs12664671_cg02872426	T	G	0.037	0.0003859	0.0778	2.23e-08	0.0266638	0.0110318
rs3778650_cg02872426	A	T	0.0219	8.71e-06	0.0456	1.55e-12	0.0230611	0.000150178
rs12212704_cg02872426	A	T	-0.0241	5.85e-10	-0.0506	2.72e-26	0.026415	1.16e-07
rs6939019_cg02872426	A	G	-0.0146	0.0001393	-0.0311	1.11e-09	0.0150066	0.00295229
rs9386891_cg02872426	A	C	-0.0136	0.0003434	-0.0308	8.19e-10	0.0119906	0.019133
rs9481066_cg02872426	A	G	0.022	4e-09	0.0482	5.46e-26	0.0266852	3.62e-08
rs13208728_cg02872426	T	C	0.0243	1.3e-10	0.0517	6.27e-30	0.0266924	3.91e-08
rs6933664_cg02872426	T	G	0.0161	0.0001707	0.0408	1.26e-13	0.0200417	0.000334421
rs62421674_cg02872426	A	G	-0.0374	0.0003322	-0.0782	1.81e-08	0.0269642	0.0101057
rs2073211_cg02872426	A	G	0.0221	7.95e-06	0.0456	2.01e-12	0.0162915	0.0120371
rs57333273_cg02872426	A	T	-0.021	6.8e-06	-0.0444	2.63e-13	0.0193029	0.0030198
rs2011082_cg02872426	T	G	-0.0129	0.01742	-0.0338	3.46e-06	0.0161777	0.0211679
rs9400390_cg02872426	T	C	-0.0195	2.01e-06	-0.0431	1.84e-16	0.0200283	0.000179601
rs9372255_cg02872426	A	G	-0.0213	1.86e-07	-0.0449	7.08e-18	0.0215508	2.68e-05
rs72939927_cg02872426	A	G	0.022	3.7e-06	0.0472	1.68e-14	0.0180014	0.00458532
rs2334070_cg02872426	T	C	-0.0192	3.27e-05	-0.0431	5.7e-13	0.0183888	0.00542274
rs12210538_cg02872426	A	G	-0.0086	0.07718	-0.0275	2.77e-05	-0.0198865	0.000944885
rs9320332_cg02872426	T	G	-0.0212	1.77e-05	-0.0439	1.79e-11	0.0210396	0.000372
rs9400385_cg02872426	T	C	0.0243	1.53e-10	0.0521	3.09e-30	0.0266488	3.72e-08
rs7522439_cg00025357	A	G	-0.0664	4.29e-65	-0.0594	3.46e-58	0.19916	3.13e-26
rs4947070_cg02872426	A	G	0.0207	2.63e-05	0.0455	1.69e-12	0.0186559	0.00388086
rs9374176_cg02872426	T	C	-0.0234	9.22e-10	-0.0513	1.04e-28	0.0248287	6.18e-07
rs113060153_cg02872426	A	C	-0.0369	0.0003386	-0.0771	2.16e-08	0.0269845	0.0100413
rs6953873_cg07703358	T	C	-0.0334	1.49e-33	-0.047	5.16e-45	0.014109	0.0353812
rs1022604_cg02872426	A	C	-0.0216	1.85e-05	-0.0451	1.1e-11	0.0209345	0.000601644
rs12035310_cg00025357	A	G	-0.0645	2.27e-51	-0.0558	1.99e-41	0.19053	4.61e-20
rs2003726_cg02872426	T	C	-0.0176	4.68e-05	-0.0427	9.24e-15	0.0200493	0.000239966
rs11564704_cg08005462	T	C	-0.0783	2.91e-41	-0.0634	8.31e-35	0.0156588	0.00394563
rs68037604_cg08005462	T	G	0.1134	1.59e-239	0.0943	1e-193	0.0242837	0.000151896
rs10785241_cg15417244	A	C	-0.0051	0.0001799	-0.0152	2.91e-13	-0.0118505	4.55e-05
rs191148783_cg08005462	T	C	0.0879	2.86e-38	0.0736	4.92e-36	0.015478	0.006611
rs7298953_cg15417244	A	G	0.0051	0.0001795	0.0152	2.93e-13	-0.0115839	6.51e-05
[truncated: 1,422 more rows]
